# Supplementary material for: Anti-schistosomal Intervention Targets Identified by Lifecycle Transcriptomic Analyses
Source: PLoS Negl Trop Dis. 2009 Nov 3;3(11):e543. doi: 10.1371/journal.pntd.0000543 (PMC2764848; doi:10.1371/journal.pntd.0000543)
Supplement: Dataset S1 — Clustered sequences used for oligonucleotide design. Complete nucleotide sequences of the clustered schistosome dataset are provided. Clustering details are described in [16]. 50-mer oligonucleotide representations of each sequence were generated as described in [16]. (23.28 MB TXT) [file pntd.0000543.s001.txt]

>Contig1 EST cluster from Schistosoma mansoni 28/06/2002, 540bp
gcatttagggttttcatcaggcggttgtcattagttgggaatgaacgcca
acaaggatgaagcgcagaaatgtgtatttattgctagaaaacgtttagtc
acgggggatcgtgatggtgcaaaaaagtttctcctgaaagccatgagatt
ggatccgtcagtcaacatagaaggactggagtttttagtgaaacctaagt
ctcgttcgtctagcaccagaggttcccaagaaaatggaggtccctatcct
agcgctgaatctaccagaaataaacaaccggataaggaattcactaaaac
ccaaatagattcgttgaggaaagtactggcttgcaaaaattactacgaaa
ttcttggagtgtcgcaaactgcatcagacgaagaaattaaaaaggctttt
aaacttcatgccctcaaggttcattctgacaaaaacagggccccgggtgc
agcagaagcgtttaaaaaaatcaagaaggcgtacgaagtgttgacagatc
cggataaacgccaccgttatgaccaatatggtgcggaaga
>Contig2 EST cluster from Schistosoma mansoni 28/06/2002, 407bp
tctgaataattaagtaaaaagattacaaaatatttagtttacacacaaat
tatgaaaatcattagtaaaaaaaagatgacggtaattatgttgtcatttg
cagtaatcacaatataactcgtataacagagcttaacatgaccatccaaa
tctcctgactaaggaaattattgagacacatcaaactatcttcaaatccg
caatttgttcatacaatgttgggaagttccacaatacgggattnccatct
cgaccgactgaactgagttctgtcgccattgaacgatcacctttaagaat
tcgaatttcattaatgcaattccgatgaattgtgggcaaacgagagctag
tattatcagctgtagccatgcgancaatatcttgacctttcttcatagct
gttcacc
>Contig3 EST cluster from Schistosoma mansoni 28/06/2002, 537bp
gtgatttgttgcatgatagtctcgcttactgctcttgacactcttataga
acacgacgtgccttcacgctaaacgcgaatctaccaaaggctataggtct
cactattttgttggcgttttcgagaatggcagaaccgtctgttgaggaag
gcgacttagagagtgatgttaaaaatgaatacaaaccacctgaaaaacgc
actctggaagagatcatgaatctagacaaagaagacgagagtttgcgaaa
atacaaagaagcactattaggtccagcccttggcacgtttaaggtcccct
ttccagaaagatctgcaaatgttgtgttcgagaagttctgtattctcgtt
gaggggcaaccggatattgagttcaatctattggggtgatatctctgact
ttaagtcgaaacctgtctcaatcggttgaaggctgcagttaccgtattca
agtcgtttactatgtacaaggggatatcgtttgtgggctacgttataagc
agtggttacgtaanggccctattctagttgatgaatg
>Contig4 EST cluster from Schistosoma mansoni 28/06/2002, 303bp
cttgtgatctgttgcatgttaataaccatgtcacttacacaaacatatca
gtctggtcaagtcacttctctggccgtatacaatctacccagttcggcag
acgaaacagaagttcagtcggtattcccttcggctaagtcagtcaacttc
gtacgaagtcattctgtgtcttcgcaatctagaggcatgtccatcttgca
attcaacaatgctcgtgactgtcaacaagcctacgatgaatgtcttcagg
gaaaagaaattggtggacagctggtccatgcagaactgaacggagattat
cgt
>Contig5 EST cluster from Schistosoma mansoni 28/06/2002, 756bp
gagaaacaaaatttattgccaaaatgtacaaggtttaaaaatacagctga
aaattacactcagcgctttgtagactgatgttacttgacctaaacggaaa
gtgtacacacaggttcagatgtaattaaatcaatactcaagaagacaaaa
agttgatctgtcatgaaacctcaagggcgtagatacaaagtactgaatga
tttgtatggatagcagtttacttaattgttagagggagctgtgacaattt
cattagtagttccaaaactcaacggagggactaagccttacctatattca
cacttttggatggatggagtgactgtgacgtccgtttttgagatttcata
ttactcacttgtcgttcatttcggatagcctcactgtgacgacgtttaac
ctcaccggttgaatgattagtttcatgttgacttgagtcagaatctgtcg
agctactattactcgactgttcatgcttaagtgaaataagctttctagga
gattgattttcgctgtttgatgatgaattagggctactattcgagggatt
attactatcagtttgttccgaagactgtctgtaacccatttttggttggg
tcttacggtaaacatcttcgagtgtaccagtaatacgtgaagttaatttc
tgcgtctgaacgtattgcacattatcagattctcgcttaacatcagaatc
tttttctgtaaggcttttgacgacgggtcgagtgacattttttgtgctag
tcttgc
>Contig6 EST cluster from Schistosoma mansoni 28/06/2002, 442bp
gttacttgaatagtgtatttagtaaagaataatatgataaaaaatgaaat
ttgacctaagaaaatgttcagttcaaaaaaactggtgctgtagcacaatt
atcgatataatcatgaacaatttaagaatggaagcagtaatcttatcata
atgaaacaaacaaaatgcactatttcgtttgttagtttcggtttaaatga
gaaaacaacatatgggtggaaataacaactgataaatgagtgatttacag
gtgaatttttctcattatcatcacacaaaataatgtagatgatctaattc
ttgaaagaacagtatatgaagacttgtttgagtgcgcactacatttgaga
cccatcggcagcagtagcgatattttctggtccaagtagagaattatttc
cagaccatggagtttctttccatatgaaccataaaccagcta
>Contig7 EST cluster from Schistosoma mansoni 28/06/2002, 327bp
aaaacgacggccagtgaattcccttgcggccgcgcaggtgccggatgcgg
tcgtcggccaggattgagtcctgaacccgtgcggagaacacgccacggtc
ggtgcgggccatggcatctcggcgctcggaaacgctgaggccggcccagc
cggtggggtcggagaacagggtgttctcgaagtagccctcgccccgggtg
aatagcgtgacgcccggtgatatcaccgtgatggtcgaaacccggtgcga
gaacagctcatcgagcatgggtcgcggcggtctcgccccacccgatgacg
gcgacccgctcggcgttgatgcgctcg
>Contig8 EST cluster from Schistosoma mansoni 28/06/2002, 481bp
aactatagattagattaatttatttgattaaaaatgattacgtatgtaat
acgtgaataatcaacaaagaaaatatttttttaattgaggttcattttaa
aaatacagcagagaccaagcatagtgtgtagtgcagttgaaaatgagacc
aaaaaaatctgtatcaataaatgatgagaagcaaggaccaaaatttatca
cttctttttaagtttttcaaaacgttctgccagagtgtcaaaatctgctt
tttcatcatctagaggaggattactaggtccattcattggtggcatcata
gcgaaccaacctggaggaagtgttgtgaaactatcttgagatggtagaaa
agatggaccaggataattaaatggtacgacagcattttgaccattgcata
cagacatatcatatggcggtggcatagccgtatcttcattggttgcaagt
acatttcaaccaaattcgccccagggacaat
>Contig9 EST cluster from Schistosoma mansoni 28/06/2002, 379bp
ggcttttaatgtaaatttatatagtgaaaaaacatcttacttagaaacac
tgagaaaacttcgcaaaagtgaacaacaaatggtgaatgccaaacaatat
tcaaccaatagaggccgaataaaacaaatgtgaatgaaaatacaacataa
tttagtcagatttacacttgtcaattgcactcaaacgctcaagaagtggt
ggatgagaatggttaaacattgaatacaaccaatcacagacaggaaatga
taaattgtcttttaatagaattaccaaggcagattttaaataatgtttat
aacccaatttagcagcaaaggcatctgcctggaattcaaatttcctagac
aaaactgtcattagaaagtcaataaccgt
>Contig10 EST cluster from Schistosoma mansoni 28/06/2002, 465bp
catattaaaaagttatattgaccaaataaattcaactacattgaactcaa
aaagatgtgtcaatttggttactaagaaaatagattgaaaactgacagag
atacacatatattttaaagaaaatttgggaacattaaccatctacatatc
cttgttgtccggattttataaatgaaataaagaccaatagagaagtcaaa
ccacgaagaatagcgaagttacaacaacccacgttttagacgactgataa
gatgaaccattttcaaagcaggacccaatttaatcttcatataattacgc
agtgattccatgctaagaagaagaagtgcttggccatctatttcatgatg
tttgaatttttccgctgcttcaaggagagtagcatcacgagccgtaatgt
agttgtaaacttcttcaatggtccattgagtaggattaggaaaaggaaac
gatcctaaatccagt
>Contig11 EST cluster from Schistosoma mansoni 28/06/2002, 400bp
attgtaatcaattgtttttattccgaaaagacggttaagcttttttctaa
tgtattgtcaaagtcatacaagaaaactgtagtttatacaggttagaaag
tatatacagcaaagattacaatagtatatatgcattcgacatgtattgga
ttgtgaaaagggaattattttggataaaacttgacggccatgtggtgtaa
atgttagtcacgtttattttatgatagggttggcgaccaaatcctgacag
tacagttgctgttgacacggataattgagttgacgtgtagtttccaagta
gaaattaaattaggagactttaatagtggatcaaacgattgaactgatgg
tgggtcattaaaantcggcattccttgaaaaangtgcaggttattttttt
>Contig12 EST cluster from Schistosoma mansoni 28/06/2002, 405bp
agtgcaaataatttattgcaatctggtagataatctatcaatcataccgt
acaggcaaccagtgaaaaaagttaatactcataaaatttttgtacagagt
aaaattaaatcattcatatgtacaatttaccttcggtgatgatcgtgatg
tccactcgaaactagacgatggttagagtgctcacgcaatatacgaccac
tttcaccatttggggcagaatcgcaatgatgaacgatgttggcttttatg
tgacttattataatccattcggtaggcatagggcggtgataaatgacggc
gatcacttttagtttttactggattatgatgagtcggggaaaaacgaggt
tcatcactgaaagaagatgtttgggaatcctctgatgaggagcgtggaat
atgtt
>Contig13 EST cluster from Schistosoma mansoni 28/06/2002, 456bp
gtatattgaagggtttatataatgaaagtaaacaccttgtaaccaaatat
taatgcgaatttgtatattcagtaggttaaaaacaagtagtgcaatcttc
ggagtgcatgttgggttttttaattttttgtacttccaagtgatgcactc
cgaataatcgatttattccgtcgtcgctgctgcagatgtctgtagacaga
cacccttgagaaacatgttcgttgatgatcactgatacgcggcccaaagt
taagccggacgagattcctaaaactgcgagagcggtgcaccactgctcgc
acagctgactgcgttttgagagacaccaatgttttctagatcggtcccat
taaccagaccagagtcgaaatttatgttggtatgatcttcgcttctcgta
gcaaacagatttgatcccctttgtgaatttactttgcccgcaggtacagt
tgcacc
>Contig14 EST cluster from Schistosoma mansoni 28/06/2002, 404bp
actgtaaaagtttatttaagtgacagtatatatttacaactcaacaaaag
gaaacgtcagaggaaaatgttgcagtctcacagcaatagtggaaaatata
ttaacgaccaccatgagcagtagttttatcagtccttcgggtttctttat
gtttgtcgattaactcttgtcgacgttgttcatggtgacgtataagatcc
tgatgttgaatttgaacatcacctaaagctattcgttcttcttctaagca
caatcgtgatctatacattttcatcaaatcatatcgatcgacaagattta
ttttgtcttgaatttcagataactgttgtggagntaaataatcatacatg
ctgtcatgtataccacggtaaccatgtagataccatttgaaggcccatng
tggc
>Contig15 EST cluster from Schistosoma mansoni 28/06/2002, 502bp
ccttcaaaagcatttattaaattgcatgctttaaagagtaataatataga
aataataaatagtatcattgttcttttcccccaaataaacaaaagttcta
tcaaatctatatatatatatatgtatatgtatgtataccacattccaaga
tctttctttcaatgaatcagatagatacccattatggtttacttcttact
gaatataactactatgttacactcacacacaaacaatctttcatagatta
agctttatgaccattgtcatcctgaaggtaagcagaaataatcttgtgtt
tattccacgataaataacccaaattacttttgggttggtttcaaaattca
atggtaaacacacaatctgtaaataaataaatagataaataaataaagaa
tgtattcccgtgaaggtcatttgttcattgtgtatgattacgcctgtgta
ccccgtcgtggaggaggtcgagcataggtcgtacacaccagtatgattag
aa
>Contig16 EST cluster from Schistosoma mansoni 28/06/2002, 231bp
gggtataaaaatcaatttatgttgatgagaagagaaaaattagttcacta
agaaacacagttcacatcataatacatataatacaaattcgtttgttttg
tttaaaagagataaaactaggtaaatcgactttctactgaatatccactt
cgtcctcatgtattattagtagtatttttactactaatatagtctgtgag
cttagttatcaatctagcatagttcaataac
>Contig17 EST cluster from Schistosoma mansoni 28/06/2002, 561bp
ggaattatgatctaatttattgtaaaaactgtgaaaattaaatgtaggtg
actataaccacccagaaaataaattttgatcacaagactttaaaattgaa
agtaaatccaacatttcacaacaatatgaaggtgcattaaatatgatttg
ggatttcaggaagctacaacaagtatgccacaacatgaaatcagtaatga
aattaaaccagaaagttacaacttaggcggaaactgagcgaaagagcatt
gagtaagcgaaaatgaaaccaagaaagctatataacgagagagcagaaat
caaccaaaatcagcttgttgtaactagctcacaaaaagttgtctcgtaaa
ggcttgatagtcgtaggcanccaaaatagcctgaccacttttggtgtagt
acggaggcatgactcggctgcaatattctgcctgctctttggataagttg
gtactgtgttccgtgtatcgattatccagaatgagatgttcttccagcaa
agtacccaatttttcgacctctcgcaaatcattttttcgggctctaactt
ctgaagatttt
>Contig18 EST cluster from Schistosoma mansoni 28/06/2002, 202bp
aatgaaatcagtgtatttattgaactgaccatgtgatgacttaataggaa
ggtacaaaaataagggaataattaatatcacactcacatcactgatcgtt
ttacagcttctaaatctggaccacttatccataaacaaacagatggtatt
tttactataccattatttgtttgcactgtccaaaagtgttgaccatcttt
at
>Contig19 EST cluster from Schistosoma mansoni 28/06/2002, 339bp
cagcctcggcaatacgaatcgttaatttcaagcatactttgtttatatat
cacacagacaggccacatcataccataaaatagaaaataatatgaggaca
aaatcaagccaaacgtggctggaagcgtgggagacagtactcaataaacc
gagtataatcgaggaaacaataaatcatataataataatcaataggtcaa
aatgaagctagtaataagatgaatatagatatagataatccagttactga
atagttataccataggaatataaatagattaatagtctaataagaggtcc
cgtaagttatcagtantnactttttcctngtgccgaatt
>Contig20 EST cluster from Schistosoma mansoni 28/06/2002, 462bp
cggcacgaggtttaatagtacgccctgtaacgtaactaactgaaagggac
gttctgataccctgtgtagaatgtggtaaaaatgactattggtgttcatt
taacaagactggtgtatagatactaaaacagcgttctttattgaaaatga
ctgtcccatcaccttgcgacagtatcccacaaccacagtttgattttgaa
gaagagtatgatcaattgaatgctcaattggatgcattgtcaaagtgttt
agatatattagaagcaaaagggtaaaaaagtatgtgacgaaagctcaacg
tcttattattgaatatagaagtcaaaactatgaaaaatcatcttgaaatg
agttatattcaacatacncncatcacataaattatcaatgtatttctttt
tcatttattccaaccgttgctgctaccttgacgtggtggtcgggcttgcc
atttataaacac
>Contig21 EST cluster from Schistosoma mansoni 28/06/2002, 408bp
cacacacacacacacgtacatactcatagnaatatgnaacattattactt
cgagattcatttgtatctttggctatcatcttatcatttagtcatcatat
tcaatatacaaaagcttcaagcttatttggtgaggaaagtaaaccgccca
catcaactacaccgaagccaaaaccgcctacacctaaggcatcggtatct
ggtgctacgatgacaggagcatattacaccgtaataggttctgttctgat
tgcaactgcagtatgccggtattcaatataactgagaagacgagtaacca
tttgaaaacagtattctttagaacattttcttttcgtttgtaattaccga
aatatgttttgatttgacaataatgattataataataataaatatttgaa
ttaaacct
>Contig22 EST cluster from Schistosoma mansoni 28/06/2002, 947bp
cgatncttggctggtgtatatcgtggcatggctccttacagaattgtgtt
tattcgccatggagagagtgtttacaatgaagaaaatcgattttgtggtt
ggcatgatgcagatctttcaggacaaggtatcactgaggctaaacaagct
ggccaacttctacgccaaaatcacttcacctttgatattgcctatacaag
cgttctaaaaagagccatcaagactttaaactttgtccttgatgaacttg
atcttaactggatacctgtgacaaaaacatggcgtctaaatgaaagaatg
tacggtgctcttcaaggtctgaataagtctgaaactgctgccaaacatgg
agaggaacaagttaaaatatggagacgtgcttatgatatacctccccctc
ctgttgacatttcagatcctcgcttccccggtaatgaaccaaagtatgcc
ttacttgactcttcctgcataccacgtactgagtgtttaaaggacactgt
tcaacgtgtactgccattttggtttgatactatttctgcaagtataaaga
gacgcgaacaggttctgattgtcgcccatggaaacagtttaagagcgctt
atcaagtacttggataatacatctgattcagatattgtggaactcaatat
acccactggtattccactagtctatgaactggatgcgaacttgaagccaa
ccaaacactattatcttgccgatgaagcgacagtagcagcagcaatagca
cgtgtggcgaaccagggaaaaaagaaatgaagcgaataattatcattatc
gataatttcttcattattcatccatccattaatatttaacacatgttttg
aataattttagtcatctatagctttgagtaatgaacagatactctgatcg
tccttactcataatcgtattgtatgaagtaaatattttcctttatag
>Contig23 EST cluster from Schistosoma mansoni 28/06/2002, 363bp
cacaagttgacgtttattgtctgcagctttgtttgaaatgctccagcgct
tcagacttttaagaactcttcccagattagtgcatacctatgtacttcca
attcaatgcatcgcaaataaacaacaattgataagctcacataacttaat
nantcttcaacctaaggctgctgaatactaagtttatcctccctggctct
gttggactaatcaattacgaacaaaagtgagttcgaaacactcattctga
acacaatcggattgagccaacccattacattgccatctctaccgaatgtt
attcccatcgaagtgaaaaatgatatcaaaattcggaggcgaaaaatgaa
gaggcatcagaaa
>Contig24 EST cluster from Schistosoma mansoni 28/06/2002, 277bp
aggatttatcagctctttacgaacctatggcagtgaagaggaatatttac
aatagaataagccatcgtaaatttaataaacgagttttgaaaagaggtcc
agaaacactttgggaactggactaacgatctatggtcgaaaaagatcaaa
tgaacttatgtacatttgtgtatgacatttttgtctgtgatacactgaaa
caattttacgttgacaggaactaattttttgatttgcgattttgcagtac
aataaaagcaataaattattaatcgga
>Contig25 EST cluster from Schistosoma mansoni 28/06/2002, 329bp
acttcggcacnagcagacagcccgcaatgtctcagctcagcctacgctcg
ttccagctgggaagtatgtctacactcttacaaccccttggcgatcaagg
gcaactaacaataagtgcattggctcagttgtcagaagaggaccagaaaa
gaacgctcggggaacatctttatccacgtatcaaggcaatgtatcctaac
ttggccaacaagcttacgggaatgcttttgggagtagataacgcagaggt
tataaatcttttagaatctgaagaactgctacgcgctaagtgtgaagagg
gcattaatgtactgataacccatcctgtg
>Contig26 EST cluster from Schistosoma mansoni 28/06/2002, 385bp
cggcacgagtattttttctcaaagccaatgtcaattgctgacattactga
gttattcggaaaacttgacaaaaatcataatggccttgtatcacaaaaag
aaattaaagcttatctgaggtcaaattctactaaatataactgtaaagag
gttaaggaattcgttggaaaaattgatgacaactcggatggtcaaattag
tttggaagaactgaccaaagctttgtcaggaaatttagacattgccaaag
cgtgtcatctaaagccacgataaataatacgaagtcttatatacataaaa
ttcagatttttaattacgttcttctttaaaaactgttatttacttaatat
agcatatatagacatgtttaaaaaaaaaaaaaaaa
>Contig27 EST cluster from Schistosoma mansoni 28/06/2002, 774bp
aaaatttcaaggtgttgcaacatgtcagttagatgatacattggaagtga
ttgtgaatagaattgttgacgctggtgtacatcgtttagtagttgtcaat
gataataaagtattaggtattgtttcattatcggatatnctacgtttttt
aattgctgaaccaactgtacaaaagatcatttcaaattaattaacgttgg
attaagttggatttcatttcataattgtttttgacttagttcttcttatt
cacttcttacaatgtaaactcacaatgtaaaatagtgttgttcatcttat
aatctttttttgtttctatgtgaaacccatcccccccccacacacacgtc
tacatttgccagtacagcaacatgttcccctttttgtcaatttgttttga
tcatcggttttgttttgttttgttttgcagtttacatgtaattttcaaat
ctaatcattaaataaaaaagtagttgtctaatgggttaattaaccgaatt
atctttggttccttgatgttggcttatttttttgaagggacaaaccctat
catctcaacatatatattatgtatgtacacatatgagttactgatgttta
tgcatttgtaatgaggatgtgtatgcatgttgtgtaagtgtttttttttt
agcatgcacaacctctttgataacttttgttttctctcctggtttcaacc
tatacttcctcnatttcaattgcggcaaatttgttttcattcattgtaaa
ttatccgtaactcaatttttgtct
>Contig28 EST cluster from Schistosoma mansoni 28/06/2002, 326bp
acggcacgagagtttgcatgaacataagtaataagtaagtagatagaaag
ttattgtttacaaacatcatagtacaataaatatatgcttgcaacatagt
tcatccaanagatcaattttctgctgcaacnggacaccaatgattaacaa
gcacatgcaaatgtaacaagtattaggatagttgaatacgtgttataata
aaaatcatgttagaaattatgcaaacccaaacgaaacatagaatcagtga
tgaggaaacaattgttgaatttgcgaagggaaaaacacttcgcaaaacgg
tagtacctggtctncatcacactgta
>Contig29 EST cluster from Schistosoma mansoni 28/06/2002, 308bp
tttngtctttcacatatatctattttaatcaattataacgcctgtagtaa
taagaacaatgtaagtcgttgatttggtttggttttgtttttggcttgaa
tttgaagaattatagaaacatttatttggaatattttactcatactacta
cttctactactattactactaacaaaaggaaaataagccgtttaaacgaa
atataggcttatatgtttncattgatatggaggaaacttnctttgtcaga
aaatagtatatatatataagccatttaaacaattaaatgaaaatgttatt
gaaagaat
>Contig30 EST cluster from Schistosoma mansoni 28/06/2002, 651bp
cacaatgcctttccatattggcgacaaaagcggtcatttcgatgccaacc
aaaacagattcaatcttcaagatccaggtttcgggccaagtgaaggtgtt
tacaataatcgcatggaccctcgatatggcaatatgaatccaaactatta
cggtggggtgcctggaacatttggaggaaatgggatgtacggacagaaca
tctataatcagcaaccaggctctcaagcctggaatgcgggaagacaacat
ttaaatggctcggattcggatgactctgacattgataaacgcaatttcag
aggttcaggaccgggttggaatcagggacaacatggttcacattcaaatc
gacgtggtcactctagcgatcgtggttcaagttcagatgaaggaaggcgt
aacagacattggcgctagagaaattttgtcaatgtttatctggtccgtgt
tctttctgaacatttgtcactattgatttttgatattaccttttattcaa
agaaatctataaaatgaatgaaatacaattagaatgtgcttattcgatat
ttacttacgttttggttgatttgttttttttaatattgtgaaatacactt
tctatattcgtcaaaaaaaaaaaaaaaaaaaactcctcgtgccgctcgtg
c
>Contig31 EST cluster from Schistosoma mansoni 28/06/2002, 583bp
gcgaagttgaaaatggtggaaagcttgggtctcgtaaaggagttaatctc
ccagggggcccatgtcgatttacctgcagtatcagagaaagacaaacaag
atcttcgttttgcagtcgagcataacgttgacatggtgtttgcttctttc
attcggaatgctgatgctgtacaccagatccgtcaacttctcggtgataa
tggtgcctacattaagatcatcgctaaaatcgaaaatcatgaaggcgtcc
aacgattcaatgaaatccttgacgttgttgatggaattatggtttgctcg
tggtgatctagggatagaaatccctgctgaaaaggttttcatagcgcaaa
agatgatgattggtcgctgcaatcaggttggcaaactgtgatatgtgcac
acaaatgttggagtcaatgactactaagcctcgtccaaaacgcgctgaat
cagtgacgttgctaatgcagtacttgatggtgcaactggtttagcttcag
gggaacgccaaggattaatccattgagactgataactagcccgtattgtt
aacaggctgagcaccatgtttcagggcaattat
>Contig32 EST cluster from Schistosoma mansoni 28/06/2002, 629bp
ttggagtggggtttttatttctagcgatgacctctaagcgggttgtggtt
tcagctgtgaattggtctgaactgtattctaaatgcccgaaacatcaatt
agatcaattcagggagttaaagacaaagtcagacaatcttgtatcaagga
taacatcgcttccagaatctttgccaccaattaattgggaacactatgcc
catgttgtcgcaatcccaggactggtagataagttcaagaagcaatatac
agctttgtcaattgaatatcctaaagatacatcggatgctatcactaaag
ttcagagcccaaggaagaatcatgatagcgaacgccaaacgtcatgcaga
tgcttgtttaaagatgaaagaaagctgctctaaacaaactgcctcctgta
gatgaggttgtgccagaaatcatggttgcatattttgggcttcggagcga
acggtttatcgaacgccggaaaccaatatctttaggcaatacggacattt
taaaaaggtctgcaccgccgattcattgggacttcaattaacataaatga
ccagttctagttacgtattcgattagtttgtaccctccatgccccctaag
tttagtggaaattacacattgttctactt
>Contig33 EST cluster from Schistosoma mansoni 28/06/2002, 1043bp
aaaaactggttcattacacattcaattaacgtggtttcgattgtcaaatc
atgaagtggattttgcacagtcaatggaacaggctctgcagtatcgtaaa
gcgtccggacnaagtatgagttcaggatttttatacgttgttattgaaca
agcgaataatttgccacccgtaaaacaactacaggaaccttcaccatttt
gtaatatccatctaggacgtgattatcaaacaaacgaagttaaagaaaaa
acacaaaatcctgtttggaactctgtgcatcattttccttgttagtgatc
caaacgttgatatacttcagcttattatacgtgacagccgaacggagaca
aaactaggatcctgtaacatctcactacaaaccttattaacacagaagaa
tatgtctgtcacgcgaccattcaccttacaagatacaggtcgggaatcat
caaccatttacatgcatttacaattgttggctttacttcctggacaacgc
caaaatccaagtggggatgataataccaatataaaacgcagtttatccct
gaataagaaatctaccgataattctaccccaactgaaaaaccttcggaat
cccctacagcgaatccagaaatggttgtaagaaatcgttttcctgatgat
aatgatattatttcttctacagaatctttatcaacaacaaacttcaataa
tcagtctgctcaggcagttagacaagtgatgacaagtaatagtatacaac
aaataagcaattcatcatttggggtcgtattcgtctaacttattcagttt
catactctatcgaactatttagaagtaacagtacatgaatgtcaacattt
aaagcggtgttgataaagacggtctatctgatccatatgtaaaactttat
cttatggatttacacgaaaacatggtcagtgattcaaaaaagactaaaac
tgttaaagataacttggacccaaagtacgaagaaagtttttcagttttcc
gattggaggctgaccaccttccattgaccattctaaggctgga
>Contig34 EST cluster from Schistosoma mansoni 28/06/2002, 350bp
tgganataactgtccattatgaagctctacttcattttctttctgttggt
gatatactgtggattttacagcgaaacccaaacctggccgagtcaagtgc
agcgcacaatgttgggaaacaggaataaagtgtaagaatgactgtagaaa
caatgcgtgtaaaagaaattgccaagatggagttagagattgtatacgtg
aagtatgcaaagtaagcgagcacgtggatacctatgatgaacataaattg
catgactaaatgtgttgtactgagaaagtgataaaacaagtagttcatgt
ataagacgcagttgtgttatctcaataacatacatacaatgaaaaaaaaa
>Contig35 EST cluster from Schistosoma mansoni 28/06/2002, 297bp
caggaataaagtatgttatatgtgatactatgtaatgacttcctccagtt
acataagatactccgcaatttgtgcgaaggctgttagggaatgcttgaaa
agtgaatataagctcgatgcatctaaacgggttgggaagcatgtaaaact
aaccaactggaaaagatggaaagccaattagaaatgtggcgtgaaaagac
ggtttgcatggttacaattccaacatttatgtgggtagttgaagtgttaa
atcaaccttagaaattaatttgatagccaaatgtatatgttctcttc
>Contig36 EST cluster from Schistosoma mansoni 28/06/2002, 451bp
gtcatttgaaatataaaggataatcaagaggaaactttggcattcgaaag
atatgaatatcttaagtttacgtaataaggaatatctctatgtaaaaaat
tactattatgaacaatcaaatctgtgaaattaattaaactaataaacatt
caagtgatatcataagattcgtaattgtgtttgatagttaagtgaaactt
ttgtacacactgaatagcgtatgatgtctatttcatttaagataattaaa
agtaacttgttaacttctcatcctttttgcccaataatgctgtttctaat
gctgttatctagcaatactatttttnctaaaaaaaattgttttataaatt
acagttgactttacagtcttatcattgtctttncgaagctacaattctat
ttgtgatatttttcctactctgtttgaaataaatnctgttgactgtncct
t
>Contig37 EST cluster from Schistosoma mansoni 28/06/2002, 384bp
cagaaaaggttgccatttttcgacttccaagtcaactacggagtattcaa
acttcgacacagtgtttgacggaactcaagcttactttcgcttcatcagg
ccaagctttttacaacaatgtcgccgtaaagcaagttgacgtccccactt
taaatggtcgttttggtgttttgcctgaacatgtccccacagtgggttgt
ctgaagcctggtattgttgtantnattttntntcncggcaatgtnnaang
tatccgncagnagcggnattgtactgtcaatagcgactcatctattcaag
ttctggncgaagaagcagcttcacttgatcagtggacctaaatgngtaaa
gatggatgtctagngcaaatccgnnttgccgagc
>Contig38 EST cluster from Schistosoma mansoni 28/06/2002, 317bp
gtcgcgagttaacttcattgaatgcatttcgaaaatttccgtccacacct
gttgacttatgccagtttgaaagacataatggctgatttaatacctaaag
aaacaggcaaaagtcgcatcttttagaaaagaatatggatccacnaaant
cggtgatgtcnctgtcnatatgatgtatggcggtatgcggggttatcaaa
ggtttggtcaccgaaacatctgtactggatgttaatgaagggattcgatt
tcgtggtctttcaatcccagactgtcagaaacaactcccaaaagctcctg
gtggacatgagccactt
>Contig39 EST cluster from Schistosoma mansoni 28/06/2002, 311bp
cttaaatcggctggtgaaaatgctactagcatcagtgatgacccttacgt
acagatattaaaaaattcaggtttcactgtaaacttgctggaaactctag
atttcgagtataacatatcaaatctagcggaatacaaaanttggaggaac
aatcacagttgcattatttttagtagcccacgttccgtaatcgcttgtgt
taaagctggactaacaggcaatgaaaaatgacctttgttttcgttgtngg
tcctagcactgagttacaagctaaaaaggctggatttttgcctaagggan
cggaatctggt
>Contig40 EST cluster from Schistosoma mansoni 28/06/2002, 447bp
gagcatcaacctaacaacttgaaaactacagcaagtaaaagccaaatcaa
tcatgaatgttccaataactcgtgaagaagtaacatgtatattcaatcaa
attgataaaaatcacaatggatttgttacaaatagagaattaagttcata
tttcagaaaacatcatgcaaaattcaatcgtcaagaagtgaagagtttca
tttgtaaattagacagtgatggagatggacaaatcagtttaccagaatta
acaagagcacttactggtagatattaaccagttgacgtataattctattg
tttgttatattttactgtcaacatttttattttacatgcacattgaaacc
gcttgtattgtgatgaaaaacgcacagtgtcaatgtttattcttattcta
aaataaaaataatacgattgttaaaaaaaaaaaaaaaaaaaaattct
>Contig41 EST cluster from Schistosoma mansoni 28/06/2002, 347bp
aaatgaaaatttgtatcattcttagtattactgatcgttgcttcatttgg
tattgtcaaagaaaactgaaggaggcaatatgaaatctaacggaacaaac
gagaagaattcttcaggggcaatgtcactcgccggtaacgcttggacatg
ggcaaatacgttgtcagaatatatatgtaaactgaagcaaatgtttcaat
tatcaactttggtacaatgatcatttcattgtgtaacaatatgaatatta
acattcttttttctagtttatnatgaataaataaataaaaatagtaatct
ataatgttaattttatattagtcaatatataacttcaatangncctc
>Contig42 EST cluster from Schistosoma mansoni 28/06/2002, 315bp
gtgatttgttgcatgatgtcatcttatatatgattgtaatgcaacgtgca
cgagccttgaaatatatttaaaaaactncaccgtacatgtgaaaatgtat
ttaaagatgatatcgaaacattacaaaacgccagagaaaagattaattcg
gagtttcgagctaatcgaaatgaaactgatgcagaaaaaaaaaaacgaat
tattggtaaaagcagaagattgtgaaatactaatcagaacaacagttatt
caaatggaaactcatcgatgctgagaaaaatgtgtatagaaatggaatct
ncgtgacgatttagc
>Contig43 EST cluster from Schistosoma mansoni 28/06/2002, 310bp
cgcaaatatgtataccattctccggaatgctgctttgctctcttcaaaat
attctggacttcaacctgttcgttcgctaatacacacttggataaaacag
catcgtttgtatgcggtttttcccgggaaaaccattccctcaccacttgg
tttccacagtagtttctagaaacgcaagtcatggaaanaacaattcctaa
gagagtttcagattacatgtcacgcgttatttttcgacaatgtgcacttc
tatattatgttgggtcttgtttccttcatttctactagttttttttgtca
actcatttat
>Contig44 EST cluster from Schistosoma mansoni 28/06/2002, 296bp
cataatgaatattttatatttaatacagaatacaaacaaaatcttatttt
acatataactaaaaattactaaatattattaaaaaaaataatttgtttat
actgagataaagattgttcatattctatagttctactgtattattaatta
taaatcaccatcatttctggtgtatttgccaaggtgcattatttttgatg
aatatgatcttatgttttattctaatccgtatatctgttatatgtatcct
cgtctcgaattattttcaaattaggacgctgtggaatagagtatga
>Contig45 EST cluster from Schistosoma mansoni 28/06/2002, 705bp
ctcaaacacattaaccacaaccaatctctcattcactctgactattccct
gctcaactcatagttcattcaatatcgaactaaacacagtcataacaaca
taatcaaaggtcagtgaaaagaccgaacacaatagagaggcagacaattt
ccattgataaataattctggcagtaacaattcaatcaacacgcagttatc
gaaaagccagtcgtagaagaaatatggtttcgtgttctgaaaaatatgcc
cacaaacagcatattgtcgctgatcgtctacgattgacttcaagtccatt
ggtacgtgcatgtttaggcgaattcatgggttcaattattttgatgatct
ttggtagtggtgtattggcacaagtgatcctaggtgaccatggtaaacat
gctcatggaacattcatttcagacagtttgggatggggttttgcagtgta
catggcagtaatgttttctggacagtgtggttctggacactgtaatccag
ctgtaacattggcagctgcagttgtcggcaaactaccattccgacgtata
ccgttttatacattctttcaaatacttggtgctttcctcggttcattagt
tgtcttcgccttatatcgtgaaaaaatcatagaatatgccaaattgaatg
acaatggagcgttgttgctgaataccacaggtggcatattcgtgagctgc
cgtcg
>Contig46 EST cluster from Schistosoma mansoni 28/06/2002, 390bp
agaaaacgtgtgtaaacatggnatcgtcagctgacagaacaagaaatgcg
cactatttttgaccacatggataggaatcacaatggatacgtgactgcta
aagaactgaaatattttttaagactacacgatgcgagagtcacaaataga
gaagtcaaagaattcattcgtaagcttgacgaaagtggagacggtcaaat
aagtttgcatgaatttatgaaagcattttcgtcacaaagaagatccttta
ctacagacttcaggacaatacgaagataaatatttggttgtcgtataatt
tcaaatgtttaatcaacaattttatagatttactaaaattattaaatgaa
aatgcctttaataaaaacataataataaatttgtttcgtc
>Contig47 EST cluster from Schistosoma mansoni 28/06/2002, 726bp
actcattctatcatgattcattctatcttcattttggtgtttgttgtaca
gagcgtaatttgttcaacggaatcaaacaaaattaatttacttactaagg
aaaataaagatgacaattcaacaatagctgaatgtgatacatgtttggca
gggatgaatttagttcactacattctttcagaagattattgggtaaagat
ttatatgattgcagcagaacaaatatgtcagtctattgcatcagaaaagt
ctaaaaaacacttgccaagcatatgtgaataattaccttaataaaacttt
ggatgtactggctaaagcagtgaatcctgattacatttgcaaggcattac
aagcttgtgcaaatgatacaagatcttcgtccactcgaaactccggagat
agtatactgtgtgaaggatgcaaatctgtttataatagaatacaaagtat
ttttactgaccacacagtaataaaagaaatgaaatcttcagtgaaagtga
tatgtttactttatgccgcagatgaatcacaatgtgataaagttcttcaa
aaatatatggatcaagcaattacatattttgaacatcatagagcagatca
aacatgttatgcactttgcactttcctaaaacttttcaaacttatcctct
actaaatggatattacatgtgattgaaaattatataactaatcgtttttt
ttgtcttcctataaccgtgtttcctc
>Contig48 EST cluster from Schistosoma mansoni 28/06/2002, 325bp
cgcctcgtttgtttctcatcatgatcgtgtataaggatatgatcactgag
gatgaaatgttcacagactcgcactgtcctcgtgttgtcgcggatttctt
ttatgaagtcgactcgaggtttacgacagtttcaagtaatgtagatggaa
gacttattggcgccaacccatctggtgagggtggagaagatgaaaatgtg
gatgatacgagcaaacagggtcattgatttagttcacgctaatggtttca
ttagtgttcctttcgaccaaaagatcatacaaagcgcatcttaagctgta
tttaaaaactataatagagcgtttg
>Contig49 EST cluster from Schistosoma mansoni 28/06/2002, 586bp
gtctcgcaggctttgaaaggctgcgcgtcagacgtctgatatcgcgcacc
atgtctcttagacgtgtttcggttattggatcaggcaactgggggtcaac
gattgctaaaatagttggtaacaatattaaaaagttccccgaatatgttc
cagaggttcgtatgtgggtttttgaggagttagtcaatggccgtaaactc
acagaaataattaacacatctcacgaaaacgtgaagtatctgcccaatgt
gaagcttccagaaaacgttgttgctgacccagacgtaaaatcagtagctc
gagatgctgacgtacttatcattgttatgccccatcagttccttaatagg
acattggcggaaatgaagcctgttgtcaaaccaacgtcttatgctatttc
tttaatgaaggggttggcactgagtgatgatcatggtatcaagctatgaa
cagattgtatcagagatgtactgagtataccttggggcggcccttatggg
tgctcatttggcaactgaggtttctcaagaaaactactgtgaagcaacta
ttggtatcgatggggggaagttggggggctggtttt
>Contig50 EST cluster from Schistosoma mansoni 28/06/2002, 282bp
tgcaggatattcggcacgtgctgaaattgcacaaacagcacaataagctt
tataataaatttttcatagtttagcgctacaatcgctactgctttgtttc
gctgcagcattttatgttctctgaacatcaataagtatagancttccaaa
agcttccaactctgnaagaaggtctaaaattcttgaaaccctggacccta
aagcactggaaatatattatagaanaattgaaattccggtagatgtttaa
atgtgcgtaaatacatttcatgttttagaatt
>Contig51 EST cluster from Schistosoma mansoni 28/06/2002, 485bp
tctcgatggggttctccgaaggtgatattgagaaaggaaagaagctattc
gttcagagatgtagtcagtgtcataccgtcgagaagggtggtcctcacaa
agtgggacccaacttaagtggtctgtttggtcgtaaaactggtcaagctc
ctgggtatacctacactgctgccaacataagtaaaggtatcatatggaat
gagcagtctctatttgagtatttggaaaatccgaaaaagtttatccctgg
tacaaagatggtctttgctggtttaaagaaagacactgatcgcaatgata
tcatttcctaccttaaagaagcaacaaaataagaatattctaaatatctg
atttctagattttactttgttgtagcagttctttaattaacttgatatgt
atagaaacataaagcctgagcttccgagtacgtgaaaataaatactcttg
tttgcgtaaaaaaaaaaaaaaaaaaaaaaaaaaaa
>Contig52 EST cluster from Schistosoma mansoni 28/06/2002, 603bp
aattcggacnanagtanctgtctacactggaaacaatttgttactcttcg
cgcaaacgtgcgagtttctaaccatgatgatccgaagtaaaacaaaaatg
ggcctctcttacattgctaataaattatggacatgttatatcaaaaattg
ctgttggggaccgctactcctttatggagtactggtctcgtctcaccact
ttacgctatcataactgatactcccgtcaaaactgggtgctcagacgtat
tgggcagttgtgaaagtcctggcagttgttctgacttcttatctgacata
tcaacaagccgaagcccggattctgggagagattgtaactcaagcatttc
tgattttgtgccagaggacgttcttgattttgttgctgactactcggcac
gccgttcagaggctgatactgagtttctgtatgacgacctcactgatgca
aacccaacttcttacttaccacaacctactggacttccacctgcctgaag
tgctctcaaaatctcgcaacactgattatttaaagtcagattcgtaccca
cgtgatcttatcatgtcgaaagttagacgaaatgttcattcgactcccca
tcc
>Contig53 EST cluster from Schistosoma mansoni 28/06/2002, 208bp
gttgttanaggttttgtattattttttattttatgagagtctttggttgt
tggtaatcgtataataggattatgaggttcaggtgggtgcattacgaaag
tgatgactgttcctgttcccagtcatgttgattatttaaatgcttctaag
ttatgggtagttaagtaatgctaaataatcgtagtagttaggtagctata
caagggtt
>Contig54 EST cluster from Schistosoma mansoni 28/06/2002, 173bp
tacctgaagatgttaaagattgagagatgggtaaattggtacgtatcgat
tcagatcatttatatataagtaaaccaatgaatccttctgatctgtcgta
tactagtattgttaattttattgaaaatttatcattatgtaaacagttac
ctgtgtaataccaatattaaaat
>Contig55 EST cluster from Schistosoma mansoni 28/06/2002, 686bp
tgattattgattattattattgatttttctttcttctttttgttgttgtc
gttttatttaaatttattgattatccttatacaaatcacaaactgattcc
cttttttgacacctcccccctctctctttttcgcctgcacccccctcaca
tacatgcatagatacaagcggatcgaaaaatatcaggaaaatttattgtt
ttttttgtcatgtacaactaaaaaaatttagttattgcttttaaccttgt
ttagtttttctctttttttcttttctcttttctcttttctctttttttct
ttttttcagaaatttgtttcctcctctcatattttctctttgttcttttt
attcatttcatttattgtattattaatattgctattattattattgttat
tactacctaaccgatggtttcaacgacagcaatctcccatatttctacac
acacacacacacatacacacacatacacacaaaagtatctgtgcaatcgt
aatagataatctttatttattgattaaaaaaaaaaaaaaaaaaaaaaaaa
aacatgccatgcagctgcattaccgtactgcgtaactcgtgctagtatat
ttactttatatataaataggtcataaataagtagtatttatgagtagtca
attggaaattagactaaatagattgagaaaatacat
>Contig56 EST cluster from Schistosoma mansoni 28/06/2002, 315bp
cgagtgaaacagttgaaaaaaaaataagagacaagacaatcctaataaat
taattaatcagggatagatagatgtataatatacattaaatattcaatca
tttgctgtcaaaagtgtatcccattcattcaatcatttgagaatagatca
gttttatttaatataattaaaacaaatagtttgtttctttatttttcttt
ttgttttcgcggttttcaaatttattttttaattgtataattattaaatc
taagtacataataataatatcattattattattgtatatctttaatgatt
cgattgaaatattga
>Contig57 EST cluster from Schistosoma mansoni 28/06/2002, 821bp
cgagagaaggacgaagaagaactagaagaaaacaaaactcatccatgttg
aaagcagaatcatacttttgagattgaagacaacaagaatgttcactaca
tttcagtaagttcactaaatgaaaatgtccatataaaacgatcaacattg
atttgcttttttatctgtgatactttttgtttaatcgttgacaaaatgaa
aaaaataactataaaaaataactcattgtaattcattgaattcattatgt
atcaataatcactattatttaccgttaaatgacagttcaccatgtgcctt
tcaatgtacagctattaatttctcttgttataattaatgtatgtttaaaa
actgtgtcttcgaaactatgaatacttatacacttataaaaaaaatttaa
tatttcctgtaaggaaataaattttatcaactattgaaaaaccaaaaccc
atcaacatatcaatattttgtgtatagaaaaataaacggtgaacgaatct
acgtgatactgttttttcaatgttcaatattcaaatattaagtgtttttc
tctttaataatatttatcaactactgtattcaaaattgtgtatttattat
aatttaacctacaaacattatgtatgtatacatcatacaaatatggtccc
aagtacaccaaggctgtgaataattgtacagtttcaatacttttattttt
catgtaactggtaatttgtgtctacactttttcctatttgttgctgtgtt
taaatgtattattttacataaatatgttaacattatacaaatgtttgctg
tcaattacacgttttagtaat
>Contig58 EST cluster from Schistosoma mansoni 28/06/2002, 334bp
aagaagggaaaggaacgttgaaaatacaaaatcatggaaccattcattac
tacatttggtgctattgacaaacgaggagttaatgttattacaattaatg
aattacgtaattatgttgcagaaaatcatttagataaagaaatgataccg
aaatggcaagcactattcgatcctgaaggaacagggaagataacttttcg
gagattttgtgaggttcttggagttcagccagaaagacatcaagctataa
tcaatagaccattgtacggaatacctacaacgggtctacgacctgaaatc
tttgtaatcatgcaagaactaccattacaagatc
>Contig59 EST cluster from Schistosoma mansoni 28/06/2002, 309bp
cggcacgagaggccctgactttttaccgtgtcaaggatgaaatttggtca
cttgcattatcgccgcggtgttataacgtattcattatcaccatacgaac
agaaagccttcgcaggtttctttaaagatgggttcccaaacttgatgcgc
aggttcacggagaaagtacttattgttggtactccttttgtaataaccta
tatgataattgagtgggctaatgaagaaaataaacgttcaaagaggaaag
ctgcacatatgcttgaataaagtgtttctgaaggtccatatggagtgata
ctatattct
>Contig60 EST cluster from Schistosoma mansoni 28/06/2002, 840bp
cggcacgaggttttgattttcatattttacgtcgtggcatatacgttctt
ggctttattcttcatcggaatgctatcaatttttctgtatggctacgtca
gtaaaacagttccaacactgactggggaacaaagcatcttaaggtttcag
ccaggaatagaacttgctncgagaccaaactcttttaatacgtttatcca
tgttgcaactttccaatccacgatcaaccaaccgtatattaataaagtng
atgaactgtttagtaaatatggctcgaaaggtgtaaatgaggantgcagt
ggaccaggtttacatccacagaanccagatgtcccctgtancttcgatct
cantgttttgggtgaatgtcnatcaactgagaaaaccntattgganggaa
aactatgtctttatttgaaaataaatagagtctacggttggttacctgat
ttggaaaatcctaaatcaattccatcacctgctatcgaatgtggaggtac
aaatgaattcgataaagagtcccttggtattgtaagatactttccggaac
acatagcacccaatgggaagaagtatggtatcatatcaaacaattatttt
ccctatttaagaatgaataattatcaagcaccattagttgctgtacaact
ctccaatataacaagaaatactgttgtcctagttgaatgtcgtttggttg
ggtttaaaaaattccatcggtgggaacaggttttgaaantttgtgtttga
atgacaaagatccnggaaaaataaatcncactttaatctattgcaaaaca
taacatcttttttaaaaatcctgtttttactattaaaaaa
>Contig61 EST cluster from Schistosoma mansoni 28/06/2002, 422bp
cggcacgaggttcaattgaaaaatttctatttagaaatgaatttcttgac
actttacgtaactttggtatatacaattcttagcgtttactcagacattg
aaccacgtatacaaaaggaatattattacaatttacatgaaaataatagt
caagccaaccacaacaagtttcatgagatgcctgaatacgatgaccaact
tcccgattttccacacaagcaattagaagaagagcagaatccgtttcaca
aactttccgaagttctcaattctggatctgtcgtaccactgtggttggtg
aacccaatatactatgtgttagaattgtttccaagagctatatcatatta
cttcaattaaatgcaagctgacgaaaatatgttgaatgatatcatatgat
acatattgaccaatttaaataa
>Contig62 EST cluster from Schistosoma mansoni 28/06/2002, 307bp
cggcacgaggttttgttcttttgagctggatggtttggtccatccagttc
agagacttcatcaactaatcatccacccaaggtacaaatcttctacatca
tctcaaaatgattagttgtgaaaaaaaaattagaaaaaacaaaaataaat
aaatcaatttacatttttgagtgcgtgtatgtgtgtgtgaatttactttg
acgatatatttttttgcttattattattttcttttccttttttttctaaa
gtaaatattgattaaagaataatcattgtttttgtcgtaaattaataaac
tttattt
>Contig63 EST cluster from Schistosoma mansoni 28/06/2002, 901bp
tggtttggcgatggagagagtggactgtgaagaggtgtagttgtatcgag
agatgtgagcgagcgagtgtatttttgaattggagtgtactgactagacg
ggagtatagtttttgtggcggcggcggtggcggcgacaagagtggttggt
tgatgagtttcaggagcgaagacggtggtgttggtttggcgatggagaga
gtggactgtgaagaggtgtagttgtatcgagagatgtgagcgagcgagtg
tatttttgaattggagtgtactgactagacgggagtatagtttttgtggc
ggcggcggtggcggcgacaagagtggttggttgatgagtttcagctcgtg
ccgaattcggcacgagacgcatcagtttgcttcttgtctcactaacaact
tattcagtcagtatattggaccaaaatgaatgtcttgcatactatagtat
gtgatattgctccagatatgctccgttctgtgccgattccgaagtctttt
agagacattttccgtttgtcattaaaggatgtactagctctcactgtttt
tggctcattcagcggagccatcggctatgctgtatacactactgtaatgc
ttcatcttgggaaacggaagattcctatcaattatggaatccagaaacat
attactaaatgtgttgacgttgtggatattgagtccataacagacaaaaa
ggtgtactgccgatgctggagatcatctaagtttccttattgtgacggcg
cacataacaaacataacgaggaaactggagacaacgttggccccctcata
attgaaaccaaaaagtcatcgtaatgagtttggacacaaatcggcaatgc
cttcttgcttgccccgtaatcatagctgtaattttgtagttacctaaact
g
>Contig64 EST cluster from Schistosoma mansoni 28/06/2002, 501bp
ttttttttttttttttttttttcacaataacaaatgtattgatgtataca
aattaagaaaaaacattacaacctgtggaccaatacaacgttacaggctt
agataagcaaaataaataagaaatataattaggtaggtctttagtaaaaa
catcaacacaatccaaatttacaactgttaaaggttcacacaaattagat
aagatactattgatttctgtcaaaggacaagtacactcatgaacagctat
caaagaagtaacactcaacctcttttgaattgttttgatgacatctaaaa
ggttattttttccatcgattaagtcattatttgtcatgagtaacacaaca
gcattacctgcgaataaaataaaaaatacaagtttcaaaacgaaagtaca
atttttaggttcggatagtagcttacaatctattacgagcacgattggtc
cagttggttttatgcaaagatgagcgactggaataaggagtgtatcttgt
c
>Contig65 EST cluster from Schistosoma mansoni 28/06/2002, 777bp
cacaaataaaccacaaatccaatgttttagatatcaaatcagaacttttt
gacctcntacggcaacgaaagagcttgacagaaacactgggggcattaga
gcgtcagatatatctatttgaaggtagctatctggatgacacggctcctt
atgggaacatcatcaagggctgggacagatatttgatgtccagctcgaac
tctttggttactggtaactccaacttgtcattttccaggaatgttggaga
caaacgcgctcgaaagttccgagattccgatcgccttttctcgaggtctt
cagtcacatcagtttcatctttaaatttacagaatgaaaatgattcagga
gttcctcccaatctacctccagtcaaccaaatctcaggacactacaacca
gccttctcctaatttcgtgtccaatagtttcccaggaaatcagttctccc
aaattggcaagagtttttcaggtttcagtaacccatcacaatctggtaaa
aagaaaaaatctagacagcgatagaccctaccgaaatgactcataaattg
gtttcagaaatctgtatgatgtggatagatgaataccagtattttagaac
tatatggattcctctgcttttttgagtacagctacactcaaaaatcacat
ttttactagtattcaattatttgattacattttgtaaaagtatcccatca
acattgatatctttccaaccttcataatcaaccaatatatatcaaaccac
taaaaaaaaaaaaaaaaaaaaaaaaaa
>Contig66 EST cluster from Schistosoma mansoni 28/06/2002, 302bp
gagaccaaatcaggaattgttacatcgtgttgtcaagacgatttgtgcaa
ttctggtacacaaacacaaatatccatgactttaatcctatcttcattgt
tttccatactaccattgttatcacgttacttttaataaaaaataaactga
tatttctcgcccatttctcttggcacgaaaagtttgattattggtatata
ttggttctaaatgatgatagaatttatactttatttattatgactaatta
tgcttcgttcacaccatcatttatcttcaataataaaatatttatcatca
aa
>Contig67 EST cluster from Schistosoma mansoni 28/06/2002, 261bp
ttaattcaattcttttttttaattaccattattatttcaatcacttatat
aatcgaatggattattcatatacattttatggaatccttcacacactact
taaataatttaagtatgcaaatatatttatcagaaattttggaaaaatat
catttaaaaaaatagattttnnnttatttgttaaagaaagcaaatagata
aacataaaacaatacaaaagacttgatatatgtcaatatgtattcgttca
actttcaattt
>Contig68 EST cluster from Schistosoma mansoni 28/06/2002, 286bp
tctcccatagcaacaacaacaacaacgatagcaaccaataaatcaataaa
aaaatagattaaaacgaacagcaataacaacaaaatataaacatgatgta
ttctattttatccttaaaatggttattattcatattattactacgtgtta
ttattattattaccactattgactattgattattattattgatttttcta
tcctcttttcggtgttgtcgatttatttaaatttattgggtatcccttta
caaatcgcaaaagttttccttttttagacctccccc
>Contig69 EST cluster from Schistosoma mansoni 28/06/2002, 359bp
agtaaaaatgtgtaggtgctagaagatcagcatttggagtgatatccgga
agtgaaacaagcggcgaatgaccatatgaaaagtcaaattgcagaggagt
accgtattaaaatagaaaaagagttgaatgcaatttgtgaacaggttttg
gtaagctttacgcgaagtattagtaatgtttttaggttttgctcaaagat
tatctacttgtacaggaaagtaacgacgaaagcaaagtttttttcttgaa
aatgcaaggtgactacaatcggtatctcgctgaagtcgccagtgataaga
ctcgagctgaagtcgtccaaaggtcattggatgcatacacganagctact
gaggctgcc
>Contig70 EST cluster from Schistosoma mansoni 28/06/2002, 480bp
ttaattaagggggacaaccgcaaagctgttattaagaatgctgatatgca
tgaagatatgcaagagaccgctgtacatacagctgctgctgcacttgaca
aatatgaaattgaaaaagatattgctgcttatataaaaaaagaatttgat
cgaaaatataatccaaattggcattgtattgttggaaaacactttggaag
ttatgtaacacatgaaacacaacatttcatctatttctatttacaagaac
gtgcattcctcctcttcaaatccggttagaagacacctcattgataaatc
tgaacaacaaaaacccatttagtttaattcaaatgtacactagttagcat
acaatcatgtttaaattataatctaaatcgtatgatttaatctctttttt
gaacaacaacaacaaaagaaggaaaagaaagtaaaacgacngttttgtac
tgttatctcaaaacattntgtaattttttt
>Contig71 EST cluster from Schistosoma mansoni 28/06/2002, 454bp
tcttactgttccaattaaacctgcagtgccataataacccgtcgttataa
tatgttcattcatttgcttgatgtaattagatattaaactttctatttat
ataaaattattgctaacactgttactgatggcattacatcatataataaa
ccatattactcacgccttttcccttcatttccccttctgtttacctttct
gtgtcccaatgtattactacctaaatagattgaatagtctctattatgaa
ggattagcatctttacaaaacagatagagatgcatacccttaaaaaggaa
atacaaataattanttnttctntcattttattnccntataccttaccctg
gtnggcttcntcagtcttcctgcttaaattataaaaaaganaactgactg
aagnttctcagctaaatggctgtttcagtaaagataatcgntttnatatt
ggat
>Contig72 EST cluster from Schistosoma mansoni 28/06/2002, 1228bp
tatttggctgctaattcacttaggctctgtatcacaaaatatgtcatcta
tatgcgatgcattgttgaagccagtagccccaacagatatcgagcctcgt
tctcgtagtaaagtgactgttataggtgttggaatggttggaatggcggc
agcattctcgactatgcaagtagcaggagaactcgtacttattgatgtcg
tagcagataaagttaaaggagaagttcttgacctacaacatggtcaacag
ttttttggcaggtgtaaaattgatggaggaacagactacaaatactccgc
aaactcagacattgtcgtcatcactgctggtgccagacaaaacgaaggag
aatcacgactgaaccttgttcagcgtaatgtcgatatattcaagaaaata
ataccaaatattgtcaaatacagtccgaaatgcatcatagttgttgtgtc
gaaccctgtggacattttgacatatgttgctcgaaaattgagtggatttg
aagcccatagagtaattgggaccggaacaatgcttgactctgcgaggttc
cgttttctgttaggtgagaaattgggagtgtctgccaactctgtacatgg
atatgtaattggtgagcatggtgactcgagtgttgctgtttggagtaatg
tgaatgttgctggagttcggctttcctctctaaatccgaagataggatgc
aaagatgatcctgagaacttcgaagaaatacataaacaagttgtccagag
tgcctatgacattattcgcttgaaaggttatacctcatgggcaatcgggt
tgacctgtcgatcactttgtaacgcactattaaataaccttcatacagtt
tatccactctctgttcctgtcaaaggaatccatggaatcaacgaagatgt
ttatttgagtttaccatgtcttgttacttcatctggaatcagtcatttga
tcccacttgaacttggtgacgatgaattgtgtaaactgagaaaaagtgct
gccactctgaatgaggttataacggggatcaaatggtaaagtcgtacgac
tcatggttgctgcatgtttacgtaccaaagaaagctagcttttcgacctt
tcatgtatgttctctctgtttttcaattagtaagtattagatatgaagct
tcttaattttcgtttcttgagattgtttgttaaatttttatccaaagaat
taaacataaattaatctggtagatatat
>Contig73 EST cluster from Schistosoma mansoni 28/06/2002, 424bp
gaagaaactgattctcaactgatagaggatgacggatcacatcatcgtgg
gagccagtttggtaacaggcttggntctggaaaaaatgattcatccactg
gtgaaagacggtcacataggcgtcgcagaaagcataaccgacaatgtgaa
caaacaggacactgtcatgaaggtggtgctaattggagacggtcacatag
acgtgggaaaaaacatcgtacacgatgcagtgctgatggtgattgtcctg
aaggtcaaatgtgtaaggaacgtcgtcacggaagaggacgtaaacatcaa
aatggtggtactctgctagcttccggcaattcatctccatcctctcatag
tggaccaaaagttggaaagaaattttgtcgcgagagaaaaaatggagtac
atagaagatcaggaccccccgtca
>Contig74 EST cluster from Schistosoma mansoni 28/06/2002, 459bp
ggcacgagtttgctatagatgagcaacagaatgaaacaattacaagagat
gaactgagacgttatgtaaaacataatcatttagatgaagggatgataac
gagatggcaatcattattcgatccaacaaatagtggtattataacatttc
aaaaattttgtgatgtcctcggtgtcaaaccggaacaagcacgtactctt
cggaagagtgttatcaataaccgaccactgccgaaagatttacaaataat
ctcacaaaatatgtcatcagaaagatcaattccaaatatttgaatttgtt
cgatcattgttagataaaaatttatcagttcaagatatgacacaaatgat
aaaacaatggcttgataagacatttgacccttccatggcatgttggtaaa
aatcgatgggctcatattgggatatcatattcacatttacctgaacaatc
tttacaatt
>Contig75 EST cluster from Schistosoma mansoni 28/06/2002, 145bp
cgaggcgtcctgtgcggatttcgaagggtccgcaaggatcgatcgatcgc
gtcagtgctaccaggaatacccaattcgaccctatagtgtaatcagtatt
acaattcactggaccagatcagattttacaagcatcgtactaaaa
>Contig76 EST cluster from Schistosoma mansoni 28/06/2002, 458bp
ggcacgagaaaaacccaatgttacggttttatttgctattggtcctatat
aatgtcaaagctaccagtttttgctaaaacgttagctgatatgggacaca
agcgagttagaaaaaaccctcgcatttatccaaaagcaaaaggaaagttt
ctcaaagtacgacaacctaccccagttgatccattggaagatgcgctttc
caaaaagcggtgggttgattatcgattacaatatgaagccgtcaggagtc
tttttcaatatgaaatctatcgtcatcacatggaagccatctctgcctca
cgaatagatcatgaaactgaacgtaatagacgtcatgagctatcggaaac
gtggaacatagagacctttctactagccacagataaattcagaaaggctc
ctaaacgcattggttgataaacaaactgatagactaattgatcttcaaaa
tcaacaag
>Contig77 EST cluster from Schistosoma mansoni 28/06/2002, 469bp
tttttttgagagcaatacacaatatataattactttaaaaatataagtga
cttattttacactctaaatgtatactgccaagaaaatcgaaacatccaaa
gttaatgggcgaagttcattaaaattttatagaaaaagataaagtaacaa
agtaatatagttctgttttgattcgaaatcgaaataaaatattctgacgt
agtattctttcatgcatttgtacgataaatgatgaaggaatgctgattga
ttttaaaatgaaacgaacagtttggaatatgtgtataagttgtccaatat
gaacctctacaatagttacatgccaatgacgaccatatgtcgtgtcaagc
catcttttaagtttttctgaagcttccttctctataaatttatcttgtgg
ttgagtaagcctataagcttcttctgatatttttatttgatctngtaatg
gtagtttcttgcatgatta
>Contig78 EST cluster from Schistosoma mansoni 28/06/2002, 464bp
ttagcacatgcataaagtcgaccatgcataatgttgtagtttcaactgta
gccgactaactttttcgtcaatcgatagataacgaataaataccgtttaa
tctgcctaaaaaaaaaaaaaaaaaaaaaactcgagcctaattttaggtta
tttagatttaaactacgaggttgagtaggtttcgtagttttattattttt
cgttattgggggtgtggagagatacgagtgttacggatgaagggttaata
gagaatagattttatttatgtggagtttctgaagtttnaatctattggnt
tttatgtttagtgtngatgattggcttagtatttataaattttatcgtng
gnttnnctattagtagatatttncgtnaatcacaattaanctggcttagn
ntaagtggagtatggcaaattgtcanttggtaggtagagttagnctancc
ggnatgttttattg
>Contig79 EST cluster from Schistosoma mansoni 28/06/2002, 103bp
aaattccaggttagcttggacttctctttcttggtggtcttagcgagcca
tcgtccaagctgcatattcagcgtataaattttagagcaaaaattgtaga
agt
>Contig80 EST cluster from Schistosoma mansoni 28/06/2002, 478bp
caattgtttggttagtatggtgcacaaatatctatatcgatatatacata
catactactgttttttgtcttcatgtttaagtttcagatattggaagttg
aacagttatgtttattacctttaaactcaaaatagtatgataaacagtaa
atgttaaattatttttaaatactatgcttcaaagtactgtaaatactgtt
tgtatcctgcttttttattggttagtcttacatctcataacctgtttctt
gcttaggctcaacaacttacacgaagatttatcaagcacattgtgttagt
caacatcccactttttaatttacatcgcctctgaatgagtgttgggtgta
tgttttttattgcccaaacactatttgatgtaaaaaaaagtgatatattc
attttgtaatttcagtattctgttattactcctgatcatcttcgcctaat
tgaatattttaaaatgtttatgtgtact
>Contig81 EST cluster from Schistosoma mansoni 28/06/2002, 181bp
acagtataaaggaacattattgtggacagacgctacaaagacagtttatt
actctatcaatcctgatcgccgaatacgtgtccgttatgtctgttgttct
aatcgtttccaagccttatcagacaggtgattgtccacaagcttcaacta
atccatgtacttattctaatggacgattcgg
>Contig82 EST cluster from Schistosoma mansoni 28/06/2002, 192bp
cttcaacaattgacgcaatcaaataacttaaagtagtccggaaattacta
gcacaaacttgatccatattcatacaatcagatttcaccactactattat
gtatagatgtgagtatcgatgacatctgtattttaaactctctgatacac
atcatgaggtaccgatcatgcgtggaataacgacacaatgac
>Contig83 EST cluster from Schistosoma mansoni 28/06/2002, 135bp
tgttcaagaaccaaaataaactttgattactaatttaagaagactaattc
ttttttttctctcgctgtctagttgtcttcatatgtgtacctctttcatg
acctcttcgcattattatttttctttatttcatgc
>Contig84 EST cluster from Schistosoma mansoni 28/06/2002, 73bp
tcttatactatagaagaagacaaagatgtaatccaatgtgttctgcgcag
gaggcaaaccttgtatgtggcgg
>Contig85 EST cluster from Schistosoma mansoni 28/06/2002, 206bp
aaatttaggtagcgtagtatttaatcaaagtaatttcgggttttgccaaa
ccaaaaactacctactacataattatcgattaaaaaagtgtcaatattga
ttcaataaattaaaacaaaagtaaatttcctttaaacctagtgacataaa
tgttatcttcaaaattccatcattctcttcagtactttcttttctttcct
aaatac
>Contig86 EST cluster from Schistosoma mansoni 28/06/2002, 120bp
caaaccacattattaataatagatacttaaaccctgatgtgttttagtga
atgaaatgttattggttactaagtgtggacgtaataggacagctcatatt
actgtactattgaatatgtg
>Contig87 EST cluster from Schistosoma mansoni 28/06/2002, 107bp
aataatctagtttgtctcgattaaatggcagagagaaaaaacgtgtgatt
aagaatcgtgatagggcggaaagaatccaacgcgagtagtgaaatgtcgt
gacgttg
>Contig88 EST cluster from Schistosoma mansoni 28/06/2002, 130bp
gttgttatgtataacccttaccctcagttctattctaaatgcaaagaaag
tagctcaacaaaagttttgttcaaaccttatggccttgacctcgggttct
ctttcgcgctgttgtatattgtttgaacgg
>Contig89 EST cluster from Schistosoma mansoni 28/06/2002, 83bp
tggatcgcatccacccttgatttctattcgttgattgataaggacagtgt
ctcacccgagtcgtcgttcgtcggtctcgtctc
>Contig90 EST cluster from Schistosoma mansoni 28/06/2002, 74bp
ccctgagccagtatattgtccagtatcatttcacatttgtcagtcaatgc
ccagtttggtagtttatcgaactg
>Contig91 EST cluster from Schistosoma mansoni 28/06/2002, 86bp
gaagcggcgtgagtgcggcggctgaggatgagaaagcagaagagatcctg
tttctgcgaagactcgcaaagagatttgtgtgtgcc
>Contig92 EST cluster from Schistosoma mansoni 28/06/2002, 93bp
ggtggtaaaggttgtctctgggttggggttgcagcattatcgaattgtct
tctcgtcactagcagggtgggcatggtcaagctaagaggcatc
>Contig93 EST cluster from Schistosoma mansoni 28/06/2002, 311bp
cacgagctaatacaatgtctgactgctgtgaaggaaaatgtggttgcgga
tcgagctgtaactgcacctctggcacctgtaaatgtgatggcaaatgttc
gggatccaaataaccaaacacactcatatggatgtggatcaagaaatcaa
cgagtaggagtacagtttcgacagcttgtcaacacaatgtaataaaaaaa
attaaacaataaataaagctattcaatgattttntaaatgaaattggtct
tttaattcactagggaattagactagatgttgcatagtatttgtgatgtt
taaataaatca
>Contig94 EST cluster from Schistosoma mansoni 28/06/2002, 157bp
aacttacgatggtccgcaaattaaagtatcacgaacgaaaattgctaaat
gaaagtcgactttattaactgggaatgtgacaacaacttacatgaagtta
agattatcggactatttggaatccagaaaccggaagactaccaactttta
caacaaa
>Contig95 EST cluster from Schistosoma mansoni 28/06/2002, 602bp
ttgcatttttgtaaccatcgtcatgaatcaattttattatgcaatattaa
tggtaatgattgtcacttttagttatttcaatgttgtatcaggagaatgt
cgcacagtaggacaagaatgttccaagactgtattttctccatgttgtga
aaacttttactgtggtttaaatacattatttagtggtcaatgtcagccat
gtcttgcaggtggatatttctgttggactgataaagaatgttgttctgga
aaatgcagttggcttaaatgtacagatccaataaaagatgttgttgaaag
gttgactggttagaaataaaaagtatgggagattattacaagtagtaaaa
cagtttgttacaatttaaatgttcaatcattctaatgagattttctgttt
atctactcaattcaaattatcagtagtacattatattcacttcacatttt
ttttgcgacagaataaaatacacacatttgattatgtatgaaaataatat
ttaattcaatttgcttctataggtgatcatctattattgatttgtttttg
tattgccaaattttgtatgttcaaaaaaataaatacagagttgtttcctc
at
>Contig96 EST cluster from Schistosoma mansoni 28/06/2002, 133bp
aacaataaatgaaatattgccgaaatttcgtactgacttctaacattact
aagtaaatcaaatttgcaaatcttttcacgctttaatgtattatatactc
tgttcagtgaacttttacaaaccatgttgaacc
>Contig97 EST cluster from Schistosoma mansoni 28/06/2002, 123bp
tatattaactagtatacacgaaatgtattcagaatgagatgcgttttttg
cctttatagtcctctacctcctatttatctttcctctcgaatttactttc
atagcacaaacacaacaacgcac
>Contig98 EST cluster from Schistosoma mansoni 28/06/2002, 115bp
gcagaaacattttatggaaataagttcggtaaagacaggatagtgatcat
taaagattcaaatattgtggacgaaaaacaattagatagtgataaaggtt
atcttcaaatcctat
>Contig99 EST cluster from Schistosoma mansoni 28/06/2002, 157bp
atagtgtatcttttgtatcatgattatcgaggtatcgtaggttatcatat
ctcccgaaacggttctccgatcttatcatcagtccattttatctaatccg
caacccagcccgccgatggccnggacaacgttatcgagaaacgtatcaac
aaagttg
>Contig100 EST cluster from Schistosoma mansoni 28/06/2002, 142bp
tcgagatcagttggccatctcttcgtacttctgcattgttctcgataact
gtttcattactccaaaaaggcagccgactacaggtgaatatgttgttcgg
tagtttctgcagggctgtatcaaagtcctttcgtcgttgtcg
>Contig101 EST cluster from Schistosoma mansoni 28/06/2002, 182bp
gctcaaagaaatcaatcggtttgtacaagatcttgaccagaatattaaat
atcggatcacaaggcaaacaaatttggagttatatgtatatatctgaatc
ctgaatactcatgaaacagcattgattcgttcgtaatggctcaagaaaaa
gatgctcttcctgtggatgctcattggtctga
>Contig102 EST cluster from Schistosoma mansoni 28/06/2002, 172bp
acactggacgattattgttattattttaaaaggataatattcaaaagaat
atttaaacatagtcatcaagatagtaagaacaatagtagtaataatgata
ataggtaataagtaaacttttttattgctctaaaaaccataaaaataatg
aatagcctacaaatgaatacac
>Contig103 EST cluster from Schistosoma mansoni 28/06/2002, 189bp
tccttatcatatcaccattcatttcaatcttatctcattgaatcaatatg
aaattatcattaaatgaacaaggatggaatagactattcatcatattaaa
tggtacattcttggtatatagtctagttttatgtggattaagtattaaaa
gtacaagatgatctatctcaattcaaatgaaatttttac
>Contig104 EST cluster from Schistosoma mansoni 28/06/2002, 160bp
aactcttatattcattgtctttcatagtttatatagaacaaatatacata
ggtaaacgcattcagttttagtttgttggttttgtttatatcattctata
cctttctaacaatcaagagataatgatatttcagctactttttgttccgt
attcttcttt
>Contig105 EST cluster from Schistosoma mansoni 28/06/2002, 470bp
ccgaatattgaaattatgcagcaaccatgtccaaaacaaaacaatatgaa
atatgttgtcaatttaaagagtatgttgataatactagtcgaacaggtaa
tgacatgagagaggtagcaaataaaatgaaatcattattggataacacat
atggtcgtgtatggcaagtagttctactaactggttcatattggatgaat
ttttcacatgaaccatttttatcaatacaatttaagtataataattatgt
ctgtttagcatggagaacaccatctcaataatnnttttattattgacaat
acactngantatggattcatacatattacagaatgaatatntngatgnac
atnctatnaagntgtatnagaaatgantaattttacatgttanacattct
tanaacangtatgttgntcctacattaatttanncatagactattctgnn
atnataaacactccagcatt
>Contig106 EST cluster from Schistosoma mansoni 28/06/2002, 175bp
gccataatccgtcggcatcggaagcggataacatagtacgtaaggttaaa
cattaactgaacacgttcgtagcacggaagcggcgctaatgccacaagct
cttaataaatcacgacatggtctaacacaaccaccatgataaaataacgg
tgaactactactttcgacaacgata
>Contig107 EST cluster from Schistosoma mansoni 28/06/2002, 150bp
acttaataaaataaaagcgaataataatatgtctaggtagagaaattatt
attagtgtgctttacaaaaatgcaaaagacatctattatacactgatgaa
taactcaactgttcataatttcacagaatgtctagaatgctttttgttgc
>Contig108 EST cluster from Schistosoma mansoni 28/06/2002, 196bp
gttgtccgtaaaggaaatagtgaatgtacatgtcatatattttctgaatg
tgatccagttcattcagctgaatctattgtgaattatatacgaactatat
atcctcatttgaagagttaattctaaaattaaaattaaaatcatcagtca
aaaaaaatctattattgaaatgttattattatattaatctatacta
>Contig109 EST cluster from Schistosoma mansoni 28/06/2002, 382bp
cacctggtgaaggtgtgtctaggccacctgtgaaacctagtagtggtaat
agtagtactggtgctaatccaactgccagtggaggaggattcgatttatt
acaatcacttgctcaagcaatggaaatgcgacgtaatcgtatgtgtagta
atgatagtggagaagaatctgatgccaattctttaccaggtgatattggc
tcagatgatgactgggagacatgagtcaataaaaagagaaaaataagcta
acatccgactaatttgttataaatttgtttaccatatgctttcattaata
ttgatctttcctaatgaaattcactgacttttttgtgtatcgttttactc
actttttttctggtaatcaaattattattcct
>Contig110 EST cluster from Schistosoma mansoni 28/06/2002, 554bp
aagaaatacataagaaaatgaatggaaatagaaacaattccagacattta
aaaacgtataaagtacaacacctgcgaacatttgaggttactcctacaaa
tgtattaccaaacacacaaactgctgtcgacttactgttggaaggatgtt
atacatatgtacgtagttttaatatgtcaatcgatgacaatgatggtgaa
ccatatctcattctaagtgatccacgtaatggaaatgctgaagttgaacg
tttccgaattggtcgtatactttatcctcgctatcgaataactcctccag
atgtgtgtccagtaaacaatctactcacattcactatcaaagctggttca
atggacaatggacgtccaagacgtaacgaaatacatttatttcaagtttt
aacttgtcctgctcaaacacttgtcaatcttttattgagagctggagctc
tagaccatgattcatataatcaagatgtaaatgattccatgctaatctcc
agggctccatctgaaccaaatctaaggataccgttgcaaacaagttcagg
tgga
>Contig111 EST cluster from Schistosoma mansoni 28/06/2002, 772bp
taacgatgacgaaagtagtaccgatgaatctccagtagagtcacttcaga
aagtgttgatattgaagcaaaaacagtcacggaaacagctagatatccta
ataatttgacaaaattaattgttagcctttgcaacgtgtacactaacatg
aacaaaagtgtccctgacacaacaacagaaccttccgaaaccatcacaca
aactgagacaaacaacgtcactgagtcagaaaccgagtctactaacaatg
aaacacaaagtgtttccattattgacataggtactgaaggtgaaaatgaa
acaggcacaagcactaaacaaccaattattaatggaacagtattgaatgg
tttagatatttctactaaaaagaataaaaagtgcaaaacaaaggtatcag
atgaaacagagtgtgaaagcgaatcggaaactgaagataataaagaagaa
tccgataaggatgataattctgacagtgataatgaagacgatgaagattg
aaaacaataaaattgtgttaatattaaacacaatccctggtgtaccaata
gatgattttacatttattcaatgcaacaaaaaaaaacaatcaattagcgt
attaatttttttaaattccgcttaaactttactatttaaacactgaaaca
aattctgtcaactgattgcaaaagatcaatgtactatttagtcattattt
attacattttatctcttcacaatatgcatatatatattcggtattggctg
aaatataaatctttcccaaatt
>Contig112 EST cluster from Schistosoma mansoni 28/06/2002, 323bp
tcgtaacattagcaacacgatttagttccttaaactggtgctgtgaaaat
ttatttggactcaatttcgagcgtccacgtatgcgattactttgatttac
gatcggattactgggaaacggcatttttactagtcatcaagtccttttta
catgcccagaatatgcacactaaactatttcattctctgctcaggagttg
tcataacgtgagaatcatcttttgatataaaaagcagtattgcgctgata
ttccttgttaggtcgaaacagttggatgagaaactttttccttactcaaa
gaggtttaatggttcagcttgct
>Contig113 EST cluster from Schistosoma mansoni 28/06/2002, 350bp
aagaaacaggcccaaaaagaacgagagaaaggacgtggaaaaacgatgga
agacgttatgtctaagaacggtgaggagctcccgaaatggttaaaaagaa
gctgctatgagggaaaaagcagaaacaaattttggaaactgaaaagatga
gaatttagctccatgggctaaaagaagttcagaagaagaatgccggctta
gcaagaaagggatatccgatgccacaaattctgaaattgaaagtaatttg
agctgaaaatacgaattgggtgctttttttctttattacgataggtttgg
atatgtttttngnggaatgaaatgggtaaactagattattcaaatatcaa
>Contig114 EST cluster from Schistosoma mansoni 28/06/2002, 627bp
ttttcattgtttcctcgcttttttttaaaaaaaaagagaacaaatcttgt
aatcagattgatcaattttaaaagcgatatcaatatcattatgatccgtc
attaacaattcaattgttttacgaaatttattgattgtttcacatttatt
ttttcccccacttttgccttcctttttttctgtactgtttgttattttat
tcatntccttcaaaaaangtgaataggtcttaanatctccaaccgattag
ttatgataacaaaaagagagtactatatttaagagtaatttataattgan
tgaattatttatttggtttaactaatctatcagttattactatgcaaagt
taaatttaagtattcaactttatatttctttactaataatatttcttgga
agaaaaatccgttttggtttntcctctttactaccatcatacttaaagaa
gtttaagtagatttttttttgttcctcttaaatatttctttcttgaacta
gtttttgttttaacttcctgttagtgttatgatttaacatcttttatttt
aattatttctctttgaactttatgaagatccatttattgtgttatggtgt
aataatttaatacatgtgttttgtgtt
>Contig115 EST cluster from Schistosoma mansoni 28/06/2002, 908bp
gttgattggttttataaagtatattttattaattcnttatagagtacact
ttcatttacgttttactattaaaagcattgaaattcataataatataaag
tattaaagtaccagtgtactcattattattattatcattcaataaagtac
tttggaaaacaaaatataggcaaaaatggaaccatttgtacaagtattct
ttgctattgatagagatggaactgaaactatcacagtagaagaattgaaa
aagtatgttgctgaaaataaacttgatgatatgatggttacaaaatggaa
atcattatttgatcccaaaggtactggaagaataacatttaaaacttttt
gtgatgtattgggtttgagtcctgcacaagcagtagccatgaaaacacaa
catcagcaagcatcttcattgaaacttaacccagatgttgttgtaatcta
tgaacaacttccattagatagacaagtcgctattagtaataaagcaattg
aactattaacatcttcaaagaaattcgatgagaaagatcaagctgttcaa
ttgaaacaatggttagatatcacttatggtaaagcatggcacattgtcat
agttaaaggatcattttggagtagttattcacatagtgctaataaatgtt
ttatatttcgtgtacgtgatgtatcttatcttgtatggagaacaccagat
gaagaaataaccagtgcataaataaataattagataacttgaagagaaac
aaacaatttaaaaagatagttaacagtaaatgctttgttaaaacatatga
aaaccaatattattatgataaagataaaatacagggataattactttttc
ttaaaaaaaaagaaaaaaaaaaaanaaacatgccatgcagctgcattacc
gctcgtgc
>Contig116 EST cluster from Schistosoma mansoni 28/06/2002, 318bp
gggaaatctaaaattgaggatagttctgacaagaaaaaccagaaaccagt
tgaaaagatagatattacgcttttggaggaagacgacgacttcgaggagt
tcccagcccatgcttgcggagaaggccatcccaacgaggaagctactgtt
tgggaagacaactgggacgatgatattgtggatgacgagtttactcacca
tttaagagctgaggttccaaaaacagggaaaagccttcgttgtacctgaa
atctctgcaaatttgggattaaaaacttaagaagatatgatataactaaa
taaaaccttctccaatcg
>Contig117 EST cluster from Schistosoma mansoni 28/06/2002, 392bp
gtaaattggtggatcttcctatatctattgggttaaataaaccaaatcaa
ttagctggaccagatggtattaacattacacttattgacttttttgcaac
cacttacccaacatacatacgtgatgttgtctcaataaactataaaactt
ggccaaacgataaaatatctgattaacgttttattttaaacggcaatgcc
ttaataccttttgaattttaaatttaattaatcccaccttcaaattcccc
gagttgaccgttatttttttataacttccatgatttcaattttgataatt
tttaatttagtggcatatagattgaaaaatattttgctattcatgattac
tccttcttttttgaatatttaagaaaagatagaaagctaagg
>Contig118 EST cluster from Schistosoma mansoni 28/06/2002, 580bp
tgcagatctgccaaattatagctggacccagacactgagcgatgttgata
taaaaataccgacacgcttaccccataccatcaaatcccgcgatgtctat
gttgaaattgccaaaaagcatatcaaaattggcttaaagaatcgtgaacc
aattttatcagggaatttgtatatgaagttaagactgaagaatgtgtatg
gagtcttgtggatggtatcaccatactcgtccacttagagaaaaccaaca
aaatggaatggtggagtcgtatctgtgatggtgaaccggaaatgaataca
cgtaaagttcaaccggaaaattccaaactctctgatttagacggtgnaaa
ctcgatctatggttgaaaaaataatgtatgaccaacgtcaaaaaaagctt
ggtctgccaacatccgaagatcagaagaaacaagaaatgttgaaaaagtt
tatggctgctcatccagaaatggatttttccaaatgtaaattttcttaag
tttatgttaatttgaaatgctgaagaaacacaatctttttggtattatta
tatgatcaaaaaagaaactttcacatcaaa
>Contig119 EST cluster from Schistosoma mansoni 28/06/2002, 610bp
cttcttgataattatggttccgcatatggatatggttactcatattatca
tcgaagacatttggatccggctattgcttcatttacgaaggaaccatata
taggtgcggtgtggttcacacaacatggagattatatgtacgttaatgga
agcgtggcaggactcccacctggaaaactgttgggtacacatgttcatcg
ttatggaggacttggaaacatgtgtcttgaagctggtcctcatttcaatc
cattcaaccaacgtcatggtccacgtcatggataccccagacacgctgga
ggatttaggaaacattagagttggacgaggtggtgtagcgaaatttgatt
tctatgttactataaaaggactaggaccatttgatggatttattggtcga
gcacttgttatacatgcaaatagggatgatcttggaagaaatcgagacga
aggcagtagaacaacgggtaattctggtcccagattagcatgtgctacaa
taggatttcgtgcaccatgaaatgatttttgttggacgtagccacataat
aaaaatcagataataaattcatactgaaagttcaaaaaaaaaaaaaaaaa
aaaaaaaaaa
>Contig120 EST cluster from Schistosoma mansoni 28/06/2002, 470bp
atgaacgaacattccttgttcaatcttattcataaaacatatcataaaca
actatgaattgaaattgtcgaaagtagaaaggggaaaccataattcggaa
taccaaatagcttaatcattcaaaatatataaaaagaagtcttatagtga
tagtaataatatacatttaaaagatagacgcttaggttaatcatgaaata
aaaatgggttaattcataatcatataaatttataataacatcaatatgtt
atatagttgcagaacaagtaatgtttatcccgaaaataatgaattcaaaa
attcgtactgtcagttttattattaggttactatgatagttatgaatgta
attgagtcaatggtaattaagagaatagtgaattgcaaaagttaaaaaaa
aaatgtttttcattcattgatttttttctcgtttttttgttgttgtttat
tcctcaatatatttcctgtg
>Contig121 EST cluster from Schistosoma mansoni 28/06/2002, 408bp
ggagcaatattttattttaaacaaacaaatattgctgtgagaaattgaac
attaggatccaattgtaaggtttgggacaaaaatgacactacgataaaaa
taataataaatctcataaacacagtgatgaatgaatggaatccttgcaat
aaaaaagtgtgaattccaattgttgaaagaattcaaaagcacataacagc
gcaactcatgacgtcttttagagacaatgtattatgttctgtgctagcgg
tgatgtgaagtcataggctgatgataagacaggtacagggattcgttgtg
agggattaaatacgcagaaagatggaaaaaactgtcgtacaaatactcat
caaatgactctgtagtatatgacacaatagcctaggataaaccgttacgt
tgagcaac
>Contig122 EST cluster from Schistosoma mansoni 28/06/2002, 736bp
aaccctgcccgattccgcacgagagaaagtagaaatgtgattagtagagc
tacatacggatattatatggttgattaagtataaattaaaaatttttaaa
tagtagtagttaggactgttagtataaagagatttaatgatggttactag
tcgttagaagaggctaagtcacagtgccagcagtcgcggttaaactgtct
tcttctcattttatttgttggttgaaataattattgagtaaattaggaag
tgtgttggtaaaataggtttctgttggaaaataattcaataatgtataga
agaatctgagcaaaatagggattggagacccctttattagattataaagt
ttttgtccacagttataactgaaagggtttggcggtaaattaaattcgtc
cgggggaacgtgtacattaaagagatggtccgctaaatatttcactataa
ttagatttgttagtgtatatccgtttgtatatttacatttagagataata
agtgagtaaatattcggtaatttaagacaggtctatatgctgctaatatt
ataggttgttatgcgttacatttataaaaatagtagatgaaatttactca
gatttaggactcggaagtaggggtttaatagtatgttatctcgaaggttg
aaatagtttacgtacacatcgcccgacaatctcgacaataagttgagtta
agtcgtaacatggtagtgcttgaagaatcaggcgct
>Contig123 EST cluster from Schistosoma mansoni 28/06/2002, 827bp
ggtaaatatatgcatttattgttaatagctaagattatctttcttttaac
aaaaacacctattcttgtttcttatttcaggcttgaaaagaaatgaaata
aagatgtaaattatcagagagaaataaagaaaaaaagaggttggaggtaa
gattaggttgggcaaatttattaattcatattcttgataataataataaa
taaatgaacttggtttgttgttgatgtcatgtataggactagtaagataa
atgggtgactagataattcagtacagaaatatcctcataataataataat
aataagagtaatagacatgacaagaatataattaattggataagcaattt
cagtaaatagttttagaagcatttacggtgaacaatacccggaccagatt
catcatattcttgtttggaaatccacatctgttggaatgtagacaatgac
gccaaaatagaaccaccaatccaaacggaatatttacgctcaggtggagc
aactatcttgatcttcattgtgctcggtgccaatgcagtgatctctttct
gcatacgatcagcaatacctgggaacattgtcgtaccacctgacaacaca
gtgttcgcgtacagatctttacgaatgtccacatcacacttcatgattga
gttgaatgtggtctcatgaacaccagcagattccatacccaagaaacttg
gttggaataacgcctcaggacaacggaatcgttcggtaccgatcgtgatc
acctgaccatcaggcagttcataactcttctccagagatgatgcttggat
gcggcagtggccatttcctgttcaaag
>Contig124 EST cluster from Schistosoma mansoni 28/06/2002, 525bp
gaagagaaacacaagacatatttattaaacataacgaataataattacca
ataatatataccatgtaaaagtatcaaaggaaataaaaaataaaaataaa
gaatattacctttcttaatagaatttgggtcaaattaatgtatggttgat
taagtatacgtaattaatgaaaaataatgatcaagtttcttgatagttaa
aaaccaaaaggagattattcacatatttttttttggaaataactgtatat
gctaactgtgtagaatgcaagtggacatttatataatagtttaacaacag
tctccataaagttttggttcattactatcaaattgtattgatctacttgc
taaagaagcagctaatgcagcattatgaccttgtttaacaccatcccaaa
taccacctgcgcataactcattgtaacttcctttaataacattgggggta
aatgccctcagctagcagttcgaaagttttctcaatattttgggtagtaa
gtgaagatgtcccaatataggtata
>Contig125 EST cluster from Schistosoma mansoni 28/06/2002, 361bp
aagtaagctcatgtaatctgctaaccgttattaacaatttacnaattaac
cctttactacctttagctttttgnacagatattatataagtgtaaaatta
aggaaaaaagcgatgtagttgttattattatttagcagtgcaagtatgtg
aaatgtttattagggatttaatcatgtcatttaanattaagggttaatta
tatgaagggataaacaaggttataacttagtatttttgttaattagatta
gggataatacggtggattttgaatatggttaaagggaaaatgaaaggggg
gaaaaggagttgtgaaataggnaattaaaggttttaattgggaaaaaaat
attgatatggt
>Contig126 EST cluster from Schistosoma mansoni 28/06/2002, 584bp
gatatgtataaataaatatataattaaataaatattgcattattgacaag
atgaaaaaaaaaggaaaacacgcatcataattcattgggttcaataaatt
ttgtttgttttaaaccaataaagacgaagaaggagaagattcaaaatgtt
tatcaagagaaagaatttgcaggttttttttaaataaaaaagtacactac
tttcctttcaaaaagtgtttatttgtttattttaaaatgttttggataga
gataagtgaacaccatgtgtgtgtgtgtatgtgtgtgatttctcatgata
acaatcaaatgtaactattgactaaaatgaaaattaagaattaaaagcaa
aaaaattattttattttaagtaaaaacaaaaaaaggctatcgagcaagat
gaacatatcgattgtatttggctgggtttattattttaccgaggttaatg
tgttagaaataatattgattgtaaataatcttatagagtaataattaacc
catatttaatgcaccagcaccttgtccaaaaccaaaaccttttggtccaa
aattttttccataacaagctttacagtaaatttc
>Contig127 EST cluster from Schistosoma mansoni 28/06/2002, 456bp
aattaactattgtataatttgagcaaactgtcttaaaagtgaagatagta
aaacccaacaacagaagagcactaaattaaacaaatatcagtggatacaa
caagaacacatgaaaataaaagagactaattaacatatattccaactgca
tatagatacaaatggaaatatgaaaatccatagaataaatatatatgata
aatattagaaagcaatccgaacaaattattaaaaatatactactaaccag
taaacatattacaattacatcaaatatggtaatataataaactaacacac
aaatataaacaaataatgggaaaaaacgaataggacaaaatatcataaat
attataactgagagangccattttcataacccatgtctgtaagccatata
taaatatatagcttttagggggtaacgtgtggggaataggtttaaatgta
gcagtc
>Contig128 EST cluster from Schistosoma mansoni 28/06/2002, 479bp
aaaatgatattctaattaatttattttttgtttcttcaagtgattagcat
aacgaaataaaatggtaacagctttattagaatggattatatttattatg
taatcattaattgggaaacataagaacaagaatagaaatgataataacaa
tataagaattaaataaaagctactgtaggccataacttatttatttcaag
ttctcttttttttcattacggtccttttcttatctacgaaataaagctgt
ttcgattggttcttaattattatgaaaacggaaaatgtaattggcattta
cttaaatagctttctttactcaataatttgaagaattatgtagtgatata
tatatatatatatatatatatatatatatgcttgggaataagcatgtgcg
ttgcagaaaaagctgaaactgntatcttcattcaattattaactaagaat
tatcgtaacaaggataatatcaattagaa
>Contig129 EST cluster from Schistosoma mansoni 28/06/2002, 617bp
agcataagaacagtaaattattgttataatcagcatcattgtttctttat
aataacgattaataatattaatattaaacaattaagggacccaaaatgat
ttgatttccatcgataaaaaaataagacaagattataagcatgttgtatg
ctgtagcacaacaaagctgataccaaatatgttttttttgctttttaaac
aaatgaatccattacttggaaacaagaaaagaaactgttcattatttaaa
taagcattgaagttaaaattaataaaaagaacatgacgatttaaaaaaag
gtattccaatcattcattcaatagtaacgaactagttagctgggtgttaa
agcaatgaaaagaaaagaaaacatcgacttgttattcatcgtaatggata
tgcttttgtcctggtacaaaacattcggtcagaaaacaaaagcaatatca
atttgccatgtgaaatatatgtttacagtttgttttctttgcttgtgaat
ttaaaatttctcccgtcttcgatcgtctcaattagggaaaatgcatgata
aaaatacaaagatgaaattattgggtaagatgtgaaaggtaagccatagt
caataatggggtgatca
>Contig130 EST cluster from Schistosoma mansoni 28/06/2002, 384bp
taagtaggggaatatatatgtattccgtaagcagccgagtacaagcaatc
aaataagggaaaaagtcaagcgcatttatacagtaacaaattgtccttga
gcatcatcagtaaatagcacacataaagaaacaaaggaccaatagcggtt
aagatagtttacaggtgggaaatatgacgcgaaggtaaaaagagcgcgtt
tggcgcgaaaacagctaaattcaaattttcaaaataaaactacaagatta
agccatttaccaagtaagttctggggatttgacatccccaaaacctcccc
cttttaagaaatccgagctcctcctcccccacgaaatagtggtggattct
caaatacccaagtttctattaatgcgattctatt
>Contig131 EST cluster from Schistosoma mansoni 28/06/2002, 903bp
ttggaccggctctngcgctttgtggaaagacatcgttgggcaaaattttg
atacaaaccaatccagtcacatctgaacctgaattacactacattcgttt
acctcgagttttttttttttttttaaaagatgtcaaaaaatgtatttaaa
tataaagaaagtttaaaattcttgcttacaagctcatttttaattacaca
ttattcaaaaggtttacatttagagtataatcaaagcatctcgtgatatt
cttcttaatcaaaactcaacatggtttaaacagaaaccagaagatgggtg
tcctctttaataatagtacccatcgttcgtattccttgtatggtaaatct
gaacccttgggtatgtacgcggagaatatgaaagtgtattgccattattg
gaaatcgtgtcgggatctatcagacgattgttagatatcgaacgacgaag
tggatacggcgaataggtgcttggaacgtacgcatccccaacagatgcgc
gatatgatggataaacgggctgataagaaacgggctgagcataactatga
cgctgataactatttggcataggccccggataaagtgtttctgtaggctg
gtaaactgaaggcggacgaacgtagtaggactcacgaggcatcagaaata
cacaaaatatgtgacctagcataatatgtttctacaggctgatatacaga
gggcggacgtgagtagaagtcgtcataatttggttgatagggccttgagt
gtcttgatccccgataattatagcgatagtcatccctaatccgatcatcc
aaagttctaggatgtaaataacctggaagttgtatgacttctncgccgac
atcacatttgtagcacctgtcanaaatagtaccacgaatacatgtccccg
cgt
>Contig132 EST cluster from Schistosoma mansoni 28/06/2002, 693bp
atttgtgaaatatttagttatatttcattttcgaacgaaaaaccaaaacc
gtcctgcaattctatgcaatattatgtggaatattaaaaagtacagagaa
taaaagtgaaggtaaaaagtttagaaagacttctcagtattttgtaaata
gtataaaagaagagtaaaagagtaaatgttttacggatagatttcaaatg
ggattaagtcaagctgagtcgaaattacaacgaataagttattgcacttt
gattattacaatacatgatttcttcaggaacgtttttgaaggactccaca
atttgagtaagtgaaggacgatcttgaggattagcggacagcattgcttc
cgattaactttatcaacttctggtggaacatttgaacacgagtctattgg
gaaatgtatattagctgaacaagcaagcaagagcaacgctgtcaccccga
gcatgaaccgaaatccatcgggatttgaagaaaatcaaagcatacaacaa
acatcctagggaccaaacatcagctttctcggttatgttttcgtgagtta
ttggattaaacaactctggagcccgataagttagtgaacagttttcctca
gcaaactccttccatttttctgcgtctctaatgttctcaataggaagaat
ggatggagtaacagagccaaaatccattcttcctattgagaac
>Contig133 EST cluster from Schistosoma mansoni 28/06/2002, 578bp
cgacttggtcggttattacgacgacagtggtgtttttaaaccctggatga
attcagactaccgctattcatatagggattcacgacaaataagtgatgat
ttgcgctacggtaaacggatttatatttacagagactacacaagtacccc
tagttattatcaaagtacatattcaccaagttataactatgtgtctcctc
tacgtcgttttcgatcatatggtagtctctcagattatgggatgaattcg
ctttatggctattcatattcacgtccagcttctcaacttcaacgagtaga
tatatatgacgatactcgttatagcagatattattattagaaaacgttta
tctttcgacagaactacatcttttcttttgagtgtttattaattttggtg
gataaaatcacgtgctcttctttctaatttttctacaaagtaaggtattt
cactctcatcgagacatataaatggataaacgtacggaataaaatgaacg
tgacatgttttgttggcatgtgatttatttcatgtaacttagctttgtnt
tttgtgaaatatagattgttattgctac
>Contig134 EST cluster from Schistosoma mansoni 28/06/2002, 401bp
atttaaagatgtatattaccggttagattttgcaacacgttccaactcgt
ccttctttatgattgcataggaattcgaactacctttagcggaaatgaga
agttcatcggctaagcattctgatatggtcttaacatttctgaaggctgc
ttctcgagctccagtacacaaaagataaatcgcctggtttactctgcgta
gaggagagacatcaactgcctgacgtcggacagtaccaccacgaccaata
cgagttgaatcttctcgtgcaccactgttaagcacggcattgacaagcac
atggattgggttctcgccagagagcaagtgtataatttcgaatgtatgtg
ttagaatgttcatcgccttgaccttttttccattattacgaccacccgtc
c
>Contig135 EST cluster from Schistosoma mansoni 28/06/2002, 302bp
ggcgttaaattttattacacacaaaaataaatgacatttaattgggtttt
tctttaagaaatctctctgttcattttttataacaataaagttcataaca
caaatctagtgtgaacaaatgaattcaaattaacaaaatatgaaataaga
aaaagatgtaattgtgtacacaagcaatatgtttgtaatttttgtgcatt
cactgattgattgtgcttaaatttaattagtgaggataatctccacttta
ctattattattcttagcatgtggcattaattcatttaccgtggaaaaaac
tc
>Contig136 EST cluster from Schistosoma mansoni 28/06/2002, 310bp
gaagtgctttttgttaaagagtattattgctaaaaatgctcaagtaacta
gaagaaaaatattccaggggacaaaagttggtacacaactagtaaggtag
aaccaaaaaatttaaaatcagtacattttggaaataactgtgacaaaccc
acaggtaatatgatataaactactacatggacttagtttgttttaaacat
gataaaccaacaaatacgccgaataaatgtttgcatatgcagatatgttc
taaatccaagtgatacaagagaaatgagggttnccctgactattgagctt
actgtttttc
>Contig137 EST cluster from Schistosoma mansoni 28/06/2002, 337bp
actttcgtgaaatgtattttatatatatatatatcacagaaggcgatata
aatcaccatgattgttaactttgaaggtatgaacaaaaaaacttggaagt
atagaaatgtatagtgtttattatacgatgtacgatttttgcatcaaaat
atatgacgagagaaccaagaaaganacagtgcatgtgctatatctatata
gtttatgcattgatgtctattagtgcttaattaaggaacataggcacaaa
cacaatgataataaacggtgatactaatgataataatgtgtaataatcgt
acaatgcaagattgacaatttacaaaaacagggaaaa
>Contig138 EST cluster from Schistosoma mansoni 28/06/2002, 706bp
aggtgaacaatactttgtattcattatatatatatatatatatatatata
tatatcactagtattgtcattgccattattgataatattatcattatgaa
caacgaaaacgattatgaaggaaacaataagtaatgcaggtcaattaaaa
tgttaatatgaaatttaaaacgaaaaaaaagcatatgtatatattcaact
ccagaaaaagatcgataggatgcaaacaaacaaagataataacaacaact
atgaaaacagcaagtgggagaagaaagaaaaatgaagaaaggaaaagtag
gaaacaaccactgaaaactttacttttcaggtggttacttggcataaatt
aaagtgctgaattctcgtttacaatttatcccttcatctaccacgagtgt
tgggttttgtttatgcagggcaaaaacaaaaaaatgcaaagagaccgtgg
gagaaagaggaagtgaagtaaaagaataaatctcagttgttgttatcgtc
agataaattatgcgaaaccagacattccttatattatatctatttgttta
acacatcgtttataatagtaacaacacccaaacggcatatgaataatttt
tctctatttcacaacgataaattaatagtggtagttttttctctgataca
actaaaggttaggcaaaactgaatcatttaatagaacagttctaaaatct
cgtgcc
>Contig139 EST cluster from Schistosoma mansoni 28/06/2002, 386bp
ctcgtgccgctcgtgccgtttctaaaataaacaatgagaacagttatatg
gttatctcttgtagtgtttacattgtattatgtagtcaatatagaagcta
atcgaaaagttatctaccgaggtgctcagtcatatgctggctacaaaggg
gatcaaaacattcaaagaaggccacctacttctcgccgtgttgatataag
caatgttccattgcatggtgctcgaagaaatgatccaacttatcgtcaag
gattagaagaactagctgggttaatgtaaaatgaaaggttcaagacaaaa
agcttattcattcaacaatactttataatatttcaagtttgcatcccata
acatattttcttaattaatacaataattatatatac
>Contig140 EST cluster from Schistosoma mansoni 28/06/2002, 998bp
agaataatccaggtgtatttacagatacaaatttaaataaataatcacct
gtttatgtaattcagtagtgagaaaattaaacaatacaatcaaatattgt
taaaatgcataaacaatatacacagaataaaaatagcagttggacacaga
gaaacaagaaaatctaaaaatataacacaatgagaatatcacttagtgga
caacaaaaaacggtaaacaatgcaaaattccatactaataatgagcatta
catacaaaacaggaataacataagttattgattaggatcaaagcccattg
tgctcagatttattaaataacaacacatttgtgcacaaccgctgaaccga
aaaccgatataatatataaataaatctggcaaaagaggcagaaaggtcaa
caaatcggaaggtaaacaggaaaaaacctccaagctcactaaaaaagcac
ataattggtaaacaacattgttgctttggagaatagatgaaaaaaggaaa
ctatttaaagttagcaaacgtaagctgaaaataatttgtatatattcata
ttaaactaaaccttcaaaatcacaagtacagaaaaatatcttgttttgaa
aaatataaggctatgaaccagagccgaaaagaatttttcccccactgtag
cttatatatagaaagccatcatcatcgtgaaagttatgatatagttgacc
ctattggggcacttgtttgaggcatattcttctcaacaaaaagaaaaagg
gcttttttctgatgagatatcaatacgttttcgaatgatccacataaact
gagcgactgtaacatcatccggaacaagaaacttatgttagtcaatatcg
ggtatttgcgaatggcgatgacgtttccacgacgactggaactctgttag
gatacttggccttgattttggaggagtcctgctgtctttgctcgaaggta
tgggtctctttgaacttgaaattcatgacttcttagtgaccctcgtgc
>Contig141 EST cluster from Schistosoma mansoni 28/06/2002, 234bp
atcagtaaagatgtgtttatatgaaattcagaataactatttttttttta
aaaaaaaacttctacaccttgaaaattgtgaaaatacagatacttttggt
ttggagtgaagaaagaaaagaaaagaaaacagaaaggaaacacaagttta
atgaatgtttaattgttgctaagttgattgatagttnctntttgtgatgt
ttatccatncncttgtacagctttcacacatttg
>Contig142 EST cluster from Schistosoma mansoni 28/06/2002, 294bp
tttgtttgctcagtaataataccaactatgataagnggacatggcggatc
atcagaagtggaccttgatgcataaaagaggaaaagatagggaggataaa
agaagaaaagactacattagcgaactagttaagaatgcaactggaacgtg
acgaacagtgaaaacgatcatcttcaaaagattttgccagccatacagtt
acatttcatgttacatgaatatgaaagtggatacattatgacaattaaat
tatttgatttaccactctaaatattttaaataaactctaattcg
>Contig143 EST cluster from Schistosoma mansoni 28/06/2002, 547bp
attgtatagattatttaatagatataattacaaaaaccaaaccaaagcaa
aaaaaaacattcatttttgcacgttttataaaagaagtaataaattataa
tttgttttgagtactgtttttgagtactgtagagagaacgaattgaccga
tcaaaattaccagaaaaataactgacaacagtgatgagaaagagtgataa
aatcctctcatttaaaatttcaattacgattattatcacctagcttggat
gcatcatcgactctataagtaaccagtggacctaagttctcaccaaaatc
ttgctgataactacagtttgacatatttttgcctccacttgtttgctcag
aatatgagccatcagaattgtctcctctttgttttcctgttgcttctctg
tttttgnaaaccagnactgtctgcgcaagtccgtcgatcataggattgtt
acttaagtcaatatatgcctcatcagtacttctgggtctcatgccttgac
gaatgcggaagatgtcgtaccgatctctgggaatccctcggtcggat
>Contig144 EST cluster from Schistosoma mansoni 28/06/2002, 300bp
gctctaaaatgtactttatttaatgaacatcaagaacctaataaacaata
atggactgagaaatgctgatatgttcacatgcacaaagattaagaaacat
aagcatataatacatgttagcatacgattattaatcagcttgaacagtgc
taactttgtacagccgttatatcatagaataattatgaaaacgatcagcg
atggttgcagtttcactttgaaacaattagaaataaaatatgcgtaaact
gatccgcaactttagttagacctaaagtaaacacctgagtatttgaaaaa
>Contig145 EST cluster from Schistosoma mansoni 28/06/2002, 952bp
cagtgataggaaaactctatatttggtataactggatcgacttaacatac
aaaaagacaataaccacaaagaaaaagtattatgcatgtatccagcaata
aattaggctaactcaaaatagaatatgcattcaaacgtcacagataaaac
acatgacaaacagcttgctgatttgcagttttatatcacttagaaaaaga
tgaaaatcaaaacgtactaaccacgtccaatatatgagaaaaattggatt
cggctggacgtacatgatttggaatgggctgatcggttaagtagaaggat
aaatgaatatcaccactgagtgtaattctcagcgaggtcattggattagt
ttcacagacgacataaaattaatgttatattgataagtatgtcaaaagaa
taggtttcgacataatcgattagtatgagatagcagggtaagtagagtag
ttgaggtaaggaaatttactttgtagacaaaataagagcgacaattaatc
cgtaaagaccgaggacttcggcgaaaattaggatgagcaccatccctacg
aatagcctggattgttgagctgtgccacgtacaccagcatcaccaactat
cccaatggcaaaacctgcaccaagaccactaagccctacgcttaggccag
caccgagctgattaagagacacgtcgagtttcttcaagtcctgaccacgt
tgaactataagaactgctacgacgagaccataaattgcaattataccagc
catgacaactgggataattgactttataattaattcaggtctcatcactc
ccattgagcagatacctgctccggacttggcagtcccataagcagcgccc
aagcaacaaaatactactgcagaaacggcgccgattacaccgaaaaaagg
agaatatatcgggtcagtcgaatccattgcacaacagtcaaaagtctcgt
gc
>Contig146 EST cluster from Schistosoma mansoni 28/06/2002, 283bp
cctaccttacattattcattccgatcagatttgatatcattccttttaat
atttagtacagtaaaagaaaaaaaaattgaccgatgttacttttcatcat
gtacattgtaccgtgagcactttaaataaacacacctgtcacgttgtcaa
gcccttctcttaataagtttgactgatacttcacacttttatttttagta
aatttttgactgatttgagtagtttgctaaaatttccttcatatatattt
atatatacatatacatattcattttatcctagt
>Contig147 EST cluster from Schistosoma mansoni 28/06/2002, 676bp
gaanattacaatcactattttattctatgancagatcacactacctcgaa
aatctttaacgaaatttattgaaccattaaaaccatccaagggaggttcc
atccacgtaatttacgttggtcccatcccccccgtctctttgtccgtgct
cgctctgataaaccttcctcaactttgttcttttttgaattggaccagtt
aaccggtgtgcaaaaaatcccattaactcttgtgagctaaattttaccac
ttttatctctatcaaggtgcttcaaaagttgtgcagcctctgtacggttg
acccattctaatgcaatacaagtgaaaactcctgaccaagtcagctcatt
tggttgtgactggcatcgccaatgcctaaagtgcagcagatgtaataaaa
ccatgcttcctggttgtggcttagaacgtgatggaagactatattgcact
gaaccttgttataatacgctatttggaccgagaggatatggtgcagttcc
agacattgatgacttttacgcataagtgtaacatctcgaaaacgtatgat
cacttttcattattaacactgtttccaagacacatgaaatagatttattt
aattactatttatctcttttattttaataccgtatactttgtaataaaat
cgcttaacataaaaaaaaaaactcgt
>Contig148 EST cluster from Schistosoma mansoni 28/06/2002, 792bp
cagcaaatttctatctaaaattatctttattaactgaataataatgataa
taataagttacataaaagtgatttagacaacaccaattaaatcagatcca
aatgtgaaaacaataataagctatttatttctataaaaaaattaagataa
gttattctacaaagnataaaaatctaaaatttctgtaccgaatttttaac
tacaaaacaaaagaacaaacttcatttagctttcacaacatgtttctatt
gctcaattgaactaaaaactaactttccgaaagcaaaaagttttacatca
accatattctattgtcattaattataagtagctatatagttacagaaatg
gacaaccctaaccatttcccatgatcatgttttatagttgctagtcattt
agctactgaacaacatttaagtagtttaacattgaaaaaaacaaaggctg
gttccgacaccaaatgcattggttaaaacaaaattaaattgaagaattga
tcataaaacacactatataaaacaaattgaagggtgtttttccaagagaa
aaaagagtgaagcaaatgaacttagtaaagcttaaataatattaactatt
atagcattgtattatatcatcccaattacttaatatgactagaaggatga
ttcaaggaataagtggaagaatttttgtaatgacaatttgattgaaagaa
agaagaatctaataaaatggtgaattgaagattacaaatttgtataagga
ctatgtatatacgtaaagttgtgcttagtatatgtgagtgag
>Contig149 EST cluster from Schistosoma mansoni 28/06/2002, 553bp
gctctacactttcccgtatatttatttgctaattacaaaactgaaatcaa
agaaataaagaaggaaagagaagagaagaaaagatgattcgataaagtac
ccatttaattactagtaagtaactcaagacttaatacaagcaacaataaa
aacagaaataataaagtatagcaagcaccatcaattttgggaatattgct
ttgcattctattacaaaagttgaaaaaaaaggagaaacaaaagagaataa
gattttttcaccccagaaaccaagaaacaacgaccaactccagtatattt
atatgtgaagagatatgtatgcatatctctatagtcatttaactgtgaaa
acccttattcatgaggtattttgtttttagcaagacacttcaaatacaaa
agaggagtaccttttatatcaagggagaaaaatcctactggatgcaaccc
aaaaaatgtaccctctttttatcattttgtttttcattcatgaatgtatc
aacaaacaacaacaacaatagaatcgatctttttggggtaactcaaagtg
aaa
>Contig150 EST cluster from Schistosoma mansoni 28/06/2002, 483bp
aagatgccaccgattatttaattttgtcactttgtacaagataattttgg
agtgctccggataaccatttttacatcttcatttgaacattataaacaaa
agtcaagaaaaggaaatcaaatgaataatcaacaaataaatgctgatttt
aatggcgaactcattgcaaaatagaactctttctaattagattatacatt
cttacaaagggtttatttcttgatgtattcaaaaaggtttcctgattata
tcgtaaatcttttttccaaatgaaaagaaattcatttcagaaaatggatt
taaaagacgaatttgatgaattaactgaaaaaataaacagacgatagacg
atcaaacaacgttagtatccctgacccaacgttttgcgtgatcgaaatat
atttttcataataagaattggtttgttatttctaacataataatatccat
tctatattgcacttgaaccaagtactggagatt
>Contig151 EST cluster from Schistosoma mansoni 28/06/2002, 359bp
gaccagatagggttttattggcagggacaactacagacttatcaaacagt
acagaaagaaaaacagcggtcacattaaacacaaagtatatgttctaggg
cggagacagtttaaaaatgaagagattgtatacagatttttacagatgac
atgtgtacacgagtgaggaaatcgaaagcagttgagctgaagtatgtact
ctcttcggttatttagcgtctaccctggtgccgacgaattatatggtcag
agcgatctttttaaatttgaggcttattttttattagtgccaggtattcg
ttttcgactgcattttcaccatcgttttctaccacttttgaagaattttt
gacggggct
>Contig152 EST cluster from Schistosoma mansoni 28/06/2002, 582bp
actactaattttttttatattaaaccttaattaattcaataaataaacaa
attaaataaaaaattgattatttacttgtttactctatggtatttccaaa
ataaagtttatatattatataaacaatagaaaacaaacaatctagaaaag
acaataaatagatgtacagacacttgataaagcgtgatacaaaaaaggag
ataaaatacatgaaccttgtactactaaaagaaaacacacttaaaaggtg
agtaattgagataaaaacaaaaaaatttgatagtataaataaaaaataaa
caagaaaaaaaatattctactgggtaaaattaggtcatatattattgatt
atatagttgtactcaataaactatttgtaagtaatatctatcatctaagg
ttgtaaaatacaaatcaatataataacacaatattacaaacaataatagt
acaatataagatatttaggatacttaaagtaaaatgacattaagcaaata
tctaggtagtaatgggttgatgaaaaaggattgaattatttcacaccgaa
ttttgaaagtcatgattaactttgtcgaaaat
>Contig153 EST cluster from Schistosoma mansoni 28/06/2002, 295bp
atagataacaccatttattcctgagaaagtaggtttccaaaagaaaaaaa
tagagcaaggtgaaacaaaaatcttgcaattcaggtggcacacaaaactt
gatttcatcaaattggcaaccaattgaacattttgangatttgccatccg
tncattattaagcgagtaatttttgtttcaaaagctcataaagttccatt
gatcacttcttctccaaaacctccataatatctccttcaatatcatatgg
ggcagttgtactcgtgccgctcgtgccgaattcggcacgagagag
>Contig154 EST cluster from Schistosoma mansoni 28/06/2002, 409bp
caatgataagctttgtacattttatattaagtaagatccagtgaaaattt
tacaaaacttattaaattattaattcaaggtatatttaggccataagaaa
tttaaatagaagggacgataaatgaaacaatgaactaaattgacaaatat
tatttttttgactgatagtaattaaatagttcgaactagtggtgatattt
ttttttacattagacattaagatactactaattataatatgctttggttg
tcaaaacaaaaaaacaagacaaaaaaagcaagtaactgacatgagaagat
gacaaaatttagaagcgtaagaagaagaagaccaacaaaacgttcaacgt
tgtctggctttacatatctcagtgaattccgggttttaatgaagctccac
caaccaaaa
>Contig155 EST cluster from Schistosoma mansoni 28/06/2002, 425bp
ggttcagcgtggtatatgtttaaaaaaattttcaagtacattgctcagta
atttctgtttctatggatttttccaaagagcacgtatctattttcctctt
tttacgtaacttttccattttctcatccacagtaagttccacatgtcttc
taaatagcttcttaattacagttttcttattaaacggttctaaagggtta
ataaatttagcctctggagatatttcgtccaaatgatgattgattagtga
gctatttgggatggtactttcaacatagttcaacattcttctgacgatag
ctgatcgaattccgtattctgaccacaatttctgataatgtttgaccaaa
tctagtcgagcagcttcacttgtttcccaatttaaacaagattctgggta
aatgccagcattaaataacaatggg
>Contig156 EST cluster from Schistosoma mansoni 28/06/2002, 418bp
atgggctacacagtatatttatgtatgatctgatattatccatgtaaaat
cttattttaacagtgaaaatcatgtgaacatagattaaaattatacagta
tgtcatcatctaccataataagtgacatagttttctattcactgagacat
ttttaaaaaacccccggaaatgatgtttgttttggctattggaacatgta
tgtttccccgaataaatatatgatgaattaggcaaatatggctaataaaa
tacaatgttaacatgaagaactacatgtagcatttatacaaattagttga
tttatcaagcagaacgacgatttttctttgatcctgataggtataccact
aggggtatgcaaagtataaatccagtaagcgtaccgtacgttatgcaaag
agaaatcagagcatgaac
>Contig157 EST cluster from Schistosoma mansoni 28/06/2002, 599bp
cgaaaaggttaaattatgcatgaggttaaaagattagttcttatcaaaca
atccagtcagtcatattgaaaaaatgttttccaaactgttgacatgcaga
aagcatgataaacggaaaagtaaaacgaactcaactatgtcgcgtgacaa
aaacatgaaaagaaaaatcgtttgcaatcatattgaaaacgttaacttca
cgacatatggctaagcctttattttggagataagattcatagtgaaaaaa
gtaaaagcgttggaagatggtatatcaatttgaaacttttggttgtctat
gcaaatacattggattgatttccttcctaaagtaacaagtaatgttagaa
tgaaaagcactcaacgacgtcgccaaatagatacaactttgaatgattag
atagaagcacagaggaaactgagttgcatattagacatacatatatacat
aaaattaagcaactgaatcacaggtcaaggagtcatgacgtatacatgct
gctttccagacagcaagtgacgctgcttcttcaaagctgttgacggcgat
taactctaaaccgctgtcagaaataaggactgggcttcgatagcattat
>Contig158 EST cluster from Schistosoma mansoni 28/06/2002, 528bp
gaaggtaaaaaaaaactttcattttatttaaaatagggtatatatatgtc
tacataatatatatgtataagcgaaataattagattgtgttaatcaaata
catttatgagacaatatataaatatactaattacaagtgtgttctcattt
gatttcgattgatatttacactatctgaggatacaacaaagaattcatta
aatgactccaattcatcttttggtatataatctggattgtgaggatcata
accattttgtttatgtttatgaaagaaatcaatattacgccatactgcta
tagcgtttacagttattaaaatgagaaatacaatgaaccactcaagtaat
gtagtagtcattgaatccaaagtaagttgataccattttggattagattt
tattaaatcatatgcccaccaaataatcaacccggttccagataaaggca
ccaaaacacttatcataaagacccaaacaactgaaagtttccaatcatcg
attccaaaatcattcacaatgacccttc
>Contig159 EST cluster from Schistosoma mansoni 28/06/2002, 252bp
ggggggcttttttttatcattttttttctcgttaatgttgttggatttcc
tgtttgtagttgttgttgttgctgtggttgttgttgttgttgttgttagt
attatttaaacataattaatttgaaaatcaccaatcaactttactattat
taccagtgattacatcaattttattgtttaatcaccaatacaataacaaa
ataattatggttttttggtgtatagtagaacaataacatattcaatatat
tt
>Contig160 EST cluster from Schistosoma mansoni 28/06/2002, 397bp
aattancctcactaaagggaacaaaagctggagctccaccgcggtggcgg
ccgctctagaactagtggatcccccgggctgcagctggttctattgttct
gtttcactgtattgcattagaatggtcaaccgtacagaggctgcacaact
tttgaagcaccttgatagagataaaagtggaaaaattagctcacaagagt
taatggaatttttgcacaccgttaactgtccattcaaaaaagaacaagtt
gagaagtttatcaagcagcacgacaaagacggagatggacaactaaatac
tgatgaactccttgatgttttatgttcataatttcgtaaagtttcagtag
tgtttctttcataaataaatagtaatttaatttcataaaaaaaaaaa
>Contig161 EST cluster from Schistosoma mansoni 28/06/2002, 292bp
gaatatagtaatcttattctaatcactaaaagaacaattgagaattgttg
tgatttaatttgttcctgaaggaccagaaggtggaaatcaagcgtttgtt
caaattgatcgttgcaagatggttccttctaaagaaaaatctcaatgggt
gtgcattatgttgctaaggtaaagtcgcagtgggagcgaattacaaaata
acgggccttactctttgtccatctttaaggtcaagtgacattttaanagn
nnagggcgacacgacgggacagggcagggcgacgacacagaa
>Contig162 EST cluster from Schistosoma mansoni 28/06/2002, 294bp
aattcagttttttgtatttatgtaacattatgatataaacaataaaatac
tgattttgagttgtgagtagtattgataaaatcgtttaaaaaaaaagacg
taagggttgaatataatttggtataaaagaaaaagaatcacaatacagaa
gaaagaggattatcaattacttattcatactctgtataattctagaattt
tataaatcaaaatgtaagatactcttggttttgatgttcaatatgaagtt
agttgataggnggcataaaagggaaagctccactatttcatttc
>Contig163 EST cluster from Schistosoma mansoni 28/06/2002, 413bp
ctcaattatgtggtctggaattctcgctttgttaaaaacattactaattt
gtagcagctcgacatttatcttctatcatcatacgtattctgaactttat
ttattctcagttctcggtaagtatttactgtcgctggtcatgtcaattag
gtagtgactacgagtttttagaaacttttgagtaaattgtaattgataat
taggactgttctcatacttctactgacatattagttttaaacgcacattc
cctttcctggttttaaattatcttaatccttcctactgttggttgcgtaa
tgcaaactgtgattctgctctattttgcattttactgaataatatccgag
agccctcatagttgcctgctgtatctagcagattttgaattaaaccgctt
aatatattccctg
>Contig164 EST cluster from Schistosoma mansoni 28/06/2002, 701bp
taaagtcttggcaaatcgtaaggnagtgaaactggaagcggaccgcctaa
gtcttggcccacgtgctgtgttggttatcgcagaggtgttgtttaataat
ccctctactatactgactgatataaagaaatactccccattattactctt
gtttactcgatcgggtgaagatcagaaacgagcccaaatatatacatggg
gtgccatggcgaagcttattgagagacattcagatcaaaatctagtagat
aaggcatgtcatcttcttaaaacgttgtacgactgcgacgttattgaaga
agacgttattttgggttggtacgacaaaggaccttcaaaaaaattcgtat
ctcgcgagctgagtgcgaaaatactggctcgttgctctcctatggtgaca
tggttgcgacaagctgaagaggaagagtcagaaagttctgaggaggagtc
tgaaacgaatggccatacaatcactcaacctattaatgggtcaaacaacg
ccagtgttcctgctactaatgtaacggatgatgaagatgacgatgtggac
atagatgctatataaaacgttccaccaaaacgtgttaaactattgagcta
ccaagctttaacttgtccccgattcctcatttatatgttgtcattttcta
acaaatatattcctgcctggtaacttaaaaaaaaaaaaaaaaaaaaaaaa
a
>Contig165 EST cluster from Schistosoma mansoni 28/06/2002, 276bp
cacataattccaatgattctaattcactcgctcaaattgatccggacaat
gtttttatgtggctcggtttacgatcaataaacaaacctacatctcctgg
aatgctcgataatatggctgctggaggcttaacatatggtctcgatgtaa
tggaatgtgctcgtaaagaatgtcaagaggaagcaagtgtaccagagcat
atgcttggcaaactaacccttgtaaatcaaatcagttacatttttgaaga
tgagcgcgggtttgtccaaaattgaa
>Contig166 EST cluster from Schistosoma mansoni 28/06/2002, 446bp
atattgatgaaacaatgaaatatttacatgaacaagttggtaaagattta
tccagatgtttattcagaatgaattaacacaatcaacgtgaacgtattca
atctcaactttaaatgatgaattagaagaagaagacgatgacgacgaaga
cgacgaagaaaacgtcaatatctagttgcttttcaacttcatgtgctttc
taattttgttttcttgttgttatcgttgttagctaacttctattcagtct
tcttctttcattgttgttcgtagacattaattatgactatcacttttttt
tatatcacttctaatattactactattcatactaatattaatttatattg
gcgttactgttattcatagtgctatcaatgctatcaatgattgtgattct
tcaagttgttttttttttctaaattaaaatacagtacatacagttt
>Contig167 EST cluster from Schistosoma mansoni 28/06/2002, 277bp
gctcacaactgtctatatattagatctgggcactctcttccagcgctggc
aggcatatatggcagacagaacactatatacataataaataaataaaatc
tttaaaaaaaaaaaaagaaaagaaggctcgtcttacctgtacccataatg
ggcacagctagcctcacaaccagcatacaattgtttcccgttatcctttt
agcaaacacagcccccatgagagctgctgagctcagggtacatctcttga
gacttagtggagcacatcagttaaaaa
>Contig168 EST cluster from Schistosoma mansoni 28/06/2002, 1261bp
cctaagttgtatatactgctgcttgtgccatcagcgaagtcacgtacgat
atacttcaagatgtcgagagcaaaggttggtattaacggttttggtcgta
tcgggagacttgtacttcgtgcagctttcctcaagaacaccgtggatgta
gtttcggtgaatgaccccttcatagatttagagtatatggtgtacatgat
aaaacgtgattccactcatgggacatttccaggcgaggtttcgactgaaa
acggaaagttaaaagtcaatgggaagttaatatcagttcattgtgaaaga
gatccagcaaacatcccgtgggataaggacggggctgaatatgtcgttga
gtctactggagtctttacgaccattgataaagctcaggctcatattaaaa
ataatcgagctaaaaaggtcataatatctgcaccttctgcagatgcaccc
atgttcgttgttggtgtgaatgaaaattcgtatgaaaagtctatgtccgt
ggtttctaacgcatcatgtacaactaattgtttagcacctctggctaagg
tcattcatgataagtttgaaatagttgagggcttaatgaccactgtgcac
tcatttacggctacacaaaaggttgtagatggaccatcctcaaaattatg
gcgagatggccgtggagcgatgcaaaatattattccagcttccactggtg
ctgccaaagctgtgggaaaagtcattccagcactaaacggaaaattaacg
ggaatggctttccgcgtcccaacaccagacgtttcagtcgttgatctgac
atgtaggttagggaagggagcttcctatgaggaaatcaaggctgcagtta
aagcagctgcatctggaccattgaaggggattttggaatacactgaagat
gaggttgtcagttcagactttgttggaagtaccagttcatctatctttga
tgcgaaggctgggatatctcttaacaacaacttcgtgaaattagtttcat
ggtatgataatgagtttggatacagttgccgcgtagttgatctcattacg
cacatgcataaagtcgaccatgcataatgaagtagtttcaactgtagccg
actaactttttgtcaatcgatagataacgaataaagcgttaatctgccta
cttaaaaaaaaaaaaaaaaaaaaaaaaaaaaaaaaaaaaaaaaaaaaaaa
aaaaaaaaaaaaaaaacccttgccttgcagttgcattaccgtactgcgta
agggggggccc
>Contig169 EST cluster from Schistosoma mansoni 28/06/2002, 395bp
catttacaaagatttatttgcaattcgaatttacagagcaatcaagtttt
ttaatccggaaccaccgcgttttggccaccccccacggttactaccacgg
ccacggaaagactggccgccgcgaccaggaggtgactgaccaccccggcc
gcgagatcgaccaccacgaccacgaaacgaattgtttttatgatcactga
atttgtgctgcgctttgaagttgctttgatctcttgaacggttgtctgtt
tttgaaaatccaccagtttttttgtctcgtgagtcaggaagctgtttttt
ctccttgcctttaggtgagatcatgtcaacggcctcatcactttcaactt
cactgacggcttcttcctcactttcatcttcactttcatcgtctt
>Contig170 EST cluster from Schistosoma mansoni 28/06/2002, 346bp
ggcgggcgtttcggcgtggtcccgtcggaatcgcgaatcgatgctggcgg
cgcaagaccggctttttcgtgacgacgatcgaggtgcaacgccgcacggt
gcctttccgcagtccgttcgatcatgtcaaaccggtcatgtccacgcaga
cggctactgtcgtgggaccgtccggcgaagagatatataccgacaagttc
aatcgcgtgaaggtgcgcatgcattggggatcgcttgaacagtggcgacg
aaaacgcatcctgctgggtgcgggtttcttatccgaatgccggcgaaaac
tggggcggcgtattttttccgcgngtcggtcaggaagtcgtgatta
>Contig171 EST cluster from Schistosoma mansoni 28/06/2002, 259bp
tctttctttgccgcggtcttcagcaccgcttcgagatggggttgcaacgc
cgtattgtcctgctgggcgagccagttcgaatgagccagcccgagttcct
gccgcgcggcaatgagatcctccgacacgcgattcatcaacgcaatttcc
tgggcaagcgactcgaccgactccgccggacacacgagcaactcgggcgt
aaaaggccgaaagaaatagaggggcccctgtttgcctttcgcggacggtg
gntgccttc
>Contig172 EST cluster from Schistosoma mansoni 28/06/2002, 1198bp
aacnaggcactcaatcactaactctgcaaaaatgggagatgaggatgttg
ctgctcttgtcatcgacaatggatctggtatgtgtaaggctggcttcgcc
ggagatgacgctcccagagccgtattcccctctattgttggaagacctag
acatcaaggagtgatggtcggaatgggtcaaaaagacagttatgtgggag
acgaggctcaatcgaaacgtggtatcctgactctgaagtacccaattgag
catggtattgtgactaactgggatgatatggagaagatatggcaccacac
attctacaacgagttgcgagtggctccagaggaacacccagtgttgttga
cagaagctccactgaacccgaaagccaatcgtgagaagatgacacagatc
atgtttgagacgtttaatgtgccagctatgtatgttgctattcaggcggt
gttgtcactgtatgcatctggtcgtacaactggtatagtgttggactcgg
gtgatggtgtgacccacacagttccgatctatgaaggttatgcattgcct
catgcgattttgcgtctggaccttgctggtagagatcttaccgactatat
gatgaagatcttgactgagagaggttacagttttactactactgcagaac
gtgaaattgtgcgagatataaaggagaagctttgttacgttgctttggat
ttcgagcaggagatgggtactgcagcttcgagttctgcattggagaagag
ttacgaacttccagatggtcaagttatcacgattggtaatgagcgattca
gatgtccagaagctcttttccaacctagctttttgggaatggaagcatcg
ggaattcatgagactacatacaattcgattatgaagtgtgatgtggatat
ccgtaaagatctgtattcgaacaccgtgttgtctggtggaagtacgatgt
atcctggtattgctgaccgtatgcagaaggagattagtgctctagccccc
agtacaatgaagataaagatcgttgcaccacctgaacggaagtactcagt
atggattggtggttctattttggcttcattatcaacattccaacagatgt
ggatttctaaacaggagtatgatgaatctggtcccggtattgttcatcgc
aaatgcttttagtttttgtgtgtaataaatagatcctttaattatctc
>Contig173 EST cluster from Schistosoma mansoni 28/06/2002, 621bp
tctcgctgtcatggtgaagatattcgttgggaacctgaatccagaatcca
aaccttctgatctccgcaaaaaatttgaggcctttggaaaagttacagaa
tgtgatgttgttaataattatggcttcgtgcatatggaaaaagagtctga
ggctgaagccgcaatcgaagggctccaaaatgctattcttgatggggtaa
aaattaatgtcgaacggagtcacggaaaacggggtggtggtcccgggcct
gccaggcgtaggaatgaagggcgctatcgagattatcctccggagagggg
cccacgcgcaccaccgcgttacatgaactctggcccgccgcccccgcgaa
tggggcgttatggtccggcttgggatgatggatatggagggccttacgga
ccaccaccaccacgtaacagctccagaggttacgattatcccccaaatgg
taccaatggacggtatcctccaattgaccgtgcggagcaacacagaccac
tcccacgaggtccagcccgtgacccactgccgttaccgcccagtgtgggg
tatcgcggacctccagtccctgagcctattccgtcgcctcgagattatcc
tcccaaacctcccccgatgag
>Contig174 EST cluster from Schistosoma mansoni 28/06/2002, 381bp
agaatgcgattcgctcggcaacccggtctatggcgccgacggtgaacgcg
cgctatgtcgcacattacaaagatgcgcaaggacgcgtgaaggccaggcg
gccgcttccagatctacgtctacgacgatcggagtccgcaggccggccgc
tcaagctcggcgatcgcatcgaaggcggcggcaataccggcaccctcgtc
gacatccgctggcgcgtctggctcgccaacaagaaggcctgctggttccg
cttcaacgcgaccgagggcgagcacggctatccgccggacgctccgcggc
gcaatgcgaagatcgaaggcgatgcacgtacgcagttgatcatcgatccg
ggcccgngcatngtcaacgtgaccgacaagt
>Contig175 EST cluster from Schistosoma mansoni 28/06/2002, 371bp
attttggatttaatataccatgtctatattaacacggattaagcgtccaa
acactgattgtcctagtcaaatctgtgaagcacaaaatcttataaaacgt
cctaaatctgacttacaatcaattcaatttaaatatatcggtagccaaac
ttcaaattcctcattaattggcaaaatcgacaaagtatgcacttctgaaa
aattatgtaagattatatgcaatacctcagatgctactgtcgttggcgaa
aatcagacagtcaagtgccaactcttcttcctgatttcttcccccgcttt
cattaaagtaaacaatttaaaacgtcctgctattaccactggagtttttg
atgattttaaaaacttaatct
>Contig176 EST cluster from Schistosoma mansoni 28/06/2002, 409bp
tccagatcccttagaatgaatgatacccaagactctgcatccctcttcag
catcatctcttgccactcccatcatgacaaaaccacttacaaatttgcag
actctcttctcctcttacctgctcactacgtgatggcaaagggtgagaat
tgattctcttcacatctctctgtcctgcactaagtcttcagcatggccac
atagctaagcatctcctagcttttcttgtgcttgggaggggcaatgtgac
taagttctgaccaatgactgatgagaatcaccctgtatattttgggggct
gtcttggaatagacttagttctgctcactttcctctctcctctctaagat
gtgggtgtggtgtgtaggcatggtggtgcctccttttttttttttttttt
tttgggttt
>Contig177 EST cluster from Schistosoma mansoni 28/06/2002, 441bp
gttgacattgcctggttaagaactgcagactctaaaacctgaattatatt
tgggcaattaaaaggagcttagctgagtgatgtgagtaaaagattgtctt
cttgggccaagatttgctgtcatcaatcataaacagacataaacccagaa
aggagatcttgtagaaaatatttatgtcggttactatgcacttgggtttt
gtgggatgtgtgtatttttccaacagttaatagcatagagatcagtgtgc
acaagttagctctggactatttttctttcctgccccccctctttttccca
cacaattaatgacctgtgctcaaaatttgcctccttaacccaggtttagt
tataaaattctaacttcatttcaggaaaaattaatgtccctccgttgtct
gaatgtgctaaggtcgggagtgaccatggtcaatgctgtgt
>Contig178 EST cluster from Schistosoma mansoni 28/06/2002, 440bp
cccgggctgcagggtggagtatgaagtttccggtgattgtgcaatacaca
attccatcgaaacatgtcaaagctcagcaacatcgaatacaaggtgtttt
tggtgtgagagggcgaacaggtgcatcgtcgacaataataaggataatca
cgacttcaaagtaaatggttgccagattggaaatatgagaacagaaagga
atgaaggcaatggacaaagagaatcacatcataccttaccatcgtcatac
cttaacttatgtcttccttgattgtgtgcacgagctatggttgcacagaa
aaaagaaatgtatgccatcccactccgaaagacttatcgcttgtgttcat
catgcttatccggtgtcttcattttgtagtttattaaaacactttatatt
tagttaaccatttcagtaaattgtagattttttgttgaac
>Contig179 EST cluster from Schistosoma mansoni 28/06/2002, 426bp
ctcgtcagtttcgggaagaggaggttttttttttttttttttttttagga
ttattaattttattaaaatatataacaaactttttcttacgaattctttt
atatatttactcacggctgactagagcacatgcagcgtagctcactgatg
aatcttccatcgactggcagtggctggattgtgtataatttaagatttta
agttccaggttagatggttgcttctgtcgaatacagtcaatcataaataa
caacacgcctatacttctcctgccgcatatagtgttgctgtactcttcaa
gatattttatgaatgattttggtttcaggcttcgaattgcatttaaaccg
aggtgatcgagtctctcaatagactgccatatcgcaccatcggatttatt
gtaatactgatatcgaaatcgtttcc
>Contig180 EST cluster from Schistosoma mansoni 28/06/2002, 432bp
attaaattatactcttgttcaatgtactcaatatacttctgcattaacaa
ctagcattttaggtgtaattaaaaatatattggtaacctatggtgggatg
tttgttggtggtgactatgtgtatacgagcctaaatttcgctggccttac
tataagtactattggagcagtcttatatgttgtttacaactacaaatcta
cacaatataaatgtttaccaacaaaatcaagaactttaattggctaatgg
aaagttgctatgtatatatattagacatagatagaaaattgatttattat
taaaccctatatattttattatttaataaaaagtcggtttacttccattt
tcaaaggaaatgggatttatgatagggcagtaggaatttagaaattatca
tttaatttacttacaaaacggaggtttaaatt
>Contig181 EST cluster from Schistosoma mansoni 28/06/2002, 448bp
ccacatcgtagacttgtcttaggcgctaagacattttcagtgctttccag
ttctgtgattctctctttacaaccttttctgttttctaaaatccatgacc
cgaaggtattttgtttctctctcttggttgccctgttgttctccctttct
actccgctcttgctacatcttctgacttccagtcatgttactgaattata
ttatgacaaggaaaacaaaaagttcactgcttgtctaaaaggaatacttc
tgaataccaagaaattggagttcacctgctgaagatgtcaaatacatcca
gccgactattacaatggcaagcattatggncaaaggtgtaccgttatttg
tttcagaagatcacttcaaagatattgaagtgtataaacaattagngcgg
gncaatgaaccatggaatgtaaagaaattctgaataaatattgggcat
>Contig182 EST cluster from Schistosoma mansoni 28/06/2002, 276bp
caacattatagtcatttttttgatttaaaaattattaataatgatattga
agaaacaattattcaacttaaacgtattatagatgaatttcaaattacac
cacaatggataccagtacatgggtcattaaatatgattcattgaataatg
atgattattacatttgatatgaataatgttacaactcgacgaaagaattt
tttaacttctgattattcccctgtatcaatgagctggcttcgtcacatag
aatgtggtgctttctacttaaattct
>Contig183 EST cluster from Schistosoma mansoni 28/06/2002, 174bp
aacaaagacaatgtcaagtttaagatcagatgcagtcgattcctttatac
gcttgtagttgtggagaaggaaaaagttggaaaaatcaagcggttcactc
ccaccaaatctaactgtgaaggaactgtaatatgttgcttttaataaagg
tttctatatattgttttttttttt
>Contig184 EST cluster from Schistosoma mansoni 28/06/2002, 458bp
atattaagtgtttctactaggagatagtaacattttagagtaatccagga
acagcaattggggaggattcttcttgctagggttcctgtctagattcaga
acagctgggaaagatacacaggcttcaaagtgaaaatataaggagaatta
attaaaacccaagagagagatatttgagtttaatctgaaaatcagggact
aaaaatgctggctatgagatatgtgatgtgatatgtcagggctagtgagt
agctattttccaatggactgagaatgcatgcccctaagggaatactaatc
cttacaccccccgagtgctgggattaaaaaatgcactggatctgttactc
tattacacctaatcagtttggggcatcccagggggtactggatcaaagag
aaatctgtctacctcttaatgttgagccctaggatcaaaggtgtgaaccc
cccctgaa
>Contig185 EST cluster from Schistosoma mansoni 28/06/2002, 280bp
aacccgtatcttgaggtataatgataaaaacttgagaagatagacaatat
caaaaacacatgaaattcaccaagtttataaagtgaatacatttggtagt
catgcttaaaattcttgaacagaaagatgagatattagtctcaagtcaaa
gttctttagaaaaatggttagagtatagtccccctgttttcatagtatcg
tctcaattaatatctcatctagtcttcaaacttttttgtagggaaaaatt
tccccggggcggtagggaatagtgtctatt
>Contig186 EST cluster from Schistosoma mansoni 28/06/2002, 527bp
aaaacttcataaagctgcattgcaattatgccatgtaggcctacctattg
gtattcgccccataatatatgataataatagtaatactactactaataat
aacaccaatactactgatagcgaaataaaacttgacccaaatccagatct
aaaccaatgcatcaaagttaatatcaccatcatcatcatcatcaacatca
cctacaacgaagaaacaatttagtggtataccacacatattcttatttct
tcactgatcgtcatccttcagaattgcataacaattacattgattcaact
gcagccgccttatcctagtaatagcaccccctttcttttgtttatttttt
tgctctgtttaactgtagactcttctcttttttttctagtgaaagaaata
tgtttacttcactattccttcctgtttttttttcaagtatttatgaataa
gacagatgaattggtatgtttattactactgctgccaccaccactaaggg
gggtacttttccagcccccaaaaaaag
>Contig187 EST cluster from Schistosoma mansoni 28/06/2002, 392bp
gaagaaaaagaagataatgacattcattgaatacttaatctgtacaaata
aaataaactgttttttatcgttaactgaacaaaagacataaccaaatgaa
acaaacacaatcaatcaaaactgtacacaatacgaaactaaacataaacg
tatacaaacttttttgaaaccaacagtaatgagtaataagctatgtccgt
atgtatatatatatttgagttacaattcttgtgtttatgcacatatggga
caataatgaaaatgactatgtattaaacggtaaccaaactagttgaatga
atgaataaataaatagaaaaaccatgcatttgaataagtgtacacataga
ataattaagaggaaataaataaataaacaattgtgcaaaatg
>Contig188 EST cluster from Schistosoma mansoni 28/06/2002, 340bp
acttgaaaatagatataaaagatttattacactatatcataactcaatgt
tacactttaatacacatatggatataagtagttgatgagaagtttaaaaa
attccgcgttttattcaaataatgtaattcaaagattatgagagtacaca
tgcataaaatatattaacaacaatacagttgatttatgtattcaataaac
tagcagcatctttatctacaatccatattaattctccataaactggaaga
attaatgaacacggcatagaaggaaacggattaggtgattgatgaacccc
gtgccgaattcctgcagcccgggggatccaaaagttctaa
>Contig189 EST cluster from Schistosoma mansoni 28/06/2002, 801bp
aagtccgacaccttgactatatatcacagttcacaagcgatatccgacat
gtcaaaggtcaggacaatcaggcggcagatgctttatctaggctagaaat
aaacgtgctacagcagtcacagtgttcagctgcggaactggttttcggaa
caactctgagactaccaggtgaatttattaaccctaatactaacagtcaa
aaacttaatttagaaaattatgtagatcaactacgggaccacatgtctaa
acttaagccgattaatactcgtgaacaatcgcgcgccgtatatataccta
aagacctaagcaattgcacgcacgtctggataagatgtgacaaaataaaa
gcaccactcagtcctccatttgaaggtcctttcaaagtcgtctcaagaaa
atctaaatatttcgtgatagaaaaacatggaaacatcgacacagtaagta
ttgataggctaaagccggcttatctagatcatgaaccaccatacgtgttg
ttagatcgtctaactgacaaatccattacggaatcaaaatatagagatga
taaatctttacaaatgactaaaacggttcgctgggcgcatgcgattagtc
agtcaaggatgttgacagtttcagctgcaggataaatctaaccacgtagc
taatcagaccctgcatctacttaaaaataatttcttttcttcattccgcc
tcacatacaactgcccagaacttatacctttgatatataagtgttatgtt
aaatttttttttaaatactggacacataagctaggtattccgaaacgatg
g
>Contig190 EST cluster from Schistosoma mansoni 28/06/2002, 265bp
ttaagacagaatcaaccaatttatttcgattcacgaacaaaattgaaaaa
agtaacattaagacatgcaaaacgaaaacgaagaggcaggaggtaagaag
tacatcttaatttaaaatgtggagactaatttattacgcggataaatgac
aaaagcacaattatagtattgttacatatatgacgattttaaaagaggag
taatttctataagaatatgcacanattaaaaatcactgaagacaaatatg
ccctctagagtgaat
>Contig191 EST cluster from Schistosoma mansoni 28/06/2002, 237bp
gcaaatggtaatagacaaaggaaagaaaaaccaagctcaactaattctgg
ttaattaacattaatggggagaaataaatggacatcaccactacatttag
taggtgcacaactaggaaaaattgagtgtacactgaggtaccatgattta
tttgcaattttacagcaaagcttggttgaaataccataaattccacccat
agattaaagattaaaattaactgttatgactggcaaa
>Contig192 EST cluster from Schistosoma mansoni 28/06/2002, 520bp
gaatgctgaatgttttttttttgttttattgaaaaagaattatgtaaata
gctaagttcattataacagaaacacagcgagaaagatcacgtcaatgcac
aaagttcattagctctagttaaattgaatcatagagagaaacaagtagaa
cataatattcaatatagggaaaattaaagaaactgaaagattttaatcac
aaaatgagtgtcttctgtaaacactaggaggaatttatgctacacaaata
aggagcaggtggaaaaataggaatgaacatgccgattaaatataaacaga
tgtgatgttctttattcccaaaagcaaataactgatcaagaacatttatg
gagaaaaaaacaaccatgaatcaaatagcaggatttaagttgtatacctg
atgtaagaaattagagtaacgtttggattcaactgaatattttgtttggt
aaaaagtagaagtaaatagctttcagatgcaactggatggagtcaaatga
aaaagggactacagtcaaac
>Contig193 EST cluster from Schistosoma mansoni 28/06/2002, 618bp
gaaatactaaagaaataacaggtttattattttctgaaaaggataatcga
aaattatgtacagcgaacgaagtatacatgaaattggtaaatgtgcaggc
tttatgaaaaaatacatggaatctcacatttagtagagaaaagtaatctg
aagctaacatcacattttatacaatagtaagatattacggtgtgtacgta
tatatatatatatatagaactccagatgcctagcgaattaggctactgtg
aaaactcataatgtacaaagattttatgatacaagttaggttgggaacgt
aaatgatcttaggaaaattagccaacaaatagttaaatcatattacaatc
agaaatcaagtcgctgtaaaaatagaaataaggaacaaagaaaagactct
taaggctgagagcgccaatacgtcctatagtaagtacgtgtacgacgaag
tctcggtgtgcgagaaagtatgacctgtatatctctgagagttgcacgat
gtgccctgagactgagtgctaatgaaaacccagacgtatttgacacgcta
tcaccagtcccaccgacactggagaccaacgagcttgaatttgccggtaa
agcttctaaactgagctg
>Contig194 EST cluster from Schistosoma mansoni 28/06/2002, 488bp
ggtcttagtaagtgttcgtcccggcaatgttaactgagtcgcagaactct
catcctaaagaagcagaaaataaattgattgaaaaatatcaaagcatagt
cagaaatgatgtcgaacctgacgaagcttctatcaaagctaaggaacaag
ctatactagaacttggaaatttactcgctgaaaagaaagatgcaaaagga
ttgggagatctcattttagtaactcgaccgtttctcaagctgatcagcaa
agcaaaagccggtcgtcttgtcagaactctggttgatttgtttttggatc
ttgaaggaggaactggtcgggaggttgatctctgtcttgaatgcgttgaa
tgggccaatcaggaaaaacgtatttttcttcgtcaggcattagaagctcg
tctcatgggtctttattatgataatggaagttatgaagaaacattgaaat
taggttcaaatttattgcgtgaacttaaaaagctgggt
>Contig195 EST cluster from Schistosoma mansoni 28/06/2002, 1808bp
ggtgcggtttcactttcttactcgcacgaggccatgtcttcgtttcgtgc
tgctggactggttttacgtcagttgtccaataaaaacccatgtgtattta
aacaacttggatgccgatggctatccacttcatctaccttaaaagctgga
gccccagaattctccagtattttagaggagcgtattctaggacaaacatt
gcaaactaacttggaggaaactgggcgtgttctgagcatcggtgatggga
tcgcacgtgtctatggtctgaaaaatatacaagcggaggaaatggtggag
ttctcgtcgggactaaagggtatggctctaaatttggagcctgacaatgt
tggtgtggtcgttatcggtaatgacaaactaatccgcgaaggagatatcg
ctaagcgggcaggggctattgttgacatgcctgtcggagtagagttactt
ggtcgagtagttgatgccttaggtaatccaatcgacggagcacgtgctat
caatacgaaaacaagacaacgtgttggagttaaagctccaggtatcatac
cacgtatttctgttcgtgaaccaatgcaaactggaattaaggctgttgat
agcctcgttcccattggccgtggtcagcgtgaactaatcatcggagaccg
tcagacaggtaaaacagctattgcagtcgatactattattaatcaaaagc
gtttcaacgacgcagctgatgaaaaaaagaagttgtattgtatctacgtt
gccatcggacaaaaacgttcaacagttgcgcaactagtcaaacgtctcac
tgatgcaaatgctataaaatacactatcattgtgtctgcaacaggatctg
atgcagctccgcttcagtacttggctccatacgcagggtgtgcaatgggc
gaatattttcgtgataatgggaagcatgcattaataatttatgacgatct
atctaaacaggctgttgcctatcgacaaatgtcacttctgttacgaagac
ctccaggaagagaagcttatcctggtgatgtgttttatttgcactcccgt
ttactggagagagctgctaagatgaatgattcctatggaggcggttcact
aacagcccttccagtcattgaaacacaggccggtgatgtatctgcataca
ttccaactaacgttatctctataactgatgggcaaattttcttggagact
gaattattccataaaagtataagacctgctatcaatgttggtctttctgt
tagtcgtgttgggtctgctgcacaaactaaagctatgaaacaggttgctg
gtcgcatgaaactagagttagctcagtatcgagaagtagctgcttttgct
caatttggttctgacttagatgcatcaactcaatcgttgctaaaccgggg
tgttcgtttaacggaactcctgaaacaaaatcaatatgctcccatggcaa
ttgaacaacaggttgttgtaatatacgctggtgttaggggacatttggat
aagttggacccatcaaaaattatccactttgagaaagattttctcaagtt
tgtcctagcaaatcatcaagatctcctaaagaccatacgtgaagatggag
aactgaagccagcaactgatgaaaaactgaaaaagattgtagtcgatttc
ttggctgggtatcaaacgtctccatagacaatcaaataaagtatgcaact
atggtagtatcttttcataggatttacgagctcaataatgttatttgcag
atttccgtcgcaagtcctttgtacttagtcttattgataataaaaatacc
ttgaaagc
>Contig196 EST cluster from Schistosoma mansoni 28/06/2002, 627bp
ggttggtttgcgttatgatgttagtgaaatggatggcgattatctgttgg
attcaatgatcgatagtaatttctcagcaattgaacatcaacaacttgta
ttcgatttagctattggaccacatcaattaagacatgcatgtcatttagc
ttatcgtcatcctaaattaaaattagtacttaatcattgtggtttacctg
tagagtttactgcaagcagatcagataatttagcttggaagaactggcgc
tcagatttggaactactcagtcgatatccaaatgtttattgcaaagtgac
tggtgctactggttgtatacaaaagtcttcagaattatctaatgatacat
ccgatgtttacagtatcgatcattggtgtgccagttcagctttatctcat
gcaatcagttgttttggaccaggtcgttgtttgtttggctccggttggcc
aatatgtcgattgttccaaccaaaccaaacaggttggcctgaacaagcca
cagctagtgatttacaaacatgtgatatacctggtgaaatagccgctaaa
cgtgcaagacgatcagttccgttgaaagttcttaatttatgggagacggc
tagattagtagaacatgctatgggtga
>Contig197 EST cluster from Schistosoma mansoni 28/06/2002, 680bp
gtttgagttgggtacagctgattcaaggtcacggaaatttcctattagaa
cccttctttgtaaaatatattcatcctattttgaagaaacaattatttat
cacttttaatcatgatgaaagcctggcaattggtcgatattaatggtgaa
gtgatcaacgaagaagatatttcaagtgtgggttctgattggtcattcat
gcaattcgatcgggatgatggatatccaagtcgcccacattcgatagctg
gtcgacgatcagatactgaagtcgagcatgaatctcgttcaccttctgcg
aacagtgattataactgttatagctctcattgtagtctagacagatataa
tgagcctcccgtaagatcgaaaaatgctaacaaatcaaaaaacaaacatt
tgtcagggagtattcctggaaatacaccaattcctataacatcaaaaacc
gaaatattaaaatctcatccacgtaatggattacgacctggtcatataca
tcagtcctccgctagaaattccaatggaacacgtcaaatgttggcacgtt
ggaatgcttgtcgtaaacaaaataatcatacaaacctatgcgttgattct
caacgttccaaatgtttacgccgtggtccactaattaatcatggttttca
gcgtcgtcaagttcgtatgaacaccaatcc
>Contig198 EST cluster from Schistosoma mansoni 28/06/2002, 448bp
tttatgtttgctcttttaggtaattgttagtactctgaagtgtatttgta
aaaaaatttccatcatttcaaaagacctatctttcttgttgtacgaactc
aacaggatgaaaattatctaagtagacaagtcgttataagtcaaagtttt
ctgaaagcttggcaatggaattgtactactacataatccaacaccaaaac
aaaaattgttttcattaattgtattcactaattcatgaattagatccacg
gcaccaccgttcacaaagtgataacagattttccgatattgtaactttgg
taacatataacaaattggcataaaattcttaagtatttccggtataaatg
gttcattgtccaatatgtacttagtagcatttactgttgaagtacaaagt
tcacaaagaaaatgacagtcaggttggtccgtatttaagattgacatc
>Contig199 EST cluster from Schistosoma mansoni 28/06/2002, 463bp
ggtttggctcaatgccattcgattagtgcagtcacctgtactgacggaga
ggcagttgatggggtgaaacgttttttggatgatcatggaatgcttgttg
atccagcttgcggagcagcactttcgactgtatattcaggttacctgtca
cgtttgcaactcgagggtcgactacctcgtccctccaatattctcatagt
tatcggcggtggacggaatgtctcttttcgtcagttgattgactgggaaa
accaaatgtcttcattcgctccagaacaaattgctgcatctgtcttacca
cctttgtcaagttcttacatgtctcatttgtcgcctcgttcgacatgcca
agaaatacctaaatcttcaacaatgactcaccatacatcaggggccgaac
acgaagaaggcagagttggaactctaacaccaaacacaccgcggtctgta
tgtgctattttga
>Contig200 EST cluster from Schistosoma mansoni 28/06/2002, 446bp
ttctctccgctatgtccttcaattctcacacagtttcacatgtagtgatc
actttctacgttaattaaactgatcgctatcaagtggctgttgaatcgtc
tactgaaaaggcttaaaaacgctgttcactcaatccgtcttccaattcga
ggagctttcattatagtcaaaagccgaaaatgtttcaatgccatttgata
acgtgataaatatacataattatctcaaactcgatgaggaaaaccatcat
ttttattcatgggagtcattttttgagacttctctcgatttttcgttgca
agttatgcatgacagtgtgcgtggtgacagcgttatttttcatcataccg
catttgtcgaatcgtccgagtcgagtcgtatacactcaccctgatgaact
taccgacaaggagctctgtagtctaccaggaagcaaagtctgttgt
>Contig201 EST cluster from Schistosoma mansoni 28/06/2002, 490bp
acaatcaccatatcgtgaaagtgtatggcaagatactttacgttcagaca
atatagaatcagattcacgtttcttatatgtagcaaaggataatcttaca
caacaatttggatatacaaatgaaatacaacctaattcatttttatataa
tcaattatctatacctgctagtaacacacctaagaatgagtgtcaaacac
ttggtcgtcacttaaaacgtcatacaacagcatttacgcagcgaaattat
cagggtcaagaatgtagtatcagaataattagtaatccaatgtcaaataa
gaagcaacattatcatatacaacaagaactaactcaacaattccttaatc
cacaacttttcctatcagattattcaccagaaaatatgaaatatatcaat
caacaagctaataataatcataatcataatacattgacaaactctggtat
agttagtgaatcctggttaaacaactcaaatccattgatg
>Contig202 EST cluster from Schistosoma mansoni 28/06/2002, 670bp
gacacatgtttctaatcggctaagaaaaagaaagagatttcatggcttat
catctagcatttactattactgatcgacatgatgatgataagctcgtgtt
gctcttgtttatatctgctccctttatttttaacagtttttttcttctta
tctcgactgattggttttgtcctgtgtgtttatagatgtttccaaacttc
gtgcatattacaggataaatcgtttctatctacactaaccagtcaaactt
gtatgttgttgatgacggagcttatcgatgaaatcggtgatgtgtctgat
cttttttttataagaaaaaaatgttaaacataacacaaactatccaattc
atcttccctacgtatctacctctgtcagcattattattattattatggtt
attaccatcgtgttaatgatgatcaacacgaacatcttttgttggtgtcg
tttgtctctctctctctctctacccaactcctcctcttctttctctgtaa
atcaacacttattcggttattccaactacgtatgtatatgtgtataattg
cttggtatatatactgttcattgtaatttcttcataccattttctagtta
atggtaaatggtacattcataattgatcaaacgtataacaatcattgaat
ctatttcattattaaaatga
>Contig203 EST cluster from Schistosoma mansoni 28/06/2002, 383bp
aacactcacggatataatgcgaagaaaaaggtacagaaagttttcacatg
taaataacaaaaataataaaagtaatattatgaaataaataacaatatat
aaacgtgaaatttaaaattacctttttgtatacacataaaacaaaacaat
taagatgtaataatgaacttcaacattttacgcctaaccaaatatcaaac
taccagtattatcgtgtggaaagggaaggataggacatacatacatgtat
gcgtgtgtgtgtgtgtataagttataaatctacatcttagagagaagcga
attcacagcgatgaatatttcggggaaaaagcattcacagagaaggtgaa
aagtaaaataatatccacatagatgtaaataac
>Contig204 EST cluster from Schistosoma mansoni 28/06/2002, 439bp
gcctaaatggttgacttgaatggaaagatcactgcactcgattactttgg
ttgaaccaactacatctaattacggtgtttttttgtgatttctcacattt
atggaggtgtacatgatataaaccagacatggaagaagaagatacttact
taccagaaaaccatccattacaacaatactttcgagaaattggaattccg
gatgttgtcacttgcgaactctccaaaaggcctactattaccactactac
tactacttttccggtgaaaaagtttgctcaggtctcatcgtatttaaaac
gtataaatccctttgattttacgttatatttcggtttcgatttgccactt
acaagacattttttacttcagataattagcttaatcaagtacagtgatct
aatcactgttgaaaataaacattggttgaatacatatgc
>Contig205 EST cluster from Schistosoma mansoni 28/06/2002, 543bp
gatacaaacaggtgcttaatcgtggagtgacagagcagcttgtttctccc
gaaccagatatattcattgttgaacgcaaaaaagaatttgatcaagttct
tcttcttgcatgtgatggaatttgggatgtgtttgaaaacgacactctca
ctacatacgtccttcatcggttgtgttgcttaccatctttggcggatgta
tgttcagaaatcctcgacactagtttgcacaagggtagtcgtgataatat
gagtgtcctcctggtggcgttagatgctgccccaactgtgaatccagagg
cagtttgcaaagaaatggaattagatacttccttaaacaatatgattgtt
gacctaccttgaagactctcggtgaacaaatgaagcatgaagtttcatat
cttcctatcataccaacctggacctgtttctcattatccattcactcatt
cattccatgaaatttattgtaaagtacccgatgtatttaattggcaaata
caatacaatagtaccgctaaaaaaaaaaaaaaaaaaaaaaaaa
>Contig206 EST cluster from Schistosoma mansoni 28/06/2002, 662bp
gtttcatcttctgctggtcattttgcaacactaaaaactacccagatgat
gaggggtctgtctttagaaccaggtgcttcgaattcagctgctgctgttg
ctcttggcttcacgcaacagggttatgggagagggatggctaactggcgt
gatcaaatgaatgaacttaaacgacttcgaaatcaacacaataaacatct
aaaacaagttgaagataaaaataaggttgaggaggaatcactcaaatcac
gattgaatcgtgactatgaagcaacaaagttagcaatgagaaaagaattc
atgagattagaagaaatccatgccgcagaagtagaaaaagagcgcaaaag
agcaatgtcagttgaatcgaaattagcacgtcaacttgaaactgaaacga
aaagtgaactaaagtcggccaaaaaatctccatttggatcttttagttcg
catgaatcagattccagtgggacattccaacccgttagaggctattcgga
agcgacggcatgatgtgtccacattggaaacgcgtaagacaaagcgtctt
ctcctcacacagttacaagatatcgagatggaacaattacgacaatatat
acgcttacaacagaaggcagctgaagagattacttcgttggtacttagac
agcacacagaac
>Contig207 EST cluster from Schistosoma mansoni 28/06/2002, 459bp
ggtacgccttttgatcggtcagctgcatttgaaaatccacataatgttga
ctcgcagccgtttcggtgtctacgctaatgaaaatgctgtcgttggcgtt
aaggataatctcgtccaaaaagtcaaaaccacaggtgtgtcaacgcgatc
acgcgcagccctaggtgatattaagaataaggctgctagtatcttgccaa
aagaagttgggaaaccaaaaagcttaaaggatgaaaaatgtttggaacca
aaaaaagaaaaacaactcgacatgagtatcgatgatttaagctctgaagt
taagactcaaaatgaaactgatcaactcaaggaatttcgagccagtcgaa
gactcatccgttcagaatgtttagcgtctcagatggcagaagaatttttg
gaggttgaccgaaacgactatggcgacgctgcttcagtttacccttattc
tgaacgaat
>Contig208 EST cluster from Schistosoma mansoni 28/06/2002, 633bp
gcggctatccacttacagttgaagtacaatggtcaaccgatcattattga
ctgtttatcgtctgaacacaacatttctgatcttaaggaagaattgttca
aattaactagggttttaccaaaaaaatcagaaaattctaggtctccggac
aacaaacaatgatcctgttgtcgactcaacaacattatcatgccttgtgt
taaaacccggcaccaagttaatgcttataggatctacccaggaagaaatc
cttaaggttaataatacggaagatagtcctgatgttgttgatgatttcga
tttcaaagaagaagacatacaactgtgtaatgttgcagaaaacatagaga
aagttgcaagacgttgtaaagcctaccatccacgaaaattgtgtgaattc
agagatggtaagaagttgcttgttctggatatagactacacgatctttga
tcatcttacaccagccgaatcagtgcatcaattggctcgtcctcatttaa
tagaattcctaacacgtgcatatgtttattatgatatcgcaatatggtct
gctacgaatatgacgtggattctggcaaaattaggtcagttaggtattat
accattgcatgttgccaaaacatttcaccatcc
>Contig209 EST cluster from Schistosoma mansoni 28/06/2002, 631bp
gggaacaagaacatcatactggtcattttgcatgtcatagttgtgatgta
tcattaacaggacaacgttatatattacgtgatgatgaaccacattgttt
agcttgttatgaagcaaagtttgctaatacatgtgaacaatgtaaagaaa
aaattggttgtgattcaaaagatctttcatttaaagaaagacattggcat
gagaaatgttttaaatgttctgcttgtactacttcattagctgatcgacc
atttgctacaaaagaagaacaattatattgttctgattgttatgatgaac
gttttgctgcaagatgtgatggttgtcaaggtgtattcaaagctggaatg
cgtaaatatgaatatcgtggacaacaatggcatgaagaatgttttttatg
tgttgaatgtaaacaaccaattggtgcaaaaagttttattccacgtgaaa
atcaagttgtatgtgtaccatgttatgaagcgaaatatgctcaacgttgt
acgaaatgttcagaagttatacgtcgtggtggagttacatacaaaggaaa
tccatggcataaagaatgtttcacttgtactagttgttctaaacaattag
ccggtttaaaattcacatctaaagatgaaca
>Contig210 EST cluster from Schistosoma mansoni 28/06/2002, 603bp
gcacgagcctacgtttcattagccagctcatagaaaaggtcctcgatata
ttggtaacgaatcaaatatatctttcctgcctcttctcgtctgacttctg
atttctatctgactgggaacgatcaaatttagaaggtgctactggtaact
agttgtaaaactagaacatccgttgcatcatcattggtgagaccgacgtg
atctggtacaccaagtcaatatactgtgagtctgttccattttggaatat
tattattcattgttattctttatttgaattttatatattgtgacatactt
ttttcgcgaatttttttttcccggatatattttaattagacatttttcgt
tagctaaattaatatgacggaacactcacccaaggtttttaagttaaagt
ctattccccctatttcgattcagttaacgccattttgggccgacaatatc
gagtcctgggtctgctatgcagaagccgatttttgcatgcacggaatcac
ggactcgcgcacacgtttcctcgcggtagttaaggcgttaccgcgcgagt
ttaacaggtacgtaacacctagtatgtttactagtgatgtttccgcctcg
ttc
>Contig211 EST cluster from Schistosoma mansoni 28/06/2002, 719bp
gcaatgcagctgcatggcatgttttttttttttttttttttttttttctt
aaaccaaatacatatattttccatgacaaatgattgcttttttacatagc
ttctcttattttgtatgaaatgaaatatttcaaaggaaagtttagttttg
atgaatatacagtaataaagtagtaaatggagttcaatctgttccatttt
acttagttcgtacgacgtcgcttgttacgaatttgtcttccatcactacg
tcctccacgtcgtttttgagccttctgttgctgagctgcaaggatcactt
tccactggttcttttcttcgtcaccagtaattacgcgacctgataattca
ctgtttaaataagtaacaggactatcgccaaatgcttcttttaatttagc
ccatgctttttctgctgtatcaggttgcttgaatcgtattatagctttcc
cctcagatggttcgacatcaatccatcccacaggagtacttgagtcaagc
ttctcgtttaaccactgtttcaagttcataactgttggtacttctgagtc
tttaccgccattcactgacgactcttttgattcttcagttgtagcatctt
ccccttcaactgaatcattttttttcgtggcttctggaagaccaacaatt
tcaagtaatgctccacgaaccattcgagaattaagttgagcctcctggtt
agcttcaagtgcagcttgc
>Contig212 EST cluster from Schistosoma mansoni 28/06/2002, 465bp
gcacgaggtagaggatctaagagatctaagttgaaattcaggccacaagt
cactcacggctttatttatcgttatagttgtcaaaatcatttagcgagat
tcttcaaacatggatttgctcgataaggatgagcccatattttccattca
agaatcaagagatgcttttgttgtcatgacagaaagtggcataatggatg
atggaattcagttcctttatgctgttgacctcctccgtactactcgtaaa
gaggcacttaatctctccattaagttattagaagaattatttaatcgcac
aaaggatgacagtctacggcgtgactgtttgttttatttggcagtagctt
acactaagctgtcagactatgaaaacgcaactcgttgttgtgataatata
ttggcgatacaaccatcaaaccaacaagtcgaagaattaaggaatacagt
acaatctcgtgctaa
>Contig213 EST cluster from Schistosoma mansoni 28/06/2002, 574bp
caacacaatttatcgatttaaaataacaaaaaaaatctgatatagtagat
agtaataataatgaacgtgataagtttcaattataattatagatactata
taatatagaagataaatcgtatataaatggcaacagtgatggattttgaa
cttgtatagtaataataaatactgttaaatactgtgaaacaacagattat
gttcaatgattaaaaaaaagtaaatcgtgttaattgtgttcatctctctc
aaaatcacctagaatggtgtataaattgaaggataaagatgatgtttgct
cttcaccgaacataagttatagaaaaagcttaataatctttccagggatg
aaataaaaaatatatatgtagttgtaaagaataacatcaactggtaaaca
tgtgagacgtttctcgaataactattcatactacttattactcaataatg
gtagtagtaactgttaatgttgctgatatcgttgaaggaaaatgagatgt
acagatataaggaaaaaaattagaatcgaatgcaaattacattttgtaga
catgtttaaataaaaagagaaaac
>Contig214 EST cluster from Schistosoma mansoni 28/06/2002, 531bp
cagcaactcgtttatgtgctaagtataaaaacgcaatactacacatagca
ctgataagaaagattacgtcaaaccaacgatgatagaaatgaaattgtaa
gtcaccaagtacttggtttaacatattcctatactctgcagtcatattca
tacgtaaaagcaatacagaagaaacaaaataagtacccattatttgcgct
atgattaaaacaattatattcgatgattttgtgctggcaatagcgtgaaa
gaactttgttaaagttattaagagtccacgaattgacgttacaacaatta
taccgacgagccaaaaagatatttgttgtgaccaaaattttacatcaatc
tgaaagcctagataatgtatagttatacccataaagcgtgttataggatc
ttgtccgccgaatcgattcaataaaatatttacaatagatataaatatct
tccaacagcaatagccacagaaaaagttaccaagacaattgaaatatttt
cctttccatgtttttgagaattcgatacgtt
>Contig215 EST cluster from Schistosoma mansoni 28/06/2002, 495bp
gcacgagagaacagaaagaaacagagcaacatacaaaatgtttatattga
taataatactgacaataacagagaatagaagaaaagtgtatacacaagtg
tgtgtgtgtgtgagagagagagatagaagtcttgtgcacatacacataca
cacacacacacaaaatggatctatttaaatatgtcaattggaatgatact
accacagaaatcagtttacataaacattcaccataatgaaagactcacaa
tctattcacaaaatataaaatatattcatttataaataatgaaagacaca
aggtaaataaatacttctagctaatatagacaggcaggcgcgtatttgtg
gcttatcttttcttcctttattattagaccatatcttgcatgggaatttt
tgagaatggataatcaatattatttatgatggccaaatatcagaacaatc
atcaacgaatttttgaagatgtggtgtaagtgttttaaaatgatc
>Contig216 EST cluster from Schistosoma mansoni 28/06/2002, 905bp
gcacgaggtttggcggagtggacaccatctgatggagttgggtcccagtg
ggttttctgattgtccggtgctgcaggataaagaaaatattgctgtatgc
agtgagccgaaatcagagcttatgaatgaaaagattatcaaacaatgtga
attctatttctcggacgcaaatattttaaaagaccagtaccttctaaatt
tagtcaagtcatctttagtgcgtgttctgtttccaaaccgcaagatacca
tctgatcttaaacgttcacaaatactacatagtcaactcggtgtcaaaat
ctgtgctgttgttgaattccctaatcgacctgatgcattaaaagcaatta
atttatctcgctctcactgggggaaaatctatgcataccttttgtgtcat
ggcaataaaaaactaaataaaaaccaacccgaacataagactgtccccaa
taccaccaatcccaaggatgttgctgatgataaagttgatcccattcgca
aaacatttctacgtcgtctggattgttttagcaacaatagtattcatgtg
tctcacgtacgagagccaataggtccaccaactgaagaaagtactggttt
ttctcctggttggcgtgagttactccggctacagcgaatgctgattcgcg
acggagctaaagtgattaagtcttcagaagccgaacttcagccattagat
aatgcaattgtttgtatagattccggtgcagtttgcgcctcttagaaaac
aaccagtcacatataacagaagtatgtcaatctttcggtgataaatgcat
ccttcatgatcatctatatttcacttgactccttcatatctctccatttt
tgcgatatatatatacaccagattcagaatataacataatccccttgtct
aacac
>Contig217 EST cluster from Schistosoma mansoni 28/06/2002, 616bp
gcacgaggtgttgttgtgagacggactgaggatatggttcacgttactgt
tgtgttgttgcttgctcacataatattagttaaaagtagtcggacggatc
aaagtaatactttattcattggctccatatcagttcgcgacaaaagccat
ttccgttcggttttcgaaagacaaattagtgaatcgccgtctgatgcttc
caaagtttatcatgccatacttggtattcattcacttagtgaacgggtcc
ctaacccagatgctgcttgtctttcgctgaacaaacctattaccaaccca
gaagaagcattctatgtgagtgcgggccacaaactcatcggttctgcaaa
gtgtaaggtaccaagttcagaggtcgagaaattgtccaagcagttgttga
ccgaagacatatcaattgaaaatctgttttacctcatttcgtctatgaaa
tatctgaatattaaaattgatgctaaccaagttttgtcaataattaacaa
gattaaagccaaagataccagcccaatgacgttaagttttgttttacaaa
ttttgtcacaacttcgactgacgaaatcanacataagtggccacgtatct
aatatagataatgttc
>Contig218 EST cluster from Schistosoma mansoni 28/06/2002, 803bp
aagtaaccagtacaattattatcatcacttataataataataataataac
atgtaagtcaacatcaatgggaaaaggtgaactaaacgaaacaagaacga
atagttattttgcgcagaagaagcaaacaaacagtaacaacacatgattc
aattggaaaggtgaataaaacaagggagaatgcgttgtaatgtttcttct
tgtagattgtgagagaaatgagaggagggaagaaatgaaataccgaaatc
aaacgaaaaaaaaaaagttaacaagaacaaaaattatggtagtaaacaag
agagaaaaaaaatttattacacagaaacttgggacacaatatatagtagt
agtagtggtaatgatgaaaataatgtggtagtaaagttttgtattgaaag
acttattgtcatagagagaacaaagacggagaccgagagaaactaagtat
gaaatcataataacaatcaaataaatgaattaactctaaaagtcatttag
aaacaaactatccgaagaaaataaagttcgtaacaagtctagtggactaa
ctgccagccagttgatccagatcaaacgctagtcatctatgtatagctga
cagaataaatattaaagcagaaagaaaaagagaaaggtctacattagaac
aagaaatgtatgcactcatgcactacatagattggagtaagcgaacaaaa
acagagtaagcttttaaaagaaagagacaaacaagttaacatgtatctta
tatgcatctcttaagggtaatttaatagagtagaataccaggcattaata
aga
>Contig219 EST cluster from Schistosoma mansoni 28/06/2002, 666bp
gcacgagctcaaactcatttataatggattctttgttaaatttcaattca
caattaagtcataacactgtattacataataatcagttctactcaacatt
gatcccttatttatttcctatggatttaaatcttaattcattgcaacaac
aacatcaaaatcatcagatacaaaattgtactaatgactggttggtgggt
aatgatcatatcaataataacggtaataatacttcggatccaacattaat
gtaccttgcagtagctacccaatgtattctacgctatttcttaacaacac
ataattatcaacaaattttatatctcaattcatttcttcattccaattat
tcatcaacatcagctacatataataatacaagtagtcagaatgacgatat
gttctttgaatcacctaagaatacattagaatctaattccagattattaa
ttcatcaatacttagaaatagatcattgtaattcaatgaaaataaatgaa
aattcatcaattacaccacgtataaaacgttataaatgtacatatcctaa
ttgtacaaaagcatattataaacgttctcatttaaatgaacattatcatt
tacatactggtgctaaaccacatttatgtaatcaacctggttgtaatgca
cgttttacacgtgctg
>Contig220 EST cluster from Schistosoma mansoni 28/06/2002, 1292bp
gcacgagtattattattaggtcttcctgaagtgtgctgttctaattgtca
ttttacaatcttatacaattatgattgaattacgtcgtttatctactata
cttcttggtcttgctataacattaattacgattggtatggctacatcaca
atggagatgtggtggattatttgattcatgtcaaagaggacattcaaaag
atgcaattatagctattgtagcattattacttattggagttattgcttta
gcagttgtctttttactagatctcattggattgtgttcagatgtaattgt
tgctactgcaggttatgtaactgcacgttttattttattatatttgggta
cagcttgtttagttactggtatattagtatatactggtaaatttgatcag
acatggtcatattttttggctactgttggtggtgtatttgcaatgcaagt
tgctattttagctataatgagttcacgttgtatatcagtacgtacagaac
gagttgttgtacgttcaacacgttaaatgacgagatatttactgggaaac
gtttttttaaacaaatcaacagatgaaccagttgatctattcgtttatcc
ccttcaatatgtaacctacttttaaatgctgatcaatctccatatctaat
ctatactgcatgctattggattgtaagtttctttttgcattattattttc
atgaattcgcttctattcacatgcatataccaataacttgtaagctttat
ataaatcaatcagtttctatgcttaagtatttcccctatttattacccat
ttcatacaataaacgtttaatatctacatcttacttacttacttacgcct
gttacccctcgtcaaggagcatagacctctcaccatcatatctatatcta
tatcagcttatatctctatgtgaatttcccatatcagaacaagaatcagt
attcaaccattttgtatctctatgtcttcagtccattatatatatatata
tattaccttgcttacatttttttatattcttcagtaactatggatacaaa
tatgtttgttcgttttttttgtagacagatatatgaatattctatttgtt
aattgtctccatttgggcttcaatttaaaatttaggctgtacaatctttt
attattattattattattgatattaagatttttttcgcttttaataattg
gggaataaaatttcaaatatttaaaaaaaaaaaaaaaaaaaaaaaaaaaa
aaaagccatgcagctgcattaccgtactgcgtaacctcgtgc
>Contig221 EST cluster from Schistosoma mansoni 28/06/2002, 587bp
gcacgaggttttggctagtctgtcatgtgctctagtgatcataacagtac
aaagacacatgcgacttgttactatccaaaggacagtgttaagtaagtta
ataaaagggtttaacaaaaattaaccatgatcgaaattgggtagagggat
agttgctataaattttctaaacatagacttgtatatatgtatgaatgagt
atttgtgcattttattcggtagtccaatacactttctagctcttgtgttc
tagccctagtagtcacttgtggggttagcgcgcaacacaccgtgtgtcag
aatcagatttttgacaccgcacatcccaacattaaacatatatattgaat
tggtggtcagtaattcttcatgagtgagcacttgcaataggtagtagcgg
ttgattgttcaagatttagaaactagaatggagttcaagaaatttttagg
atgagatatttaataccccacctttgtacaaagttcaggttcgaattatc
aggtaaacttattttattccttactcctaataaattatgtctaccgattg
caatataaaatcgctttatttccgccccataattttt
>Contig222 EST cluster from Schistosoma mansoni 28/06/2002, 644bp
gcacgagatcttatctccgttatctctcgacatttaacttattacattat
taaaatgtagctgtgattccgtgagttttgtttcgtttctcaaaaaatgt
tctgatgtagttcgattccatctgcctataactgctatagattttgttga
aatagcgttctctgagcacggcggtttaaagatacacaattagatgatat
cattctcttgagcaactcctttggttatcagtcatgattatacatttaat
aaagtgaaaacaggaaagttgtatattgaaaaaaaccgtttgtttgcttt
ttcttatttagtttcttcaagatgacattgttaagcttctagggaaattt
ccatcgacacaaaagcctattagatctgcagcacgacgctttttaaactt
gttgaaagagaacaatcgtaaatcgggcgtgtttaatgaatctgaaagtc
gacaagaaagattgcgtcttaaaatggaacgcaagaaacaacgtcaacag
aagcgtaaagaaaaagccttaatgaaaaaggaaccgacgaataaaacaac
tggaccaaaacgaaatgaagtcaacgcgaaaaagaagtctcttaagaata
atgccaataaatctaagccaacgattaaaacagtgccttcaaca
>Contig223 EST cluster from Schistosoma mansoni 28/06/2002, 996bp
gcacgagcccattcgtttgtggcttcctcaaatttctctatggtatactt
ctctcgctcattctgattagtcagttttcgcagagttgtatctcttttca
tcaattcatttgtcttcttcctgtaaatcttggtagcagtagtagtagta
ataccaatgataattatcgtaacagtgacgatcaaactagtgtatttaaa
attgttatctccgaagatacatctctttttcattctgtttcgttcgatct
tcattttcattcattaatatgattaatactacacatatttcatatatatt
attttttgcttttattctgtttcttgtctaaatatttaccgtgtcaccgg
ttgattttttctttgtagtttcgtgtatttctaattgtcttgaagacatt
cgtgtctgttttataatcttagttcgatgttcaattattttattcgtttt
ttggtattaaatgtaacaaatggtgtaacttgatcatctcataagtttgt
cattgacacttcgttatcaattcaatttattggtttatttgatgtagctt
tatgtgtatctgcatctatatttacaaatatctaagaaagattataaaaa
actagtatcttcagcacctcatttccacgcataaacatttgctcattcat
tcatttttcaccaatcttttctaagtacacatcgtcgttttattcgcaag
taacgttagttgacaacgagtccttgtgtctgtattgatttgacttacta
tttacttgctccttttgtaaattttcatatttgtttcctataaagtaaaa
attattcgcggaatgtttttctcaacactcccctccttaattaccaagag
ttttgcattactaaatctagccaactgttgttaccttgcccatactattt
ggttgaaaaaaataatcaaatgtaatntatttgtgggaattgaatggaac
cagatttggaatagcgttgtcttccctaattttacttcatattgcc
>Contig224 EST cluster from Schistosoma mansoni 28/06/2002, 432bp
gcacgagctatgctcctccacgagtggtaacaggcgtaagtacctctaga
agaacccttccacagtgtgagcaaccgggaagtgataacagccctcatac
ctctaacaccactcaagatctggtcctacgttgtagctgactgattgata
tgtgccataatttcccccctatcatcattttctatgtatttgttttgttc
tgtattccagtttccgagtaagaaaagaataacttgactaattaatacga
aaacgtttcctagcattggttatgtatatatatagaaaatgtaaaacagt
tggaaggaattaaaatcctattgtacattttttattatcatttaatgaca
atcataaaaaataaactatccttccagtttatgactgttactattagctt
ctatagatgattttatggcttaatttacctta
>Contig225 EST cluster from Schistosoma mansoni 28/06/2002, 656bp
gcacgaggtcgaagctatgttggcgttcggccttctcattttcatctctt
ttgtgtcaacaaatgaagcagtaagtgttcctggagtaacgccgaatgag
tttaataagggggattctattgaggtcaaggccgtaaaattgaccagcta
cttaactcaactgccttttgagtattataaactcccattttgtcgtccaa
agcagttagttgagtacccaccggagaatataggtgagatacttcgcggt
gatcgtgtcgtcaatactccatacttgataaaaatggctgaaaatacagc
ttgttccgaagtctgtccacctttcactataagtggtgctaatgccgtcc
tcctgaggcattttattttgaaccagtattctgttcatctgtctatcgat
aaccttccttgcggaaccaaagtgtcttctgataacggaaaaacctctcg
atatgagcacggatacagacttgggtcagttgtagatggagtggcttata
ttaacaaccatctaaagtttatactgcaataccaccaaactgatgatggt
cactaccgttttgtcggctttgaaatcgaacctatgagtatctctgagaa
aaacctgaacttggagaatggggtgtgcaaaaatttggactcggatatgt
cgattg
>Contig226 EST cluster from Schistosoma mansoni 28/06/2002, 624bp
gcacgagattaaagtctgtaacactaaataacaatttagtgtacacattt
taaaacgatttttaacacaaaataaacaattttttatttccacattccta
actgaatagaaaaataagtcgtttgtctaaagagtttcatggaattaaat
gcctaagtggatcgaagtactcggatcacttgaacataaagtttgagtat
ctttaaaatatcgcgatttgacggatgttatttgttttacccaatcgtca
gcatgaccagaagggtcttctaaataatatgttttatttggaacatggat
aaaaaataatttgttacttctcaattcaacagttaacgaatcggaccatc
caacttctcctttaagtgtcatattttcaacatcgatataaaagagatgg
ggtccttccgttagtaaaaacatccgctttcttgcgaataatcctcgacg
cttaaacaatataccttgttttaaaattaaacgaccgcgaacgaaacgat
tgaaaggattatgttttccttgtgcatttaataaacgaatacgatcatct
tcagttatttgagagggagacaaaccgagttcacgcgacaagtgatattt
ctctgcttcgttaaaaccaactgg
>Contig227 EST cluster from Schistosoma mansoni 28/06/2002, 602bp
gcacgaggtcacgatttatgatggtaacaatgatatctagttagttcaat
tattttgctcgtctgttctgtcgaaatacgtgttattgtctctgtggacg
gattctataatgtatagaaaggctgggattgcatcaattaaaagcaaatc
gcttgctcagtcgaagtacaaagaaaaaagtgatgagttagcaggaaatc
agataacaacactattacgacagtttgagcaagttcgtcagtcgcttgaa
ttatttgctagcaaacacgggaacaagattaaagaggacccacagttacg
ttcacaatttcaagcaatgtgtagtagtattggtgttgaccctatagcct
acagtcgtgggtgttggtcagaaacattaggtctgggagaattttactac
catctaggtgtgaaaattattgaggtatgcatggctaaccaaaaacacac
tggaggcattatacctctgcatgaattggtgtctctgttaaacaaaaaca
ggacacgatatgagtctgaagttagtgctgatgacgtaaaaaggtctatc
aaaaaactgcgttgtctaggaacagggttcagtcttattagtctatctgg
tg
>Contig228 EST cluster from Schistosoma mansoni 28/06/2002, 905bp
gcacgagcggctctcactgatctaaaagtggagagactgtttagtaatcc
agatttggtgaatggtgatagggatatggtagttaatacacctattaaat
ctgaacctgaggagtcatttacaaaacctgccaagataactgatcattca
acgcaccgaagaacaagtatacgtcttcgaagtcagttatcgactaatac
acaatcgtctgtaagtgattcagaaaaaccaaactgtaaatcagaagaca
aagctgtagtcaccgatagcaatatgaaaaagtcattgaatgataattta
aatattttagatgttaatagtacagaattagaacaaattctacaagaaat
gaaaaacaatgaaagcccttgtaaaggattttatccgtttcaaacgcttc
attcattaaatgcaacaagagacgccgctgcacgtcaagaagaatcagct
gggaatattgaatttcatatagttaataatagtttaaatcctaatcaacc
tccacaaacatatatttggcttttggagttattaaatgtatttgctttgc
aattacctcgtatgccaaaggaatacattgcacgacttatttttgaccca
aaacacaaaaatcttattttgttaaaagtttctgattcatgtgaaaaaca
tgctatcggcggaatctgctttcgtatgtttccatctcagggatttacgg
aaattgtgttttgtgcagtaattttcaatgaacaagtaaaaggttacgga
acacaaatgatgaatcattcaaaagattatcatttacaacataaaatatt
tcattttcttacatatgctgattcatttgctactggttattttagaaagc
aaggattttcacgtgaaatacgcttaactcgacaagcttatttaagctat
attaa
>Contig229 EST cluster from Schistosoma mansoni 28/06/2002, 590bp
gcacgagcttcaggtcaactaatcaacaggaatttcttgaagaacatatc
agtgacaatgtggacaataatagaacttatcctattgagacatcatttag
atatcacacattaacagattctaatcaacctaatgagttgttgataaatt
caagacatgatatgcctgttacagtaataccattggaaacgtcagcttca
actaggttttatcaatcattatcagaaagcaataatcagcgtactctgat
tgacaacatttcatcagaattatcatcatcgtcttctgttcaaagcaaaa
tatcaaggaacaaagatttgaagtcttcagcaaaatcaaacagtttgatt
caacaatcgactgatttagatttatttgattttttaaatactaagtcagt
caactcagatcaaatcaccaatccattggaacgagacgtagtgagacgag
attctttactatctactagcgataaaattgaagaagatcagagtagtggt
tatgaaacatctctatcgactaaacattctggcacacctattaaaacaag
taaaggggaagagagtttcactgtaacagctgttcataaa
>Contig230 EST cluster from Schistosoma mansoni 28/06/2002, 676bp
gcacgagcaactttgcatcgtcaagttaacttgtgtagacatctttataa
atgcatcaatattctttgtgatcccaacttacacatgtttgctcaaattg
cttcgcctgcctcgtcgacctaggttgaaatcctaaaatttgaatatctt
cattacccagaaattccccaccaacaataaaaagagccggaagtgatatt
tttgtcaactgagcggttaactttaccgttaatgtcattttttactggat
tgtaaactgaaaccaatgtttcttttgtaaatctctatccagtgtgacgg
aaagccttcgtttcaacagttctatcaccttgtacatattaagacatctg
gccttagatatggcgtggacgatgaatcgagtaaatttggccgtaaacaa
taaccatagtcgttatttgatacactgcaaaaattatttaaaagaagttt
taagttcaggagtactgggtgctgaggcagcctcactagatataattgaa
cttatacctggagacaagtatgccaaaattgatgtcaattgtaaactacc
agtatatcatagctccaataaaccttcagtanaacaaacaccaaccgcat
tggcattttatattcagcagtatatgaatagtgggagtagtgaattaaga
tcacttttgcataagggttatccaaa
>Contig231 EST cluster from Schistosoma mansoni 28/06/2002, 481bp
gcacgaggctccattgggagtaacaggcgtaagaaatttatgaagaaata
attacaactgaccgaaattgaacagacaaatcgttcatctttatcacttt
acagaagcgttcatctgccaccgatacagttttagtttcgtgctagttga
tatttgtcagtgatatcgtcccttcatattctttataactcagcgataat
acttcattattctgtcatttcgtaacacagtttgaacgtcaaaaagaaca
tcaatatccacatgactataaatctaccttgctaacgagtttcaaatgga
atataacttaaactgaagaattctttttagagtaagccataattgatata
aattcccaccttgttgtatacataatactgttaacttcagtcatagatta
cattttttcaatgttttgacgattataatacaatgattacagatttgtaa
atttatagtttaataatacagccctgaaaaa
>Contig232 EST cluster from Schistosoma mansoni 28/06/2002, 668bp
cactggtgaacataggattactgttagtttgatagattgtaaaggttaat
tctatctgaagtaagctttcatcaaagattagcttcaactagattcatta
gagacctgtcatatatacataattgattgatcactgggtggtgatcaatg
tcatgcgtgtcaagtccttcttacttctgatcgaatgctatcgatcaagt
tgcaatgttgtcactagtctaggtggcccgacactacgtgcactatcttg
agataagatggtggtccagggttttctgttgaccaccctccaaccaccat
cttgttcgagtgaccgtgatcaacaccaggaattagaaaacagtttttca
ttactactcagtgcaatatagacagttcatgggaaagtttttctttgtca
tttactaaaactgtacaattatatttatagttattttgcacatagtagtt
taaaacgaattctaaaaaaatcttaatagttgagttcaattaattcatga
tctcaaccccttctgatatgaaaaaatcgttgggttcttaacaatcacaa
caaaatttatcaaaggatttgtcaaaatttcaacaaaacgttcgacagaa
attaaaggtcgaataagtagaagacattgacatcaattaatatcgctgaa
gaacctttgaccagtttg
>Contig233 EST cluster from Schistosoma mansoni 28/06/2002, 578bp
atggagtttggatcgttcgaaaatttcgcataattggtcaactatggttg
aaggggttcaaagtcatattggttctttgaactggggttataaagttgca
ctaagagataatcaagtcacgtatctaaatgctaaagggaggctaataag
ccctcatgaggtgcagataacagataagaatcaaaaagtatctacaataa
ctggaaacaaaattatcttagctactggtgaacgtccaaaatacccagaa
atacctggagcagttgaatatgggatcacaagtgatgacttattttcttt
gccatacttcccgggcaaaacactagtcattggagcaagttacgttgcac
tggaatgtgctggtttccttgctagtttaggtggtgatgttaccgttatg
gttcgttccattttacttcgtggttttgatcaacaaatggctgaaaaggt
tggtgactatatggagaatcatggagtcaagtttgcaaagttatgtgtac
cagatgagatcaaacaactgaaagtaatagatactgaaaataataagcct
ggacttttgcttgttaatggtcattata
>Contig234 EST cluster from Schistosoma mansoni 28/06/2002, 571bp
gaatcaaaataatctccatgtgagagtactcttgcatcataatctcacat
tgtttgtaagtccttttatcctaaatggacgcggtacacagtggggatga
gtggagtatcggtggtgaattggaattggctcaagacttcgaagtcatcg
atctaaatgaattggattctagttgtggttatatttcggaagcagatgac
tcaacatatatctcttcgtttcttaatggtctcgtaactgatgaaactct
ttattcacgatatttgaatggggttatcagttttgatgatttaatgcgtg
aaatgcaccactctactactctggacaatgattcttgccgcagtagtgat
tcagattgttctagcaaaaatgacgattctgaatatactatacgacctag
aagatctaaaagacgacaaaatcctgatacagtcggaaagaaaaaactga
aattaagaggacctcttatttctaaacgtgctcgcttaccaattgagtta
gcgcaatatcttggagaagctgagagacattttaacaatgatgaatttga
acacgctgaacgtatttgcta
>Contig235 EST cluster from Schistosoma mansoni 28/06/2002, 655bp
gcacgaggatccgagtattcaaaaataatctcacacataaagagttattc
cgtgatacattttcaagtgattgtatgcatttcactgagcgtttggattc
aagagttactcgtaatcacaaaattaattggtccgtcggttcctacggga
ttttcattcgatatcgtagacgaacttctcgaaattattcgcctaccaag
tggcataaattccactctgattggctagcaaagcatcctaactgtgttca
ttcacaaaataaagatgaaacacaaaatgtcaaaccagaaataaaccttg
agactgaggaagtaagaagttcggctgccagtagcggagtagaaacaatt
attctagaaaagcctattcacgaaaaattagatatcgacattaatgacaa
ccacttttttggcgacgtacaaagcacttaaactgtcaaatattctaatt
aacaatgtgacgatccgaagattttacaccctcaaaaggacaaaatgctt
caataaacatttctaatttaagttgtaaataagttttctagcttaactaa
catactgaccaaccatcaatttaatttatacatgtacatacaatattact
tattatagtgcgagcattccatgtgtatttgcttttttaccacaattatc
accac
>Contig236 EST cluster from Schistosoma mansoni 28/06/2002, 667bp
tacagctccttaaattaaactttacgtgatgtcaaaaaactaaacattta
cttagcattactattagaggttgttgttaacagaatgtccggcagtcact
caagctctgatgacagcagcgattccaggaaaagaccccgggagaaagat
atggacccagatacaagtccaaaacgtccaaactgtgaggataacgtcca
gctgaaaatattggttccatcaattgctgctggagcagttattgggaagt
ctggcgaggccatcggccgaattcagaaagatactaatacaaaggtcaag
atatcaaaacaagatgaattctatcctggtgaaaattcttgtaccgaata
gtacagctggtatggttataggaaaaggtggatcgtatatttaagagatc
aaagagaaaaccggtgcatatgtgcaaatttcacaaaaatctcgtgaatt
caatctcttagaacgatgcattgttgttgccggtgagctagatcaaacac
gctctgctgttcatttaattttaaatgttattgctacagatccacaatca
gctagttgtccaaatctttcatatcatgatattcaaggaccagtagctag
tgtttatccaactggttcgccatatgcaacaccaattattccttacttaa
caagttcaactatttta
>Contig237 EST cluster from Schistosoma mansoni 28/06/2002, 620bp
ggttacgcagtacggtaatgcagctgcatggttttttttttttttttttt
tttttttttcctaacacacaataatattattttcatacctttcgaaaata
cgttgtacaagcatgaaaataagaataaatatagaaagaaattttaaatt
aaattcttataagcaaaaatctgaaggaacaaaaactttagaaaagaaaa
atattgtaaactagaatttataggaagtaaatacaaaattaaaatgcagt
taatagtaaatatattaatcaatcttatagactgaagtgggtaaaatgct
tttcgatagaaaataacaattaaatattcagtaattcaccgtacacttaa
aatgttaaagaaagtacataatacgatttatatacaaccgtacggaaagg
tgaaagtatgaatgtagcttttataatttcctacacatgttatcattaag
gaatagaatattttgtcacaaacagttagaacataaagaaatctggttag
gaagagcatcacgacaaggacaaaaacgagaaaatccatcagatccacca
agggatcctgaagcagtacagtcaaaccattcattactagcttgaaaaac
acatgatcttgctgcgtcgt
>Contig238 EST cluster from Schistosoma mansoni 28/06/2002, 1644bp
gcacgaggttacgcagtacggtaatgcagctgcatggcatgttttttttt
tttttttttttttttttcatcttattaatttttatttggggcgattggtc
acttcaaccgcaaaactgacattctgaaaacactcatgtacaaagctttg
caattagatctccagcagcacagccaaatccagtccttgaactgctttta
ggagaaactagattacaaagctgaagtttaatagggaaagatgagtatga
gtaagtagaggcttggactaaaagccttagagaaagtaaaagttgacaag
gaagaatataatcaacccaacaatctgttttcattttcctttgagatttc
acttcaaggaagggaactcctggtcgttgttaattgctggaggtggaatg
tgatcgttaataggcaaaacacggccgaaaccacgacctcttccgtcact
ccttatctgacctcttcctcgacccccacgttcacttcttggtcctgcac
cgcgtgcaacaccacgcccacgatcgaaccctctgctttcgaatcctcgt
ccacctcttctacggtttccaaagtcgtcagcgaaagagaaatcaatatc
gatcgactgatgctcctcaggctcgttttccttctcctccacctcgtaga
catcttcggagacctcttgtatttttctgtgagccaccatgtttgcaaac
acatctttgccgtcattagctttgcgtagtcctttgttgtttaataaaac
ggctggtttggaagactgacgcatagctttgtattcttctagtgtgtagc
ttttcggttcttcctcaactggggtttctgtgccgacaaccacaccctcc
tcattctcagctgtggcatgctctggctggtcctcgacttcgttacggtc
gtctgcgaaacgcacaacttgctctgagtcaccactctcaggcattatta
gaccatcaacatcctgagaattccaattcccatctcttcgaccatattgt
cttggaccctgacgatctgggccatcctgattttcgaagtctcgatttga
attgaatggcatcccacgacctcgaccaaacattcctcttcctctgcctc
tcccacgtcctctaggctcaaagcttgaccctctgggagcattcaaatca
ctcactgaatcttgaggtgcttctgtcggagctattcgtggcccctgccc
tctacctacacgcattcctcgaggtgttcccctacctgagccacgaccac
gcacaaaggtactaattggctcatctgtccctttagcggatgtaatttgc
acgtcttcaggtggcactggtggcggctctgtggagttgggggttttcga
cacccgagaaccagctttcggagttgcagtatcaagcttcacctcactct
tagttatcgtgtcggcctttgtaggtgccacatgttgctgttgcaaatga
ggcttatcctttttagttttttcacctcgtttactctgcaacttggatag
caggatatctgggtcttcactattcagagtgtcgtccaggaacagtgaga
acctgctcttcacttccacggagtactgataggcgtggtcaacaccagcc
atgactacagaacacactgtggacaagcagtcaacatgatcacc
>Contig239 EST cluster from Schistosoma mansoni 28/06/2002, 642bp
gcacgagtgaaggtctagtaccaaactttaagaggtcgtactgctcaaac
gaccatacattcagaaaaaacttacctccttataatgacccgaccttggg
cttttaatttgatgaccagttgtcgatcgcttcatgtttctttacctcac
aacgccatgtcatatacgaaggaatcaaaaccacttcctgggagtgatga
ggaaaaaaatccattgagatgggccaaacgtctattccaactgcaagaat
ctcaaccattgctcaaccaagcgaaggaacctcctttactgcatatggtc
tgtcggctaaagcctctcaagggaatcattcactaccagagagctattct
tgaaaaatatggtcttggaaaggacacaaaaatcacaattggatagttgt
caaaaatactccgtcagtcaaccgagatttatacgagataaaacatctta
ttcggatacagcctgttattttcgagaacgggttgccaactgaatctgat
ttacttgcctgtagactgcttccggatggcagatttttcagacacagggg
tctttctgttgattctcagttattggactcttcaggaccaaaccaagtaa
acctatcgacatacaatccaaatcaatctaatgatttaaaag
>Contig240 EST cluster from Schistosoma mansoni 28/06/2002, 628bp
gcacgagatttacatctccacaagtaaaacgactacgaaagataaaaaaa
gaatgtacaaggaggaaaacactatcgaagttcgtaaactaaatggtcaa
gtaaacctagagattagacgtctcaactctatgtttgctcagaaatttct
atcttgtaaaaactctccaagtatggggaaactctttaaagaacttacag
gggacaggcagatcagaagcaataaccagctgaatgtttgtgacttaaat
aagtcttttgtatgtcaatcatctgacgtcatactccctatatccacagg
tttgaagaataattgtgttcctagtttcactgaaactgatgtccgaaaat
gtttcctgtcacttaatcctttctaatgtttaggacctattgaaatctta
aacctctgtcttataaagtgttctgacgtttctatgttatctgttcacga
tcatctttaacagatcctcctcaactaatctcataccgaaaatgtgaaca
aagataaagataacctcaatactttagaaagtatcaggcgataaaaatgt
gaaatttagacccatagcaatgacttcacctttcctcagaacaatggaaa
aattagtggtactcccaattcaacctac
>Contig241 EST cluster from Schistosoma mansoni 28/06/2002, 687bp
gcacgagggggagttatgctccaacaaattgtcctcgtcaccaaagtttg
taactgactgcaaaatatatcgtatcttatttttataggaaacataggtg
attccaaaacaaaataaaatgactcaagaacatgaaagaatgaatccttt
agatatagatgaaatagaagtcagttcggatacatctgaaaaggaggaca
aagaatccaaaacacatggttcattggaaaaatttgtcccacaaatatac
cgtgctaaattcttcggaaatacctccgtctctgagcctcgtggtgattt
tatttgcgaaagatcactcggattacttaaaactcagttgcttacatcaa
aattacacaagaaaagaattaggatccttatagacaccagtgggattagt
gttattagctcacgaaattctacagtacatcacgtgcataaatttgaaaa
tattacatttatttggattgacccctgtgatttacaatcatgtggaatta
tagtgaaacaaacattaattggggataatgttcatcaattttatggttat
aaactttatcaaaatactcagaaattgattggcgtgttaaagcacatcta
ctcaaatcttgagttaataccacctaatgaagacatattaagcanatcag
aaaattctacggataccaagattttcgacactactga
>Contig242 EST cluster from Schistosoma mansoni 28/06/2002, 622bp
gcggaatcggcaatgttggcgcgtttccaaaattacgtagtgttatgact
tctgtagaattgaaggcaaaaacgaacaacgaatctattgatagttgtct
ttcaaaaatccctagattactcagggatcccgtccgttgtttcccagatg
gaaaacaagatgataaacctaagtctatatgggttgaagcagttaactgt
gatacctcttgtcccgtacaaatcacgtattcggatgaaaaagctattgg
aagcggttcttttggtgttgtttacgttgctactctgtctgacgatcgca
aagtagcaattaaaaaggttctgcaagataagcggtataaaaaccgcgaa
ttacagatacttcggaaacttaagcactgcaatattgtttctctgtatta
ttacttttattcaacatcatcttcaaaaccaaatgaaacttacctaaatt
taatacaagaatatattcctcaaacattgagccgccttatcaaacactac
tggcgtattcggcagataattccacttgtatatgttaagttgtacagttt
tcaacttctgcgtggattggcttacattcacagtcaaggcgtatgccatc
gagatataaagcctcaaaattt
>Contig243 EST cluster from Schistosoma mansoni 28/06/2002, 571bp
aatatgaatatacgaaatataaatcatgtcaaaatacagaaataattaaa
taaagtaaacaaacaccatagaaaataacctggtaactagaataacagaa
aaataaaagtaagatttacttgtcattcatgcatacaactgtcttctaca
ctgaatccctacatccagtatatgtttcaaataggcttgtatatcggatt
cttcgtcaaaaacatttccagaacgcactttttccgaaatataattagcc
actttactcaaatcatctagaacatttgaagcctgtaatattttcaaagc
agttacgtgtgaattcgatttcgtattactgttactttccaattcagttt
tagattttaatgcttcaaacaaccaatcaatcaactcaggtacacacttt
ccaggtgctgtcactggccaaccattaataatttgggcaaataaacaggt
agctgctaaagttgcagttgtcccaacttttagtaaatcattattaattt
tagcattacatactgattcctttagttgcatttcaacttgaatggctaat
tcattagctttaagtcgttcg
>Contig244 EST cluster from Schistosoma mansoni 28/06/2002, 406bp
aatctcagaataaattcatttcaacattattacatctacatctatatata
gagcaataaactcatgtgttgagagagaaaaagaagttacaaaagcgaac
tgttttcaaaaccataagcaatagatacgttgaatatctgaaaggtataa
catgcaaaaataaacacatagaacgatgtaaattcttgtttcattgatac
cggataaggatcaacaatgattagtgtcaaaatattgttttttatatgtt
gagagagagaaagtgtgtgtgtgtgtgtgtgtgatcacagatctaatcag
ccttcttgtttgttgaaccaccactttctaacatctgaagacgatattgt
agtttttggcattcttgtgtgacacgatcgtattcagtattagtttgaag
agtttg
>Contig245 EST cluster from Schistosoma mansoni 28/06/2002, 682bp
gcacgagtacatgatttatttatttattcatacgcgtatatacacgtata
cagaaagcaaaaacaaaacattgtcgaatcaatgacttaaggtgaatcac
gataacgttcaaatttgatatttttacgcttgttcactttcttgaacaag
tatctttgtaatttatactcagctgtcaatttagatggttcgaactcttc
catccatgcaacgatagctggattgttaagtcgcgggtcgtgcccttgtt
cgctcttttgtattctttagttgatgctattgaattgccattaacaccga
aaacttgtttagatgtttgcgtcactaaatttgatggggctgaagaagat
gcgtgttccagaggctgtgtcctgtcaaacttgaattcattaccagcgac
atttacttgtgaggaatcttgtgatgatgtatacaagccggatacaaagt
tagttgctgcttgcaaagtaggctgtggtgcgactccgagtcacacatct
attcgacttgggtttctgcctgttcaaaagtaatgttaaaattaaatgtg
aactagtcttttcagcttctttagcagtttcttcgacagtattcgtcatt
tattgggaggcgtaaataacggttcgggagccaatgcggataccaaaact
aataaagtanacggcgacatggattcagattc
>Contig246 EST cluster from Schistosoma mansoni 28/06/2002, 590bp
ggttgtggcaaaaatggcgaatcgttggggccgaaatgcaccttatggtg
gagcaggcggtggcggcagtggttacatgggttctggggttgttggtgta
ggcttctatatgggtgggcctaccccaaatgatcgcagaccttataacgc
tgccccggttgctaagccgttttacggtggataccgagaagataactaca
acagacgatcagatcgacgagatgatttccgtggtggtaagcgtggtcag
ccaaaagggcgaagtccggagaaacgttaccatgatacaccacctagcca
acgtaaagaccacagagctttcgggaaacgccagtcgtcattttcacgtt
acgaagtgaagatccccaaaaggttgttcaatgtgtcttcatcgtcctta
cctgatcttcgacatcgataccctcatctcaacatatcaggagactttta
cgagtgcacatcattatgggtagaatcttttcctatgcacgaaccatttc
aactaggaagtggcacagacttaccatgttttccaccgggacgtcgatcc
ccccacacccctagactcagctcttctgaacccacctgat
>Contig247 EST cluster from Schistosoma mansoni 28/06/2002, 597bp
gcacgaggacgatgtcactgttcgagtcttatgagaaacagtatggaaat
ctgactagcgacataacatttaagttaggaaaaattcctcagttaaacgg
tggtgaaagagcgaaagaagtacatgatgtgtcaatactttttgacgaga
cgaaggagttaattgaacaaatgtctctggaagtccaggaaatgcgctcc
gatgtccgctccaaattccaaaatcggcttgaatgttatcgaaaagaatt
agagaaacttacgacagaattccggcgaccgcggtatgctgttcggcgtc
ctgaccgtaaggattcatacggtttcgatgacgaggataatttacatgaa
gaggttttgtttgatacagacatgagagctcagcttctgggcaacactga
acgaatatctcggactactaccaaattggaagatggtgtgcgagtcgctt
tagaaacagaagaagtaggtggtcatatactacaggacttaagcgagcaa
cgggaaaaacttcaaagaagtagagacaagcttcgtcaggcagattctga
tctgaaaaagagctcccgaatactttcagttatgactcgcagaattc
>Contig248 EST cluster from Schistosoma mansoni 28/06/2002, 640bp
gcacgagatacgctaccgggattacatgttttcctgcactgacttaacta
ctacacagtcgagttgggttttgtgaaacgacaataaggtctttaaaagc
tgcccaagattccttgatattcgaactctcatcatattaaagtggcgttg
ttcaagattacgtgtcgctttatgggacaagaatatctttacttacttcc
aactgtcctatttagttaatttatccgattgtaattaagtagaactaggg
gttgtgtttatagtttgttgattgtaattggcctttacaacaaattggtt
tctttgtatgaattagccaatcgagattactgttatataaaactatcatc
cttttgtttgtaagacaagagacttccgtttgcttaaaaagtaccttatt
tactgtcaattagatgaactcagttccacctatgtcaactatcaacggaa
gttagacgaactatgtttgtatcgcggttaacatttgtatcaaagacagt
gcccaaaattattcgtctatgtagcaagaaatttgcgtacaaaataaata
caaaagaacaacaacgctataaaacattattttccggaacctgggaatca
gtttctcatcagccttttccaaatgcaaaacctccaacag
>Contig249 EST cluster from Schistosoma mansoni 28/06/2002, 365bp
ggaaattccttaaagactactggtggctttaaaattacatgctattatat
taagatttcacaatcgtatatagattatgtggcttttcacatagaaaaca
ccagtacatgtgtgaaaacgctcaaattgaatcacaaaaatctaatatct
gtggacacagtggttcttgtaacttgtgctcgaaagaaatgcatcgacaa
atcatattttaaacgaaagtacttaaaaaataaaacgagacgtttccagt
gaccattaattagtatttgttgaagtcttttttatggcatctttcatttt
gctttgtggtaaaatattaacgttaacagatagatgacaagaactacaga
gagaaaagagtaaga
>Contig250 EST cluster from Schistosoma mansoni 28/06/2002, 500bp
gcacgagtgataatctcttggctccagtagctaaaacagcacctactcaa
cccgaaacttctgcaacacataatattccaagtgcaccaagtattttaaa
tctttggtcaaatctttcctttaatggtgtctcaagtaaacatgtacccc
ctccattgacagctggggaagaagtagcagaaatcaccaacatcaacgaa
tttaattcaactccatctgctcctgacaacagttcagagcaattggcgga
gaatcaagtcaatcgttccaattatgggtcgtggttaaccgaactgggtc
tcaatccttgtgaggagtcgttcaaaaaaacctgtcgaaaggccatctgt
tccaagtttttcggttgatgaggaacaaccttggtgtcctgagtgtcatc
aaatgtatgcatcacgagctgatctagaagaaaactcatcgattgtttat
tgtgagtggggggcccttactcgagtataatggggctactttgcgggacg
>Contig251 EST cluster from Schistosoma mansoni 28/06/2002, 1844bp
gatgaagttgtccgtcgctcttgttgttgttttccttgttttcgctgcgt
cagaggtcactgaggaagatgatgtacttgtattaaataaaaagaacttt
gatgacgttatcaagaccaataagtttgttttggttgagttctatgctcc
ttggtgtggtcactgtaaggctcttgccccagaatacagtgaagcagcca
aaaaattaaaggaaaaaggttcgctaatcaaacttgctaaagtggatgct
accgtcgaagaagaacttgctttcaaacatggtgtcaagggatatccgac
tttaaagttcttccgaaacgaacaacctatcgattttgggggtgaaagag
actccgatgcaatcgtaaactggtgcttaagaaaatccaaaccttccgtg
gaatatattgattcattagatagttgtaaacaatttatcgacaaggctaa
cattgccatattgggatttatcaaggatacggactcgttagatttggcag
atttcgaaaaagtggccgacgagttagatgatgctgattttgcaatagct
aattccagtgagattttgactgagtatggtatcacgcagactccaaaaat
tgttctgtttaaaaatttcgacgaaaatcgtgttgaatatacaggaggaa
cgcttgaaaatctaaagcatttcatacaggtggaaagtgtccctcttgtg
tcagaattctcccagaaaaccgctggagttgttttcggaagtccaattca
gaaacacatcgtcttcttcctctcaaaatcaacagaccactcggatctcg
ttgataaactgacagaagttgcaagacaattcaaaggcaagcttcatgtg
atatacgtcgacgttgatgtcgaaaacaacttacgtgtgttggaattttt
cgggctttcgaaaaatgatgccccgacttaccgtattatcgaacttggtg
aagaaacaactaaatataaaccagatactaacgattactctgtttccgca
atgtctgatttcgttcaaagaacaatcgatgggaaagtcaaacctttcct
tatgagtgaagaaataccatcagaccaaacaggtgctgttaaggttcttg
ttgggaaaaattataacgatgtggttaaagacaaatcaaaagacgtgttt
gtcaaactgtatgctccttggtgtggtcattgcaaggctcttgctccagt
ttgggatgaattgggtgagactttcaagaactcagatacggtgcatcgca
aaaatggatgctacggttaatgaagttgaagatcttaaagttaccagttt
tccaactctcaggttttatccaaagaactcggaggaggttattgattata
caggtgatagatcatttgaagccctgaaaaagttcgtcgaatctggtggt
aaatccagtgaagcaactaaacaagaagatcaaataaaggatgaacttta
aagttgcttcctaaaaaggctttattttgcttttgtcctcgtatctcttt
tgctctgaagatctgttttctccatttctaatcaataaacaatgagcatt
agtttcctttttgtccattattactagttgtttgtgagcacacatttgtt
ttaatggagtgttatttgacagtgcatttccatgaaagtgtttctcgagt
tttctttttgtaccatcttaattgttttttctttttaagcattttttgaa
ttctgctaaattaaacttgttgtatttatttgtaaattcaacttgtatag
taaacatggaaggatttatgctaaaaaaaaaaaaaaaaaaaaaaaaaaaa
aaaaaaaaaaaaacatgccatgcagctgcataccgagctcgtgc
>Contig252 EST cluster from Schistosoma mansoni 28/06/2002, 540bp
cggcacgagccatgtttngaagaaaatccaactaaaagtattgttcaact
aagaggtgatcgtcagcaagtcgatgcagcaagcgaaaagttaaacaaac
tgattaaattagtgaaagaggagaactatagacaagagatacatattttc
aaagagatacggtctagtttccttggacgtgaatatccaagagtgcgtaa
aattcttgaagatacacaaacacgtctgcaaaatcctaatgtcggttcta
atcctgaaattttcactgtaattggacgagaggaaaatgtgcgtagggca
attgaacagttagaagaactacaaaagaaactggctactgttaaagaagt
aactgtttctataccatcagctttgacaactaaatttgctggagatcaag
ctccaagtttaagatcaatttgtgaacagtgtgaaggagtacatataaga
tttgcaaataataataataaaaatactaaaggacaatcaaataaattaag
ccatatggaaataattgtacttggacccagaaaagaagtt
>Contig253 EST cluster from Schistosoma mansoni 28/06/2002, 523bp
gattgtatgtatgtatgtatgagttgagatattaaaaaaacttatactac
taatttcttgtcattcctctttactctctttctctctctctctctctgtg
ggtatctttacctatttcattatctttaattccattcatcatgtgtaatg
ataattggtatgtttgtttattccttctttctttcttcttttttgtgtgt
ggttgattaagtcaaattcaaagatgtaaccattcaatattatacaaaga
atactactactatttaaatcataatgactactactattactcatactaat
cactcttaatgtcttttgttgatgcttttattttacatatataaacctca
ttagtatttccaattccttagattcattcaccttttcttttttttgagat
tttcactaattgatgagtctctctatggtcattgttgttgttgttgttat
cctttttttgtntggttgttttttcagctttttttaattttttttctccc
cctctctctctctctctctcgct
>Contig254 EST cluster from Schistosoma mansoni 28/06/2002, 688bp
acttcctcagggcacctaaacgtaccatctcgcaatacaggcgatatcct
agccgtatacgtcgagctcagaaatacgaaccgaatcctgtgtccagcgg
aaatgattctcaaaagtccaatattatcgatattctatgcggtgcggctg
attccaagcaaactgcccataagattttcatgaaccaatatcctttgcat
attacttctgattataaacgttcgcgtccggagctaaacggccagtcaaa
cgaaaatttagaagatatgtcaatatctactccagcggcatgttatttat
gtcctttacaaccgaaaaatggtcttcgctctgatttgtccaaaatatgt
cactcacatatagtctgcaaactctctttactcgataacgatcgcctgca
aaatctactctcgaaggaatttatttaccaaccaaacaatgctttcctat
attatgttaatccagaagtcgatgataaagtcgacgccgcacttcgagat
gaagcggtacacaatctgcgctttttgcacaattcatttttcaatctctc
tacagagacattttgtaaagctgtcaatctcattgatcgttttattgtta
aagtcaaggtcaaacccaagtacatggcatgcgtagctgctgcttcttac
tgtgctgtatgtaaattgagtagctcaaacaacaagaa
>Contig255 EST cluster from Schistosoma mansoni 28/06/2002, 472bp
gcacgagtgtcgatctacactaaatcctgtatggaatgagactttttacc
tttctatatcagatgacgatcattcaaagcgtctttcaatcgaagtttgg
gattgggatcgtacttctcgaaatgattttatgggctctttttcatttgg
ggttagtgaaatcattaaagaatctgtgtcatcatggtacaaactattaa
atcaagaggagggtgaattttattcactaccgtgtatcgatgaagctaac
acggctgttttagaattgcgtaaacgtatggaacgtatgtcaactgaaca
tttaaacttggctagtagtcaaaataagataacaaccacatcaacaatgc
ctcagcataaaccagatattcctcgaccaagtgatttcaatttccttttt
gttttaaggaaaggtagttttggaaaggttatacttgctgaacagaaaca
tatggatgaactatttgctgtg
>Contig256 EST cluster from Schistosoma mansoni 28/06/2002, 440bp
cagaagacgaaaagatttgatacttttgtatggtaagaggtgcttttgta
cagataaaaatttcgactagtttatcgtatttttacaaaaactgtctata
tattcacttataaatctccttttaaccgtcttccacgcaatctttccaat
tcacgatgtaccatttctcgtgttgagccccaaggtctgccttctggtgg
acatgttgcagccggagtccaaacacctttgatttcatttggatgataaa
ttttcggaggatcaccttctcggagacgtatatataaatttgtgtagtga
aagttaatcatatgtacaacagatcgtaagcctttgtataaacgaggaac
cattcgacctcgtgaaacatgtgctgactcttaaggtaaaaatagttaga
aaataaaacagaacatatgttgcaatctgtgggacaaatt
>Contig257 EST cluster from Schistosoma mansoni 28/06/2002, 475bp
gcacgagcaagaactcacttcaacgaccaagcaatcaaatctcaatcccg
atcgccgcaaagtttgtagtgcatctaataaaaacaatatttctcgggaa
attcgaactccgcctcatcgaggtcgtagtccacacgcccttccacatcc
actagagcactatcaacgttatcttaattctgctcttagctctgaagatg
aaacaagtaaaaataatacgtctaaacaattcactgacagacctcttcta
tcgcatgacactttaccgaatgatcagtcatctgttaatgattctaagac
cgataaagttaaaactcatatttctcctgttaatgataatcttcacaatg
aaatgccctttgttagtccatctgctgaagatcttgatactcgtattgca
cggttgtatgatttagccatgcgcaaaaataacataacaacatcaaatac
ttctgtagatacatctaatgaaaat
>Contig258 EST cluster from Schistosoma mansoni 28/06/2002, 1050bp
ggttacgcagtacggtaatgcagctgcatggcatgttttttttttttttt
ttttttttttttttatttttagcctgactataacgtcaatatatttcaca
ccaaaatccgacacatggaacagtcaataagtctcaataagtgtcaatct
ataataaggatagggaaatatatatatacataacacctgtcatcctgtct
aatgtctgactcatcaagacaaccaatcattatcattctcgcccacacat
cacctccctcgcgaagttcgatcgtatgatttcactttggggtctatttg
aaaaaatttcgtttgtttccgtttcctgaatgaccttcgtctaacttctg
attctagatcattttttctcatttcaacttgtggtggtggtggtggaata
tcaaacgtatcacataatacttccattggtaatggtttgagtttagatga
ctcataaacacattttctatctcgcagttgatttacatgtctaataatta
gtgtattttcgaccatcacttcatataatactgtaccacgtcgttttttt
ataaacccaaaaatccattttggcttgccagaccggaaatcccgtgcata
aactgagtcacctactttgaattctcgaatttttaggcaattcccattgt
tattcatatgtagtccactgattctgtctttcgggttcacaacatcaaag
aatgttctaatcggtcggccaaacattatttcggctgcagatttcccatc
ttgacagtttggacttggcgtaattctatagcaaatgagaaattgttaca
gagcctcttctacgttgccttctcctcccatctttaagagagctcgttta
agaatatcaacaaatttctctgcctgcccgttcgacttagggtgatacgg
tggagttctaacgtgctcgattccattctgtttacagaacaccgcaaact
ctaccgacgtgaactgcgtcccgttatctgaaaccaaaacattaggtgta
cctaacctaccaaatagttgtctcaaatgtaccagtgtttcagctcgtgc
>Contig259 EST cluster from Schistosoma mansoni 28/06/2002, 664bp
ggttaaacctacatttcaactcctctaaggccatgtcagctgatagtctt
aactcaataactcgacctatccccaaaccatctgattttaaatttggtaa
agagattggacaaggtactttctcaactgtttatattgtccaagaaattt
caacaagttcagaattcgctatgaaggtcgttgataaacagcgtgtttgg
cgttacaaggctgtggattctgtactgatggagaaagaagtacttaaacg
tacaaatcatattttcatcattcatttacattgcacgttccaggactcta
ctaggttattttatcttcttgaatatgcaagatgtggagaactattgtca
taccttacttattttacgtccttgagtgttcactgtactcgcttctatgc
tgcagaaatccttacagccctagattatttacattcaatgagtatagtcc
atcgagacctgaagccagaaaatgttttattaactgataaaatgcacatc
aagctggccgattttggatcagctgttatactaaactctccaaatattaa
agcacctagctttactggaactccagaatacgttagtcctgaaatgcttt
ctcgtatttctagacaaagcgatagtactctaaatagtgaaagctctcaa
gatcttacttatct
>Contig260 EST cluster from Schistosoma mansoni 28/06/2002, 485bp
gttttactcgtgtgacatgttgcatgttctcctacatgaaaactaaaaga
aaacatttgtcaagctcaaagtacgagagagatatggctgaaacacatgt
ttgtggtagtaatttaaataacgaagcacccagaaagattctaacagcta
tgtgggactttgaacagtgcgatccgaagcgttgctcgggccgcaaattg
gttcgtttgggaatgacaagattgttacggctgaacgaaagctttggagg
cattgttcttacacctactgcgacttgtgtcttatctcctgacactgacc
gccagttgatgcatagtggtgggattgctgtagtggattgctcttgggct
caattggagcagactggattcaaaaagttgaaatttcatcacggacgttt
acttccacttttgattgcatctaatccagtaaaatacggcaaaccgtttc
aattatcatgtgttgaggctctggctgcaagtctt
>Contig261 EST cluster from Schistosoma mansoni 28/06/2002, 518bp
gcacgagaataaatatgactactaaatagtgcatcatagtgttaagtgat
tgaaggtattcggtagaaaacaatgctgaacctgtaaaataggacgatac
tgatgctgcctgtgagactaagacccacattacccagttttacgatatga
aacgtgaccattgagctactctggccgcaactgaccagtaaaaatagatt
atttacatggggttggttaccgagtagtgaccaatcagttgtagtgcagt
acagtagtagttaatttgtagaaaaagcagacaatacgattagaatggaa
caaatcaatgcggtccaacgtgaaatatacttagttacaagtaagtaatt
gtagtttataacaatatcaaccttcttatcagcagtaatcaaaacctaca
aaaactttgtagcaaatacaaaagtttatttcgtagagtttatcagtatg
gggttgttagtcagtcagtcagctacaacgtataacaggcacatatatgc
atcggtccaagttgccat
>Contig262 EST cluster from Schistosoma mansoni 28/06/2002, 1497bp
ggtgacttagaatgggctgatgaggatctgtgtgaagtaattaaggcagg
catcagattgcttggatctgatgggcataaaagtgaagatatatctgtgt
caaaatataggtctcaccaactgaatatttgctctagattaccaactgat
tctggtgaaaaggtgcttatcagtagcggcacacaagcaattcctataga
atcagatctcgagaaaaagttccagaaggattggcaagtagaagatatct
caattcacgaatctgcagaacgcttccaatctgatgatatcgtagaaaaa
gttggtatgcttacagaagaaacccaccacatgtcgaaaattttagttca
actacgtcaacgaacattacaatatgaattatttgaatctcaatattcaa
catcatgtatacaatggaataatatccgtgaagtggctagtccaagaaca
ggattatttgcaccagttgcaatggcaataagaagaggatggattcgact
tggtgaagtcaatgaatatgtggatccaatgaccggagttgctattccat
tagaaacggcttatcaacaaggacgtatacgattaactagttcatcaagt
cattatgatagaaatattataacaaatacacctgtattactattaattga
acgagtatactttagttggtgcaaagcttatttaacaagcgttgttaata
cagctacgggtgaagtactatcccctaatttagcaatagcaaatggtata
ctggaaacaacggaagatgaaatacgtttattagatagtttaacaaatac
atggattactatagaagaaggtgctggtcgacaaataatacaattagaac
catcaactcccacaacagaatctatggaagatgaattagatgagccagtt
agttgtaaagtttatcaacttactcatgtttgtcctggtggtgaaccatc
tccttggttaggtccattagaagctgtacgtttaggattattaaattggg
aaactggtgaagttgctgctgattggccagcaagaccaatgttacgtagt
atgaattctacagggcatttattagcagaagattttattccaactaaatg
gtgtagttttctaactgcaaaacaagctggttggttaagatttattgaag
aaatagaaccacaacgttatctaacaacatcaggtacaccaaataaagaa
ccaggatcacttatattatcaacacaagtaaatcttttagctccttctca
agtatctttaaattatgaacatgatgatattgaaganaattatcatcatc
aaactaatcaatatcatcatgaattcaatataccaagaactagatcagat
gatgtttttacaactagagatttgagtacatctaatttatatcatccatt
taatatattacctgatactagagtgtatcatgtactcgattgatatacat
cacatatatatgatatgatatcatagatcgagtgctgaatgtgctca
>Contig263 EST cluster from Schistosoma mansoni 28/06/2002, 658bp
gcacgaggttaaagggcgtaaaactgaacgtgaaaaattcgccggtgcag
attatacgacaactgtggaaatttatattgatgggaatggacgtgcaatt
caaggtgctacatcacatcatttaggtcagaactttagtcgtatgtttga
tgtgacatatgatcatccagtgactggtaaacctgcctacgtctatcaaa
attcttggggtcttaccactcgtacactaggtgttttaattatggtacat
agtgatgacaaaggtcttgtattaccaccgagagttgcaccatatcagat
tgttattgttccttgtggtattactgcaaaaacaactgtacaagaagcaa
gaaactctcttgtccgctgctcattctgtattcgaattattaaataagtc
taataaacaatttcgtgtacactgtgatgatcgtgataatgtatcacctg
gatggaaatttaatcattgggaattaaaaggggttcctattcgcttagaa
attggtccacaagaagtagctgatagaaaagtttgtttagtccttcgaca
tactggtgaaagagtaaatgtacccatggattcccttattaatgaactac
ctcgtattcttgatgatattcataatgcatgtttaacanagcaacaaaat
cattagct
>Contig264 EST cluster from Schistosoma mansoni 28/06/2002, 509bp
cgctaagacatgtgcttctacttttgattgcaagaccagtaattcccttt
cattcacgttactcccatggtacacaaaatatcttgtagctaaacgcaga
ccgccacattcataatgggtatcgggtcgtctatgggtcgtgtgcttagt
gtggatcctctcgtgtctctttggagcttcgtatgtggttgcacttcgtt
tctgtttcttcttcacattgatgtttcctcttcagtgctaaactgtattt
ttaggtctctcttcttacaaagttgtttactaatgcctgcattgttgttt
gttgtgttcaacataaacaagtttgttagtggcgtccatcagtgctctgt
ttttggaaacttttggcgcgcatatcttttaggctgtgttttcggtctcg
ggtcattcttcgctttggagtctgccatgatgaagattcaaagtgaattt
tgtatatttggaatctatcttgacttccttgcatttttccactggtccga
gttttattt
>Contig265 EST cluster from Schistosoma mansoni 28/06/2002, 736bp
aacaaaagctggaagctccaccgcggtggcggtcgctctagaactagtgg
atcccccgggctgcaggaattcggcacgagagaacagtaggaaatataaa
taatcaaaacatcacttggtgtttgcatgattttctgttgtattaccatt
ttgtccagaagctgctgtatcacatgaaacatcctgattaacaaacatgg
aaggatcaaatacgccttgggtaatcgccatttcagttttaactgagctt
agttcacttaggaagttttgtgccacctcttgttggacacttggagttag
agaatcccaattgtgaaggtaagtccaaggttcttcaagaactttctgat
atgctattgaattttgcaaacaagataaatccatatgaggaacaacgaat
tcgtcatcttgagaagccatgcttcagggcgacgaaattattctaaatta
aatatgaacaacaaatccgttgtaaagtggaataaaagttagtgtatgta
tcacaaattgcaatgtcatttatgcttcacttggcaaattcaaattcttt
tttatgttttttaataactggacaaaatttcttatgtgtaaaccagtgta
aacgttgacaagagactgaacagtaggaagtaattttgcattgctgacat
gctttcaacttccctggtattcctagttcaggaccatctccacatgttgc
gcatagttcaagaggacgagcattgtacatgatagt
>Contig266 EST cluster from Schistosoma mansoni 28/06/2002, 519bp
gcacgagggtagacctcaggacatacatattgcttcgtaataaaggatgt
ctgtcatcattcgactacaaaacctaccaatttcagcaaacgcctcaaat
attcgacgctttttcagcgggttatctattcctgaagggggtgtgcacat
cgtcgggggcacggaaggtgacgcatttattgctttcgctacagacgaag
atgcaagaaaagctatgctgcttgatcgacaaacgatcaatggggcatct
gttcgcctgtttctgagcagtaaagccgaaatgcagtcaataatcgaatc
tgcaaaaacctcagctttattttccagcggaggaaatcctgttttatctc
aacctatctctcaaaagactgaaactatgcatgcactagatgtaacagct
cctacattacccagttccttcccatcataccgtaatggagccactcgtga
atcatttgatgactcttctaagcagtatccttacacttatagcaaggtgt
aaccctggagcccgcgtct
>Contig267 EST cluster from Schistosoma mansoni 28/06/2002, 672bp
gcacgagcaagaacctattattattcatcagaacattgtagatactgaca
ataatatacatgttagtaatacattacaaaagtcatcaggaatagatcat
caacacctatctaatcatagtgcatcaattgatatatgtagtgatattat
gaatccagaaccaattgaacattcagagtttaatccaatttatttaggga
attcttcatcatctggttattttactatttcaagtcatggaaatatttta
aattatccatctatagaacaagaatcagttatagttgatccgattattat
ctctacatcggataatgagatcataacatctttgtctactactagtacta
ctgatattagtagtatgaataatcctttatatacttgtcattcattgaag
caaattagttcaatcaattccaatgattttcaaaaacaaatgacaattgt
tgatgatccaaatcattcattgggtctgtgtagtcctcaaccgaagaaaa
cttcacaaaattctgttagacgacatacatatgtgaatttatccaatgat
gtacatggaacagatcgactgattgatgccttaaaaaataatcattcgaa
tcataaagtcaataatatagaattagataaacgaaattgggcaacaccta
tgtatatatcgaatgaacaaag
>Contig268 EST cluster from Schistosoma mansoni 28/06/2002, 468bp
cacatattcatatcttctatattatgttcttgttcaatgtttgttttcaa
atgaacaactgtgtataaagctatccagttctcttatcgacattattatt
attattattattattattattattattattattattattattatgattgt
cattgtccatgatgacaacattgataatgttgatggtatttccttctgtc
tccgtttaacaacataaactatggcaagcaatagaattcctcatagattt
ttcttattctctcgtctattttcaatttgacatgtataaattattgacta
ttgtttatgtatgttaaatactgtgtgtagatttctcctaaccttttttt
tcgcgctcctcttcattgtaccgtcatcacttcaaaatgggtatgtatac
atacacttatccaaccctacttatatatacatatataaaaaaattatttt
ttacagggttttatatat
>Contig269 EST cluster from Schistosoma mansoni 28/06/2002, 615bp
gttcatgaccagattgtcttgatatcacaaattttccattggtgcttatc
atcacctaatttcaataataaatattcccgaattaattgtcagcttacac
tgtgtgtattctctaacaacacctcaagcggtctggcgctttttagttgg
tttttgatgaaacgatctttacccccatgttacagacctttccaaacatc
ggtactgcgaaatgatttccggagactagcaatatatattctcctgctta
cttacttctgctacacattttatcatgcctcacgaaaaccccttagcatt
gttaagacggttcttcatcgttccagcgtaaatggacaaccgaaaactgt
tggtttcacttctgagggctggaaaccgtttggtagctttttgtcgtatg
gttgacggccgtatttagattccgacaattggagtcagttattgggtggc
cttgaatatatttacttatttgtttatgcagtttcaatgattctaagtgg
ctttcttgcagaaagagtcaatctaagatacttcttatccatcggaatgt
ttcttagtggagtttccacttttgcatttggacttgcttcatacttcgaa
attcactactactca
>Contig270 EST cluster from Schistosoma mansoni 28/06/2002, 657bp
gcggcatggcaacattcccagggagagcacaaggacagctagctttcgat
gaatatggaaggccgtttatcatattaagagaccaagagaaaaagaagcg
cctatgtggtatacaggctcacaagtctcacataatggcagcgaaaacag
tagcagggactctaagaacatctttgggtccgaagggtttagacaaactt
cttgttagtccggatggagatgtaactgttactaacgatggccgaacaat
tctcgacaaaatggatgtggagcatgaaatcgctaaattacttgttcaac
ttagtaggtctcaagatgatgagataggagatggtactacgggtgttgtt
gtcctcgcaggtgcactgctggaacaggctgagcagttgcttgacaaagg
tcttcatccaattcgcatagcagatggctacgaactagctgctaaacatt
gtctttccaccctagaagagatcagtgttcaatttgaattttctgtcgac
aatcgagaacccctcatcaaaactgctatgactactcttgggtcgaaaat
tgtcaaccgttgccaaagaatgtttgccgaaatggcagtcgatgccgttt
tatcagttgctgacttgcaacgtcctgatgtggattttgaactcatcaaa
gttgaag
>Contig271 EST cluster from Schistosoma mansoni 28/06/2002, 553bp
gtgcttctaccagttatactgctatttcttcgactactcccactgttatc
actcctcctacctcttctattacctcacttgttaaaagcctgtagacaac
actaaaaaaaaacaacaaatagcgctcaaatgatatatatatggtttcga
attggaatttcttttattctacgtcattgttctagttttacagtcaaact
ttataattcatatttcaaccgtatcattccagaatatatacgtgtgtatc
tccgatccttttactgtaaccttactgtttgcagaatctactggccacct
acaatatatttatatatataaaatatgtatgtatgcaaaaggaatttact
tgatgacaacatatgctgtttatagctcccgtgttctttctgaccttcaa
tatacatatactttactaatgttcaaaacttatcctgtcctgttaaatag
tttaatgtactctcatatttattttcttctttctcgttcgtttcgtttat
gggtacttcgtacagtattatcattttatatatatatatattatcaccat
tat
>Contig272 EST cluster from Schistosoma mansoni 28/06/2002, 717bp
gcacgaggcagctgcatggcatgttttttttttttttttttttttttttt
aaatagtgtaaaatatcttgtacatatctgatcactaatacaaaacctaa
gcgaatgttggttactatatattagctaaggaaggaactcagggacagaa
gcataaacttgaatatcagtttttattggataataagttacagggattta
ttaaaacataaaggaaggcgaattaaccactattcaccagcatacagtca
ttaaaataaggttatacaaagatagtattacattggtgataatcaggagt
gagtaggaaaaatataaaaattatcaaaatatacgattaacagacgatca
gacatgcacattcgaatctaactaaacagaagatgaacaacaagtcatcc
attgaaagtttgaaaacgtctaacgatttgaataacaagaaataagaaaa
attacaaactagacaataaaagataaaatgacgagttacatcgagctaaa
gtgttcattggttcgaatcacaataaggaagatagtgtttagaagaaata
ccatcttactatagaattagacttcattcaacccatcaataacacctcta
tctctatggttattaagattattattattatcattatttaaggctccttt
tattgaatctataggttccaaattaanacgaatatttggattcatatgag
gatctaataatgggtca
>Contig273 EST cluster from Schistosoma mansoni 28/06/2002, 1695bp
ggagtattcgactattctattcttgatatattgatctaatcgtaaaagaa
gtttactttagttgaattcaacgaaatatggctggaaatttaggatttaa
tgttgggtcatgtggttcaaatgtacatccaactctgttccctgcatcaa
atttcaatccagaaaatgattgtgaacgattaagaaatgctatggcagga
ttagggacaaatgaacaagatttaattgatataatgggtcatcgttccgc
agatcagcgtgcagttcttgtaaaaaaatttaaatcactgtttggaaaag
atttgattgaaaattttaaatctgaacttagtggacacttttacgacact
atggaagcattgtgtttaagtccatcagaattcgatgcccgtgaattaca
cagagctatgaaaggagctggtacaaatgaatctgtactgattgagattc
tatgtactcggacaaatcatcaattgaagcagataaaaggagcttataaa
ctattcactggacgtaatcttgaaagtgatgtaagtggtgatacatctgg
agattttaaacatttatgcattgcattgttacaagcaagcagagatgaat
ctacacatgttgatctacaacttgcacataaagatgctgaagccctatat
caagcaggtgagaaaaaatggggaactgatgaatcaaaatttattcaaat
ttttgtttcacgatctcctgaacacttaaaagccgtatgtcgagaataca
gtaatgtgagtaagaaaactttagaagatgctttaaaatctgaaatgtca
ggaaatttactacaggctcttttggccattgttcagtgtgcaaataacaa
agcattatattttgctgacaaattaaaaaatctatgaaaggagctggaac
taatgacagagatttaattcgtattatagtgtcacgttgtgaaattgatt
tacatttgattaagagagaattttacgatctagctggtgattctttagaa
tcttggattgaaggtgataccagtggagattatcgtagtttgttattagc
acttgttcgtacaaatttataaaaaaaaacaaaagagaatattgactaga
atgaacgtattgaatattaacattatttcataattaactggatcatattc
attacaaaatgttattcttattaaatcagttttctcattttttttttctt
tcttaattttcaatgttgaatattttaattggttaaaaaaatatttagtt
actatgcatgactaatctggttttttgtttaattgttttgtttttcgctt
acgtcaccttttttttctacctttcttattactatttatcactattattg
ttatcagtattacactaaagaaacttcgtatgaactttacttccttgaat
attttgataaaaaaaaaaacaattccataaaatagatataatacatccgt
acgtacatgcaaataatgaatattttttttatccgtccattcttatttca
ttaatcttcatttgttattgtggtttgtttatttaagtttgttcgtttgt
ttgtttgtttttcacgacatttcatttatgaaaattgatcaataaatcaa
aaccattcgacttaaaaaaaaaaaaaaaaaaaaaaaaaaaaaaaaaaaaa
aaactcgaaactagcgtttatttcaggcaaaaaaactttaagaag
>Contig274 EST cluster from Schistosoma mansoni 28/06/2002, 462bp
gcacgagggcctcgtaaatcttggcaacacttgttatatgaacgctgctg
tccaattgcttttctcaattccagaattgcgtatagctttgcagatatgc
cgttttccccaaacttcaccggattctccgaatcttggttccttatgtga
aagtttgaagtttttgttcaattccctaagcaaaactgaaaaaccggtta
ctcctctgctcttcttgacttgcttgcacagtgtttgtccgcagttcgcc
gcacgtgcatcgtcttctgatgcaagtaaatccgctccaggtgctctatc
tatgatttcccgtggcttcgaacaacaagatgctagtgaatgttggacag
agctaatcagagcactacaaagtagcaagattgattctcaagtttatgcg
tcaacagtgagtttgcctccaagttttcttacaacttctcaatggaatcc
tgtagatagatt
>Contig275 EST cluster from Schistosoma mansoni 28/06/2002, 659bp
gttcaaatattgcggaacctcttgaagagtcattatgtttgttcatcatt
cagaatttgtgcctgcaccaaataccattggaaatatggcactactaccc
ttacgcacaaaatttcgaggacctgcacctatgaatatggatttggaaaa
agatattattgacgaagctctctatctttttaaatcactcatatttcttc
gacagtacgaactaaaaagtgaagctgatcgtgtacttgtttatctcgtt
ttatatattttggaatgcttaagaaaattacaaaggtgtccaaatagaac
ttctggagctaaagaattagctgcaatggccataagtcgtttcgatatac
caggtgatccagattttcctcgagaattaaacaatatgtatgctaaaccg
aaaaatgccacagaaatggaaacaatgcgtggttatttaactcagttaag
acaagagttaggtgtacgattattagataaagtctaccgtaatgataata
gcccaccgagtaagtggtggttgtgctttggcaagcgtcgtttcatggat
caatctttaacgccattgggagtattctaagaaaagctcttttttacaca
tactattggtattttatcgttgtttgtttctcttctatgacagtaacttt
caatttttt
>Contig276 EST cluster from Schistosoma mansoni 28/06/2002, 457bp
gcggtaatgcagctgcatggcatgtttttttttttttttttttttttttt
ttttttttttttttttttttagaaaggcaaatatattaacaaataaatta
ttgatcatattgtaggaaaaaacacaaaatttggactcgttcagaaaaca
catcaccagtaattaaatggttattgattgacttctcataataaaatact
gactgaggatcatttatctgtgttaaaaaggacaaaccgtttaacttagt
agtacacacgcacagaagaaaaaaagggaatcattggaagttgagaaaag
atcaaatgaaacgtagatattatttgtccttagtttttttgtgtgagcaa
tgtggatgggtacttaagatttaaacaagctaattgaagaacaggtatta
aaagatttgatgcattttttagataattttgtgcattactacattctaac
aataaat
>Contig277 EST cluster from Schistosoma mansoni 28/06/2002, 462bp
ttcatcttttcgtcgtagacatccatattatcagacaatgagtattgatg
aaatattacaacaaatacgtgatatgtatggtgattatagtttagctatg
gttgaagatgaagaagatacagatggtgatgctgaattagtcccgactac
ttttcctcataggccacgaactttatccgattcatctctgtcttcacaac
tcactggtcgatcgaagtcggcttcgcttgaagatgtgtgccattcggat
caaccagttaatctcgatcgctcttctaaatgttcagtactaggaactac
ggatgatgaattaaaagttgtatccgatgctgatattccttttaaacgtg
ttccatccttttcagatccaagtcacttcagtacaattggggatgaacca
aagtctcaacaactaaacactatcaaacgttgtacgacccctgaagttan
atgtcatttaac
>Contig278 EST cluster from Schistosoma mansoni 28/06/2002, 583bp
gcacgaggttcggtactgctggctactacaagcctttagcgatctaaatg
agtcatgttgttaggagagcttctcacgccggtagttggtattctgcgga
acgtgctaagctaaacaaccagttgcagaaatggttgtctgaagtaactg
ttgatagacaaccaacccgtgctatcatttcaccacatgctggttatgac
tattcggggccttgtgctgcgtttgcatacaaacaaatagaccctcgtca
catgtaaactgcatatattcaaatagctctgcccagtaaacgtattttcg
tattaggtcctgcacactatatgagcctcagaggaaaatgcgctctatcc
acagcggacttcttcgagactccgttgtactctttgtcaattggtaaaga
tgtatatcgagaccttgaagaaacaggggagtttgttagtctacctttgg
acagagacgaggaagagcattccatagagatgcanatgccatatatagcg
aagatgatggaagggtaactccttgctaaatatttatttagctcatacat
ttttctcaagtaaatatataaccaagccttttt
>Contig279 EST cluster from Schistosoma mansoni 28/06/2002, 812bp
gcacgaggttacgcagtacggtaatgcagctgcatggcatgttttttttt
tttttttttttttttttacaaattaaatatttattatgaactttctcgaa
tggtttaaacaaaatgatgaataatagctgaaatcaaaagcggttagctt
agtttcaaaagtcgtctgagaaccattcaccttctgaatttttagtaata
actctgatgaaatcgatggcagatttctcgaaagttcttatacacgtgtt
gtcagaagaacaaagttttgtagctgcttgttcaatagactctggtgtaa
taattgactctatatcttcttttactatgctcaatgttttcatcaataga
tttgtatagaatgaatcatctggacttttcatcaattcttcttgaactgt
ttcacaaagtccaagatattgacatggttcataaacactcatgttaacaa
caaaatcatgaactagcccttcaaatggtcctttaaagaaacgtttacat
tgagcacgaggttgtttatatggaaagaaattacacaatacagataatag
ttcagctatagtctttcgtgtataactttgtagaagtaaccatcggatac
cacgaacattcataacacatgtttcacaaattaattgacagtgtaattgt
tcaaattcatttatagaactctcaatagattctccgaaaattgtactctt
caaaccaattagaaatatgatgaaaaagattttagtcaacattatctcaa
gtcgctgtctcctcagaaactcctatcctgtaatagaaaacaaacaactc
cctccctcgtgc
>Contig280 EST cluster from Schistosoma mansoni 28/06/2002, 799bp
ccatcatactaaattatattcacgaatgtacataaatacaaaagagtata
agaaattcttcatactagttcattcgacagcatcagagttcgttaccgag
aagggtatttccacgggaatgtggccgcaactggctatcttgatgctctt
aacaggtctatctcttgaatccgtcgtttcactttcaatctgtctaacaa
tgttcattccttctacaacttttccgaaaacaacatgctttccatctaac
cacgaggtcttcacggtcgtaataaagaattggcttccatttgtatcagg
accagcattagccatcgacagccaccctgcacccacatgtctcaatttga
agttttcatcagggaacctatcgccataaatactaaaacctccagttcca
tcgtggtttgtgaagtctccaccttgtatcatgaatgacttaataacacg
atgaaaagtgcttcctttatatgaagcagttcgaccatccttcagttgag
tgccaattgaaagttgtatgaaattttccactgtcttaggcactgtttta
ccaaacaatccgataatttaattcgaccaaggtgggttttccaatcaacc
ttcaattattcggaaaaaccaccttttggtcaggtaaactttgggggtcc
caatttcggctttcacctggcggaaattaagggcccgagaaccattatgg
atgggacgagttagttaatnaacgggtgctattgaactaggcttttgagg
aacgggccctatttaccccttaggcttttggagggctcgntgccggaat
>Contig281 EST cluster from Schistosoma mansoni 28/06/2002, 537bp
gggaatgaagaaatttttggataatactaatacaaagcttaatagggctc
tgcagaaaacaaatgaagtcataggaagagctgaaaagacagaattcgat
gaggaatttgtctcactattaaggcaagcagaatccacacatgaagcttc
taagcagattatggaggctattgagcagtggatcaatccgtgtgtcttaa
aaaagttcgatgatgtcgcttgcaaagtagaaagtatggtcacagataac
aaaagttattggctgaaggttcctgcaaagttacccgccgaacatcttgg
agatacactactcagtatagctgttggtgtcggagctggtactgcatatg
gcgcggcattatcacaatgcggtgaatacagtcgtgagatagcttcagct
gaaagtcgaaggaatgcaatactagaaaagaaaacattatgtgtactaca
tcactttttggcaattgaatggcctgaaatacaaaaagaacttggtcatt
tggagtcctatcgtttggactatgataaattagaagt
>Contig282 EST cluster from Schistosoma mansoni 28/06/2002, 784bp
atcattatcattcttaatatactggtggtatgttgcaccaaaatttacca
tcataccagattatgtgtagattgtattagcttaactctatatccaagta
agacaaaaaaaattgtattttgttctatcttttattcacatgtatccctt
ttggtgaccatttacattttattattattattattattatggtgatggtt
gatattacaaacttttgtctaattttgttttcttcactatgatgagcata
atgaagatctgattgttaccatgcatagactcagaaaagaaagtaattgt
acttcatttctcatgtaccatatgacatatacaaatagtaactacgattc
aatatagccatttgaatggagacaaattgtcatgtcaaaaatactcttgt
attacttatcatattattcaacagggatggacttatgttagtcagataaa
tgcataacatattcatcctttattaccattaacatcagtatcatactgac
cacttgtgtttgtaagggaagttagcagtttttttcagttttgtcattct
ttttgagttcatcgtttcctctctctctctgtttgtttgtttgttctgct
gtccttcatgtattttttctcattaatgttctcttattttctttcgttat
tcctttactagataatcagtggaaaaagaaagatatatcttacattattt
ggtttttcaaggaaacggtgcacattgtaataatatggattaccggggta
gtaaggttttcaaaatatacttgtataactaatc
>Contig283 EST cluster from Schistosoma mansoni 28/06/2002, 785bp
gctagtttttgcaatgactgtttctggcgttagtggtggttcattagctg
ctgccccttcaactgctggggtaagaaaatctgcaaaatcaaaaaaagca
ccatccattcatcctccatatggagatatgataaaaaaagcccttaaaga
actgaaagaacgcggtgggtcaagtcgtcaagctattgctaaatatatca
agactaattacaaagttgatgatcgtgcagaaagtcatctacgtcgtgct
ttagttactggtgtcaaatcaggcaaacttgtccacactaaaggaattgg
tgcatctggatctttcaagcttgcagataaatctgtgacaccgaaaaaag
ttgcacgtcctaagacttcaaaaccaaaaactactccaaagaaagtatct
acgaagaagccaaaagttgtcaaacccaaatcaaccaccaatccaactag
taaaccagccgcttcaaaaccgaaagccaccaaacccaaatcaaccgcta
aaccaaagaaggccaaatctccacgtaaaccaaaaactgtgaagcctaag
aaacctgtggcaaagaagactccgaagaaagttgcaaagaaatagatgtg
aattatttttatagttaattcttattattgttacgtattagcttgtacat
atgttccatacttgtttcatgtacatcctgtatttcctttactactacta
tatgccgcttctgattgttcagattgtattttatttattcttcattatct
cttcatcataaataaacgtgtatcgccatccgttt
>Contig284 EST cluster from Schistosoma mansoni 28/06/2002, 340bp
ggcacatctcacgtcgggtagttcctttcgagtgctgtctgtctgatcta
aaatgagcaaagcacatcaaccagagttgaaaaagtaccttgacaagcgt
ctaagactgaagctcaacgcaaatcgagaagttgtcggtgtttttgcgtg
gctttggatgctttcatgaatattgttgtcagtgatgcttatgaagtcac
taaagatggtaatcagatcaagattggatatggccgttggtccgcggcaa
tagcattaatatcgtggaaggcgtaggatcgcatttaaatgtatatatgt
actcgtttatttcaataaacccttttcactttaaaaaaaa
>Contig285 EST cluster from Schistosoma mansoni 28/06/2002, 446bp
cgtggtgatcggtgtccttccctgattgcaaaaccgaaattattcttttt
ccaggcatgtcgaggtgctgcatttgataaaggtgtatccactatggtaa
cagatgcaggtgaagatctaattgtgcacaagttaccgatagaagcagat
atactagttgcatactccacagtaccaggtttttttgcttggcgtaactc
ctcttcaggcagttggtttattcaagaactatgtaatgcacttgaatctg
atatgaaaaatgcaaaccattcagatattatgtctcttctcacagtagtt
gcccgtgtagtagcctatcaatatcgatcgaatacaggtcagattgagac
agataatatgaaacaaatgacgagtactgttagtactttaacacgactat
tttacataaatggactaaaatcatgaacgctgaagttttgcggtca
>Contig286 EST cluster from Schistosoma mansoni 28/06/2002, 336bp
ggttgaaagtaggattgttcatattcgaatacaacaacgaaatggccgca
aaacacttactactgtccaaaggataccagagaagtttgacaagcgaaaa
atcttgaagtactgcaagaaacatttcgcgtgtaacggtacagtagttga
acatgaagagtatggggaggtgttacaattccaaggtgatcagagggaga
atctgaagtcttttatgtgtgagatcgaacatagtcactcctgaggaagt
caagctgcatggattttaattgcatgttgacatttcaattttgtggtcat
ttcaaagagtcactacttcttcagatactgtctact
>Contig287 EST cluster from Schistosoma mansoni 28/06/2002, 453bp
ggggttgcagacaggactctagcgtgactaaaggagtcatgggcgcttat
aagtttatgcaggagctttaccgtcgcaaacagtctgatgttatgcgtta
catacaacgtatgagatgctgggaatatcggcaatctcacgccatcgttc
gcgtaactcgaccatctcgccctgacagggctagaagattaggttataag
gccaaacagggttatgttatctatcgcattcgaattcgccgaggtggtag
aaaacgtcaagtcccaaagggtgcaacatatggtaaacctgctggtgaag
gtgttaaccagttgaaaaatcaccgatcaatacaagcagttgcagaggag
cgagtaagtcggaagtgtggtgctcttcgcatccttaactcgtactgggt
tggggaggatagcacgtttaaattcttcgaagttatttgcattgatcctt
tcc
>Contig288 EST cluster from Schistosoma mansoni 28/06/2002, 466bp
gcacgaggtcgtttgcaattttttttctaagtaaatttagttgtacatat
tgtacatatatactatggacagtaaggggaattgcaaggaaaatgttcct
aaggttaacaaccatgagtttgttgataatagacatactggccacttctc
taaaatgccccatgcaacagcagaacaactgaccatctcaaaagttgtat
ctaggccagataacgatgtaaatatccggtgctacgttgttcagcttcaa
gaactaactgagtgtacagaagatcaggcagtcactgcattatatgactg
cgaaaacgatattgagagagcagttgaattagttctagatcagttccgct
gtggtgcgacagaagagtggcacacaactgtcagcaagcgtggcaaaaca
agacactcccaaccggcagcagaacccggacagacacaacatcacctcag
taaaaagctgctaaac
>Contig289 EST cluster from Schistosoma mansoni 28/06/2002, 505bp
gcacgagcgtatacgaaccacctatcctgtttgttatgggttgttcagga
ttgcttttaagctcaatagattacttcggacctttagttttgtctagaat
gttcaataagcctccaagttacgaagatcactggtgttattggaattttt
gtagacgtcttgtccacatgcgtcatgtactgataaacttccttgttttt
gtgcatagagttcgatatagaaacgcgactctacatttcttaactagttc
atctcttttgtgcatagttggatttgttggaatacatactagtgatttgt
gtctggtttatctcttaatactcgtttgcttcatcgcaccaaatctgcat
cctaaaggaatattaatggtcattgtttggatcctctggtatcctataac
tatcctccggtcttttgcatcaaagtttcggccacgaataccgaggtttt
taacccggatcctgcgtatatcaaatagaaacactgataaggaccagtga
cacta
>Contig290 EST cluster from Schistosoma mansoni 28/06/2002, 578bp
gcacgaggagaaccaaaataaaatgaataaatacacaatttttaaaggga
actaataacacgaaattaaattgaaacattttcgaaagagtgatgatcaa
tgttaaatcgattgttattttgtttttgtttattttaatgaaggtcatta
tattcgtcttattctattaataaataattaactgttcaagataaaataca
taataaataggtaagagataaagaaattaagaatgaccgggataaccgta
aaatgtatcgatatttttactattattagtagtagattgaatcgtttaat
tttgaacagaatgtaattggacaactagacacaaacaaacaaacaaacaa
acaaacggattcctgtatagatttcaacaacaaaaacaaacaaactcaac
ataattgtaaaggaataaatcatcttagttattttcccaaaatattttgc
tgttttaatgtaagttgacttaatgtttcctcttcttcaaaaaaaatgaa
tcaattaatcaattaactggttagtcaatagtagaattagaaaagttgag
ctctacgttttaaatcattacgtttcca
>Contig291 EST cluster from Schistosoma mansoni 28/06/2002, 409bp
gcaaaaattactagtgtataacatactgtacagtaatataagtttacaat
tatttaaactactctgttctttactgaatatacataccttaaaggaaaaa
aaaacaaaaaaaatagttgatctctttcaaaaaaatatgtaacagtatac
aagggaataattagataagatagaataaatctattaggaatcccaaacgt
ttatctaaataaagttgaattgtattgaaaatactatagtactatagaga
taaagaaaatcaagttccgaattgtgtacttcattttaatcatcattaaa
tggatttattatttaacattatttatctgatttggatattgcaaatgttt
tcttcgcttcatcatttactgaacatatatgtggtatatcccgaaaaaat
cattgtagt
>Contig292 EST cluster from Schistosoma mansoni 28/06/2002, 474bp
tgcacgagcctcatctttctcctgctggcttgtgttacattatatatatt
attttgggaccgcctgggtttatcccctaatatttacgaccgtccgttac
cggattacatacttgcagacgatcgtgcttctcgtatttatcaccaccgt
cttcaactgtatcgaccggagaacagttcaagcaccaccaacacgtttgt
atatatcccaacagaatttaacgagaatgaagcctacatatcggacttat
tacgtcgtaatggctatgttgctgcaatcctctctgaagagtttgctgat
gaagcattgtttccgaatcccaccttttcctgtacatgtggccgtgtaag
tgatccttgcatctgttgtggtattttacagccccaagtttctggccaga
atcatctttctccagatttataccaacctattttgttgacacctgacaat
actaagccagctcacttctgcata
>Contig293 EST cluster from Schistosoma mansoni 28/06/2002, 477bp
cagctgcatggcatgttttttttttttttttttttttttttggcgtcagc
tacagtttattttcaaatgacacaggccagaaagctataagcacatgagt
aaatatcagcgagcaaaccataaatgacatgcattggagatggcgggtaa
gacaactcacttataccaagcgttaatcaatatttgtagtcagacaagaa
taaatgacagacatgtgataaataggataagaaagtgtacacacacctac
gctcatacaaaaatggtcagagtcaataagtgaatagttaacaaggtgaa
aacatgattcatgattgatagttgaatttgcttgttcagacgttaaaata
aggcatatgggcttaacatgtcaaccgatattacagttttcatcacgaac
ccgtatcagctaaaatgtcaaaactctttttagccaagttaaagaatgaa
ttttgtgccaacattcagtatctgtta
>Contig294 EST cluster from Schistosoma mansoni 28/06/2002, 690bp
gcacgaggaccgcatcatgttaaaagtatgggttggtcgatttttatggt
aaaataataaataggtcaagttgtctagagtttcctcgttatcaagaaag
tacaattggctattggcagtataaatatatccaagactaaagaaatcaaa
gccatagagttaatattttcttcagatccacactatataaatgcacatct
tatttctcagactttgtaactgataactcagccccctatttctggtggta
taacttgagcacattttagcaatcttgtagattttctcacttttgaagct
aaaccttcctgctgtacagtattgttttaattattattcattcatactgt
agttagcctctaggtcgtaaaactgatttccatttgtaatttcttcattc
tggcgtttgataagagaattatgcttttctgtaaccctctgatcatgtaa
ttctcgaagtcaactcagttgcatctgactagtctctgtacttttgaaaa
agtagtagtatttgactagattttatagttctatttttcaatggaataga
agttaaaaaagtgttcgcatcaacataccaaaccttagttttgattaaga
tactgggatggtgctcagagttatganacaattagactttatatacatag
ttccttttattatcatataaagagatctctctaacaacgg
>Contig295 EST cluster from Schistosoma mansoni 28/06/2002, 574bp
aagccaaaaactgatttgtataatttattatacacaatgatgactaaaaa
caattaaaattgttcataaagaaacctatggtattgcggtttgaagaaag
aagtgagggggagagcttcgtgattcaattggaagcttttgcttttaatg
cactaaatttctggacaactggctgtgtagcttgaagtatatcttctggt
aaatttttgctcacttccaaacgatgatataaaacttggagagtgggttg
tatacagacttgaagaagatccatattgaacggtggtgatactactgtac
gaattaactggtagaaattgtcatcgtttgttgacaaagctgcattgcga
agacaataatccacaaaaccgggaacatgttgagagtcaacagactttag
atactccactgaagcgagaaattcagatttcgtcaatgaatttcgtggat
taccaaccaagaaagtaaacggaactgttttgttattctccaacaaagta
gaaactaagtcactcagcccacgattaatcaaaactccagccaactgtaa
actgacagaattgagaccaagttt
>Contig296 EST cluster from Schistosoma mansoni 28/06/2002, 404bp
cactcgaaaataatgtaaataaacaactttaaaagtggcagtaacaataa
tattaacaattaaacagaaaaatcgttcactcttttttgttagtcgagca
aacacaaagaatttcattttgtacaagaaaatgactcattatgtagataa
gaatgtgtaagtctctgtgtatgtgcgtacttacagaagactttcagttg
agaaattcaccaggtggagaatgtgaatatgaatcaaggtatacagaata
gttacccttgtaaccgtgctaagtcaatcccaatacaaataggaaaaggc
cataagcaagagaggaatgacgtcattttttatctacgtacacgtacaca
cagttatgctaaaaaaaatatggaatatactcgtttatatgtatatatta
tttg
>Contig297 EST cluster from Schistosoma mansoni 28/06/2002, 547bp
agttgaagaattagctgtctctacaacccccatgactgttcgacggcgag
ctattttcttctgtctaactacgtgacttgttacatttaaagggtctgta
ttatttggcttttgtacggctgtattatctgataagatttcaatggagtt
tttgcatgtcttctggtttccaattttctgtgaactattcactccgtaat
tgttttccataagacaggttctagtgggttgtgtatgccttcggatagat
ttagtttgttgtcgagttagcggtctcctaagtggtgtggtagaattacg
gtcaatgttatttaagggtacagatgatgaggtatcactaatggcattat
ttacaactgatataatcaaattacgctgatgctgatcaatatcagaacta
cacgaagtagaaattatttggtcatttgtaagtgcagaattagctaaatg
attaaatgttgagtgaagtgtgtgaggtacagtttgagcatttgttactg
gaacacaaccatcaacttcatcaatgccgccaccaccaacgggacat
>Contig298 EST cluster from Schistosoma mansoni 28/06/2002, 336bp
acgaacccccaattatttattattaaaattgaaaaaataaacagcaaaaa
tgcatgacaaaacataatattgttaactaatagtctttaaaaaaacttta
gtccataacattaataacaactaacccattattcattaagtgtggttaca
gacttaactgctttccatgtaaagtttgcctttgtggaaattggattaca
tgattgttgtttcttggaaggtgcaatccatttaagttgatcaactgagg
gtaaatcacaatgaaggaaaggacatttagtacgattagtgcacccagaa
ccatatccacatggaatttggctattgaaaacaggg
>Contig299 EST cluster from Schistosoma mansoni 28/06/2002, 407bp
tggtcgagttgtatgcacagatgatgaacaaactacagtcagtaatgttt
atgccattggagatatcaatgctggaaaaccacaattaactcccgtggct
attcaagctgggcgctatttggctagacgtctgtttgctggtgcaactga
actaactgactattccaatgttgctacaacggttttcactccacttgaat
atggggcttgtggattaagtgaagaagatgcaattgaaaagtatggtgat
aaagatattgaagtatatcattcaaactttaaacctttagaatggaccgt
cgctcatcgtgaagataacgtttgttacatgaaactcgtttgtcgtaaat
ctgacaacatgcgtgtactgggtctgcatgttttgggtcctaatgctggg
gaaatac
>Contig300 EST cluster from Schistosoma mansoni 28/06/2002, 525bp
gtgaaaatcagtaacaggataaaataaacccatatgaataaacactgtac
tggctgagcaagttggtggcgccttgactactctgtaaaggataacttgc
caatgtttgaaaagatttggactaggtttgagtataagtgtgaataccaa
tattgagatgaagctgtattaagctgagaaatgctaaacaggacagaatg
tacatcgttgatttaagagctagctagtatccaaacatactagtaacgtt
tcagttaactatacgttatctttttgtaataatattctggctattgacga
aataagaaatcgtttcttcatttcatgtgtatttctaccttaataagata
tctaaaaaaaaacgtagtactttgaaaacagtttaccgtcagaaatgtta
tcattagaaaatgcttaatttcttcgatgagtaattcattcgcanaatta
ctcaacgatataaatttgtctggatgtacatttgaccatagnaacatctg
acttaataaatactataaaacagaa
>Contig301 EST cluster from Schistosoma mansoni 28/06/2002, 494bp
gcacgaggagcgggtgttctggatctattcggtacaagtcatggacgaag
acaagcctatcgaactcaatacagttcctgttacacttcttaaaaggaga
aaaagggttagccgggatataatcaaacaacagcgtctgcgttctgagga
gttacgtaaacgtgcccggaaacgcagaagtcttatcaaacctccgatcc
gttttataaagacgggcctcaggcggtcgtacgatgagttacgtttgcag
cggatcactaaacgcaaatctccgtttttaacatctgatcaaccaagact
gggtattgtaattcggttaaaggacgatgaagaacaacttgcacatgttt
gtaaagatgtattccgattacctcgtcttgataccctcaatcaagcggtt
ttcattaaaattacaaacgctactcttagtctgttgaatattgtttcacc
ttatgtggtatggggttatccttctctgcaagtggtgcgcgata
>Contig302 EST cluster from Schistosoma mansoni 28/06/2002, 832bp
gcacgagagacaactcaggaaacaaccaagatggtcctccgtcgaaattc
cagcgttcttccgttgatctaaccaatgtttccatcagatttcttattcc
tgggagggctgcagggataatgattgggaagggtggggaaaatatcaaaa
aaatacggtcacagtataacgtcaagctgaatattcccgacagcagaggc
cctgaacggataatgactatcgaaggtgacctgcaggccatctgcagcat
catgcgcgatgtttgcccgaagctgaaggatataatgaatgccaaacttt
ccgatccgaaacgcataatgggtacccaaggatctcgacgccgcccaaga
cgaagtgaagacccagaacgagatgatgaggaagacgaaaacatgattga
cttcagaatcttagtgcacgaaagccaagctgggtctgtaatcggtcgag
gcggtgaacgtattaaggaccttcgtgataagtacaagatgcgtgttatc
aaggtgtatcagatgttggctccattatctactgatcgagttgtacagat
ggtcgctgacccagacaatgtcgtccaatgtttgagagctgtgatagaag
cagtggagtctgctcctcctcgtggtcgccgtgaagattataacgctgcc
aacttcagtaagggtgatgccctcaactatggcggttggctgtntcgaga
agctgcagcagcactagctcaaggnatgcccctccntgggcctgggtgca
tgccaccnatgggttataatatgggaggtccgtatataatgggtngttgg
tgacatggggcccaatgggcggngggcatggg
>Contig303 EST cluster from Schistosoma mansoni 28/06/2002, 477bp
gcacgaggttgaaagtcctgaagagttcttacagtccttaccaactgatt
cagactggcgccatggatcaagcacaagtagtaatgacaatgtggaaatc
gactatgataattcagatgacacagacttcggagctacttatgcagccgg
acattctcaaattatcgctgatagtagttccttaagtccatcctctggga
ttggttctgaatccagaagcgaacactctgttttgagtgatgatgagcac
ttcagaattactagcgaccattcgtattcgcgaagccgtcacacagaacg
acatgagcaaccacatgtttcaaatcaacgcatgtcatcaaatcatgtaa
cttggagatctggattgccaattaatcctccaatggttcactctgttgcc
tgttcagcgtctggagattttgtggctgctggacttgaaagtagcactat
cgaactattcgcgggtgatggcaagcg
>Contig304 EST cluster from Schistosoma mansoni 28/06/2002, 468bp
gcttgtgatttgttgcatggtacaattttacgataatgattctgtgatat
tgtcctcacttgatcttttgtaagctgatgtggctgagtgttcaaaatcc
tttgcgatgccgctgggtaaaaccagcaggattttctttccgaccctacc
ataatatcaataataaagtcagaaggacttcacctgttattggttgttgg
aagtttttcggctcattgtctagtcgatccgtgccttttggtgattcaac
taaccagcactctcgtcaaggaaaaaagaaggctgattttaactgtgaaa
atattgatgctcatcttaagaaaggtagtttaattcaggctaaattacac
gaaataccacgaggagtttgttatgttataaatccatacgatggtaaacg
tattcatatttctcacgaaaattgtaacaatgcacgtaatgaagatattg
ttttggttgaattattgc
>Contig305 EST cluster from Schistosoma mansoni 28/06/2002, 956bp
gaaaatatttaaactattaattatgtcatatctgaatatatctgaatgat
ccgaagacaaatttttgtcaaaataataaataatcaagacttctacaaat
aatttacatcactaagcaatccctaacttggactgttaaagggaagcgga
aaagaagaaggccaaagaacacattacgccgggagattgaagcagatatg
aaaaggatgaataacaactggaaaagactgttcaggagagggttgaatgg
aaaataccggtaggtggcctatactcctcaacgaggggtaacaggcataa
gtatgtaagtaagtaagtatacaaataatcaacggggacatgaattcgtg
gagattattcgacattgtacattgttcattatgaaaactgttacaattct
tttcgttaatatcttgtatttcgaatcataattcatctaatattcttgga
atagtttatgaaaatgttaaaggagaatgtgaggtattatcattgagaac
atttataaattgaaaaagatgtccaagttatttttcacctttgattttct
tgaataaattggaaactttgtttttgatatccagaatacctaggactatt
ttagcaccaacgctgagtggtttctgagtagtgattgttgtttcagtatt
atctgatcgatcgatcgatgttgatgtggtttccatttgtttagttgttt
cgaatgacttttctgtcatgtaaatctgccccccacacttccgctcgcat
tcttctttgcttagaaagttgtttccatttccaagacatccaccgtaata
aaatatttcacaagtttgatttacactgtcgtagtagaaacgtttcaata
gagctctgcatatgccctcgccataatctaaaaggcagtccgaatttcct
tttcgatatgatgcaacactttgtacacatataagtagtaatgttccatc
tcgtgc
>Contig306 EST cluster from Schistosoma mansoni 28/06/2002, 611bp
gcacgagcctaagtcttgtaaggcctgaatgacatttctggtgtttagat
gtctccaactcctccatccaaacgacaaaaaatactgacctctacagaaa
acaacaataacaattttcatacaaataccaacagcaatttatcaaacggg
atggaagctaacggagaagttcctgatttggacgaaagtctttatagtcg
gcagctttatgtttacgggcccgaaggcatgcgccgaatggcaacaacag
atattttagttattggcctggaaggacttgggctcgaggtcgctaaaaat
attattctggctggagttaaatctgttacgttgtgtgatgacactccctt
atgtatggctgacctcacatctcactactttgcaaaccttagtgacatag
gtcatccacgtgctgaaatttgtaagaataagttaagcgagttgaacaat
catgtgtctgtccgcgtgttaaacaaacataaacttggtgcagaagactt
taggaagtttagcgtagtagtgctaagccaggggtctgaggacctatgcg
tggagtatggaaatatttgtcggagtttaagcgtcaaattcgtcgttact
tcaacatgcgg
>Contig307 EST cluster from Schistosoma mansoni 28/06/2002, 491bp
ggaccgaaatggatgatgaaaaatcattgagttactataatctaaatagc
caaacagcaagggctcatacaccagcaacacttggactatgcctccgtga
tccagccactgaaaagttcgagacactggacattacaccatattcaaatc
ctccagaattaccagaagttatgcgttctcaggaaaacttgccaccacaa
agtgctccagaacttgtaggccaagcgaaaccatagttttctattatttg
tcacctcaaaagacaatcgacatttccttctcaaagttgtaccatttagc
ccatgacttgctagacttccattgttttcttacagttagttaacagttgc
atgtaagcccggtttgtgtttattttccagctctcatatgtgtaatttaa
gcgattataccgatataaataaccatccactttgatataggagtttctat
gagattgaaataattaatacaattctacctagcaccaccca
>Contig308 EST cluster from Schistosoma mansoni 28/06/2002, 401bp
gaatgtaaaaaagactctttattattaaaattagaaaaaagtaaatgtga
gtttcctagcaaagataaatgttgtgtaaaaaactctagattttacatca
tccgttctaaaatgcatgaaattatgaatagaaagacaatgtaaactaag
gtgataagtagaattgttgaatatgtttttaaaacaatgttttaagaaca
gtttagtaatagagatttctcaactcttccactttcatgtacgtttagaa
tgctttgaatgttgtttatatctgttagaactacggcgtaaattatttac
tatatttgcagatatttcttttgtatctgtcaggtcaggtattcgtatat
tggattctgttaatctaggacaatagatgatagtcttttcgggattagga
t
>Contig309 EST cluster from Schistosoma mansoni 28/06/2002, 559bp
gcacgaggttacgcagtacggtaatgcagctgcatggcatgttttttttt
tttttttttttttttttttttttttttttttttttttttttttttttttt
tttttttttttttttttttttttttttttttttttttttttttttttttt
tttttttaaaaaaaaaatttttttttccccaaaaccttttaatccttttt
tttccccccttccaaaatggccgtgtttgaaatatttcaaaccaaaattt
tttttttgggaaattgaatccctgattttccccccccctaaaacccctaa
aaaacccggaaacccggggggggccccccccccccaaaaaaaaccccccc
cggggggggcccccaaaaccccgccggggaatcccccccccaaaaattaa
tttccccccggggggaccttttcccctaaaaccagggggggggtttaaag
ggggttaaaaaacccccttttttggggggggcccaaaaaaaacccccagt
tcccctctttggaataaaaaaataatccccttttttctggtccgggcccc
catgagggg
>Contig310 EST cluster from Schistosoma mansoni 28/06/2002, 528bp
gcacgaggggcaatccggtctcccttcttaccctccgttatacgtctggt
cgctcaatattttgggtgtttgagtcaaaaccgattctgtattcacacac
tgcaagttcatcctaattttgaccgaaagtcttataattaaaattctcac
gtgcatttaaatgggtacggacgattattcagtttttttgctccatgaag
gaagttatgcaagatcctctgactacgtatatcgaaagtgtaatacagta
ctcattcgtggtccagcaggtgcctatgtggtaaaccctgggtctgtttg
gaatggccctgagttgttatcatccctcaaagctgcgggaattcacgaac
ctgaaaaggacatcaaaggtgtcatatgtacagatggtcatgctgaacat
gttggttgtatgagtacattcagttgtgccgacataatgattgttggata
cgacatacaaacgcgaagcgacaagttcttggagcatgattntgcttgcg
gaataacaccgtatgaatttgatgaaaa
>Contig311 EST cluster from Schistosoma mansoni 28/06/2002, 446bp
gcacgaggcttcatagtgttggtcttagtgatccaactggagcagcgaca
gtggtttatccacattttacaccattcccaccacccaattcatcaacatt
aaattccaatgaaaattctagtcagtttccaattaatacaactaataaca
gtaatggtaataataatactaacaataatggtatgtacacatcgagtaca
gctgcggcagcagcagcagcggttgctgcattgactgccgctgcagctgc
ttcagctggtctaccgtcgaatattaaagattccagatggttaacacttg
aagtatgccgacaatatcaacgaaatcaatgttcaagagatgaaaatgaa
tgtaaattcgctcatccaccaacacatgtcgatgtacaaagtggacgtgt
tatttgctgctatgattcaatcaaaggtaaatgccaacgtcgagat
>Contig312 EST cluster from Schistosoma mansoni 28/06/2002, 593bp
tgggaagagggagggaataattgaagcataaacctagaagtgttttcatt
aacaatatccactacaaatagtacagccatcaccaccacaacacaaacaa
ttagtccgataataaaaagcagacgaataaatttattttcatacaccaga
acgactcattaaaaaatcctaatacaaagaagaaattcttttcccttttt
tccgccatctctcattattcattgccacagttacaatcttgtcatgtttt
tcaaagagaacaggggaaaaacgctgggagagagaaaacacaagacaatt
ttcacactataaactgtacatagtagaattataattgacgataatagtac
tagttaaaaagtataataatcttataaactgacaaacatacatctgattt
gtttatgacaaaaaagaggattttttatttctgaaagatgatagtgatgt
gatagtaagcttacagagataagattgagtgagtgattaagtgagcagat
gaatacaaaggcaaagtagtgaagactgagtttaaagttgaaaaaaatta
aagagttaacgaaataaagatggaaatgttgctgagttttttt
>Contig313 EST cluster from Schistosoma mansoni 28/06/2002, 1117bp
gcacgaggctgcatggcatgtttttttttttttttttttttttttcagtg
ggaaagatttattttatagaagtattataagaggatttaaaagtggtatg
tcttaagtgcagttccaaaacaacgtatctaatagacgcaacaataaatt
ggacgcattaagacatatttcattagacaacataaatattactttaacga
cctcaacaaataactgtgaaactgattatacaaaatcaatatagttatac
tatgcgaacaaagtatgtttttgtgtgaagataaatcacattgcttgcag
ggctccatttccacattgacggacagtccggttagttacctgaccatcta
cttcttcggtaatggtttcagtaccattctctaccacttttgtcacacga
accatttttccatttacgtacttggaggatgttgaaactgacctgaaacc
acctgcacaggaagatccaccaaagctactgaagacggaggttgatgaag
aaccctggagatttccgaacccagaattggtgaaagccatcaaaggatta
aacagtgacccaccaaacggagagtcaaaaagtccacccatgaaagggtt
tgtgagcatgggatcataactctgtacttgactagaacgtccggcatgat
gataaggagatccagattgtcgtccagcgttgcgatgggagttggacctg
tgagttcggcccaactgaggaccaaattggaagtcatgaatactgggacc
aaagaaagaatcgagtccagagccggcaaaaacttctcggaatatatcca
taggatctcggaagtggaatcgcgtaaacattgagaaaggatcagaatcc
tcaaatacgaatgcctcaccagcatgaggacctctgccgcgtctgtcata
tatgtcacgctttttgggatccgacagaacttcatatgcctcacttatga
gtttgaagcatttttctgcttcttcctttttgtctgggttcttgtctgga
tgccatttgagtgccagtcggcgataggctttttttatttcatcgcctga
agcagttttctcaatacctaaaattttataataacaggtttgctccatcg
caaaactcgcctcgtgc
>Contig314 EST cluster from Schistosoma mansoni 28/06/2002, 955bp
tgaagctgtggcttatggtgcagctgtgcaggcagctattctaagtggtg
ataagtgtgaggctgtgcaggacttgttgttgcttgacgtagctccacta
tcattgggtcttgaaacggctggaggtgtgatgacggctttgattaagcg
taacacgacaattccgacgaaacagactcaaacgttcacgacgtactcgg
acaaccaacctggtgtgcttatccaggtgttcgagggcgagcgtgcactg
actaaggacaacaatctgcttggtaagttcgaactatcaggtatcccacc
tgctcctcgtggtactcctcagattgaggtgacgtttgatatagatgcga
acggtattctgaacgtatctgctgttgacaagggtactgggaagcagaac
aagataacgatcacaaatgacaagggtcgtttgtcgaaagaggagattga
gcggatggtagccgatgcggacaagtacaaggctgaggatgagaagcaga
gagatcgtgtttctgcaaagaactcgcttgagagttatgtgtacacaatg
aaacagcaagtggagggtgagcttaaagaaaagatacctgaaagtgatcg
tcaagtaataataagcaagtgtgaggatacaattagttggctggacgtcc
atcagtcggcggagaagcatgagtatgaaagtaagcgggaggagttggag
aaggtctgtgcgccgataattacgaaggtgtaccaggctggtggtatgcc
aggaggcatgcatgaggcaagtggtgctggtggtggaagtggtaagggac
caaccatcgaggaggtcgactaacctataattgttgtgataaattgtttg
gtacttgaataatgaatttagatttcattggtaatgaaaaaaaaaaaaaa
aaaaaaaaaaaaaacatgccatgcagctgcattaccgtactgcgtaacct
cgtgc
>Contig315 EST cluster from Schistosoma mansoni 28/06/2002, 401bp
tatttttgagtaataacagttcattagattatgattcatatagattggta
tagtattttacaaattaagtagcttaaatttaatatctataatgttccgc
cttgaatggtccttcaactggtacacccagataatcagcttgttttttgg
ttaatttcgttagtttgacacctaactgttccaagtgagcggcagcaaca
gcctcatccagctttttagggaggaaatggacgccaactggatactgatc
gggttttgtccatagctcaatttgtgctagtacctgatttgtgaaagagt
ttgacattacgaaactaggatggccatgagcacagcctagatttactagg
cgaccttctgcaagtagaataatatgtcttccattttttaatgtgtaacg
a
>Contig316 EST cluster from Schistosoma mansoni 28/06/2002, 755bp
gcacgagacaaagctctcccagtaatggactattatactcaagaagttca
aagttcttcgtcaaaaccagagtttgttcgtttttgcgaagtgaagacac
aacatttttacgatgtactgaccccttatgcagtcggaagatggtgcttt
actgtccttctaatcttcttctatataatacgtattatcatcacacaggg
ctatcacgtagtcacttatgtgatgggaatatttcttttgaacaggctaa
ttgattttctttcgcccaaaatcgtacctgagacgtccactgatgaagtg
cttccaaccaagtcgtcggaagagtttaggccttttttaaggaaattgcc
tgaactaaagttttggaactcatgtaccatatgtttacttatatctatat
tctgtacatttttgagctttctcgatgtacctgtgttttggccgattcta
gtgatgtacttcgtcttgctgttttacgtgactatgaaacgtcaaatatc
gcatatgatcaaataccgttatttaccatttacctatgggaaaccacgtc
atcagtccaatggaatgaaattttaaaatggattcaacttatacacattt
acaatatgtaaacaaaatttgaaatttttgttatgcatcatcgttctaaa
cgattcagtacttatttttatgtactgctttttgtacttcttgtgatgaa
tcctactcgttcctctgagtatatatatataatgcgcagtttcctactta
aagta
>Contig317 EST cluster from Schistosoma mansoni 28/06/2002, 462bp
gcacgagcccagttccaattccacttgtctttgatgctactccagaaact
ccgcttgttgaagaccaaggacaacaagttgacttaatcactcctaaaac
actgattgattcttccgttaaattcagtgtacatgattcatcagtaacgg
caggagataatgataaccaagccgatacacaggtttgtgactcagaactt
tcagcacagtcaattgattatccatgtacatcaatatcaaatgacggaga
aggagatgtcgagacagttgaagagcctagtgatgctcctggcaaatctc
ggaatgtatctaatcttaaacgtcctgccccagaagagtcatcatcgtca
gactcatggacttccgagtcaactgccacacaacaatccactgaacataa
tccaccatttcaccatcatcaaccgatgacatcggtaatgagtcactcca
gtagtggaagac
>Contig318 EST cluster from Schistosoma mansoni 28/06/2002, 598bp
gttgtattattatgtaatagattacattagattattgttcttatttaata
tattctattttttaatagttatttgtttaaatgcttcacatatacgctga
tcaggatgatgatgatgatgagtatcatgtgattcatgcatttttgtgtg
ctctttttcttcttctatccaactgttatctatcttatccatcaatgtta
tagttactatgacaacttcagtttattgtgtctgtgtgtgtgtataacga
aattgccaaaatctgtttatagcgccattttctattacattttcatattt
tgattgattgatatgttctatacttatacaacttttgctttattcttttc
acttatttatggatttttgttcttgttgttgattttcatgaaaaattttc
acgattattttttttcgtgggggggggtttgtttgatatttaaaaaaaag
ggagaataaacaatcatctcacttattaggggggatgtttctttgtttag
ataatgtttatgtatctatatacatacatatataatgagtttttatgatc
aatgtcactttcaactctacaatgtttagatcagtaatgtgtgtaggt
>Contig319 EST cluster from Schistosoma mansoni 28/06/2002, 379bp
aaagaaaactagactcgaaaaacaagcatatatcttttgtcaaacaaacg
aaaatggaggtgaagacacattggagtattatacaggggatacaacaaag
ccgaacatttacagttcatctctttccgtttcaggctgggctgggggagg
agctcctgattgctgatataatgaggaaattataggttggacaatgtcgt
cgaaagctttctttttctgttttaattcttcaacctcagcttgtggatta
ccgtctaaatatgaaatagcctcctcaatagctttctcgattttcttctt
gtcgtcagcactaagtttttccccaagttgacccttgtctgcaatctgag
attttagagtataagcagaactttcgaat
>Contig320 EST cluster from Schistosoma mansoni 28/06/2002, 434bp
gcacgaggaaagttatcaagtggtctatgactactatgctcgtctttcaa
cttacagaagtacctccagtttacccataattcttgttgggactcaagat
tcgaattgtgagccatatgtgcgtgtaatagatgatgctcgtgctcgaaa
acttgccaatgatctaaagcgttgtgcttattatgacacgtgtgctgctt
acagccttaacgttgaacgtgtttttcaagatgcatgtctaaaaatactt
caattgcgtgcctctggtaattcacctgttccaagacctattacacccca
aatttcatcgaattcacaacagagagcatgtgctaatagccctgttgaat
gtgtgccaatcgttggaataagtcaatcacaacagtctttgatttccaat
gtagtgaatgctcctgaaggtcctctcatgaaaa
>Contig321 EST cluster from Schistosoma mansoni 28/06/2002, 368bp
gaaacaaacaaatacaccattggtcagcttcctggataataacaacagcc
aagagcaagcgaatgagggcaacactgaccacatacagaatatggggtgg
gtggcgactagatccaaaacactcctcaaagccatcatttggatgctaca
aagccacaggggactttcaaagcgacacggatggcaaacattcattaata
tcatgaacatataagctaactgtacatttgggatataatacaggggaacg
gggagttctggttagggttaattataataacacacaactaaacatttgaa
aaaacaactcccaactgaaaaggacagatgggaaaaattaacctacacag
catatcacgagtgggaat
>Contig322 EST cluster from Schistosoma mansoni 28/06/2002, 613bp
gcacgagagctgttgcacgctcttctgaacctgatgaaggattactttgg
tagagttacagaggaaaatataacaaaataacttcgtcttaatatacgaa
attcttgatgaggtgattgattatggatatggacagaacacagatacagg
aattttaaaatcccttattactcaggctgggacacgcactgccagtaaag
aggagactgctcaaataacaaatcaagttactggtcagattggatggcgc
cgtgaaggtataaaatacagaaggaatgaactgtttctggatatcatgga
gtcggtcaatcttctcatgtcaccgcaaggacaagttttatctgcacatg
tggcaggtcgagtgatcatgaagtcttacttaagtggtatgccagaatgt
aaatttggttttaatgacaaagtcagtttggaaaataaacaacgatctac
agctggtacagaagacagtagtggaggtattgcaatagatgactgtcaat
ttcatcaatgtgttaaattgggtcgattcgaaactgaacatacaatctct
tttatcccacccgacggtgaattcgagttgatgcgttatagaactactaa
ggagatcagttta
>Contig323 EST cluster from Schistosoma mansoni 28/06/2002, 639bp
gcacgaggatttccgcaggtcatggcgggcatcccgcaagcagtcaatgt
tcacagcaccagtcaaatgactgacaatttaagcagaaatgaaataattc
aatgggttaatcactgtcttaacagcagctacggtaaagtagaggagttg
tgcagtggagcagcttattgtcagctggtggatatgctcttcccagggac
gttgttgtttaagaaagtcaaatttaacacaaagttggagcatgagtaca
ttaataacttcaaagtattacaagctctttttaagaaacatggcgtagat
aaagaggttccaatcgaaaagttagtaaaaggaaagttccaagataattt
tgaatttctacaatggtttaaacgatttttcgacgtaaactatgatggtc
atctttatgatgccttaacagctaggggaggtgagaaaattattggcagc
gggaaaactccaaacaagtcccaactcgatcagccacgcaatagcatctc
atcaaatgctaaacccacaagtcaaaagcaagtagttacaactttgcgca
ccagtcaatctggcgtttcaggaactcctactaataataatcattattct
gctggagataatgcaaaaatggccatcctgaagcaacaa
>Contig324 EST cluster from Schistosoma mansoni 28/06/2002, 2174bp
gcacgagcagcgcgctattgggaattacgaaattaagcaatgttggccga
cggtgtcactccaggtaaaatggcttgttcagacggttgccccatggcgg
agaaagtacgctccatagtgtactggaggcaaccaattgtaacaggagtc
atattaactctcttgctgattgtcgaatttagttttatgtgtctttctgc
gatctccttcattgcttatattggtttagcccttcttgtttccgtcaact
tattgcgtatgtattatcactttgtggctaaaacagaaaataattttgtc
agagaatatctagaacgagaaatcactgtgccacaagataaagcagagaa
agtttctcgacgtctcactgaggttttaaacaaagggttaatacgcacta
gagaaatattcttactcactgatccccccgcatccgtaaaattcgctgta
ctgttatatctactgacatacattggtgcccagttcaacttcttaacttt
atgcatactatttacttttggtgtcttttgtgtgccgaagttttatgagc
gctaccaaccggaaatcgataaaatgattgagctggcgaaatcaaaaata
catatggtatcatcacagtttaaaacgcatcccgaaaaggtaccaattat
tggcagtggtctaaaagaaaaaacacaataaatttcttattttccaatta
caatgatcataccgagtcgttccaagttctacgaacaacgataaaaaatg
ttccaaagctaaactataataatgcaattctttttcttatataaatatga
taaatgaaactgtaaagcatgtaataagtatagtagttttgtgctctttc
tctctctctctctccactctacattgcgtaaatttttctaccaattttca
tacttcatacttttatgtttaaataaaactaactcctttcaaagctcgtt
attcatcccatgaagaataagatttgtgctgtcatgaatgtttgtcgaga
tacattttctatttggtttccgtttcaaaagtccaagtttagttgttggt
gtaagaggaagaagaaagtgaattgcaaaactgctcattctttttttaac
tgatcagtatttgtcgtcatcatctctctcctttttttcagctgtgttta
gattactatttattgtaataaaactctgatttctttctttttatagcgct
aaacaaaaaacttccaagtgtgtattgggactttgatttcgtatattcaa
gcagaactttgtacctatgccaatattgtttgttactagctatacacaga
caagcaaattaagtcagtttagcgcactttctgtaactttcgtcgttatt
tctcttcatggtaaatctcatttgttgttgtttacggttttcaccgtcgt
gtttaccactcctttttgttggcttcatttatatttagttattcgttatt
ttgccgtgtatcactcatcactcaaatgttgtattggtatttttttcttc
cattttctgctaagagcatttaatgacacattagtaataacacacactat
tgatgttatgctgactgttcgactggttattgtttaatgctgactgaaat
gtcgatcttttttgtaagtgtttttttaatttgcataaagcctgttctca
ttcaaaaccctgtaccaaaaatagatatggttcataattaattacataac
tagggtggtggctcttttataaggaaatactcttttattgctagttaaaa
taatgttagcctttgttatatctttttaaattatcctaacttccaaactt
cctggctagggttatttcaactagtgccatgtagtatctgtttgtttaaa
agcaagaatgaaattatttgtgcttggaaacaaatctatgtatttaacta
cactcacagggatttaatgaattacagtataagtggacataactggtata
aacatatctggacacctcaagatgtgtacaagtgtagttgttattgacgt
cttgtcggtgaacataattctatgtcctttcatcttatttgctttttcat
ccggcaaattacgttgttctacagtggtgtgccctcagaaggcatgtaaa
cagcttcaaatgatcgaaatgtaatccccagtaaaaattatgtgcatgta
tacagtacccttccactaaacaag
>Contig325 EST cluster from Schistosoma mansoni 28/06/2002, 546bp
aaaagcacaacgcagatagtactttaatgcctcattccaggaggccgaac
aggcgtattatcttcagcaccctttgattctggatttttgatcgtttcgt
ctacacttaacagaagacaagccgcttcggtggccgatattatggaattg
cttttcacaagtgctggttcccagacgccactttcgaaattgtcacatac
gcactctttttcaatgttaacgccataccaaatatcgccttttgcatgac
tgtgacgcagttggtttagaataatagttgagtccaatccagcattatcg
cacaattgtctacggataacttcaaaagctctagccatagcgcttatcaa
cagttgttcacgcccaccaatttgaagagcttctttgcgaagatagccac
tgagttccatttcggcggctccaccaccagcaacaaatgcatcattttta
acagctcttcgaactaccatgatagcatcatgcagtgacctttcagtttc
ttccataaattgttcagctccaccacgaacaataattgcgcaagtt
>Contig326 EST cluster from Schistosoma mansoni 28/06/2002, 649bp
ggtgatttgttgcatgtatattgtagtgcaaaatgggacataaaaaacgt
ccaaagtcagtgaggaatgcgcggaacgcggcgcttgcattggaggaaaa
acgttacactaaaattccacataccatgattttctcacgtcccggtgttg
gtagtttagtgaaacaattgtctctcgatgtaagagagattttcgaacca
tttacagctagccgtttacgtgtaacccgtcagaatgtactgaaagattt
tattactatcgctggtccactgaacgtaacacatttgttatatttcacac
atccaaatgatgagaaacgtgaacagaagcgtgctcgtcggttagctaga
gcttctacaaaacatttaaaagatgaaaatcatacaactgaacaaaatac
cactgtaactcaaggtgtaaccaatgaaagtagtagtagctacggtggtg
tttatctacacatgattcgtgttccgcatggacctagtcttacttttcgt
gttgctgaatatagcttaaaacgtgatatacaaactttggttcgtcgcgt
tttcgatagtcgtcagtatagttcaccacctttattagtaatgactggat
ttggtatgggtggtacgagcgcgaatacatccgctccatttacacatct
>Contig327 EST cluster from Schistosoma mansoni 28/06/2002, 671bp
gcacgagacgcctcttaagtccccagcttatctgtgttgcataaatattt
cacagggatggttggtggctatacagtcctgcgcgaaaagtcagaaaaga
ctatcagatacaagactcccagaggtaaagaggtttgtttgacaagagaa
gtctatcttcgggacgacataccatgcagaagtttgtcgtgctctcaggt
tgagtgccatcaaggtggacattgcttaccaagagacttggaaacgtaca
ttttaatcgatggattttatgctctcaactactgggaactatttgagctt
gaagacataaagggtgttattgtttcactgtcgtcggtgaattttgttca
gcaacaggcctcaacgaaacgcccatataagagaattcgttcaagtcttg
aagatgctagccaaacatgcattttatttgataacgagtttaatcgctcc
tgttttcgtcctccttttgcggacgagatccttaaagattacacaacaag
aatgaattgggttgctgctaactggtacataaatcacttgaaaggccacg
tttcactagttttcgtaacagataacgagaattatgtccacacttattca
tctgaaacanacaccacatcttgtaaattaactgtcttggattttacaaa
gtttttacagatgtactaccc
>Contig328 EST cluster from Schistosoma mansoni 28/06/2002, 860bp
ggtaaattcgtgaacgctgatacaccacaagataaacatgtagttttaaa
tgaaatcgaagtgatgaaagaattacatcatccgaaattactcaacttac
acgaagcattcgatgataagaatgatgtagcgatggttatggaactactt
actggtggtgaattgtttgatcgattagcagatgaaaattctacaacgtc
tgaagctgatgctattaattatattcgacaagtatgcgaaggtatacagc
atatgcatgattcgaatattatacatctggacttaaagccggaagatttg
atgtttgaaacatcaaaatcaaaaaatctaaaaattgttgatttcagttt
atcaaggaaattagatcctaaatcaccagtcaaagttagtctatcacatc
cagaattcgctgcaccagaaattacacggtctgaaccagttggattttat
acagatatgtgggcaataggagttttgacttatatgattttaagcggttt
atcaccttttgctggaaatactccagctgaaacaatagagaaaattgcaa
gaggtcaattctcatttgatcatgatgcattcaatggaatttcggctaat
ggtaaagattttattagtaaattgttacaaaaacaaccaaatcagcggat
gactatctatgaagccttgagacatccttggcttaacgaagcaatcaccg
acgaacagcgtcgacgtattccaccttcacgttataaagaatgtcaaaga
caaatgcatgaaagaatgggtgaatacatatgaaagaagcccagctattg
gccatttggcgaattattcatcaatacgtcaaaatagacgagataaatat
cgaatacaag
>Contig329 EST cluster from Schistosoma mansoni 28/06/2002, 635bp
gcacgaggctttctagggacctacccaataaagttggtcacgtcttcagg
atctgcacaaaaaatgtttgtgtcaagcagtattcatgctaatcatgctg
atttaattcatgatgtagcctatgatttctatggtcgacgtatggcaact
tgtagtagtgatcaaatgattaaaatttgggatttaaaagacaatgaaga
atgggtatgcactgcttcatggcgatgtcatttaggatcagcatggcgtg
ttacttgggcacatcctgaattcggtcaggttatcgctacctgttcattc
gatcgtacaatagctgtatgggaggaaatagcaggcactcaaactataac
tagtggtggtgaaaatgatggtggtaataatcaaactccttcaactgtaa
caaacgttgcatatggaagtcagtcagcaaacactaattggataagacgt
gcctaccttgttgatccacgtacttctgtgactggtctacagtttgctcc
aagacatctaggtcttcagttggctgctatttctacagatggcatgttgc
gaatttatgaagcattggatgttatgaatttaagtcaatggcgtttacag
tttgatttcggtacaaaaatggctggatcatgttt
>Contig330 EST cluster from Schistosoma mansoni 28/06/2002, 472bp
ggaagaaacggatatggccgtcacaatttctcgttcgcgttccaaacatt
cacataaaaggagaacaaattcacggcattcgcatcgcagtcgtaaaaga
gattttcgtggttcgtcaacagcttcttcagaatcttcaagttctaatca
tgggaaccaaaaagtaggattctctcgattcagtcgatcctcagcagacc
acattaaaaatgttcggtcaccaaaacattattttgcgaagtccagtcat
tcgaaacattctcatcataaaagtcaccattagatttgtacactttcctg
tattaagtgttaacctgtcttcggtttgcacttataatccttagttcaca
agtgagatttcagacaggtaattttatcatttggaatggaaatattcggt
ttcccaacaacacaactgctcatatgatcataatttctttttcacataaa
tatgtgtacaaagtaccaatca
>Contig331 EST cluster from Schistosoma mansoni 28/06/2002, 417bp
ggttatgttaagtgttggtcgtagttcagttacaaatgctaatcaacctg
cttcagtattcaatgcaaattcacctccaggtgctcccaaaggtgtctac
aattcggaaaagcaatttcaacaaccacaaatggctcaattgccatacaa
tagatttattcaaccaatggaacggtgtgatgctttaatcactgatttac
ttactgaattacaaccagatccttggcctgtacctcaaggtaaacgtcct
ttacgttcagttggtacagcattaagtattgcagttggtttattagaagc
tgcttatcctaatactggagctagagttatgttatttcttggtggtccat
gtactcaaggtcctggtatggtagttgatgatgatttaaaaaatattata
cgttcacatcatgatat
>Contig332 EST cluster from Schistosoma mansoni 28/06/2002, 563bp
ggagaactttccccatataatcagtgatatattatccgaagtcgttcggg
atggttttccagtggaatctgttgaggctactcttcatcagtacgaacta
gaaattcgacatgagtctgctcgctttggtttaaatctaatcctgaacct
atccaatgctgttaatcatggtgttgatttaaacgagttcctgaaaattg
gagctaatgtggatcgatttcggcaggaatggaacacggatccgactata
cttcaaagttttgttcagcaattctttctagataacaaacataaactgat
aactgtaatgcgtcctgatccaaactggaggtccatagaagccaagaagg
atgaagaaaatttggatagtttgacaaaggacataacaccgttggaaagg
gaaaaattagcactaaaggctcatcaactccttgaaaaacaaaatcaaga
agaagatgtttcatgtttaccgtgcctcgacatttttgacgtacctttgg
aatgccgaccagaaacgtttacactcactcaaacttctgaatttcctgtc
cagttgagcgaag
>Contig333 EST cluster from Schistosoma mansoni 28/06/2002, 598bp
cagctgcatggcatgtttttttttttttttttttttttttttacgaattt
ggataataatactttttgtggatcaaaacatacatcatttcactggtcag
aagagttcaaaattttaacaactttcccaatggcaattgtttctccttta
tcacgtaaagtgaaacgtcctagtggtggaaagttccgaaatgtttctag
acaaatcggtccgcctaaaacctcaaatcgtacaatagcagcatcacctg
atttgataaacctgggatatagttttgttttttcattagtcattttgtct
aatagacagatgatcttacgtatggatacttctttcatacatgtgtgaat
gtgaagcacagccataaaccctgaagaaattatggagtcgtactgcataa
tcagtagatgtgcatcaaatagatttgaaacctggcagaaattattcggg
gaacaaaaacaaaagccaggattgatatcttcctcgtcaatattcctcag
ttttaacttacaatgttctccagcagaagcacaattgacttctacatccc
caatatacacctgcataacttccacgttcactttactgggtaataata
>Contig334 EST cluster from Schistosoma mansoni 28/06/2002, 676bp
gcacgagggttcaagacaatactggggtcatgatgatagatttggaattc
atgagaatactccagggattcgtgttcaaaattcttttcacaatggagat
tttaaaagtcgtcaccattctggtgatgaatatattgatgatttaacccc
agaggatattgcaaaatacaaactagaaatcaatatggataaacaaccac
gctctctaaatcatcattatcaacatcaacaccgaccacatcatcattac
tacaatcatcccaataatcgttatcatccacctcatcataaacaacctca
aaagaattattctaatgctcattacacacaattatataattcatctagga
aagagccagttcgtccaaataataaaatacgagactcatacagtagtggt
tacaatactaggcaatatcaaactaacgaggaaaacaagactaggtgttc
cacaaacaatgataaaattccagtgagcgaaatgaacattagtgaggaca
gtcaagttggtactgatgaacctattcaaacaaacgatcctactgaagat
tccccatatttcgagctcgactttgctagcggaattttcgacgtacaaat
tcacgagagggctagattctttttaactttacgtatcgatgacagtgagc
tttctcaaaatgattgttacacaaat
>Contig335 EST cluster from Schistosoma mansoni 28/06/2002, 471bp
gagtacgtaaagcagctgcatggcatgttttttttttttttttttttttt
tttttttttttttttttttttttttttttttttgagacattcaacattct
ttaatcatccaaattggcatagttggaatgtgtttgaaattgataaacta
atgttacaataacaaatcaatattgagaatattagtactatgtcaacgaa
acaaaaataattgtagaaaaaaatagatgtggcgaaatacatttgatgat
gaaaacatttgaacaaaaaactatttcatttatcaaaaatatgcgtctaa
atcacaagtaaaaaacagatattgaaactgtttttacataaattgtgcag
acaattttgattttcagaaatcaatttttanacanacatgaanacgtant
aaagaaaancnaaaatcnncccnntncaanctcnttccgtattccnggna
nccccgngggatccnctagtt
>Contig336 EST cluster from Schistosoma mansoni 28/06/2002, 526bp
gtcggtaaaatgcccctggaacgcctagaagatgagggtcttgaaaagat
tcctaaccttaagctagcacaatgggcctttcgtgctggattagagaaaa
cacctgaacctttgcgtaagcagcttctggagaaaattaccaagtgtatc
caagatgataatatggctccatactacgaacttgtgtgtaaagagcttaa
tctaccagttgaccaacgaatcttgaaatctatgcagtcagtaaatgaag
caaaaattaaggagttagatgcaaagattaaagatgcggaagagaatcta
ggtgatacagaaatcagaaccgccatgatggaaaaagctcactatcttag
taagattggtgacaaggaaggttctctgtcccaatttcgactgattctgg
ataaaagcttaatgccaggctttcgattagacacaattttccatatcata
cgaattggattcttttttggagatagggatttgatcacaaagaatataga
aaaagcgaacagcctaattgaagaag
>Contig337 EST cluster from Schistosoma mansoni 28/06/2002, 501bp
gcacgagtgacgttctgttcgtcaaataactgttgtcatgaatatattcc
ggtttcttggtgatgcttcacattttgcagctattataattttagtactg
aagatttggaaaacacgatcttgtgcaggtctgtcaggacgtagtcaaat
tgcgttcgctattgtattcactacacgttatgttgatcttctgacatctt
atgtgtctctatacaattcgcttgcaaagatcatcttcatattttcgtct
tacgcaacattgtatttaatatattttagattcaaggctacatatgatgg
gaatcatgacacgttccggctggagttccttcttgttccatgcgctctac
tggcgttgattgtcaatcatcgttttcaagttgtcgagttgttgtggacc
ttctccatatatttggaatcagttgccatcctgcctcagttgttccttta
tagcaaaactggagaagcaganaccatcacttctcactatctattttcgc
t
>Contig338 EST cluster from Schistosoma mansoni 28/06/2002, 590bp
gcacgagaccgttaatgagggttcagtcgattagtgctgcctcatttctt
gctcttaatgcaactaaattcagccccggataaaggcatgtgaaataagc
ttttcaaagtgacgtatgaagagcaaatttgtagcactttagtatagtct
tgaatattggtctcagatagataacagacatcgatgttgagactttctaa
agatataaccaaccctgactgttgtctcatctgcattagcgtgcgaacgt
tgaaggaagccagtttcaatggcacatgtgctttcggaaaggctgtttca
gacttcgcattcaatagtagtgctcaactttcgactgctcagtgacttga
gagtgtttaggcaggacaggttttccaccataggcaagctgctataggag
ttgaagaatataggaatgtacaaaatagttagaaagtgatagaccagtga
cacaatttaaaatagtaacgagtattaacagatagttttgtgtgatttgc
gagaatgaggattgaagcacgagtagttttagtcataatttagttagtga
gcgggatagtatactgctttgatactcagatcgaagcaga
>Contig339 EST cluster from Schistosoma mansoni 28/06/2002, 522bp
gcacgagctttgtatagcaatatattgatgcaactgtcttcatcgtcagc
tcaacatcctagataatgttggataggacttatttttttgaataaattta
cagtatattttaaaagaaaattagtattgttaagcatttcaaagtgatgt
tcgttgttatacccgaaagaagaataaatgaatgttaactgctgagaatt
atttctgtactattactatatatattcttattggataattcatatttctt
tcaccataagctttcatttgatatattggttactgttatactatttgtca
ttgtagatttattcccaatcttttggttacagtctcttatactcacagcc
acttttagcttaatcttgtataattgttatttttcattttatggactgat
gcagtttcgtctgtgtgtatgtaaaccacgtatgtctgaagtatactact
catctggcggaggatataatttgtgttcgggactgaacgggctgggtcaa
gcaagatgctattgtacagaga
>Contig340 EST cluster from Schistosoma mansoni 28/06/2002, 630bp
gcacgagaaccgatggacaattgtcccaggtgatgttcaaccgttggtcg
ctgaattattaactgctgctgcaagcctaccacctccaccatctgacatg
gatttagaaacagctgaaatacctggaccagaatctgatcgaccttctga
tatcattatgtccagaccacgtttcacttcaattttacgatcccttcaga
ctccttcagggttcggtactaaattggacaatctacgtcatttaagtcaa
ggatgtttagaggaatatacatcagaagcccgtaaacttggtgttcgagt
tgcagaaagtaaacgtgttctcgaggatactgtagcacaacgtttgcatg
cagaacaacgtttatttgaagccagaattgaatgttcagattcatttgta
gcgacatcactaaaacctcaaaatgatctatctacagaactaattgttca
gtctcagaatcccaataatatatcaacttcaatatatcctactccttcta
ttactgctggtacattaagagatgtgaatgttagtgaatccaaagatgaa
agttcgagcaacactgttcatcttgaataaaatagatctattggtgatat
ttaagggctctagacgcaatgaaacttatt
>Contig341 EST cluster from Schistosoma mansoni 28/06/2002, 592bp
gcacgagtcgaactgcacttggtggtacagaaatgaattccgagcaaata
gccttacacttttcaatgccagcctctttagctagatattatcgggatga
tattactgtcatagttgtttacttacctactgctttctgcgattctattt
aatgattaattattactcatatgtaatttagatttgttatttctatttca
accctagttctcatctgcctatactcttgtttactcttccaaatatcttg
ggtatcggtatcatatgcacataaatgaagtatttcacacaatctaaaaa
tctgtatgttgattagtttctggtgtttactcagcaatgtgataaatact
tttatagttcctttatcctttggctttattaagttatcttgtaatgtaaa
atagtattagctatcatcgattagttaactgaccacctcttaaaactcga
tgtatattgaaactgcatttaaatcctttcatatatattatattaattaa
tataagttattacgattattttgcttttagtcacgttcttatagtaaacc
ttcgcttttaactctaaccataaatttccactgaagtttctg
>Contig342 EST cluster from Schistosoma mansoni 28/06/2002, 943bp
gcacgagagaagatcaaggaaatcgttcatcatgaacctgaagtgccagt
cattaaaaaagggaagccttcaaaagttgccccgcttcctgaaatagcaa
agaaaactgtcgctaagaagaaggttgtcaaaaatccgttaatccagcgc
cgacctaaaaatttcggaatcggacaagatattcagccgaaaagaaacct
ttatcgtttcgctaagtggccgaaatacatcgaacttcaaagaaagaaag
ccatcctgaaaaagcgattgaagatcccacccccgatccatcagttttct
cagacattagataggaattcagctggtcaaatattcaacttagttaccaa
gtaccagcccctgagcaaggaagctaagaggatgcttctcgttcatcgag
cacagttgcgtgctgaaggcaaacctgatgaaccatcatcacgtaaaccc
actgtccgcgctggtattcgcgaagtaactaccgccatcactcagaagaa
ggctcgcctcgttgtaatagcgcatgacgttgatcctattgagattgtaa
ttttcctccctgcattgtgcagaaaaatgggtgtaccctattgtatagtt
aaaagtaaggccaaacttggacttctggttcaccgaaaaacatgtacatg
tttggctttcactaatatcagagaagaggacaaatcgcggttatcgaaaa
tagttgaaatggtgaagaacaactacaatgatcgtttcgaagagattcgc
aaacattggggcggtggagttatgggttctaaatccctcgccaaacaggc
taaaattgaaaaagcaaagaagaaagagcttcaaattaaacttggataac
tttattttaatacaacttgncggaataaaaaaaaaaaaaaaaaaaaaaaa
aacatgccatgcagctgcattaccgtactgcgtaacctcgtgc
>Contig343 EST cluster from Schistosoma mansoni 28/06/2002, 657bp
ggttacgcagtacggtaatgcagctgcatggcatgttttttttttttttt
tttttttttttttttttttttaccaacaaatatacgatattttaatacgc
agaaaatgccataacacttagggaaacaatggtaactatagatatcacag
acgacaccaggattttacggagcgaagaggtgaatcattggtctgatgca
aataccatcgcgcattaaatcaaaagctttattgatatcttttaattgaa
aatgatgagtgatgaattcatcaaccctgatcgttcctgataaatagtct
tcaactagtttgggcactgagtcacgagacttccaacctccaaaagcaca
acccttccatgtacggccagttacaagttggaatggtcgagttgaaattt
ctgccccagcctctgctacaccaattacaactgaaacaccccagcccttg
tgacatgattctaaagcttgacgcatagtagctacattcccgacacattc
aaaagtataatcacaacctccatcagttatttcaacaataacctgttgta
ttggcttggaatgcttagcaggatttatgcattctgtagctccaaaagac
agagctaaaccaaacttgttttcattaatatctattccaataattcatct
agcacca
>Contig344 EST cluster from Schistosoma mansoni 28/06/2002, 672bp
ggttttactcttgtgatttgttgcatgatgactaatctattaacttctgg
tcatagacgttataacccactattagatgagtggattattgtttctccac
atcgaattcaacgtccttgggaaggacaaattgaatccgatgatcgtaaa
ctcacagaagtaactgacgtttctgtaaaatgcaccaaaaatccattgtc
acccgagtccgttcgtgcaagtggcttgatcacacccaactatcaatctg
tttacacatttcacaatgactttcctgctttggttaatgtaaatggtgat
tgtgaaagtgttagtttaacgagcttcaggtctgttgaagaaaatccatt
atttgcatgtgcgcctgcacaaggtgactgtttagttacttgttttcatc
cagattctaacaaaaccttagcgctgatggaacagcgtgaaatactacca
gttattaatgaatggtgccgtattactgagaaatatttcaaaatgaagaa
ctttcagtggttgcaaatttttgagaatcgaggtgcagctgttggttcgt
ctaacacacatcctcatggccaagtaaattatgacacccaaatgcttttc
catttaaattttatcttgctttgctatctcatgtttttcgcctctgacat
ttacttaaagataattatatca
>Contig345 EST cluster from Schistosoma mansoni 28/06/2002, 547bp
ttttttgataattaggtgttcaactgtggttgattttttggatgatagat
ttattaaaaatattaaaaggtatagtcaattgtggtagaaaggtaatagg
atttatagggttaccttcccttggtttcttagtgttatagcccatactcc
tttagtcttttagtattatcgtctatagtcccttggtttcttagtgttat
agcccatactcctttagtcttttagtattatcgtctatagtcccttggtt
tcttagtgttatagcccatactcctttagtcttttagtattatcgtctat
agtcccttggtttcttagtgttatagcccatactcctttagtcttttagt
attatcgtctatagtacggtaggtgggtaaaaaaaaaaaaaaaaaaaaaa
aaaactcgagggggggcccggtacccaattcgccctatagtgagtcgtat
tacaattcactggccgtcgttttacaacgtcgtgactgggaaaacccgcg
ttaccactatgctgagaatccctttgcagtggtatacggaggccgac
>Contig346 EST cluster from Schistosoma mansoni 28/06/2002, 557bp
gaaaacaaaaagttcttcaatgtacaaagtaatgagcagttggcagatgg
tacagtatcaaggctccatatgtaattgtcattgtcacggaccaggcatt
tcacgtattcattatttccaccaggcctgttggactatggaaactcaaaa
aattattgtgaattctaaaatgtaataaagaaaaacattactaaatctag
gaaacttgttttgcacaacaaggtacttgaagctgaacttacggttatat
cctcgaacacaaaagactgttcgtgttctttcttacgtcgataacgcttc
tggactttgtctctcatgtcgtgaaaataactttgcgtagccatgtcaca
gagtttcgcaaggtctttctcgttgaaagatgacgacaggaaacgattag
taagtgcacctgaagtttaaaaaccttatatatcttactttgtgcgcagc
cttaaaacctgcacttctgaatcgctctttttgatgaagtaccaagtatc
gtgaaattaatggcgacttccggtttcatgatgtacgacagaatatatag
catagag
>Contig347 EST cluster from Schistosoma mansoni 28/06/2002, 659bp
gtgcagctgcatggcatgttttttttttttttttttttttttttgaatcg
ctgaagtgtttattacatgaccattcaagtattatgttgttcaatctcga
aatgtttaaacaaaataatttatttacatgcacaaaccaagcaaacgcca
ttactgctcagtcttaactttttttggtgctcgatactgagcagttacca
tcgcgtgaccacgttcgaatggttcaagagtaacctgttcgcgtggggta
aattgtagttttcgtagtgtatcgacttcctttgcaaacacaacctcagg
agcagcaaccgagtcaatacatgaagctttgatggatataacggcgtgac
ctccgtttttcaagtagtattcggcgttgacccctactaatctagactga
tcaggttgagcgacatcagcaaatatacagtccaccataccaacaagcat
cctgtatttgtgaggatgtcttgcatcttctattattgggaccacatttg
ttcgatgcttagccacattcagaagatcacgtcccgaacgatgcgagaat
tctacagcataaactacgccatctgcaccgactacatcagaaacatggga
tacagtggttccgctaactgctcccaaatacaaaacacgactccctgggt
ttgatatgg
>Contig348 EST cluster from Schistosoma mansoni 28/06/2002, 1378bp
ggacgatgagagttttggtcgtgcccttgttcgctcttttgtattcttta
gttgatgctattgaattgccattaacaccgaaaacttgtttagatgtttg
cgtcactaaatttgatggggctgaagaagatgcgtgttccagaggctgtg
tcctgtcaaacttgaattcattaccagcgacatttacttgtgaggaatct
tgtgatgatgtatacaagccggatacaaagttagttgctgcttgcaaagt
aggctgtggtgcgactccgagtcacacatctattcgacttgggtttctgc
ctgttcaaaacttctttagcagtttcttcgacagtattcgtcatttattg
ggaggcgtaaataacggttcgggagccaatgcggataccaaaactaataa
ggtagacggcgacatggattcagattctggtaatcatgtggtcatatcac
gcgttcgcattttccataactttgccccatatgacgcacatgaaagtcca
ctggattcaccattcgacataaaaccactctttagtttgcgtggaatcat
tccacaagatgatgatgcttatgtcaaagctgtaaaaaatagtgatcaga
atattattcgtatacatgccgtcagtggtgatggtgaatcaacctttcat
gaacaccaacctacatttgttagaaaagctacttacttcttccgtcatat
tatgtttcgaccacttttattaccattgcttatcgcattgctgattgtga
tattattattaatggtgaagttaactattcacgcttgtcgcgttcgtgaa
catcggcatatagagtatgctcgtttgccaacgtatattgaagcaatgaa
tgtgaaggtcccattgtacgaagatgtcataaaatgtgagaagtcatccg
aaaaaggcccaattgatgcctaacctctacaaattatttgagaatatttt
cgtttttttcaataattgtgataaacacattattctgttgtcatcatcat
aacactcacttgctcatgaatacattggagtaaacactcaaattctcacg
ttttgtcattatccccttattttgaccgattttctgttgtgttgctttgg
tctatgctattgtgtttgtcactcctcaaacactaaggtaaataatgaac
tggaacacgtttttttgtggcactattttatggaccgaatgatttctttc
ttgtcttgttgctctcatattaataactgtcatcaccactggatcttttt
ttctgatcgcgttattttcatagactgttccttgttattattgtttcaat
aaatatcttaacgaaaaaaaaaaaaaaaaaaaaaaaaaacatgccatgca
gctgcattaccgtactgcgtactcgtgc
>Contig349 EST cluster from Schistosoma mansoni 28/06/2002, 622bp
gtgcagctgcatggcatgttttttttttttttttttttttttttgaattg
caaataaaacttacatttctatacagttatattctgttttacaatatcca
agaaactgttacaagtaattattgaattgaagagcctgaggttaatcaac
gccaacgacgtggaggaggctgaacacgtaatcgtggttgtgaatgacgt
ttggacgcttgatattcttttaatttactatcataaggctctggaactct
tccaaatggtccgccgaaatcaggcatttcttctttgatttcatttataa
gagtcttcctgtctgttaatttaaagaagaatatatcatttggatgtgga
cgttttgaagtatacaaacgcgttgatttctttgatttagttaattcgcc
actagattttaacgctttcctttctgtttcactaagttgcaatctgctta
tatccccaaatttctcgagataattatcttcttcagaagatgggattaaa
tgtttagctgatgatttatctataagatagtttcttggtgctattccgtc
agcaagataacgacgaaatgactcgctagaagtaatcttatccacaggat
gtaacatagcagatgttaaaag
>Contig350 EST cluster from Schistosoma mansoni 28/06/2002, 598bp
catcaccatataataacacaacattagtcttttcctattgttataactat
ggtattggttcgattcttaaccattagtggtacgtgtaggtgtaacagac
agacagacagaaagaaaaagaatgtttgttctatgggttattagtaagct
gataagcaattgttttaatgaaaaagagttgtatcgtatcgttaggaaac
aaaaaggataaacaaataaaggatggattagggttgaaatgtatgttttt
tttttaaaaatgttatacatgtattcattatcaataaatagacacacaga
gagagatggatacttaaagagcatagaggatcaaacaatttaaatcattc
attgaatcaatatcattaattagttatcatgtacaacagaacattataaa
ggattgaatacactttttttattaaccatagttactattgttattcaatg
attaaaacacaatcatttggcactgttatatatatttcatttggacattg
agatgaatgattttgaaaggaaataattaaggacaaatgaatgaatggat
gaggtacaaaaactagacaaattaagatatacatcagatgatgtaagt
>Contig351 EST cluster from Schistosoma mansoni 28/06/2002, 654bp
gtgcgtagattgtgaactacaatgaatgcaacaagttataacggagtgga
tggtaaggatgaaattctatcctccttggaaaaattatctaaaacggaac
ttgaagccttattatctgatcatgaaggcataaagaagctggctaaaaat
tgtcccgatattaaaaagatcgagtctgacaaagaagcctgcatgaatga
gaatcgacgtcaagctgaagcaaatctatctatggagccaacttttaata
tgatcaaaacggagcttgtggaaacttattctaattataaacaattagaa
attgaatatatgaaacgtaaatcagaagttgacaatatcggtacaaaata
ctctccgagtgtaattcttgctttgttacaaactgccaacgctcaagcag
aggaacagtctgaagaactggctagtcgatttcttgacaaagccatggat
gttgatgcatttttgaaagattttattcctcttcgtaaactatgtaatga
acgtagatttaaatgtgaaaagttagcggaacaaatatcatctggtcata
taagggtgtcaagctttaccaatgctcctcactcgtcatatgtacctaat
gtgatgatgaattcagatgtgtcaggcagtacatcacaactttaaccttc
atta
>Contig352 EST cluster from Schistosoma mansoni 28/06/2002, 498bp
aagctatggtttctggcattcaaactatcgatactaaccatgaagatatg
atacatgatgctcagttggactactatggaacaactctagcaacagcttc
gtctgaccattcagttaaaatatttgatgtccgtaacaagaaacaagttc
ttatagctcatttacgagatcatcaaggacctgtttggagtttaagttgg
tcacatcctatgtatgggagtttactggcctcttgcggttatgatcgtaa
ggtgattatctggcaagaaatcaatggacgatggggaaaagtctttgaat
attctgaacatgctagttcagtcaattgcgtttgttgggctcctcattct
tatggactaatgctagcatgtgcaagttcagatgggacaatttccatcct
tatatcagacgaaacaaactcttggcgtgcctttcgaatcccagaggcac
actccgttggtgttaatagcgtgtcttgggcaacctccataaatgctg
>Contig353 EST cluster from Schistosoma mansoni 28/06/2002, 561bp
gcacgaggtttaaagaaggttttattagtaatcattaacccataggaaat
attataaattgattttgcaatgtagaaagaatccaatgacacttatatac
ataagaaaagaaaacgaagttagaagtgcattcatttcatacaaacatct
gtaaaataaaaagaactaggcccaatttggactaggtaataattatagat
tattaaaacattattactgaactaagagagtgtaagacgaaaagaagaga
ggaaattttctagtggaaaaaaaacagaaacaaaatagaactattcaact
gtttcttttttttttgcaaaaagcataattaatacaaactaggctgttca
tttcgtagttcatttttattgttttgacaatgttcttgaagaagttgtaa
tatatctgtttgaaaatattccggggcttcttttgcctttgtaatccaat
agtaaatgtcccattcattgtctggtaagttgattaaactatcatacgca
ataagttgttcatgagtcattgaattcaggtatttagcagcaaatgtact
taacagaattc
>Contig354 EST cluster from Schistosoma mansoni 28/06/2002, 474bp
ggtgacggaaaaacggcagttcggctgatgcgaccaggtgtcgttgtctt
agttttggccggacgttacgcaggcagaaaagcaatcgttattaagagct
atgatgagggttcaggagaaaaaccttatgggcacgctctggttgttggg
attgatagatacccgcgacgcatcctcagaagaatgggaaagaaacggat
ggaaagccgatctaaaatcaaaccttttgtgaaagttgtaaattacaacc
acctgatgcctacaaggcattcagtgaatattgttttcgacaccaagatt
atcaataagaatgcatgaagacagtcttacgaagaagcgaattagaggcc
agctgaactgcagcagaggtcaatccaattgaacccttggttttcacaaa
cacgtttctatataagggtattatggaataaccccataaagagggggatc
cgcaaaaaaaaaaaacccgacatt
>Contig355 EST cluster from Schistosoma mansoni 28/06/2002, 606bp
cagccctttatcaccttaaccagctagcacaccacatagacttgaccacc
tgagtcctaaccactcacttaattaaatataactgctccaaaaaacaata
gataaaccatactaccaacacataaactctagaaccaaccataaaataac
taaaaataaccttataccaaaatctaaaactcaacggaaaagaaatcaat
catagcatatacctaaacatacaaaaagacttactgaaatacaccaacac
accagtcgcccaaaatgaataatatactaaaatcaagcaaaaagcatcaa
cccctaccaaccaaagtatatatatcaacaaacagcttgatctaacagtc
atatgacatcaaacaataaaccatttactactattaacccaaaaacttaa
cccactaaataaaagccccagaaacacacataacatcaaaatccaaccat
aaaatctacatacaaaacaccctactctaactaaaacaaccttcatcaac
actgatatacatcaacaaactattcaactcttagcacctaaaaaagtact
atatatccaaccaataaatggaaacatacaaaacttcacacctaccccca
ccaaag
>Contig356 EST cluster from Schistosoma mansoni 28/06/2002, 473bp
tttaggtccaaggttccgggtgtggcctcctaagcaaaccacctgcttcg
ttctgggcacctgggtagtatcacagccctcaagcaaatcgaatgagatt
tgtatggcgcatatgtatctggtgcttccttgtaccaatatttatatgtt
caaataaataaatagtaataatttgggactcgtcagctggatgtacctac
atctcagagttgatattcactctgggactcgaacccagtaccttgaaccg
atgcatatgtgtgcctggtcctacgttgtatctgactgacccactatgct
gaaagtagattagagaaagtattcattaagatcaataaagagcacatcat
tagtctgcgaagttattaacttatttatctgatttatcctgtccactgaa
taatgtggcagtcatcccagatttataaatttcctattaatcggtcttta
ttcaaataaacttttaattgatc
>Contig357 EST cluster from Schistosoma mansoni 28/06/2002, 664bp
ggaaaaccgtagtgtattcgactcactaggatgttggttgggaactctta
cgtatattcccgaaagaattgttaaaacgaattccatcaaaaatattaga
gaaatactatcctcgttaattgattagttgatttttaaccctattatcct
ggattgtgaatattcctactatgaaagttgcattatttattggttgaagt
aaactcggatattgtcgtcagcttttacattcctatttattttctgccct
aaccattatcatttataattttcattacttctaatggtgacattattcag
tcatcacaaattacttactcatgatcattatgatttttgattttgtttca
atgttcattccatttacaaagctcccgcatgatagttttctattacactg
tattttctttgttctttgatgtttcaaccacttcacttcacttcctgaat
ggttcctttaccccattactacatacattaaatctttccagtgttttggc
aatttttggaaaataaactataagcataatataaacatactagtggttaa
ggtttcatttcaatataaagctataggcttctgtttttttcttctttcat
ttgattttgtgtgcagaacttctaattattaccaatattgaacaattata
ataataataataat
>Contig358 EST cluster from Schistosoma mansoni 28/06/2002, 446bp
tatatatatatatatatacatacaaaacattttgattcaacaaatcagat
aaaactaaaacaactaactttatcttttcattttttgttaagttcattca
ttgttacatttccaattgtctatattctttcttttatttactgttattat
tattatcggtagtattatcctgcttaccctcctctttatttttgtctttc
cataaaataaatagaaacattttatgtttcactgaaagtgtgctttcatt
tttttccagttataaaagcattattgctagtttatgttacctttagtgtt
ttattttctaccatgtttacattttgttctccgtaatctttgacttttat
cttaagtaaataaattataaaaacaacacttgttaatgtggganaatgtt
atcctctttttttttcctttgcggtaaaaaaaattaaacagtaaga
>Contig359 EST cluster from Schistosoma mansoni 28/06/2002, 800bp
tggcctgaaattaacactaatggcattgatattgataataaagataataa
cgttattaataatcatgttactacaacatcattaccaaaaccaactgaga
aaaccaagtctgaacacttattaggtataaaaccatgtacatggggacca
tcttattggtgtcaatcagaagaaattgccaaaaaatgcggtaatgcagc
tttagaacattgtaaaaccaaagtatggattactatgtcaaattcaaaga
aatcatcacataagataacttctaaacctgataataaatgtacacgtggt
ccatcgttttggtgtgcctcatttgaaaatgctaaattatgcggtgagca
tgcagaatggcattgtctgaatgtagtttggtcaaatatacataaattca
aatctgattctatcaatccataattgaataatgatcaatcttaattttta
ctgcttagaggacatttttttgtttccccttctcatttgaaacctttctt
ttatacttcatcttgcctctgtatttgtgtttgtgcctattcatctattg
tttgttactgttttttctacaaatttgactttttgaaaaacaatccgaaa
ttattgagtattttttatttctatctgttgaaataaaatatgaataacat
tttgattttacactgctcaaaagtcattgacattaatgtctcatttttac
tacatatactatttgattaaaagtttactgttcaaaaaaaaaaaaaaaaa
aaaaaaaaacatgccatgcagctgcattaccgtactgcgtaacctcgtgc
>Contig360 EST cluster from Schistosoma mansoni 28/06/2002, 558bp
aaagttaacttattttttttataaaaaaaactatagtgtttacatttgtg
tattttatttctttgcttgttactaagtgctatctccactacaccccctt
cctgaaaaaaaaaagaaaatcatattttgaaagtaaacattcattgtaca
aatacgtgaataacaataatgtacgatcaaactgaagtggaattccttgt
taatttaattattagtacacaaaaatcagaaaaatcattttctccttatg
aatatgacgatgatttattaaatactacttcacaatttcctacagcatct
acaacactcccaccatctgtaccatctataaaatcatttttaaattatcg
tccccgtcaaaaaattcttatttgtggattaccagaatgatatatcccct
tgtttagactatgcaatgatagcgaaaacctgggaatgattggactactc
atctctaattattgccagtactgatattgaatgaattaattgttaattat
tttgggaaaaattaaaattcatctggtccattggggatgaaacccgacta
tgaagaaa
>Contig361 EST cluster from Schistosoma mansoni 28/06/2002, 589bp
attggacaatttaatttgggatttataatagcacaacataatcaagattt
attcatcattgatcaacatgctagtgatgaaaaatatcgatttgaacaat
tatcagaaaattatcgatttaaaagtcaaccattagttgtgcctcaaaag
ttgaatttaacaataacaaatgaacaagtgttaatcaataatttggatgt
attcgctaggaacggattcgcttttcgtattcacagtgacgaacctgctg
gtcaacaaatatctcttgttgctgcaccaatgctagaaaacaagttattc
agttacagagatattgaagaaatgttgtttgtattatctgaaacatgtaa
taagaaatgtcgaccatcccgtttgagagatatacttgcttcacgatcat
gtcgtagtgctgttatgattggaacagcattagatcttaaaaagatgaaa
cgaatcttaacaaatatgggctccatgggatcatccatgggaattgtcca
catgggacgtccaacgatgcgacatttatatcatttaaacccttttaaat
gaataacaatcaataatcatattgtacctataagtttgt
>Contig362 EST cluster from Schistosoma mansoni 28/06/2002, 597bp
ggaaattcctgtctatcttattggctgtgtatggaagaataaaccgaaag
tatttcaacgtgcattatatgatttcacattgggttcacaaaaactttta
caattaatacctgaaagttgaattggttaccgacttcaatgtgtgctcat
tcaatacactagcacacttgcacacacacacaatgtcaaatgacagtatt
tatttacaacataatgactattattattattaaactcgttttatttataa
catttaaaaaactttaattaacacgttaaagttcgattgaatccacagtt
cattgtatccacttgggagcaattgatgaanactattagcaactttgata
taattcattggttactaagttagtaactctaaagtatagcatagaaatat
gctgtatacttgatagtaaagttacttacttacttacacttgttacaccc
aatggaacacaggccaccgactatcattctccaactcactctgtcctgag
acttcttttctagttctatccaacttttgttcattctcctgggtagtaaa
gttgcattattatggatttgataaagtgaacttatttacaaaacaaa
>Contig363 EST cluster from Schistosoma mansoni 28/06/2002, 497bp
catggtgaagttaacggtccaaaagtaccaactgttgtcgtatcatatag
taggccatgaggatatctgtacatacacttgtaaaaaagtcgacttctga
agatattatttctctttttgtctgtctccattttccttccaatttttaaa
aatcttatttgaggaattctcttcaactccttcccttggtattgtacaac
tgttttgcgttttaaaataaaattctacgtgtctttatgaatttaatgaa
gtataaagcataatgagagtgaatgagtaggacagcaagtctgtgaaaga
ctttgtcttcacctgccatttattgaatcttttattcttataatcctatt
gacatatatatttcatatgactatatagattttatcatagaaatacaaca
ctatttttctctctttttcgtttttaaaaagcccctttattttttgtatc
atacagatcagaaaaaacagtgtttgcctattttcgatttttttccc
>Contig364 EST cluster from Schistosoma mansoni 28/06/2002, 475bp
tgaaatcaaccgtctctatttaagcactatcgcgattatcattattacct
actactattattattattagcagtagtagtatctaaggtaataaatattg
tattgaccttttattgggttcaatgagtacagtatgagtacatttttgaa
accatgtcaacaaaacaatgtcctcggtaactttcttttcctcctcaagg
aatcatccccattgtacacagcttttgttgcctcatatatagatatattc
aagaattctttataatgatgcctttacaattgaattcattattattatga
ttgtatgtgtcttccttgtacttctactttattattggtatagtcaattc
attgaataagttaaatgatcaaattttttttctcttttttcattctggtt
tatagtttatttattggttaaacaattcaaatgagcgacgtttcatttta
aagtcgcgccatgttaattttcaaa
>Contig365 EST cluster from Schistosoma mansoni 28/06/2002, 496bp
gcgattggaacttatcgtggtcatgttcaaatatgggatgtgactaaaag
ttcctgcatacgctcactaaacggacatatcgcccgtgtcggtgctttgg
cgtggaatgctgatcttttggcatctggcagcaaaaaccgttatattctg
ttacgtgatacacgtgcttcagccaattctggtggtggacccgctggtca
tctacctatcacaaatccctctaatacttctgtactaactgctgaacttg
ctgatagggatgaaattatgactgatttcaattccattagttcaccgagt
cacattgatcaagtagaaagtgattcaaactatccgcgggcttcaacacc
tatggtatcgatcagtagcgaccttccggaagttgatcctccaagtacac
cagctcaaatggatatagacatgcttgggtttcgagatgcggatcacggt
tcgtcatggtctgctgcaaggacttcagcaaattcactgtcaccca
>Contig366 EST cluster from Schistosoma mansoni 28/06/2002, 769bp
gcttttaccactactgcgtaaataacaagtgtttgtcttcaacagacccg
ctgacttttggataactgactctatttgattgataattgacagatgtatg
tgacattcaagtcgatattcagttgtttgtgttgcatggtaaatggttgt
ctgtcgtcccctttcttcatcaagataatatgattgtaggcttgaagtac
taacaaattatataattcccattaaaactgaattatctgtgatttaactg
gtttctttctgtttaaaaactataatgttatgattattattattattatt
attattacgttagtattcaaccactagtacctttttctcgttgtacattt
attatttgcatatacatgatttaataacatcacaataacctattcctttg
tttttgtttgtcgcttgtcatttgtgttgtttttcagaaggaattaaact
atgtggtctttcctcatttctttattgattttcccacttttagcttctgg
tatacattcaccctcttggtcaatttggtttttgctgaaattcattatca
ttttcaatcgatatagtaacggttggtcgaacgagaattgttttcttttt
tcgttcgactcttccttctcacacaccctattcttgttatttaaacatta
tatttaataatgagacttttgtggccgtttgatatgattccagttacctc
gtaaaaaaaaaaaaaaaaaaaaaaaaaacatgccatgcagctgcattacc
gtactgcgtaacctcgtgc
>Contig367 EST cluster from Schistosoma mansoni 28/06/2002, 485bp
cttcaactccattaatccctcaatgatttctgatggtcaacaatgtacat
tttatttgatatactttngtgatctgaattgttcaccttgaaccgcgaaa
aataagctggacaagtatccttatcaacatcatcatcttcatctaagaag
ctattcattttcttcttcaatttcctcattggaatgcattccagtgaaca
cacttaccttctttgttttacataactcaaacatacatgcacactatttc
attgttcctgtacttcataaaccttaatggtacttcctattccacaatct
cctttaattaatttcttcagatttttttgtacattcgatttcgtttctgt
acttaccttttttcatctttattctatggtgtgtggaatactgttggaaa
tctttcattttgccttccgttatcatcaacatgtttggtctaatgccttt
attagtttatttttttacagaatttttagtgtgtc
>Contig368 EST cluster from Schistosoma mansoni 28/06/2002, 503bp
ctactacaactataactgatttcccgatttctaagatatttctctcttga
cttgaatgaatgtcaattgtctattctcaagttgtgcatgtgtgtgtttg
atgaaattcatcagtatgtgataatttgatgaatattaaattccataata
aaagttgtttctatgctgaaatggccccccacccatccccccaactacat
ttttttccgaaagaataataatactactgaattggaattaagtatattga
tgactactaacatggacaattgtgtacacaaatttattcttattcatctt
tagtacatttaactaatcatcattttaataccgtttattgttacataata
catacaaatacctatgtacagtacattttttnctgtctatttgtctaatg
ctttattggtttaatctgaggtttggaataataaacaaaatttgttaaac
gttccatttgtatatgaagtctgtgattaaatagataatgttaattgttg
tcc
>Contig369 EST cluster from Schistosoma mansoni 28/06/2002, 582bp
actttgttattttgatgttataaatcaaaagatttacccactttataaaa
tgaatatgaagtaatttgatccaattcccccctcctttattaacagttgt
ntacgcaaaatacttcggatccgttggccagacattatcaaaaacattnt
attgtgggagagaaaaaaacagatttcagcggaggaagaaatcaggaaga
agcactggaagtggattgggcacactttgaggaaatcacccaactgagtc
acaagacaagccctcacatggaatcctgaaggccaaaggagaagaggaag
accaaagaacacattacgccgagaaatggagacagacatgagaagaatga
acaaaaaatggatagaactagaaaagaaggcccaggacagagtgggttgg
agaatgctggttggtggtctatgttccattacgagtaacaggcgtacgta
agtnagttgcatacaacacaatatgaacaattaaactgaaatgattaaag
agacaatttcaactttaaattacattactggtacaaatacatttactttt
taaagcaaaatataagggtaagagcaatagga
>Contig370 EST cluster from Schistosoma mansoni 28/06/2002, 421bp
tttaatcacaataatgacttcttttttaataagcagattaaaacaaagta
tgttaaacattgaatacttatgcaaacaaatgataagtcttataactata
acaacagttgtcataaattaaacaaatacagaatgaaatcaaacataaac
aagataaagatgttaaacaaaacaaaaatagaagccncaatacagcatta
aattgattcattaacaggttactattatattcattttttgaaaatagatc
tctctttcgttactaacggacagtatatatatgacatatgtatatgtatg
tatatatatattgcataataagtttaatgtagtaataattattacgtaat
agtgattacnatgtgtaaaatattgatgaaatacttccataaaatgaagc
caataagttattattattatt
>Contig371 EST cluster from Schistosoma mansoni 28/06/2002, 443bp
ctgaaatgtcgaataacaaaccagataaaatccatgataactctgctaat
ttaaatgacagttactagatggtttttctcaaaagtaaattaaatggttg
attcagcgactaggtgtgccttccagttttcagtgaattcaataccatta
ttacttgtgatgtatagatgactgtctttctcttgtttacttgatcttga
ctttagcgaatagactgctcaagcacccaatacactgtacttccactgct
gacttaggtttatttgtacaaaaaatctgtcccaaaagttgcttctgcaa
catcactgtaccttgtaattataaactttcgtttacgttaaaatatttgt
gttgattttggatcttcattctttccaaagcttactgcgataaacttgtt
cattatacaccttgaggttctgccagaatttgtggtacaccat
>Contig372 EST cluster from Schistosoma mansoni 28/06/2002, 428bp
aattcagtacagaaaacaggtagcaaaacttagttagatgacatacggta
aatcattagagctatatagataagtcatggattcaatagcaacaactaac
taaatataagtccatgtacttggtaccacggaagatagagattcgacttt
gctacaactcggttgagggtttaatacgttaacaacaagactgctttttc
tataacaattctacagttgctgttctttcacacaacccttataatcatct
tcctcttatttctagacactgtttcctataaaactctttatccaaacagt
gaatcattcccataatatatcaaaatgttttaccaaaacatttcttattc
tgcaaacacttttcaatggtgtaaactatattgaatatctactagctgat
cgtttgaacagttaatcatcggtaatac
>Contig373 EST cluster from Schistosoma mansoni 28/06/2002, 429bp
aaatttcttttttatacttcacagctctgttgctttttgaaatgtcccat
ggcaacaactttacttcagctatctctcctctcttgtgaatgtaaataca
tgcgtttacataggatatagtcataatgatgttggtcaaattgtataaat
cactcatatgtgtttgacttttgtaatatgctgacggaattttgtctttn
cctatatgcatatatgcattgttattacatcagtcttttgtctaatactc
atccttaatttattatttatttatttgaacacatcaatattggtacaaag
gggcaccgaatacatatgcgccgcacaaatcttatttgatttgtgtgagg
gctgtgatactgcccagatcccaaactgaagcaggtgtcatccttaatat
gtatgtgatgtatgatatttaggagtact
>Contig374 EST cluster from Schistosoma mansoni 28/06/2002, 785bp
ttttctcactttattgcatttataataaggtcaaaagtatgacacgcctg
atgatataaataatgtctgatatgaaaaaaaattcattataaagtagcat
tgtgaaggcaattagtgaacggctactcaatttatccgcgtacaaattaa
aaatcttttaaaataatgtctgaacaaaaagcagttatcaaaaatgccga
tatgtcagaagatatgcaacaagatgctgtggattgcgcaacacaagctt
tagagaaatataatatcgaaaaagatatagcagcatttataaagaaagaa
tttgataagaaatacaatcctacatggcattgtattgttggacgaaattt
cggaagttatgtaacgcatgaaacaaaacatttcatctatttttacttgg
gacaacaagcaatacttctcttcaagtctggttaattcggagaaaaccga
aaattcaagagaattgccaccaaaacaaacattgtaacacatatctgatt
tttctacacgcagcgtaaaccaattaacacgattttctgtagttctcatt
atttaccgactttatctttctatcaacaaacatagaaacttatacaggtt
gaatgaagatcacaaaacagaataaatattaatatgacagattttgtatc
cagattgttttttgtactggtcgatctattattgtattgtcgtcagtgtg
tgcttttgtctgtggtaattttattaaatcgaaaatgaagcttcttcatt
attagtaaacaattcaaataaactattattcgtac
>Contig375 EST cluster from Schistosoma mansoni 28/06/2002, 463bp
cttgtttaaacaataactaaacaaatatcattgtaattcatcaacttcaa
tcattgctcattatgcaaaatcagtgaccaatatattttcgtttgttttg
ttcatattcaataaaaattacctgtctattggaaaatatttctcatcata
caaatgaatagagaatttgtttgttatattcgattattaattggcatata
tcgtttattcttgttttgttctcaatctttttcgtgatacatttgatatg
tacactatctctccctcctctaaataaacaaatatcttactaggaaattc
agtaggcggaaattaattgtcgtgttggttatcaactttttaatctatga
cacactaatcactacattcagtaaaattggttttaaaggagaacaagtaa
ataagtgtgatgttcatgtgtttatgtgttctgtattcgttatattctta
attgaaagtaatt
>Contig376 EST cluster from Schistosoma mansoni 28/06/2002, 286bp
gaggaaatgccagtacggcaacgtccggaacgcgattcacgtctgcctgg
tgcacattatccaaatccatctgttgacgaactgcacagagttggcaatc
ctgaaagtcggcgtactgctgttagtcagttcaatatgtcaactaaggag
agaataatcagaccgagaacacctcatggtttagaaatgatcgatttcag
gagccgatcacctcatgcagatgttgacatattgcctaaaattattcgcc
ttgatcgcgatcaataccgcagagtgaactacacgt
>Contig377 EST cluster from Schistosoma mansoni 28/06/2002, 466bp
ctgatataatactatcaggtaaactagttcgtcaattgaccttctttgga
cccgatgaaatagatcaattgttaactgatcataaacttatgctttacaa
gcttcagaacttgcaactcgaatattttttcctatgagttctgtaaattg
ttcggatgataacctgccgctcgataaaagcagtatggaaataattcaaa
atgaactgaatagttcagaacgtcactacctcctttcatgcttggaacca
tcttcacaatttctaccagttatttatcccaaaaatttcactgattctct
gaaaagttctggaaataattatagtcagcttttagaaagtgttttagacc
taatcatgcttacctcaaactttaaagatcgatctgaagctttacaaaca
tgtttcactagaggtgtttgtactaaatagtgttaaccttttaaagaagg
gcagtaaatttgaaat
>Contig378 EST cluster from Schistosoma mansoni 28/06/2002, 521bp
cactttgcagcttgaaaaaagtctaaacctagatcatggaagaaaaaggt
gatcaagttctgttgagtcatgataatctcgatagagcttcacctgattt
atggccaaaacaaagtaattgtcttatttatacttttatttagttcctgg
tgtcactgaattccttacatcccggcaaaacgaaataaacttacataccc
ctccgaaatatgctactgatttggataaagaggatctggaacttattcat
gattttgggagtctgtcaactcaacagctaatggataaaattaaacatct
acagaatttagcttatcaagttggattggaagaagcaaaagaaatgaccc
gtgggaaatttttaaatattcttgggaaacgctaatttctgggttctaaa
actgaatataactatgttccactcgttttcgtttaaatggtttattaaac
caacgttatttatattatggtggcattttttgctgtttataattccccac
atatatatatatatataaagt
>Contig379 EST cluster from Schistosoma mansoni 28/06/2002, 382bp
tgnaaatggcttcattgaatcgaaaaaaattaactgaaactaatttctaa
tattcttcttcttcggcttctttcttttctacaactaaataatgttcatt
cgtttgtttctattatttttgtttggatgaacaatatacaatgctcattt
atgagtttctatattcaatgactttattattagtttctacaatgataatt
gattcttatttaagccttatatccaaatcggtccaaatgattttccgctc
acttccatatatatatctatataacttgttcaaacaataaaattattata
ttgtacgttaaataaatttaaacaatcataaatctgctttaattttcnaa
gaaaaatcgattttccaaattcggactgaatt
>Contig380 EST cluster from Schistosoma mansoni 28/06/2002, 578bp
cttcaaagtaatacagaaaatcggcgtcaaagtgtttggttcaataatca
agatgcagcatatgaacctggtgaacgacagatagatattaaatctggaa
ttaaattatcaaaaagcccatctttaagtgtaaaacagaagtcttttgct
gacagatttcacaaaataataaaacctcggtcgaatgataagtttcaaag
accatctggtctaagaagaccatcacccctttgtcgaaatagcgcaatca
caacagaaataagaatatttaaaatcatattacctgcataatcatgaact
tatagtacaaatttttatagatattgatattacttgtcctccaggatatt
ttccttttgacactatctaattaagacnagttcagcttttcttctatata
agactggtagatagagtttttcaagtggtataaacttcaattgataaata
cgaacagggatctacttcttacggttccaatacatttccgtgttaaatga
tgtacatttttttcggattatggatgttaatgaacatgtctgggataaaa
agcaaaactcattcaatcaattctattc
>Contig381 EST cluster from Schistosoma mansoni 28/06/2002, 430bp
ctcgtgccgtgtcaaaccttttttgtcaaaacagacgtactatttaaaat
ggaatttcaaaactacaaacggacctagctatagtaaccattatttttgt
ttagcaatgtatgtatgtatatgcataaatttgatcggttgtttcttttc
aatatgctgttatgtctcgtcagtttttgatagttaccaatatatatata
ttgtttagaccatatnccattttattattgtcattataactgtcccgtca
ggataaagtttcggcggggcaggaggttgatttgaatttggtattatgtt
tgctctaatgtttagttttatttttggtattaatttcctcctatatatat
atatatatatatatatatatatatatatctatagtttattaacaactacc
ccccccnttttttgtaccggaaaaagatcc
>Contig382 EST cluster from Schistosoma mansoni 28/06/2002, 364bp
cccagtgcacgtagggtgcttaaaacgtaacgctatagggatcatctttg
gttaatatgggtggagttttttcaaatttgtacagccgtctgttcggcaa
gaaggaagttcgtatcctgatggttggcctggatgctgcaggcaagacaa
caatattgtacaggttaaaacttggggaagttgttacgactatccctaca
attggattcaatgttgagacagtggaatatagaaacattagttttacggt
gtgggatgtcggtggacaanataaaatacgtcctttatggaaacattatt
tccaaaacnctcaaggtttaatattcgtgggttgacantaatgaccctga
tcgcnttggggaaa
>Contig383 EST cluster from Schistosoma mansoni 28/06/2002, 676bp
gtgagatggcacgattacttcctgttaaggagaactatttatgtagacca
atttttaagaatgcttcaaaaattacatcagctgatattgatcgagcatt
ttcactttatgatttagatgcaaatggtacaatagaagatgaagaattat
caggatttcttaaagatttgttagaattagcacaagaagattatgatgaa
gatgatttagaattttttaaaaaagttatccttaatcaatgggatgtaaa
taatgatggtaaaattaatcgtgatgaattaaaaatgatgcttatgcaac
aatcacgtttattaagtgataaaatttagaaaaatttgattgaattactt
attcgttactattattattcttgagtagttatgttatcgattttcnnncg
aaaantaagagaagaanatangaaaagaanagaaaaaagaaanccagttg
aagaggacaatngtnacgacgaaagcgaatttctacctcgataataactt
ctctctataagtttcttttcttttttcactaaataacactgtcataccct
tcattcttttttcttttcttctttttcttctctatctacctatctatcta
tctatctatctatctatcattctttctctatagtttattccattgaatat
atatatctatatatccctgcattttt
>Contig384 EST cluster from Schistosoma mansoni 28/06/2002, 594bp
ctggaatttactggaccgtctcgtcgtgtcttttccagcttacaagtcac
gtgcaatttcggcagcggctttataacgtgcgtcgtgcgcatatgtatgc
caatatgaactttgtatagtatttttctgcgaagggtatacatgctttta
aagataatctgatcatctatccagcgtaggtgcttaatgcacttgcatta
ttttttagtgattttgtccagtttttaacggcagcaaatttgctagctgt
gattgtttgtacatttaatgttagaaaccttatatgttgactgatattca
agtgacaaacttataaatcctgattgatctgtttgtaaataagacaattc
tttcctcattaaagttgttatttcgaaatatccctacaatggcagctgtt
ctattgtaaacaaagtttatttcctaaaggcaatctgccatgttaatacc
ctaatttgcttgtaataatattgatccttttgaaattgtctatatattgt
ctgctttcaatctgtttcatttgtgatccatttaattgggtctcttaaca
actgatctcgttcaaatcaaaaaaaaaaaaaaaaaaaaaaaaaa
>Contig385 EST cluster from Schistosoma mansoni 28/06/2002, 572bp
gcattgggaggccacagagacctccagtttcaagtanacctttacgttct
gctacggtttctcttcccaaccaaacnaatgtttccattggttttaattc
agtattaaatgcagcaggtccatgggcagcacatgtggctgggttggctg
aaattggcagtgagaattttcctttacgattaccagttgagccaagatat
cgtcaaattttcgttgtgcgacctaaaaatacacttagtcacatagaagg
tcattatccattacctggtttagatatgccatttatgatagatcataatc
gtttatttatcgaaacgtcgtgatctttccggggaatttatcgtttattc
cgataatcctaaatttgattctcttaataataattgtaatgaacaaaatt
cggtgaatcatgaatttttccatgaacatattcaaccattattgtgtaaa
cgtataccaggatttaaagatgttgaagtaacttcaggttggatatctgt
atgtgattataatacatggggataaaattaattactggttttcaccattt
catacaaacatgtatttttgca
>Contig386 EST cluster from Schistosoma mansoni 28/06/2002, 418bp
naataataataatgatagcaataatgataataatgataacaataataaca
atggtattattaataaaaaaaatagaaaataattttaggctgaacaatta
catttgagtttaatgtggaattatgaagaagaagaggaagaataggaaag
aaaagatttatacttttatttctattgttataaaaaatggcatccgattt
ttgttattaaatttcttcatttaactttaccttattatttctgtcaatta
gttttttttattcttatttgtttctgtgggtatgtgtatgatgattgttt
gctgattaataacggatttttattgttttgcctttttaacnagaatcggt
cttttgtttgtttttttttcgcacttaaatcgacatatacctgcaaacnc
atacatnatcttatacaa
>Contig387 EST cluster from Schistosoma mansoni 28/06/2002, 435bp
tgattacatctacttcttaccggagttagatgataactcacagatcactt
ctaggagatctaaacgcaaacgacttgatagtcatcatcctactatgaaa
caaaacgaccactgcattattgcgtccgaattagtagcaatacttcctca
tgaagttgaatgttgtcgaccacatttagtaccaggttggtgtgttgcag
tttactcaggacatcatcttagtaaaataaatcagtatttacagtcatct
gttccactccctggggagctcagtcatattaaacgaatagacagttgccg
atcatatgaaaataaatcaacttatgtctttttgcagatagccaaaccaa
gctatacttggctagatgccaatgaaaacattagattctatggtccaatt
acttcaattaaattcatccgatcccaaattattan
>Contig388 EST cluster from Schistosoma mansoni 28/06/2002, 590bp
gtagtgtttatgtatatcaataaccacatcagtcaaatttatccaagttt
tgcattcatatattatcaacnaaatgcaacctacctgttgattgacatgt
agtttctttcattataaatactgaaacagcatacgacttgttattagctt
cagttgattattttcatctcgttaatttttacgataaaactttgttttga
aaaagatcttcattttcaatgcttcctaataaatctgagtcatttgcacc
atctgtgggaaatgaattaaccagaaattttaaaaatcttggtgaacctg
tgtacgtaaatgtatatcatttgcattggcctaatggtttgaaaatgggt
gcttatcatactggaactgtagtatacgatagagaattcggttttggtgg
acatccatttgcaagtagcggtatcttccagactacaccaatggatattg
acagtttacgttgaagaaatttcattcaaagaaagattatatatgggtcg
gacgtatttatcgaaaaaagctgtagaacgtttgcttgctagtttagctg
atgaattccgtggtgacgcttaccatttactacatttcaa
>Contig389 EST cluster from Schistosoma mansoni 28/06/2002, 364bp
taaatatttttgactacttatttacttataaagcatatatactgttctct
ctctatctctcatacacacacacacacacacgcacacacacccccacaca
caaagacatactcactatcatgaaagctgaaacattaagctaaactacat
acatatatacatacacatatataaacagtttccaagcatgaaatatacta
ctcatttatgtacttcaaaaaaaagaagaacaaaccaatatcttctttca
tttgtttttgttgttgcttgaattcaaattgctttagctataaatgaacn
aatttaaatttttttgtacaaatctatatcatattgttttaaacaatatt
aattaatagtaatt
>Contig390 EST cluster from Schistosoma mansoni 28/06/2002, 498bp
gtaacgcttggtttattctgcatagccatatgcttaattggaataaatgc
cggtacagtttcaaaacctactgcaactgtgaaaccacaacctgtcaata
agatgaatactacaccagtccatcaagaanaaccatcattttggagacgt
atgtggaattcgtttacttccatgtttggatcctcaaacagtagctctgg
aacgaataataaggatactaaaagtccaaacccgaacaccactgaggcta
aaagtctttcattgaaagaaaggattatgaataaattcaacagtattttc
gganaanaanaatataatccacctaaagacagtgatttcactgagagatt
atggatgttattcaaacattgtttcttaaatttcaaaaatcttgccaaaa
tcttctccacttaagaaaaatggaaaggatttagttaaagaaaaagatca
ttgatgaaacnatagaaatacgtttaatatatgttactggaattcttt
>Contig391 EST cluster from Schistosoma mansoni 28/06/2002, 611bp
gtcaagtcggtaaatgactctaacatgatggcattaaaagaattagtcgc
agctcaacgaacttatttcactgaatgcaaacagaggactgaagaattgt
ctgctcaaatggaaagattaaagtaaacatntgcctttcgggggagaaaa
aaaagaggctaaattgaaataaaaacaaaaaaaaatccaattttgtgtct
ttccagtaataactaatatatacatatatggaactttattttgtgcaaca
gtcacgctatacaactactctgttgaaactcttttttggtcccaaattct
tcgcgttccccatcgatttaaactgctcgtcttttttttgttatctccac
acacctttactgttcagtgtatatttatattaatatcgatattatttgcc
ttatacatttcaataatgtcattcattacattattgaattaaataagaaa
tttacttatttcttttcaatgctttcatgattattcttcgatttatgttt
gtgtacgtgtgtgtgtttcttttctggtttatgtgtatttttcatatttt
tattgtnttttttggtgggtgggttggtgttggttgattgaaaaattatc
tattctgttat
>Contig392 EST cluster from Schistosoma mansoni 28/06/2002, 489bp
gggaatcaaatggaatatcccaccctataatttacgtgtcgtacgtaaat
ataagcgccgtaaaattacttcatagctactccgttaaaatatgtttaat
tgtaaatgaggatctatatatttattgtcgaatatgacttctttttttta
aaaaaggttttatattttttatttcttcaatgttgttactttgtttacta
nattacttgtttcacttctgttatacccatgtgcgcgcttattttgaata
tatatatatatagaaaatcagcatttaacttggtctggttcactattata
ttttttctgttgtattttactttgtattaattaaccttatattggttatt
atgacgtgttattgaaatttacatattgctttatatgcttaatattatcc
tagacaaaagctaataatctagtctacaagggaaatcagcaaatcatttt
tcaacttgatcctgattaaactaagtgactaataatttt
>Contig393 EST cluster from Schistosoma mansoni 28/06/2002, 586bp
ggaatttatctgccataaggaagtattaggtagcaaaaacactaagtgaa
agaaaagctcggttcccgtggaccgatgtaatgtcaattatagctgctat
tgacaatgaagcatcgtggtgaaaacccagtatacgggccgaatattgtt
cctcgatttgctcaatcgtcatcccgaccattacatacaaatacaagatc
tgactgttattattgcaatcgctttggaaaattggcacgcaaatgtggtc
ataatgatgctttcttgtccaaaaaatcatcagcaaacagatttaatgct
caatgcattcggaatgaaaatatagtccaaagaacaaacttaaatagggc
agttattccatctgcgcctcctattccatcattccctgtacccggtttac
ctccgactcctccacctgcttatcaggaaagcataaaagttactttacca
cctcctccacaatacgaaagaaagactgccagaaagtgattattacacaa
ccacctgcaacagtattcaaatggaatccggtgggtatgaccccatatta
ttgttactaaagtaaggtccgagtcnggatattncn
>Contig394 EST cluster from Schistosoma mansoni 28/06/2002, 888bp
ccaaagaatacacgattctgtctacgtttatctgaagatggaagtggaaa
aggagcggcggccatagcagcgtcatgtacacgacaaaattaaataatac
acacacaagaaactattgtttacattcagtgctttcatctgttttgttgg
cctgatacaattctccgataattcagaaaactggccctctttatttagtt
tcttggctatgattaatttactatacttcggaacaatataatcttaatat
tgaaggaaagaaacatcattatgaaattaaagaatcaaatataaatcgac
tgttttttttcttattagattacataataaagtagttcaataacttagtt
ctttatatacacggcatttttctgtaacttcctatgacttctgttatctg
gtttttatatcaataaagtatacttcatatatatatatatatatatattg
agaacttctagtcagtcagtggcatcaaagtcacagaatcttatagatta
tataattctctttggctttattatgtaagagtcaatgaaactatatacct
aaacaaaaaaaagttttttttctcttcatcagctattctatgcaatacat
gaagaattattctttaatgctataattatagaaatatttttttctctttt
aaatttgcaattttgtagagtaaacataaataagatttttagttgtaaaa
gaaggcaaatattctcaattatatgcgcgaagggttttacatttctttat
ggttcatacacaaaaaaggaggagggaaaggaactcttatgtcttttagt
tttcgcttatattactattatttttgagatccttattctattatattgcg
attgttgtgtgacgtgtatatatatgatgtatgtgtga
>Contig395 EST cluster from Schistosoma mansoni 28/06/2002, 777bp
ggattcagaagctgtctttagcgatttgaatcagccttgccaaaatgagg
atttcggacccttgcagagtgtagggtcaaaagatacattcaggacacct
atacttccctcacacttattagaacaggaattccaaaatttatttaatcc
agacacttctaattcaattgttactcaatcggtgaaatcatctttggagt
gtgctaacgtgaatacttctgcatttagtaataataacaaccaatccgaa
cagcagttaaaaaaaggtgaaaacactctgggtaccgtttcaaatacccc
aaagtcattgtcatcccaacagcccacaaatctagatgcttggttaaatc
tgttttctgatcttgggccgatcggtaatccagatacaatatcgaaaaaa
aactggtcaagttacggatgcttgaacatcacattgttgtggcaaaatgt
atgcgcttatacggattttccctcctattatacgttatttacacctctga
tgtgcgtattcccttggttactgtgttaattaatttaatatatttatgct
tcctttggttattgtctttcgaaaattttatcataaaaaattttgaaaac
ttaaatttctggtgctaactgtgatagctattataacgttacgcaatcag
aaaagtactcccctgtgttttcttttacaatatggtaaatattggcatga
actaattacatgtgtttattttgctttctatagtaataagaatagttttc
acagcacaaatgattatatgtattata
>Contig396 EST cluster from Schistosoma mansoni 28/06/2002, 550bp
ggatatccaatgttgtcttttttattctctttcttcttcacatcaaataa
tcatacaactcttatttacgcttcatcatccattggattgtctattctcc
ttatcacttagtaaattcgattaatgtacataccatacacaacaagtaca
ccaacatccatgttcattgtttaatcatctcatatacagttcttgtaccc
ttttcttcccctttctttttgacttcatcatgtctgtattgcgaataatt
tcacagtttgtatgtatgtgtgtttgtgtacgtttcacagattattatta
ttattattattattatcgttatcatatttttttgttaagtaatttatcac
cagattacttatttttttgtttttttaactttattcttgtttattttttt
gttgcttccgttactctagtttatttcttctttcttgttttgttttcgct
ttgtttccctcatctgtgtgtgtgtataatgttagtatactaatgttatt
attaccaatactactcattgcctttcaaacatagctaccctgttcaaaac
>Contig397 EST cluster from Schistosoma mansoni 28/06/2002, 492bp
tttttttttttngtggtgctgttcatgaataacaacaatttaaacattta
aatcaatttgaatatgagcagtaaatgataaacagtacacaacaattgtg
atatgataatcaagttggaatcacatagtaagtatgaatatagctatgca
aaagataaatggaatgaaataaataaataaaagtaaacaacaacaaatgg
taaaatgaaataacaacacacatacaatagaaccacaggtactttctttt
taaatcctggatgttaaaacaaaacaaatttagatctgtgtgtaaactgc
atttaaaaaaagcaccatagttaacgattgaagttagtgttacatagtag
tagagggaaaagaaaatgatcnaactaattattatagtaaatatttataa
gaaaaataaacnataatcnatgatttaaaatttcatccaaatgccaattg
aacccagaatgttcatccattgtacgttgattccaaagataa
>Contig398 EST cluster from Schistosoma mansoni 28/06/2002, 335bp
ttttactcttgtgatttgttgcatgactcaatgactacacttgacaatat
tgatcaagaaccagaacatggaagtgatgaattagttttgtcagaaaata
aagaaaacaagactagcgataatcatgttgataatgaaacagatcagtcc
ataggccatatgcgtgatgaagccttaaggctaaaagaacgtctaaagca
attacgtatgaaaatgcatcacataaagtattancncttaaacaatggtg
ataatggagaatacccaaccgatattcgaaattacaaccacagtcagaag
aattaaaagatggtgattgctgctggtaaacggta
>Contig399 EST cluster from Schistosoma mansoni 28/06/2002, 485bp
caaaagctggagctccaccgcggtggcggccgctctagaactagtggatc
ccccgggctgcaggaattcggcacgaggatcgatcaaaatcgtgatggat
ttattgatattgaagatttaaaagatatgtatgcatcattgggtcggaca
ccaactgataaggaattaaaagaaatgttagatgaatcacctggcccatt
gaatttcacaatgtttatcaacttattcggtgaaaaactaaatggtactg
atcctgaagatgcactacgtaatgcttttgcaatgtttgatccaggaaac
aaacgatatttagaagaagaatatattaaagatcttttacaaaatatggg
cgataatttttctgctgaagagataagacaaacgtggaaagaagctccaa
tcaaagaaggcaaattggattacgatggatttgtaaatctcataaagaga
ggcaatcaagacatttaggactaacatttccatag
>Contig400 EST cluster from Schistosoma mansoni 28/06/2002, 1497bp
ggcacgaggcgctttggacttctgtcacgcttagtgtgtttgttatgagt
aattctgtagaagattctgagatcgaaactaattatcatgaagtagtcga
tggcttcgagaagttggacttaaaaccagaacttcttcgcggtatatatg
gttatggttatgaaaagccatcggccattcaacagcgagctattaaacca
tctatagagggtcgtgatgttatcgctcaagctcagtccggcacaggaaa
aacggcaacatttgccatcagcattttacaaaggatagacgtctcatcaa
atacttgtcaagcccttgtcctcgtgccaaccagagaacttgcaagacaa
attcaaacggttgttcaacgcattggttcctatctgtgtgtcaaatgcta
tacgtgtatcggggggacaagaacctcgcaagatatggcgtgtcttcaac
agggtcaacatgttgttgttggtactcccggccgtgtctttgatatgatg
aatcgtaatactctggcaactgctaacatcaagattttcgtgttggacga
agctgatcaaatgcttgatcgtggttttgaaccccaaattaaagaaatat
atagatttctacctgaaacggctcaaatcatgctactgtctgccactatg
ccgaaatcaatactttccatcgcacgggagtataatgcatgatccctgtt
caaatactgattaagaaagaagaattgacattggatgggatcaaacagtt
ttatattaatgtatccaaagaagactacaaattagagaccttaatggatc
tatatggaataatgaatttaagtcaagtcgtcatttttgttaattctgta
aataagtccacacatatttgtaatgagcttaagctcaaaaaagttccaag
tttcatgcattcatagtgatatggatcaagaaaaacgtgatgcagttatg
gaggaattccgtagtggaagatcccgaattttgctgtccactgatattct
ggcgcgtggtatcgatgccccccggtctcattagtcgttaactatgacct
acctagtaatcgtgagacatatattcacagaatcgggagaggaggtcgtt
tcggtagaaaaggtacagccatcaacttcatcactgaatcagaagtagaa
gctctaagtgacttacagcaatatttcaatacagaaattcttgagatgcc
tgatgacattgttgattttctgtaacctgaacttgagcccacttatacat
tttaatatttgttcctagctgagctactttcagtttttattgttggttat
ctggtcattaattttcgagttttattcttccatccaacaccgctcttgtc
acatctttaggtgttactattcctgattcttcaatttgttcactgggggt
gcttaattgggaaataaatcagaatttgcgcattgtggaaaaaaaaaaaa
aaaaaaaaaaaaaacatgccatgcagctgcattaccgtacctcgtgc
>Contig401 EST cluster from Schistosoma mansoni 28/06/2002, 824bp
ctcgagttttttttttttttttttcagcataaccaaaattgtattattat
atcggaaaccgaaaaaaatttacaaaacatagattcccattacaatttta
ttacaaatcaatagtgcaaatctcatattaacacctatgtatcacacctg
ccgttgcatttctcgttaaatacatgcaaaagttagaaaacaggaaaatt
acatacttgatgagtaataaaagcatagacttggggacaaataacattgc
aaaggaatcagtctgtaagtttatttacaaaagacttaagtgaaaattaa
taatttccatatttaaacagcaaggtaattgtcgagtatccgacataacc
actttcatgtagggcacgacgataacatatgcggtgataacacctgtttt
aaacttcaccgctatgacggggaaattaaatataaaacaacatatggata
ggaaatccacagtagcaacttgaacaaagaaaccctctgaaaatatacag
ttacagatattattgacggaagcaatacttttgtttgagctgttagcggc
gcgttggaataactgcagtagtattaatcggggtagcagattgcgaaaaa
gcattgtctacataatttgtatggtgagacacagtgctgagattttgagg
gtgtgttacaggtcgagaacgcgtactacagttgacagatggcttaagga
tagcagggtctggttttagatgagctgtttgttccggacgagaaataccc
gttgcaggtataagctgaactcggcgacgatagaatgctcccttagactc
cccccgtcaatcacaataccatan
>Contig402 EST cluster from Schistosoma mansoni 28/06/2002, 364bp
agcgaatctttcacaattgcatttaaccagtttggttaccgccattatta
ccgacgttcgtgcttatagtataggcgatgtgaacaaacattcatatacg
ggactaatgtgttccaagcattaaagatttcattggaaaccttaaaaata
aatgtgtatgggctctctactcatcaactcgacaagcatcctgatctaaa
tgtattcatcaatgatgagtcatatacgggactaatgtgtgccagcatat
aagatttcattgaaaaccttaaaataaatgtgatggctctcactcatcaa
ctcgcgaagcatcctgatctaatgagtcatcacgatgatgctcatctggg
ctaatgtgtgagca
>Contig403 EST cluster from Schistosoma mansoni 28/06/2002, 374bp
cccactgagtagtctccattatgtatgntgtaccacattttctttataca
ctcttcagttgacgggcatctaagctgcttccaaggtctggctattacaa
ataatgctgctatgaacatagcggaacagatacccttgttgtatgaacat
acatcatttggatatatgccataagagcggaattgctgggtctagtggta
gactaattcccattttccttgaggaatctccatactgatttccaaagtgg
ctgtacaagttgtcactctcacaagcagtggaggagtgctcccctttctc
cacatcctctccatcataaacctttgttggtgtttttgattttaccattc
cgacaggaggaaggatggtatccc
>Contig404 EST cluster from Schistosoma mansoni 28/06/2002, 538bp
tgtatctataaactcaaattatcgagtggtcaaaagaaaactcaattaaa
ttcccccttagaaatcacattttgaactcagattatgtttatttgtttgc
tttttttctgtatttgtttacaataacttaaagattagtcaaatttatgt
atatgctatttgattactttataagaactgaaaaatttccttttcagtta
tatatgtacagttatatggatccatgaactaatgacactactgataatga
taataatgataatgataaagcttgattcatacatatttataagatgttat
tcattcaattgttctctcattacaaagcatgctcaccctcttaaaaaaat
gaaaaaactgtatgaacatatgaacagctagttgttcaatgttttaattg
aaatgatcattggtcaattaatgtatcattaaattttcttctactttagt
tttatctaataatcaaagtaccttctctttttgggttatacaattattgt
ctttattgtacttaaatacaatataaatgattttgtat
>Contig405 EST cluster from Schistosoma mansoni 28/06/2002, 387bp
gagaaaacactgtggaagtcagtgtggaggttcctcaaaaagcaagaaac
aggtcccccacgagatacagctgtcacactccgaggcctagacccaaagg
accccatatgcattctagagagacctgctcatcccttcccactgcttctt
tatttacagtttctaggaaatggaaaccacgcagagggcttttagatgat
gaatgggtttattaaaatcatattattaggaatgtagccaaacttattat
aggtcttaattggggggcccgtacccaattggcctataatgagcggattt
acattcactgggcggcgtttaacagtcctgaattggaaaaccttgggttt
ccacattattccttcgaagatctccttttgcaatggg
>Contig406 EST cluster from Schistosoma mansoni 28/06/2002, 468bp
aagaagacaatgatacagatagactctactacggatcctaccactttcga
taatacaacagtgaccagtacaacaactgagttcaataatacaacagtga
ccagtacaacaactgagttcaataatacaacagtgaccagtacaacaact
gagttctcaccaataaaccaaaagtggaaaactctaccacagatggtact
acttataccacaacccccagtcattttagtacttccacaagcacaaacga
tgctacaaattcaaaatttcaacgaatattctacatgataggtggattga
tcagtttaatggcaatcaattgatgaaaagaagcacttatttttttgtaa
tcaatgtataactagtttcatgtatttcaaaatacaattcatttggatga
ttatagtggttgatagttacaactctattctgtatatgacatcttttatt
gattttatcagtatttgt
>Contig407 EST cluster from Schistosoma mansoni 28/06/2002, 393bp
aagatgaatttcattcgatctaatctgcataacatatttcacaacctgaa
tacaaaattgcatgtattgtatgcatatggttgtattgttaggctttttt
gtttgttctgtccgttttatttattaaagcttcttttgtcatgaataatt
aaacttaataaaatatgaatcgttaatatccatgtagcttgtccattgtt
actttccttttttggttctggctctttcttttccctttcccgtccacagt
ttgttacttttaaaaacgcccaatttgtcctagttctccctttgtgtgtg
cacttcgcttatttatattgtgttttaactctaaaagcacgtggtgtcta
tctgtgtgtgttaattaaaacgtacaaaatatttgtgtgtttt
>Contig408 EST cluster from Schistosoma mansoni 28/06/2002, 575bp
gttagaaactattgtaaaattttataaaatgtcaaagaaacccagtaata
atcaagatgtttcattatcttcaaaaagtgttcagttcataatagcatta
tttggaatatctacatttatgatactcaacatcacacttattgtgagaca
atttcatccagagtcgaaaaattccccaactttgatgatatttcaaactg
gaataactttgcttggtttccttataattatatttcttgttgtaataagt
caattgaataaaacgtctgaaatgttatcagaagaagagatagtacatga
atcgataaataaagaagcattggctcgtcaagaagcaaaagatgatacat
acatactatcagtttaatattggatttattcaagtaatctaatgtgttca
attaccttcaaagaattaggtttcttaataacggttctcgcagccataat
attttcatttaattatgggtagcttacattcatagtattgtgtgtaatta
tcattaagatttattatatatgtattattttaaacataccgtaaacaaat
gaatcaataaactgtttaagaattc
>Contig409 EST cluster from Schistosoma mansoni 28/06/2002, 642bp
tattgtattatcttattatttcactataaagtttcattgtctttattcag
ttcatctttataattgaatgtgagcattgacaatatttcaatatgatatg
cataattaatattactcatgaatacaatttactacaaataataaagacat
ttaactaacattcaattaaaataatgaattaaagttagtttatgttctaa
ttcagataaagtgtattttgtatggtggtgtgtatgtgtttgcgtatagt
ctgttcgcttacctatctagtcgttgttgtatttcacttctttgaattaa
atctctcccttgttctacaatctttttcttttttcagacaatcagtgttt
gtcttaatttactcttttgtggcttagcggtatttcttcttccagttaca
atattgccttattattattattattattactaaggggtcatcacattagt
tactttcaactttttattttggctataccaggaatttttttcgttctaaa
tcttttttcaattttcaataaatattacaacggttaagtcttgttgcaac
gtcattagctggcctttctacgactatatcattcgagcatagttgtgtgt
gagtgtgtgagggttgtttgtaacttttgagtatattttctt
>Contig410 EST cluster from Schistosoma mansoni 28/06/2002, 594bp
ttnnttttttttttttttttttttttttttttccgaaaatccagtgttat
atttataaattaacaaatcaacaaagtaacatacactttttggttataca
cacattaatgactgaaaaatgagcggtgagtaaaacgtaatgtaaaacac
ctaacttctggtatatctttttaacgtaaactaacgctgaaatcaacagg
tcttctaaattgaacgctaccaaatgaactaacgttgaacaaagctttgc
ggacaacatctgcgtctacttcgaccggaatgcctgatttgttcagagac
tcacgaataacttgtttagcttgtgtttcagtttgctttcttccataatt
tggtccaagtcttgaggccatgcgagcagaaatgtcacgttcactgggta
aatcactaactggtgtagtaaggcttacacgcattggacgaccatctagt
tcacgaccattataacgttcaattgcttcaagcgcatctgaagaatgatt
ataaattacttctgcctggccaggtcgtgtaacagtacacagacgtaaac
ttccaacgctgctaaatagctcgaatacatcaccctaccgtaac
>Contig411 EST cluster from Schistosoma mansoni 28/06/2002, 535bp
ttnttttttttttttttttttttttggtttctaagttttattgatataaa
tagaacatacgaaatgaaaaataatgaatgcgcaaaatgacccaataaat
ttagggatgaatgtgacagaacttttgaagagagcgatcgattttgaaat
aatgcgttcgatgcttttacaagcttgtgaaataattaagattcagctaa
tgaagactagaaggtatgtatatatatatatataaagtgagtggtgagac
aaaattgtcatatgattcaacagtacaacaaaaatagcaatcacagttgt
taatgtaaattagccaagaagaggaattgtgttcctttgaacaggtgaat
attgatgatggatatagagaggtgatcaacaacacgaattgtgtaaaaca
tcacaaacaagaactccgtatgatgctagaaaataataactcaaatgtaa
acatcttgataatgcaacaaaaaaaaggataagttcaaaatccacagtta
atacaaaaacaacgggttatgttgacaatagtcac
>Contig412 EST cluster from Schistosoma mansoni 28/06/2002, 484bp
tttnttttttttttttttttttttttnttnntttttttttnttttttntt
tngggaattacttatgaacaatttataaatacgaccaataaaatgcaaaa
actatcatatttttaacaaatgtaaaatgaataacaaaaactacaaaaag
tacccacaataatggtcaaaatactgacaacaacaacattcaaaaagtca
ttattcaagccctgccgcgatgcgttcctccttgagctcctctgctgtta
tggcaaacttgcttttagcccactcatcaagttttaaaccctgaacgaag
gtccattttccattcttgatttggaaaggaaaactaaaaataacatcttt
tggagcatcgtaagaaccatcactgattaaagacatcgacacccattcgc
cctccttcgttccaagccaccagtcatgcatgtggtctgaaacagactta
gcagcagacaatgcactacttagtttcctggctg
>Contig413 EST cluster from Schistosoma mansoni 28/06/2002, 552bp
agcagtgactaagtaggcatggtcatatgaaggcatctcaggaaggaaag
agccaagccccccccccccactttcgaccgtaccagggcatttggggatc
agtgcaatttggttatgtagccattccttacgattcaacatttgattgag
aatcttggacgtcgtcaaccgtacggcagaacaaaaatcacattcagatc
tactgagcgttgcgtaaacgttaaagtagagttcatagagtactttcatt
ttgattatcacataaagaactagtttttgaagatagacttttgtttgcac
taacttacctgttcgcttaataattacacgatttattttttttgtaggat
gatcagaaatatggtatttatacgcccgcttttcgtaccaatcggcttcg
ccttattcctgtcaacgtatcgcaacatttaacactagtattccgtaaca
acaactaataggaaatatctttattttaattttataatatttgttcgtac
cggtagaaataaagtatgtatattactaaaaaaaaaaaaaaaaaaaaaaa
aa
>Contig414 EST cluster from Schistosoma mansoni 28/06/2002, 346bp
tttnnttntntnntnttttttttttttttttatgatttaagaaaatatta
gatattgtataacagatctgaatttgtttatgaaaattgtctcaataatg
agatatttaggcatcggtttttatcgaactgcaataaacaggtgagttgg
tatccggtgtggtaatattcaaacattccttgacagaattcgagagcgtg
ccaatatcatcagttttatcctctttatcagaataagtactttcaatgct
gggtctattgtcactcaacttttcgtcagttgcttgacaaccttcctcga
aaacctttcgaaattcttccgcatacgtagagttagcctcgtgccg
>Contig415 EST cluster from Schistosoma mansoni 28/06/2002, 676bp
tttntttttttttttttttttttttttatttaaaattcgtaaattttaat
gagattattatatactgtttctgatcaatatacaagataaattaaatgat
tgcaaaaatcggttccaaattgtaataagtattatactcgaaaataagga
ccatttgtggtacgatttagcatagcctcattctgtattcttgatgatgc
ttctggggctaaacgatttaataacggacgaataaatggttcaagtgcga
ttatggctcctatattgcattcactggagccaacaaccgtcagaaataat
ggcaaagccgattggcatgtgaaatgaaattggcagaccaccatctcttg
ataactagtgatcatcgactctaaatctccaagatctagtttgtttactt
gttgtaatgatacgatgaaagcagcagttacatatggtgaacgcgcttgg
tcaggcatatcatccattgtggcacttgcgacgacgactccgtctttatc
tgcaagaaatataccgaggatcccatctacttcagacaggaatctcttaa
gatagtcacaagcagactcagacatcagtcacgttaaaaacaaatccggt
tgtttacaagggtgacaggtactgcaggctggttatgtcnaaacntcaaa
aacctgcncgcgggacgctcgtgccg
>Contig416 EST cluster from Schistosoma mansoni 28/06/2002, 729bp
ttnnnnnnnttntttttttttttttaagaaaccaatattaatatattctc
ataaataaatatttcaaatagatttctagaatgactaataacccagaaaa
tcctaattattatttcgaaagtactctataaaatacacttcccaacttat
taaaatggtacgaagttgcggaattttgtccacagaatatctacagctcg
cagttagtaagaaaacccaagatgataaacttcaatattacatggtccac
aatatgcagaggaaacagaattagataacgaattgaaaaacgttcgtatg
cacagacaaaaggaaaagaataaattggaactcaaaacgacagaaacatg
attataacaaaacaaacaggttgtcaccatcagcaggtgtttacaaaaca
actaatataaaacagaaatagtcagtgttcaaacgcaacatgaaacatct
tactcttttcagaagcatttcggtatctaccaaagaaaatgaaatctttt
gtacaacacattattgcataacactgattaaataaaacattagaaaagat
gtacatttgtatttacaccaaaagtaccactttataaacaaaatatcttc
gacagaatcaatgttcaagaagaacatttgtgaaacatgttagctatcaa
gagtttctaatatagctccactgtatgcaagatcccagtagtgttccacg
tcacgtttacgaaaatgtcgcgtgcgtaa
>Contig417 EST cluster from Schistosoma mansoni 28/06/2002, 474bp
ttnttttttttttttttttttttttaacaatgacaacgaacgtttttaat
atatttacgcccgatttataacatcccaatgaaaagattacaatacaata
agtaaacccttattgaatcatcaggtttcttacttcaatattactaacag
aataaattgcaatgagtagaatgtccaaggtttgttttatatacagataa
acagcaacagttagaattccctacggtgataactattgggactgaagaac
gaggtgacgaccagacgctggttgaacttacgacctgttagagcggttgc
agctttctggcaatcgatcaagcttgcgaactcgacgtatatttttccga
caccgggaacttcaattccaggaattggcctaggtatttctaaactccgt
acgaccccgtacttgctacattctgcacggacatcntcaactatatcttc
atattcttcatcatcntcaaactc
>Contig418 EST cluster from Schistosoma mansoni 28/06/2002, 481bp
ttntttttttttttttttttttttacattcattataataactaatttatt
tttcctcgaaagaagaaaattctgctttacaaacatgctaaagaaaatga
atctaatcaaataaactatcagttaaaagaaagggatagacaagcaaaca
aacaaaaataacagaaaaaatgaggtgtttatagaaaagtcacatgagaa
tagtagttgccaccctgactttaagatataaaagccatttgtaatgaaat
ttatcagtaaaaagagtattatgtggtaaaaaaacaaccatcttctaaat
tgtaataacctatatatatacgataggttgattaattgcctattggatgt
tatgagaaattgatagctttgccacagaatgcagagagacaagattcacg
cagagcttcagacaccgtcggatgggcatgacagacacgtgcaacatctt
cagctgaagcaccatactccatagctaatac
>Contig419 EST cluster from Schistosoma mansoni 28/06/2002, 441bp
atatggatggttgttgtatgcaanaattttcagtatatctggactgatgg
gggatctaagtattatcgtgggggatttgaacaaaatatgtcccggcgtg
aagctgccctaattcttggtgtgagtcaacagtcaagtaaaaataaaatt
agggatgctcataagaagatcatgattcttaaccatcccgataaaggtgg
ttccccatacttggctgctaagatcaatcaggccaaagatatactagaat
ccaacaaaaattaaccaccactaacgaccccgctgtaatatatcgctcat
tattttacaatgtaagatacagtttacattgtaatttttgaactgtaaac
ttatagttacaaacatgtaaattgttagatactttacttttgaataaacg
ttctttatcaattnnnnnnnnnnnnnnnnnnnnnnnnnaaa
>Contig420 EST cluster from Schistosoma mansoni 28/06/2002, 567bp
ttttttttttttttttttttttttgataatatcaatttttatattagcta
gcggcacaaaagaatactgctattttaatatccactaaaaagagatgaaa
gttacaaaaataaaaacgtgaaaagataaaattccatgaaataaaacaac
gcattcatttgtcgaaactatcttaataagaattaatggtatactgaatc
tagtcgaatatttaatcacataaacatgtggacaagaatttaagaaatga
aaacaatttagtacagaaaaagaactagcagcgtaaataagatactcaac
gtatagaacactgttaacgttttttagcgaaacattgatgactgaaataa
gagtgagaagtcaaataataaagagcacaataatctttgatatattccag
aaacatatacgtctatttacgagttcggaagatctgcaatagcttgcaag
agagttttacctatttgagctggggaaggtgtgacaacaacacctgcact
ttctaaagctgccattttctctttagcaccacctttacccagcgaaatga
tagctccagcatgaccc
>Contig421 EST cluster from Schistosoma mansoni 28/06/2002, 507bp
gtcctctctcatgtcaagtctataaaaaaatattttctctttttatgctt
gattgtccacacatcattattttttttactatnntaacttggataacatg
cacatacacatacatttaagtcactttcaactgtttatttgttgttacac
cttgtggaaaggctcaagtcttattaaccaaacatgtttagttatctgtg
tatatacgttgtgcttcttccattctcggttaatttcattgtgtatttgt
gaatctttacactcttcaattttttatcgtgtttacagtcttattttgta
cataaattatgcagtttttaaaatgatttgacaaattgaaaataagtcgt
acgtttgtgatttcctactgtattccttaaaagatattttgtattgttat
atttctttaagctcttaacaggaagcaaattctgtttcttgtttgatgtt
aaaacatcttaaaaacantactcacgtttttgaaannnnnnnnnaaaaan
aaanaaa
>Contig422 EST cluster from Schistosoma mansoni 28/06/2002, 510bp
tttttttttagtaataaatgatatatttacaagcaagtagattacggtga
caagactaagtgctctccttatttgggctttgagggccattctacgatgt
gttcaatggagccagcttcatactgctgccacattcggaaataaagggct
tctatgtcagcagtgtagctgcgacagctgaaaagagcagatgactctct
tgccttccaaacctgtaaaatgaatatcagaagtaaaaacaccagactta
ctttagcccgcattgcttgaagatattcacggttgtttcccaacttggtt
gcgattcgaacgtattcctcctgactgttggcgacaagctcaggacatcc
caaagtgtgaagctggctggccgcaacgcaactcgctaatgtttcgagtg
gaaagggtactacaggacaaccancccacaaaacgtcnatgcnagtanta
tgtccattgcacaaaggctgtcaagacagacttcancaactgacaacgcg
aacccttcnt
>Contig423 EST cluster from Schistosoma mansoni 28/06/2002, 440bp
tttnttttttttttttttttttttttaagatttcaaattataatggatat
gattaaaaaccacaaaccagttgtcaataaaacattacgtaaagaatact
gttttgaaagaatgaatgatgggaagaatgtttccaacaacgagtatact
cagcaaataatttacttagaactaattggaaaatgtgattctatggtggt
gaagttgtcctttatgacctccatgttcttgataagattattttgtacct
cttctaaaagtttggtatacgaagataaacttccttccacatttttttga
cttgattctattgtacgcagagattggctaaattgagacgcttcttcatg
tagtgattttagggtgctgagtccttctaaaatcaaaggtaaactatcgg
ccacatcattccatttctttaccagttcgtanagttctgc
>Contig424 EST cluster from Schistosoma mansoni 28/06/2002, 711bp
tttttttttttttttttttttttttgtgaaacctatattttattcgaaaa
gtggtacgtaaaaccgagcagataaacacatgtatctagaaatgtcttat
tttctataataaatacaagtaaacactaatgcgtgaattaattttagaaa
gtgagttacaactcagttctgaaaattctttcttcagttcagataatttc
tccatttatcttctataccatgatttaaagtgtttttcagatttaatttt
cttttgcaattgtaatatagaatacattagtgcttccgcagatggaggac
aacctgggacatatatatcaactgggataatgcgatcacaagccacgtac
aacactatatgaataatgatagtaacaacaacaatttgcacaagagcaat
tgaatacaacacttcggttgagtcgagagagagaattgtcacgagggggg
cacgtaacaattcgactaagtgggtcgtattaaattcatggacgtcgttt
aaaacgtcgtgactgggaaacctgcgttaccaacttatcgacttgcgcaa
tcaacttcgcagctgcaatacagggccccacgtgcactcaaaagtcactg
aatgcactggaattgagctaattttgtaaatacgctaattttgtaaacgc
attttaacatggcgctcgcattctctatcaaatgacgataggtgtgtttc
actcgaaagac
>Contig425 EST cluster from Schistosoma mansoni 28/06/2002, 849bp
ttttttttttttttttttttttttnnnnnttttttttttttttttttttg
gttttttttttttttttttggttacaaaaaaaacatttacaagtacttaa
aaccactgattaacgttacatataaagccacactgtaaaaccaagttttc
atttgtatgttcatggatgttctaactcttctggacgtatcggcctcgtc
attggtataacagatcgtttaagcacatctgctgaaagtgctttcctcat
atcgaaagcatcttcatcttcaacagaaccccagtagtaatttaagactc
tgcgatatataatataccccaatttactataaatatctatgcccagtttg
tttgatgcacgtacgaataggtcgacatagtaacatcgtttccgttcgga
agtttcttctaactctaacattagttgagtagctaatctcaaacgacgat
attcgggagccactgacagcgctgtgacatgaccatgccagtccactaca
tgaccttccgacttcgccatcatgtagcccattagtcgttgacacgtaga
tggtattgatatgatcttgggaaatgggttttgtgcatcacctgtgtgtg
aaatatccgaaagacgtgtcgaattcctttcaaaacaggttagtgtgggt
gactctaggactcgcatatactctggccattttgccaaataatgcagata
aaatccgatactataagtttccgtatatatatccagattaatatttccaa
acttcaacaagtctaagcaagtaaacggcctcacggttaccataatgcag
tcaattttctctccgatccaattacaaaagtatgtgtcttggctcgtgc
>Contig426 EST cluster from Schistosoma mansoni 28/06/2002, 396bp
tnnttnnnnnnnnnnnnnnnnnnnnggtaacgatcacatttatttgccga
gtttactcaattttaaaggcatgaaacttctaagaatgttaacaggcctt
cgaaatcgttcatcacagagaatatatggtaagagatacagaaaatagaa
gtacaatatattgaacctttcaggaacaaagaaaatgagctttaaatgtt
ttttgttcaattagttgagcattgatctgacaatccccattacatgcaac
ttagggcgcgtattaggtatacgagtacaactatgacaaaattttgaaac
acaagaaacaatgtgtttggcaaacgcttagagatcaaggaaaggcagtt
gaggttgcacgagagaaacaaaacacatgggtaaagtcaatctcag
>Contig427 EST cluster from Schistosoma mansoni 28/06/2002, 548bp
tttnttnnnnnntnnnntnnnnnnnnnnnnnnnnnnnnnnnnnnnnnnnn
nnnnnnnnnnnnnaaccaaggaaagacaatcatcattattttaaatacat
tagtgaatgatcctcacttttgtgatcccatatataaatatgagaggaca
ctagagagagagagagagagagcgcagaagagtggagtggaggggagtaa
gaagtgattgaaaaggatacgactagcaaatgcaaaattacgtaaagtag
taaacaaacaaaatttgtgtctccaatttattatatatatatgtatattc
atgattagattttcaaagaagaaaaaaaatggatgccttgatctttcaca
ggttagaatgttaactttttacattgttcccatgggaattgcggtcgacc
aaagtgaccataaacagcagtttgtaaataacgaggtgttcggagatcca
attccctgactattacaccaggtcgtaaatcgaaatcttcacaataatat
ccaataattcttatcgcttatctttgcagttcgataactgtttacact
>Contig428 EST cluster from Schistosoma mansoni 28/06/2002, 490bp
ttnttttttttttttttttttttaatcgtaggatatcaatgattaaacta
ataaaatcattaaaattgtattatatatacattttaaaacagtcagattt
aaaactccctgcggtggtaattgtcaggactgaagaaagacgtcaccaca
agtcgttggttgaactttcttcctgttagagcagtggcagctttttgaca
gtcgattagactcgcgaattcaacatatattttcccaactcctggaactt
caaccccggggaatggtcgaagaatctctaaactgcgaacaacaccatat
ttactacactctgcacgaacatcttcgactatatcctcgtactcttcatc
atcttctagttccgaagtctcgatcatattcatcaaacatagaacctcgg
taggtggcccaccactacggattgttatgttacctgaacccgttgtattc
tgaacagtgccatcttccaaccctggtaacgatagcaaag
>Contig429 EST cluster from Schistosoma mansoni 28/06/2002, 712bp
tttttnnnnnnnnnnnnnnnnnnnnnnnctacaaggcgtaagaaatttat
tttagaaaatttatccttttacagcaaaatcagtcaggtcgggtagctcc
tcgatgccatctttagtaacaatacggaccatgtaccgatcaaaatttat
aactagacgtttttgaacttcctgaatacacaaacgcaaaagtgcgacag
cttcatttacagtcatatctggacggtgcatacggtctaagatactcaaa
gcaacaagagccccgtatccatgaactgcgaaaggtaccttaatgagaga
ggccaaatagtccaaataatacagctcagggccggtctgaaggtcgaagc
cggctataagcaaattgacaaagtacggagatcgactacgcagggattct
gccatattgttcctggtaaaattagcagctgcactaggagttaactcata
tccatttcttatttcgtatagctgcatgttttgttgaatgaactcggaaa
actgagaagtgtcaccagattcaccacatacagcagctagcactcgttta
ctaaatttgaacatcttgagctcatcatgtttaatggtaagaattgagtg
ggcacaccgcatgtctgctgccagtaacacaaaatcgttcatcttgatcc
ctattatacactccatgactttcctaacgctgatgagtcaaatgattcaa
gtggactcgtgc
>Contig430 EST cluster from Schistosoma mansoni 28/06/2002, 402bp
tgtatacactccaaattcgttaatcacatttgcagtggatgtgactcacc
aaacgtttacagtgaaaagcatgttccaatgagcccagcatctttgccat
atacactggtcaaacatattctgaaattgacaaaattaacggatcttctc
tacatatcccgaaccaaaactttctggctatcatcaaattaccaaaatca
catgtcgatgatataactcgcacagagcataccaaaaatgagagtattta
tgaacaagccgtaaatttacttgatgcaatggtatcacagattgtttcta
ctgtacatatataataaatattactctatggattaactgtactatttgtt
tgtaaatatgatctctactgtaattacaaaaaaaaaataaaaaaaaaaaa
aa
>Contig431 EST cluster from Schistosoma mansoni 28/06/2002, 539bp
tttttttttttttattttttttttttttcatttaacaattatatattcac
tagtaataggtactgtaacaaatccaatttaatttaatttggctttacat
acacagagaggtatattaacctcagtgaaagcgtaacaaattcacataat
ttgcagctgaagttcatcaataaagtcaaaaaaatactttgagtattttt
tcaccataaataatatatacaaagtataaaagttagagcggtttaatcct
ttcgatctcttttacgatgagtagtgtcacgaatactgatgtctgttccc
gaggtaccttcacctgggcgtttttcggccttcttgactttggataagaa
tttactaagattaaagggatcttcttcgtctctttcaaattgaactggac
catccaaacgacgagaatgatcagttccagaaaattcaggtcaggaacaa
agcgtttagtcttcttaagtgcatcaaggtctgtcccatatgcatcagta
tctttttggcttgggcggtataaaagatttacattttca
>Contig432 EST cluster from Schistosoma mansoni 28/06/2002, 316bp
tttttttttttttttttttttttttttaacacaaatactttttaattttc
aatggttaacttatctaacaaattataatcatcatcatcacaatcatctg
atttttcagaacactgttcgtcttcgttttcgctctcagtgtcttcatca
gagtagttttccacacatgtctggcgaccatactcgtagctgcgaactaa
agcaaaagatcgacattaaaaggaataagaaatttcctaaatattaataa
tattattattactatcaaagtcccgaatttatatatcgacaagaagcgct
tgtgttttaaacactt
>Contig433 EST cluster from Schistosoma mansoni 28/06/2002, 569bp
ttttttttttttttttttatttttttaaaatacataaaatatattttatg
aaaactaattatacagagaatacatagtaacatttaaaaagatagtaaac
gctcttacaaattattaacctgaagaaagaaacatcagtcacttaggaaa
gtaagtttgactgatggccggaaaatagtaaggataacattcggcaaact
gtcagacaagaaattaaataaacattcggaaaaaaataagagaaataatt
gaaatatttttgtcacaaactagacagtaatatagtatttattaaaagat
gaaatataacgtacattaattattacatttcacaatcaatgaactacaat
gtaaccagttaattttctcttaataaaacaagttcttttgataaaatgat
gaacttttgttcagtttataagtgtaacagtaagtaaaaattacaatgac
gataaaaatgtggacagttataaaaaaaaggaaacctgagtatacagttc
ataagaacacaaagtactgaataaaactaataaaataacattgtatgatc
acaaaacgttttcacatat
>Contig434 EST cluster from Schistosoma mansoni 28/06/2002, 450bp
tttttttttttttttttttttttttttgggagtgtaaataaatctctttt
atatttacaactagtggttaaaataagattacactctgtaagtgaaatta
agcaaaacaagaaggataatactggatagatatatatacactagactaaa
gataaaaatatataatataataccagaaggatctggcgaaggaaattaaa
aagcttttacaaagaaagattactaaataagaaaatgaagtttagcccaa
gcgttgccaaatatttggtttgcgtgatttaattggacgatttccaggga
caccaagacgttctgaaacagaccgaggtcttctagagttggattccatg
tctgcaaccatgctcaattgacgccaacaaacgcctggttctgagacatt
ttcgtcctcaactacatttatatcaccaattacatcggtatcaggcataa
>Contig435 EST cluster from Schistosoma mansoni 28/06/2002, 426bp
tttttttttttttttttttttttttgcagtattaaaaaatgtataggata
atatatatgaacatgttaagcacatcaatatttggcctttcaaccacttt
gatcacctgtgtgactgccagatgaatgttctctttgggcaccctcatca
tggtagtcagatggcgaccgagatctgaaacggtggttgctttgtcgtga
ccgggagcgtgaacgtgacacagaacgggaattatgattacgtgcaccaa
gatcaccaggacttgcattgcgaccgtcgtcaactggactacctgaatct
tcgtagctatgtcttctttcaacatctggtgtgtgagaatgagaacgatt
ataatccgaaaccgagcgacgtttcggagtatgactgtgacgtccgttgt
tttttgtgagaaatcccgtgatttga
>Contig436 EST cluster from Schistosoma mansoni 28/06/2002, 539bp
tttttttttttttttttttttttttaaagcttagtcttatttcacatcta
gttacaaaagaatatgcggttattatgtagacaatagcaatcagttatat
aaaaccaagtagttaaccaagatccatggacacatcttcatcgcttgtat
gcagcgatatgtcaggagcgttagcagatttttctctataattaacgtcc
aactgaagcaccgatttgttaggctttacagtttcacttggcaccatttt
aaaacgaattcggttggatcccggggagactttcctggtccagcagaagt
cataagattttcaggaaggagtatctggaatatcttttccaactttgcga
ttcgaagcattaattcctttgcccgtaagcgcttcaatacatacattcag
catctggaggccacntcttggaggtagccccacattttagggttgcccca
agggcccgtagagattgtctctcactaaggtccctgttcctcacnttcca
acttaaattgtttgggctttggctaggagttaagtacca
>Contig437 EST cluster from Schistosoma mansoni 28/06/2002, 405bp
tttttttttttttttttttttttaacaggaatgaaattgtattcaaaata
ataatggtatgtgaacagcaatcagcaatcaatagtttaaatatcgttca
tatatttatagtatatgcataagaagcttatagatttttctgcaataata
tgcccgggctgatcggtttaaaattaaccaatcagcgcgcagcaacacca
tcatgcataaaacatgcttaatccaatctatatcccactaacacctcccc
cttgagcagattcgtaggatctggggttaggggccaactgcaaccgcttt
actggtttgtgcttccggttagtccatcttctaggtaataaggacgttgt
acatccttcgtttgcatcttgactgtcctgtctgtttcaaaggttttgat
ctcaa
>Contig438 EST cluster from Schistosoma mansoni 28/06/2002, 401bp
tttttttttttttttttttttttttgatttttaaattttattcatatgct
gaagccaacgaaacattttacaagaacaaaagtaattaatagtaagcttt
tatggagacagtcatagtacggtactcgggttgctagggtaacaagaggg
agacaaatcataaactgtttgaacatattactgaaaatttaaatacattc
aataataaagcattaccaatcctaacaataaagagactttgtgagattta
tcatttcgtcattttggtttatgtactaagtgttacatgaaaattaacca
acccgtctatgatcagggcccaatattacactcatgtaacaagcttggct
gtattttgcatgtgatttttgaaagtgttttgctgcttaaacccgaattg
t
>Contig439 EST cluster from Schistosoma mansoni 28/06/2002, 479bp
ttttttttttttttttttttttttttcctatactagtaatttattaataa
actaggataataaacacagatacagaaagatgagaattaaagctaataga
taagaatgggatattttcttagagaatatacatgattttacagacaaaga
aaagatactacaatggaatgagaaaatcagtaaaacaaggttttgaaaca
aataaagtatcaattactccagtatatttcagcgaataagtcaatctaaa
ctatttacatgattcagataaatcaagttctagtaggtacggtgttaaat
atgttatgataattgatgcaccggcacgacggaatgcagtcatcaattct
aaggcggcttgctttaaatcgatagccccagcattttgcggatgttttag
cattgcatattcaaccagaaacatgataaactggctagagatgatgaggt
agcaactggtcgtactcattcacagaatc
>Contig440 EST cluster from Schistosoma mansoni 28/06/2002, 596bp
tttttttttttttttttttttttttcaagtatacatttggtaaagagatg
ttttattgaaaatgatatttaaacaaaagcattcacagataagttataac
aacaagtaaatagtgtaaaaaggtaatatcgaagttattttgaatatgat
tggaagaagttcttcagttgattaagctacacatttgaaaaattcatcct
aagcaataagtatgctaataagtgcgtagttttggagggacagatggaca
gctcttagcatccaaggtggcatcaattacaggacgatattccaatttta
cagcaccagttttaacatcctgataagatagagtatgttttcgccaatgt
tcttcaaatggcttgggtttttgtccatcaataggtttagagtagtctaa
ttcatctactcgattaggaaaatcttcacgtgcatgagcaccacgcgatt
ctttacgggcttcagctccaacaatagtctgtaaagcatttagcatagat
tctgtaattctaatgcttccattagatcactattccatattttactgcga
tcactaacttttaaatcattcattcgagaagcatataaatcataca
>Contig441 EST cluster from Schistosoma mansoni 28/06/2002, 701bp
ttttttttttttttttttttttttttagaatgattgttatacagctgagt
gagaaaaaccaacaataaacatgggttattagcaaataatatgaagaaca
ttgagaactgatcgatcaatatgaaaaaaagctaacatatagacttatgg
aatcgtaactcaaaaatgaccaataaccagtcgaaaactgtcaatagtca
atatatgtatcgttaaaattttcgtacgatccatcaggcttcacttagcg
catgcacgaacatcaataaaaaaaggatgaagactattatttacaagaaa
tctattttacgtttaatgaatctcttcaggtgatttgagatcacagtgac
cttaatgaagataatcgttgcgtacagacacaagtatggagtgaaaaaca
gataaatgtgcacaaatttgtgtgtgcaaagactagtttgtttctcgagt
ttagattagaaatgaagtcattgaacaaatgataatggacttacggaggc
ttttatcactcgtgaagataatactgattataaattgggatagatgaaaa
caattaaagcaataatgcatacaaacacgcaaagaaacgggtgaacttaa
gattgtttcaatagtatttatgactagaaaatgttacttcatgttataaa
ataaccctgtcaggcatccatgatgtgttacagagctatatgacctcgtg
c
>Contig442 EST cluster from Schistosoma mansoni 28/06/2002, 489bp
ttttttttttttttttttttttttttttttttttttactttaataaggta
cagagtgcttactagaaatcaagattcatacaaatttattgtaaaagtct
aaatgctacagtttaagttgaaatagttgatgggaatgctgataaattag
ctttataacaggataaactacataaggaacggcctgttttagcacattca
tagcgcctagcacagccgcaacccatgtcacatagacgtaacttaggtat
ttcacgggctgtaccttttcgtaggtaaacattcgtngtgcatataaata
tccttgtcactattattactgtctcaggtaaacagatgacgtttgtgttg
ataaacgagacgaagatacaaagcgaatgtaccagctttgggattatatg
actgaacatttgganactaacagacatgttatatcagacatttcggnatt
tcaatagcactgacactanacggtgtcatnactcacgng
>Contig443 EST cluster from Schistosoma mansoni 28/06/2002, 520bp
ttttttttttttttttttttttttttttttttttttttttgctgcaaaaa
gttacttcaaacgatgtaaacaaagccacgaattgactgcagtgtggaat
ttttggtggtgccctttataataagggatgtgccaaccagtttctaaatt
accgtgtatgcacaagtcacactttgagggtttttgataaatcggaccac
gatgttgtagtacaatttgtctgaaagactgccacctagaaatttgttct
ccaagttctggacctgatgaaaaacggtattttttgaattcatcattaga
tactatatagcattgtggtccagacttcatcgccatatagaggaggaata
catcgtcttctgacgaagaatttgtacagaatttctgaacagagattccc
aactgatttcctaacactttaatgggatcccaaaaccatgatttacgtaa
ggttgtagactctttactgacaaaacaaaagccccgggaattgaaatctt
tgttgatctgccttaggacc
>Contig444 EST cluster from Schistosoma mansoni 28/06/2002, 605bp
tttttttttttttttttttttttttctgtaaaaaagatttattttaaaca
cacagagttgcacactacatagagaaaatgtcaaacttttaaaggcttat
aagtaataaggcttatactaatctattgaaactaacaatttctttcaaca
aatcgaaaaatcaaaaagagtacatgcattaaaatgaaaatttatttcat
aatatgaaaagttttccaagtatttataaggaatatggaatataagtata
gatctacaagatccgttaataaataaataatagatatttacataagtgta
tcatatacaactaattgattggacgtagttcataatcaattacaataggt
gatgaattgggtagtgtacaattctttttaacggatgattcacgtgcagc
atccaatagaacattgataagataacgatcttgaaatggttctggattta
aacttcgtccagctataccatgaccatgaacgggtggccatggatttccg
tgcagttccaatattccaaatgattagtaccacaaggctttatcggataa
actggaggaaaaatctgaaacaaactagtgtatgagcggtccataaatcc
atatc
>Contig445 EST cluster from Schistosoma mansoni 28/06/2002, 377bp
tttttttttttttttttttttttttttaaaactagaaaaaattccttcat
ttatataacacaacttgctactgatacaaatggaaatgtaacagtccaag
aatagttttatttttccgccaaagagatttgtactttcactgagagtgaa
attagatttatttttatgacaacatctcttccataatgatgtattgtttt
tttgttcaaaatctagacagaaatatattcaaatataaagttgataagat
cactacgcgagttcaacacatggtgttaaagtatattccggtttaacctt
gaagggaggaccataagcaggaacaacccaatcagctcggttccaaaatt
aacataccggtttgatccccaaagtat
>Contig446 EST cluster from Schistosoma mansoni 28/06/2002, 711bp
tttttttttttttttttttttttttgttttgagtgtaacaatatttgtat
tagcttttaatcaatggggagagtacgaaagaatacgaagaatacaattt
ctacttgggttctatgtgagtaagatgaggaactgctgctgaaaatccag
ccaggccagaactaccacctgcagccctaggaccaagcatcattgcacgt
tgttgtactgcttcttgctcttcagtttgaactcgttctagctccaaaat
aagtgggaggaaacatatggtagttgtgctcactaaaaaccaagtcactg
atctgctgagagaatagcccgatacaatgccttctgaggctgcactgtag
gcagaagaaataccgcgacgtactggctctggaaacatttctaagagacc
aatcaggcgttccatgatgctttcatcctcgatatcaaaatcttcgtcat
cagagacatccttctccnccatatctttgcaacagctggtgatttcatca
ngtatctttgggggtttttattcttttctctggaaaggcccgaatagcag
ctggtgatagaggttttgtgccgtgtcaactattagcaggtcgacaactt
cgggtcggtaactgggagattanatcatgagggcctcaagtacgtcctta
agaaagcactagttggccgttcggaatatccaatggcagtggatcagaag
taagcttcggg
>Contig447 EST cluster from Schistosoma mansoni 28/06/2002, 726bp
ttttttttttttttttttttttttttatatgacaaaagttttattcttgg
atgatgttacaatgaaataccaacagcaccaggtcaatacaccacttgaa
gatgcatgcaaaagctacgcacatatatggaaaaaaaactattacaggaa
atttctattggcagcaaatgcgcatatggcagaaatacatctacacgtac
agaaattaaagagaaaatatatccgtcaaatcaagaacagatatataaca
gtaaaaagtaaccataaaactgggaacaattgtgacaattcaaagttaag
aacactaattataattaattatgaagttaagggatattataaccgaacgt
attaatgagcatccgtaagtgcaacaactccgggtaattgtttaccttcg
agaagttcaagactagcaccaccaccagtactgacatgactaactttgtc
ttctgtgtcccatttggcgcagcatgttgcggtgtcaccaccaccaataa
tagttgtagcaccatttttagtagctttgactacttcatccattgctgct
tttgttcctgttgcaaatttgtccatttcaaaaacacccatcggaccgtt
ccaaacaatagttttggcacgactaatcactttactgaattcttcaattg
tttttggaccaatatctaatcccatccaaccatcggcaattccggattgt
atagttnttatttcggtgttcgctcg
>Contig448 EST cluster from Schistosoma mansoni 28/06/2002, 908bp
ttttttttttttttttttttttttttagccttttgaaatttattgtaaac
agcatttttccagaaaacatgtaaaatgcatgagggcagtgtaaaaaaat
caaaaaatgagatacatataaaaaccaaacgatatcgatcaagcagttat
gctctgacatcatgtaagtccggtggataacttaagaaaatgtaagtgac
gttacattgatgtaagatagacaaaaattgacttataatctcatcactga
ggaagttgaaaaggagttgagaaccgcataaaaacataaccacgcttcca
actccatagaaagacacaaggtccgaaaagagaaccggattatgattata
agacgaaagcatggaacctaggtcgtaattgcttggtccaagaattcggt
aacacttgataaatacaatagctattcacaaaatggaaagtagtgtggag
agggaagtaaatcctaatgaaaaaaatagtcacttaatcgacttaaatgg
ttgtaagtagcaattatagaataagctgaagcaaatttgataaaagttag
ataagaataagaaatgcccatgtagattactgcaaatcggaaaggtgagc
tatcctcgaaagacttgtaaagctaaaaatgcagtacgttgtaatcagct
gatagcgaaatgtttgctgcaatgcagtgtaaaatcaacgtacggaagtg
aaaatgaactagagcacaaagtcgattcgtatggttcgaagactgtgaac
tgcaggaatactgaattaaggaagactaggaaactaaatcactgataagt
ctaactacatgtaacaacctggatatcaatcatttgaataatcaattcat
attttgttcatataacaacgcatgtagaaagccgacctcggtggtgcttc
tactcaaa
>Contig449 EST cluster from Schistosoma mansoni 28/06/2002, 460bp
tttttttttttttttttttttttttgaaagtatatatgtatatatttaga
gttatctcattgtttgtttgttggttcacatttgctcattgaactagagt
cgccggatttccccaaccattcatcgttataagcgctaaaatcaggtgac
tcaacaaaagggaaacaaaattctccaattttcataagctgaccataacg
accaacattcaagtttaaacagccaccccttacagtagtattaccctgaa
ctagctgtaaaacatcacatggagcaattaatgaactattctcattccaa
acagatatattaatcgtgcctgtgcgatcagcgaccttcgcagtccgaac
ttcattgccatctttcgtacgcgtgataggacccagctccagaactatgg
gaacacatgatacacgtttcaggttgagtttcagatcttttagaaatatg
actggtcttt
>Contig450 EST cluster from Schistosoma mansoni 28/06/2002, 458bp
ttttttttttttttttttttttttttgatgaattatattatatatattaa
agttacataaaggctgcagaaaaaaaaagaatattcatattatgtataat
atggagaaggacaagtcacacaagtataaataataatacatatgactatt
aagcacatgcgcataaaaacaagttaaagaaatgcaaactaatgtgaata
tatctaaataaaaaacaaactaatttacataaaaaataaaacaattatta
tataaaacggtccatcccgattggatgaccataagagggagataaaatag
gacatttgcaagtaaaacgaataatgaacaccagtagtacccatcacaat
aaatgccatacaacatttctgagatcatagaaaacgattacgatgcgacc
gatgaatcccaatcgattttccttttaacaactcagtttttctccgggtg
gcccgatg
>Contig451 EST cluster from Schistosoma mansoni 28/06/2002, 487bp
tttttttttttttttttttttttttttttttttttttgggtacttgattt
actactattagtagtagtgatgagaatgattaattcaacatcaacacttc
attggttacaaattgttttctatattaccaattaattttcaaattacata
aggctatagtgacactatgcaatagttcaaacactcacactcacatatac
catatgaataaacaagcatggaaacaagtgagagaaaaataaatcataat
gcacgtatagacaataaaaaaaatcattgggcaaagcaagcattgattgt
atatgaaggatggtggtagacaacaaaaagagaatagaaaggggagttag
catacaagaaaaaaatatactgatattatataaccaaaaactccgcctgt
aggtcttccgggggctaccgtccgtcccaaaccccgggttaaagaggagg
gtttggccatggggttaacggtcaacctcattcccgt
>Contig452 EST cluster from Schistosoma mansoni 28/06/2002, 576bp
ttttttttttttttttttttttttttagctagttgagaaatatatatttg
caaagcaaaaaagtaaacgccatagagcataaactaaaaatattttgcca
aacatcctctttctaaatgttgatcatgtaactattagcaggatgaaaca
aacttctaggcatgatagtctgtattcgttttttctcgaaattattgtac
aatatgatatcctggttattatgcatcattctgaaattgatgtacgcttg
tgtaaaaaacggcgttcgcgttcgtattccttcattctatgcagcaggtc
actttctttacaatgacgatatttatgtttcagatcggaacagtaaagag
ctggtataacatgttcatctccgcatttcctgaaagcgagcaaaaggtga
gcgcagtaatctcgttcgtaaggttttagtcctgcagctatcatttcttc
ctcagtcagtatgaactctcgacggttgcgaccctcaggaaagccatcaa
ctgggtcaaaaactgggcctgtgaagatatccggcatagattccgggtcc
ttatatgttgacagggcgtgacccat
>Contig453 EST cluster from Schistosoma mansoni 28/06/2002, 431bp
tttttttttttttttttttttttttttactgataacgctttcttggtttc
aatgaaagctacatttttattcgtactgctttagtacgaatgcggaaaag
aaaacaatactgttagaggttgccgaataagaaaaacgacagcctcttaa
gaaagatttttagctcgatagattaatttggaaacataaggatatggtga
acattgttatttaataacctccgtgaaagtttggagcccatccagaaccc
cagttaggtgtggctggtatgtcagtagcagtagggagtggcgcagcata
tgagtagggatttgaaacaaaacctgaccatggctgtacatactgggcaa
catttgtcgagggcccattcaattggttcatggtacctcgaggtctaata
cctggtagagaaattcattgctgggatttac
>Contig454 EST cluster from Schistosoma mansoni 28/06/2002, 564bp
tttttttttttttttttttttttttttaacaaaacacttagtggggattt
atttccactatatgataaccattctaatgataaactacaattttgcaaga
tcctactaagtgctgaagaaaaggatgaaaatgtggtttaatataaaaac
cggaaacaggtttttttttaatgcatatggtttattttacagccataatc
ttctagcagacgtcttcatactttagtgctatcaataagtaaactattgt
acataatttgaaggtttgtgaacagtaaatgtttttaaaaaactatcttc
aggaagatgaactgaactcttctgcaactgcacacgcagcgctatagaca
gcatcattcaacccaaccccatcgtacgaattaccaacaagatatatacc
acttcggccagaactatggccactcgaaattcgccgaatgccgttgcgca
aattagccatattagttaaatgacctggaggatactggggaatacagtta
cagagaatactaatatgacgaccaacaatgacggatccggtattttaaga
tgggtttataggac
>Contig455 EST cluster from Schistosoma mansoni 28/06/2002, 337bp
tttttttttttttttttttttttttttttctatttggcttaataaacttt
atctgtttctaaaatgtaaattaacaacgttagtatgcaaataaacagta
cagtctattacatagggaaaaggagagacataaatgacataccgaacagt
aactagagaataggaaaaatgagtcaacaaggcgaatatagttttagaat
gaacataaaattgtgattggtggataaaacaaaacatagtcatacaaggt
caaagaaagttagtgtggtggtgagcgtttcattcaatcattgatgtgtt
tgtttagcgatctcactttacaaccagtcataggttt
>Contig456 EST cluster from Schistosoma mansoni 28/06/2002, 516bp
ttctgctttgttactccaactatcatcaatgtatctgataactcaacaca
cagtaggtcccgttcaaacagttcaaagatatgaaaatgtactcttcagc
aatcaactgaaatgtgatattatctttaatctcttttttaaattttaaat
tgattttaattactaatacaaaactgctactagagtaacttattttttgg
tatttggtcatcccaaaaaaatgtgctacaccgggcagcttgattgtctg
aagcgccttgtgggcgtgcacaaacccaaaaccgcctgccgagtcgacta
cctttggatgttttcaactttttcacagtcctcatgacgcaaggttcttt
gtggccaagacatacaggaggtttcttcggccctaaaaaaagacttccgc
catgcttcagttgactgagctgttttagatggatcgtaaatttttctttg
gagggtttcagtcgtattttctatacttgaggactgatcatctatgcatg
tagacgtctctaatgc
>Contig457 EST cluster from Schistosoma mansoni 28/06/2002, 615bp
ttttttttttttttttttttttttttttttcaattaaactgatttattaa
tccgaaaagttagtttaaatacaagaccacgataatgtgtaaaacctcag
gagtaaatagatcctgatatcaggaacttatttgaaggacaataattcag
tagtaacaaaacataaaggtttgggaacgaaaataagaagtaaataggat
tgaaaatactgacaaatacattttcacaaaatataagacaattcatgtct
gatataagtgtgatcttgttcgtcaggaatacgtgggaaaccataaacta
agccatcttgattaccaatgtaaatagtattgtacactttccacatcata
tctctcactttcctagcaggatgaaataagccttgaagacaatactgaag
tactttgttaggaccaagtgcaacacggagaccttcaatgcaaaacatga
aagcctgaatgacatgtggtgaagtttccaagacattaggccaaacgacg
ttcaggagatgcaaaagagcgttttcacagccgaacccatatacaccaag
agccatatgagcgactgcagtcatcgcagtttgcctgtgcacaagatcac
ggtccattagtgcat
>Contig458 EST cluster from Schistosoma mansoni 28/06/2002, 719bp
tttttttttttttttttttttttttgaaagcaccaagttaaccagtacaa
taaagcaaagaaagagcaactcattaactaataaaagacccagtttcgta
gatgaaattaatatactcttaattctacgcacatatgaaataatttcggc
gtgaaagtgctgggtgatatttgtcatatactgttaaatgacaccaagat
taaaaaattgaacttttagaaatgaaaggtggaagaaattatttaattac
ttgaccataatggttaaatagttataaaccaatgtggttaaatcttcatc
aaatataagatattcaacaaataatctactgtaaaccaatacagtgaagt
gcacaaatatgacagccgaaaccacaaaattaaccaaagtaactaggtat
aactaataacctatgattacaaatgatttgaagtgcagttgacaacataa
cttaattataagtaagcgatagaagaaacagtaaaaactaacgaatagtc
ataaaagcacgaccttcgcgactcacaaaaggcgctaaagtgtctaagcc
acgacactccacaggactgtgaagtcggatggcacgcagatgtgtgtccc
gacaattctgatggttagctgaaatggcaatctgtaaaaggaaagtccgt
aacggagatccatcaggccagtttagtggaatcaatgaccacccagtaag
ttcctgtagttccacctcc
>Contig459 EST cluster from Schistosoma mansoni 28/06/2002, 539bp
ttttttttttttttttttttattttttttttttttgaacgagacaaattt
attacagccaaatagttagtagcggatgtacgaaaaatatcagtaaagtt
taccaaatattaatgacaagtaaagacacagtgatgatataaatgaacag
aaaaaaacagtcacgatgacacaaaataaacttttacgggtacaaaaaaa
tgaagatgtactcgagagaggatacaaaaatttgcaaaacgccattacaa
ggaaaatattttccaaaacaaacaaatggctgtctttacactactttaag
gttgataaccactcattggttctgcagaataaacgtcacctaatcctgca
cggtaattacccccttgataatcaaaatttgagtgggtgacaggcgtatc
cggatctacaggtcctgttcccgacgcatcgagcatatccgcgtcactgg
taaaaccatgatattcacgcgaattgtcagtttctccataagcaaggtta
gagcactgtatttcagttgatttatagaatttgaacgtg
>Contig460 EST cluster from Schistosoma mansoni 28/06/2002, 512bp
tttttttttttttttttttttttttttaagcaaattaacgtctattatag
tggttaaaataattagattcttaatcacaattgaaggtatattatgcttg
taagtggtttggtctaattctgcttttgaaagaacataaacctactacga
ccctggactcttgaaaccaaagttgacgtggacgacaggctttacatcta
aaactttagacaacaataactgcaaagcggcatttttgtttgacgggaac
aaacgttgcattgagtttaccggttcgccggtaatttgacaacaaaattc
ttcgaagggacaatattgtaagttaacttgaacctcaggtgatttaaaag
gacttcccggttgcgctttgaaaacatcgatttccaaatttgccttcccc
tataaccttccttgaaaccgtttttcccctccctaatgggaatcttctcc
tattttccccaaaagctgcttgtccaaccctggtaaattttgggccctcg
tgacaatatcct
>Contig461 EST cluster from Schistosoma mansoni 28/06/2002, 627bp
tttttttttttttttttttttttttttttttttttttttttttttgaagt
attaggtttgtcttatatttacaattatatggttatcttatatcttgaga
tgaaatgtagaaaattacaagttgggatttcgaaaagactcggcctgctt
tttaacccgactgtcgtattcttttctgttttgtatatataatgtatagg
cgtcagcttgagcaggatctttgggatttgggtgatctaataaatcttga
atacctaagagaatttgtttgattgtaactgccggtctccaatgtttttc
ttcatccaagagggaaagacacacggtaccagacggaaatacattgggat
ggaataaaggtggctcaaacttgcatttgggaggtgttgttggatattcc
ggcttgaagtacattctaagactgaacaatcctccctcccacaatgtgcc
ttttttcccaggtatactacaattccaagtcatcaggtctaacgacccat
cagggttcttcatgggcttggctacaaaaccgaagggatgatcttttcgc
catgcttttcgttcctctgctaagcgtttcagagcgataccctctgcttc
agcataatcgcccatatcgtctcgtgc
>Contig462 EST cluster from Schistosoma mansoni 28/06/2002, 388bp
tttttttttttttttttctatgcagatggtttattttctttctcttcttc
attcaaacacgcaatcacatggtctgagtcatttgtggtcaccacttcag
cagggacgatatcaccagaatgtgcttgtttcatgtagtaatataaacac
gcatcagtctgttgtttagggaatagaacacgttcaactgcaccggaagg
catacatatatcgtgaatgggctgatcatttttggatagtttatgagtaa
caatccgaggcaattggtcagattcaggttttacgactgggatttgatgt
cttcgccaatccccctttgatacaaccaaataagaaataagctcgctaga
cgggtcacttttgaatcgcgttaatcccaaggttatag
>Contig463 EST cluster from Schistosoma mansoni 28/06/2002, 466bp
ttttttttttatttttttttttttttttaaatatatatatatatatacta
tatgctaagcagtggaaagaacaaaaggaacaaattatttgttatttaag
ctttataaaatatatataaggctattttgccacataaaaatattaggatc
tattacaaccattaaaaaaacatgatagttgtgaccatgatgagataatc
atctacatgacatacgtacgcgtgagagagagaaaaaaaccaacaaacat
aataaccacatactcatttgcaagtggccattaatcataagctaaacata
atgaaacgtgggtattaaaaatattgatgaaatacattagttcgttgtcg
taggtttaagtttcatttccggtcacttccgatgaatttgatgcaccatt
ggattcattttnctggaagtttagctgaatcagatttagcatccactgag
tcaccctttgattcgg
>Contig464 EST cluster from Schistosoma mansoni 28/06/2002, 341bp
tttttttttttttttttttttttttttaacatgaaaagaatttatttata
ctcattctgagaatacaatgaaataaatgcacattagctaatatccattt
cagaatcatctttattttgaaatagaaaatcccaaagagccatatcaatg
tgatcaggtattcgataatcctcaggattggtcgcattgacagaacagta
ttccattgattgacttggaagggatatagatccttgcttaggttgcaaac
accgaccaacaggattggatactagtgtctcatcaagtacagtatgtaat
aagggagtcaactcggggcctagattattgagaccattcgt
>Contig465 EST cluster from Schistosoma mansoni 28/06/2002, 352bp
taaatttttttttttgtgggaaaacaattttattgatttcgttggtttag
tgcagtgataagataggctactatatataaacgcctaaaatcgtattgtt
tagattgaaagagggtgcatggggaaaagatgacggtaaagaagttggtt
taggtagtagcgaataataaaagcatattttgcaaaagtgaagtattgca
aattgaatataatataatagtactctctacagtacagatttgaagatata
gttttaattttttggacaggttaacaacatctttacgagcagtctcgtcc
tctgaaaatgaagataatgggaatgaagagcctgattggtgtattgattc
ca
>Contig466 EST cluster from Schistosoma mansoni 28/06/2002, 486bp
tttttttttttttttttttttttttttttttttttttttttttctaacac
aatttatatttcaaaaaagataaatgggaaatttagacggtctcttatga
cgcataaaaacgagaagtgacatttacgactgaaagtgaattgatgtcta
caaaacgcaaaagccagaagatcgtgggtacgactgctgacactagccaa
ataacgttgatgcgaacgacgaacaggaaacgagtaataaatgcaaacgt
ctcttgcctacgtgattcgaggttgcttcgcgtttgacttcacgggacga
cttttagttaggggcgaccgtagctgtaccctgatcttggtggaaccggt
gatctgctatccattccatagtcatagtaactgtagtcgtatcctgaatc
ataatttgacattgatctatcgctctctctatagtcttcgtagttaccgc
tgctgtaactgccgtatgtatcataataatcggttt
>Contig467 EST cluster from Schistosoma mansoni 28/06/2002, 305bp
ttttttttttttttttttttttttttttttttttttttctaccaaaatta
gtagattattagaaaagaaactaatgaacacaagtttagcgaaaacatcc
aatatctatttctgtgtagaagtgctacttctaagctgattacatgcaaa
cagctgctacagttccaatcatcattcctattactgctgtttgcattggc
ccaaatgaattggcgaaacctgctatcccgccgcatcccaaaccgatata
actgaaacgatctacacgaagctggtttttgttgcatcgtggccatgaca
cctgt
>Contig468 EST cluster from Schistosoma mansoni 28/06/2002, 279bp
ttttttttttttttttttattttatttttagcgagttagatctggtaagt
ggaagtatagaaagaatttgaggttaaatgttattttaagaaagtatcac
ccatgtttttttgccaaagttgcaatcatattacaagaacatctcccacg
catttcgagcaagaaaacaattctagattatgcttctgatttccagtaga
ctgaaataatacaagtgttttcgaaagtaagtcaactggttcaatcgttt
ccaaaggaaggattggaaacagggcaatt
>Contig469 EST cluster from Schistosoma mansoni 28/06/2002, 459bp
tttttttttttttttttttttttttttataaactgaacattttatttttc
gaacaacggttactaatcttttaatgtgtttggtcctatattcaaacgac
aaaacctccaaccgaccactcagctgcttgacgtggttctataaatgaaa
gccaatcagatgcgtaagtcggtagtaaacccatagtgtggcacttgtac
atggctagtgctaatataactaggttgccaagtacatacacaaagcattg
tattgtagcttgacttccctctataaggttaaatgtggcttgtgcagaca
aaagagcttgtaacggacgtagaaataacataattacagacatcaaggga
aatatcgatattgaactgcctgaaatccacatgatgaacagatcattggg
acttgccggaagggtcccaatgcaatgttccaacttccgctgacgcatta
natgggggc
>Contig470 EST cluster from Schistosoma mansoni 28/06/2002, 501bp
ttttttttttttttttttttttttttttcttttgataaaattaattttat
tataaaataaatattgttagagattagttcatatacaaatttggatgaat
agtaactaaaaacttcgtcattcaatgatgtttaaattaaacagcatcag
catttataaatatattcaacaaatgttatatgtatatgggtgaatcagtg
atatctatttgtaccccaatctaaataatacggactaatgaaacttcgac
agcctgcatagttgtgcgctagtgcataacctggttcataaaacggattt
acatttttttctttaatgtaagcctctatttgagactctgtatctaaaag
ctcttgggaaataaatctagcccggaatggcaacttatcagcagcacgac
tcaatatacgataggcttctctccagttcagataacctccaagttcgaga
attattctttcagcttttactggagtagaatagtgatgtatgttagcttt
t
>Contig471 EST cluster from Schistosoma mansoni 28/06/2002, 787bp
ttttttttttttttttttttttttttttttttttccaatacttctatggc
gtatattaaatatatctgaaaactcaaacattgctatcacatgcaaagag
ttttaaatattaatgcgcaagacagaatgaatacatagaaatatatgttt
aaataccgagtgtttatggtattcagattgcatgacatgaaaaggtaaaa
aacggagtcaatcccaaagtaaacattgacaaaagaagacggaaaacaag
atcaaagtgaactatatacacatgagttctggaagtaatatttcaaaaag
tattgtagacacaagcacatcagactaaaaaacacgctcatagtacgaat
tgtcatctggcaaaagtagacgtccagtaggatgcatgatgccaggccca
ttaagataattcatttgctgcccaggaccaacaaccggaccacgtacaat
ccctggacgattcgctccctgtaacatacgaccacgagcgttatttgatg
acaagaattccagataagatgtcccagacttggaaaaagatcgcaagtca
cctacgggaggatcttcataaaaatagtcatgtgaaagcgcctgctcagc
atcaagacgcttgctgggatccaagacaagtaattgatcaatgagatcta
cagcagcaagagaagagattttgggggtcaatttttctcgaacatgtcgt
ttaatgtcttgaggtagacgagcttctctaaatgtttccaaacgttctac
acctggccatatttcaggtgttatagagcctccatcc
>Contig472 EST cluster from Schistosoma mansoni 28/06/2002, 562bp
tttttttttttttttttttttttttttttgattagtaggattcgtattat
attagtttattttacaatatggggatgacctgtgattctgaaacaaaaat
attatgtaaactgtttgaatttatcagttaaattgcgtggcggtagctta
gaacatataagttctaagacagagtatgaatagtgtcgaataaaggaacg
ccaaacaattgcatcatggattgtaaccataacatgaaatggccaaaacg
gagagaactggatctaagtaaacgaatatttgtacatataaataaaaatt
tgaaaatatttaatatctcataggtgagatcttgaagacatctgatttct
caaaatactagggataggttgctctgtgtttcgacttaaacgggaaatct
cagcatttaatcgtgcattaataattgcctgctcaacattatgttcaact
tcgtcatcttcgtcttctttttcaatattttccccttcttcatcatcatt
ttgtagactttctttagctaactttacggctaaaaactcgttgtaatgtt
gcctccgttttt
>Contig473 EST cluster from Schistosoma mansoni 28/06/2002, 566bp
tttttttttttttttttttttttttcttggaaaaataaatgtattaacaa
ctttttttataaaagcaataaatcatttttgaaattttttatgaggttcg
tacattagttattatgtataccgactagcttgggctaagttaaatacatt
tactatgtctgaagaataaagagaatcattttggtaacgaaaataaatat
tggcacgaatacctggagattagagtcaagaaaataagtattatggacaa
gtttgaaggttaaacacggagatactatcacagttggatcccgcagatat
tgtctttaaacatcttccaaaaccatagggctattccgtccagcgctcac
ggtgcttgctaatatgcctctttgataccaccaagtcatgtgttccaaat
caggcacagcagtacagtaaagaatttccccaaacctatcgccgttggga
aaacagaaagaaaacgccccaaagacagggcattggtaatttagctggag
atttggaggagtgagatttaatgttaggtctacaatttgatgcggaggta
ttggaagaatagaaat
>Contig474 EST cluster from Schistosoma mansoni 28/06/2002, 459bp
tttttttttttttttttttttttttttgaatatgaaaaagcctttattaa
ccgaatacaaatgaagcacagtaaaatctagttttgggtttatcatttaa
tagtaaaagacgttttcacggtttaaaacaagtacaactacaataccgaa
atttaaatgaaattccatgtatgaataatttataagagtagcttagataa
actgataaaagtatagtttttagatgctatagatatggattgtttatctg
tagccgccaaatacgaagttagaagtaaactaccggcaaaatataagcct
tatgagatcatatttacgagactagaatatacttatgcaaacaaaaccac
atgcgactattaggctcgatgatgaatcaccagaagtgaagagtatgaag
ttaggttgcttcctctgaaatcaaatctaactaagtaatgactcatctat
acgagtgga
>Contig475 EST cluster from Schistosoma mansoni 28/06/2002, 410bp
tttttttttttttttttttttttttttttgatatcagaagtgtatatttg
aaacttgaataataaacttaatattgggcaacaaataaaatggtaataca
atttctgatggtatcattcagaactggaaggaaatataagaatgtatcat
ttatacatacagatatatatgacaaagcaataaaatccgctcattaaaat
ctattcaaatcttcagcagttaattcaggaatttctatttcaaaatgtga
ttccaattctttgatcaaatacatttcatcatttagaataaaattaactg
ctacaccttctttaccaaaacgaacagatctaccaatacgatgtaataat
ttcccaatcagtttaccatttttgttgttggaaaatccaatttatattaa
atcactttgg
>Contig476 EST cluster from Schistosoma mansoni 28/06/2002, 401bp
cggcacgaggttgattgttgcatgcactatacagatcatgtttgaaggat
cagagcctggttgtggagcaggaaagggcggtggtgccggtggttctatt
cgtgaagctggtggttcactaggcaagagggaagccactttgagaagatg
aatacttccgacgtttggataaacaaaacatcgaagcactcaaggataaa
ctgaataagaaatctgatgtggaaaaataatcttcgaagaaatctaacat
ttaaaagatgaatgataatctgttttatcggttttaatgcttttaataat
gttttggacataacttcatcatgtagtggttattttacttttagaaacaa
taaatatatcctctttttgcttgtaaaaaaaaaaaaaaaaaaaaaaaaaa
a
>Contig477 EST cluster from Schistosoma mansoni 28/06/2002, 561bp
tttttttttttttttttttttttttttttttgttatcgtaagtaatcttt
cacacaacgagtacgatagcaatctacataattagtacaatttaacaaat
agtttattggttaagaattacatgttaagggctccacttatcggctaagc
ttcatagaccagtgactctaatttagaaagaattttacaaaaaaatggta
aatattatgcatatgtgaatggaatagtcagcttcaatgcgctaaatagt
tagctcgtttattgaaatagtattgaacacctgaaaaaattagcagaacg
acgtagatcccagcagctataaaacagttattcgacaccattacataagc
ttcctctacatgtaaaggagcatagccactagcagcccaagctgtttcat
ttagtggtatgtcttcggagaatgcgactgcgtttacgcgtgcaaaaaca
cccataagaaaaaacatcaatatcccccatacactgagaaaaaaaaggac
tacgagcacttcggccctacaagcgccattattatacttgcgcgcctcct
cgtgccgaann
>Contig478 EST cluster from Schistosoma mansoni 28/06/2002, 466bp
tttttttttttttttttttttttttttggtaaaaagtttttattattaat
aaataataatcaataaaaaactaaatgaataaaaggaaggtgcaacaacc
ataacatttacgaaaaaaccaatattaataatagtaaattgtagaagctc
aattaaactgaatttttaagcatcattcattaaacatcttatattgtttg
ttgaccagtgtttcaattgataaaagatacaacagaatctaaggcaattg
acctcgtaaaaaacaaccttatatatatatatatatatatatatatatat
atatataatatggtttaaaaatacataatatggaatacaagtaactaaat
agaaaatttaaattatctaccccgcctgtagctcctccgggggctactgc
cggtccaaagcccgggtaaagagggggttattcgatgggttaagccnaac
ccatcccgtcatcgag
>Contig479 EST cluster from Schistosoma mansoni 28/06/2002, 535bp
tttttttttttttttttttttttttttcaggcagaatcaatatatatttt
aggttaacaaacgcttagtgggacagaaactttattcagcggctgtgggc
gttggtgtattatctcccgattgtttttttaccccaaaaacaacatcatc
gattcgcagcagcaaaatcgccgtctcgattgctgtcttaagagtttggg
cctttactgcaaagggatcccaaatatccagttccttcatatcgacaatt
cttccagaaactccgttcacaccgaatgtccaatacttagcaggatcagt
agcatgacgagcacgaagctctgtaataagtcgaagaacatttgcaccac
agtttttagctaacgtcctaggtatcacttctaaggcttgtgccatggcg
aggtaaaccatttgctgaacagcaaaattaactgacttcgatttttgagt
taattcttgagccaaagccatttcaatggcaccacctccaggaactaatc
gctgctccaacataacattacgaactacattcatg
>Contig480 EST cluster from Schistosoma mansoni 28/06/2002, 418bp
ttttttttttttttttttttttttttttttttacatttgaatataattat
ttgaaaatctggttttcagcccacatttgacttcacataaaatcacaggt
cctcgtcaccttcatccggaagaggagcctcggcagccatctgaatttct
tgctcatattgccgaaccaagtaggggtcgatttggatttctggaggctg
cattgcaggcatttctacgaactcgaggtttgggtcaccgacgagtttac
gaaatagccagaggaatggcttttcgaaattgtagttggacttagcggat
atgtcataatattgtaggttttttttccctgtgaaaagttattgactttg
ccttcactttcctatcttgtatgtcaactttgttttccacacaaaacaat
cggtaattttccctcgtg
>Contig481 EST cluster from Schistosoma mansoni 28/06/2002, 433bp
tttttttttttttttttttttttttttttttttttccaagaagtttggtc
aataatttattttttgtgttccacaggggttttcttttctcttcttttct
gttccttgatgagttgttttaaaactttttgttcctccatcatgaaagca
cgaatgattcgattgcggacacaagtatgacagcgagagccaccatatgg
cctgttaacagtcttcaatcttttactcattgaggttctttcacggggtc
tggatggcttgataccgaaaagtttactcttgcaatcgccacatttgggg
aacgttccacgtttttttacatagatatagacaaccttgccaccaggagt
tttaactttctttctctttgttagaattagtattatacgacaacctacgc
ctcagagttaaacgctgcatgctggctccttgc
>Contig482 EST cluster from Schistosoma mansoni 28/06/2002, 424bp
tttttttttttttttttttttttttttttaattaatagtaataatgtatt
tagtactgatgcaatttaattccattgaagcaaatgaaaccagataagga
ttttcaaacacttgggaaattaaaaggtggaaatagtagttagaataatc
acttttagaaattgacgtaagagatccttatattcgaattaaactgggac
acactctgttataccattttgtgtgattaactgaatgatacttccagatt
caggacgattattagcttcttccaaccatgtagtaaataattctgcgact
ttttctgtaaggggtccaaaacgaatgggttggctttaggcatccacttt
ctgttcataggagtgtccaaagttgctggtgagatagcaagcacacacga
acaatccgtagcctactgtttgga
>Contig483 EST cluster from Schistosoma mansoni 28/06/2002, 634bp
tttttttttttttttttttttttttttttcatagaaaaaaccgacttgta
ttttaggacgatttgtgaagtcagcaagcagtatacacattaaaatcttt
tttactttacagcattgtatcagacttaaaatatggtcttataacattgc
taatgtttagagtggtttttatccgcagccgcgctggtttctaatttctc
cataagttcattgatgtcgtgagcttcaatatcagcttttaacccgtcca
aacacgaagacagcgactttcgcgttgtcgcatataacatccttgctgtg
gggggtgcagaatcggacactaatgagaagtatatcaagttcgccccttt
accaccttcacattcgtagtctactacaccataacaacccttgttttggt
actttgaaacttcatctttaaattgtgacatagtttcatctctgggggca
attttgattacacttatttcattatcaataatttgaaacaagacatagcg
gtaacagtggttcattttcatctctttatacgtggcctcacattttgccg
agggtttaatgcctgaagacatgtttggagatatacgcagtaaggaccaa
aaacacgcaactccctaccgaattcggctcgtgc
>Contig484 EST cluster from Schistosoma mansoni 28/06/2002, 530bp
tttttttttttttttttttttttttagcgatttaaagttttctgtttaag
agtaacatatttacaaaagtgaaaaggaacaagaaagttatgacaccaca
gataactcatttttactcttcaagagctggaagccagaacgatgtttggt
tggaccctgtagctagcatcgcgaaccgaggattaaaggcgagactatga
atggctgcgtttggtaactgagtagcagcttcataacccggtaggcttgc
cacacgtactccagtttcaacagaccaaatatgtacaattccgtctggcg
aaccaattaaaacaaactgactgtccggtgtaaaactggcaaggaatgtt
tgtctatncagtatttgggtataacggttagtgtatgcagatggattcct
ttaatgcgtcaancaaacgatatagttccgttggggcgttattaaagcct
ccgggcgattccttgggcctcgaggcaatttccccaaagggaggccgatt
aatttccgaacaggtcaaatgttttccggg
>Contig485 EST cluster from Schistosoma mansoni 28/06/2002, 581bp
gagctaaatacacgcgtcggtaatgatggccaaccttcagcacgagcaga
gatttaaattctgtttgtcgcgatccagcagataaagaaaacatttggtc
agctagaaaactactggatgaatttgatgcaatagttttatgtttgggtg
ctacttggcctcgcgatttgaatattccaggtcgtcaacttcaaggtatt
cattttgctatgagtttccttgaacgctggcaacgttatcaacacaagaa
taggattaagcacacatattttgatcttcaaaacgataataattttgatt
ctgattctgtggctacattagccaaaggtaaacgtgtagttatacttggt
gggggtgacacaggtgttgattgtattgctacatctgtacgccatggagc
cgaaaatattcgtgtgtttgagattctcccaccgccaccaactactcgtg
atattaatgaaaatccatggcctgaatggcctcgcatatggagagtagat
tatgggcactcagaggttgctgttcgtataaatggagacccaagacaatt
taatacaataactaaagaattcctagacaac
>Contig486 EST cluster from Schistosoma mansoni 28/06/2002, 743bp
ttttttttttttttttttttttttttttttttttttttttttttttatat
aataaagaaatttttaatgattgatttgtaacacttgtgcataatggaca
ggacgagtgagacaaaatgatagcacaatggaaatgtgaaacaaattaga
gtttaactagatgtattacgaggaattaagttcataaatcaattttagcg
ataaccggtgtaatattgactcattgctggcggagcggcagcagttggga
ccccacctggaggagcaccgccaactgggatagtaccatacccagatgga
taagtagaatacccagggtaatagcttgcataaggatttgcggctggtgt
ctgtggtgttactgttgcggttggagcacttgggacgctgctggatacac
taccagacacagccgaaggttgctgctgttgttgccacgcgttaaactgt
tgtgcagcagccatcgctgcatcgtactttcccagctccttgagtacttc
cagtagcactttggggagcaccatagtaataggaggcataagctgctgca
gccggcgtcgaatggtcagatgtggcagtagtggtggtggcggaagaaac
tgctggcgcggctgtctgttgagttagttgaggtttgtcagcaacagctg
aggcatatagtgactgctgggtggtaccagttgtgggtgcacatcgatta
acggttgcggatggctgagcagtttgcgacccgtacctcgtgc
>Contig487 EST cluster from Schistosoma mansoni 28/06/2002, 421bp
tttttttttttttgccttcttttccttattttcctattgaatagtcccca
caaacctagtgtgtaaaattgtgtatttctggtgtttcatggatggtttt
atgaaagaaagcctattaaaatggatttcattaataactgagaggaatgt
tagcctcatagacggcgaagtcctcaacaatctaatagacctttcaggtg
cttttccatcagttactacctcagaatgttacaaggagcgaattagttcg
tttttggatgcaatttttcatcctggagtttctaatttatttgacgttga
aggggtgatttctgggaaagctgacgatgtgggattgtttgggttatgcc
taaccgttttattgggatgtcctcaatgtccctccaaacagcattcaatg
atcctgctctggatttgagtt
>Contig488 EST cluster from Schistosoma mansoni 28/06/2002, 1469bp
ttttttttttttttttttttttttttatgaataactgattatatttgaca
gatttatagaccaagtgattaacttagttttggaagaatacaaagcaaaa
tgatgtcatatacgtttttttcaaactgaaataaaatatgcgcaaaacct
tctttatgaggttgtggatcaaagcattacatgataacccgaacaaaata
ttacatgcttagattctcagtatgaagaacagcctcaaacaacatgaagt
atctgtcaaatcaaggacagatattggtaaaacgtcaagttttagagtat
ataatatagttaaagatgataaacaatgactacctaaatgaacataacca
tgacagtatgagaaccagcatattaagagaacttggcaataatttggaaa
aaaggatcaaagtggtaaaacgagaaactgcactactggtgtgcacgttc
aagactctagggaacttaatgtcaataaatttaattatccctaaaagcaa
ctctggccaagttagcagacaccagcaatctttaagtctacttcttaggc
tttctcatccgtatctttcttcacgttgtcatccctttcaggatctgatg
tccaaagagttaaattatctcgcaataactgcattatcagggtggaatct
ttgtagctttcttctgacaactggtctagcttagcgattgcatcgtcaaa
cgctgcttgtgcaagacgacatgcttcatctggatcgttcataatttcgt
agaaataaactgagtaattgagagctaaccccaacctgagacggggggtc
gggaacaattgggttgcggcaatttcagatgcttcttggtaggctttgtt
actttcctctgcagcctttttacgttgtgggtcgactgagaattccgcca
tgtaacggaaataatcgcctttcattttaaggtaaaagaccttagagtct
gactttgttgcgcttttgattaagtacttgtcaataagttccaatatatc
cttagaaacgcgatcgagttcagattccaaaacttcacggaatttctttg
cacaagcttgcttttcagcattacctcgattcccttctgtctgttcaaca
gcgctaaaaacacgccatgatgatcgtcgagatccaatgacatttttgta
ggcgactgaaagcagattacgttcctcaacagtcaactcctctgccatct
ctacaacttccttcattgcatcaaccatctcatcatatctttccaactgc
tcagctaatttagcacgatatacaagaccccccgtccatcacaataccat
attaaatatggtattgtgatagatgggggctcacagcaattgcatattgc
agtccagttactaaaatccagacggaacgacctaaaagttttaaaaattt
actctatcaataagatacgatcaacatgggagtgaaagttccctcagata
cgtacataacacaatatcn
>Contig489 EST cluster from Schistosoma mansoni 28/06/2002, 265bp
cacgaggcgatgttcgggcctacgttttctgttaggtcagagtctgctac
aaagtcaaagtctggctttttccgtaacatttacaacgacccatacaagt
ggtcgctcgtgaaaagcgtcacgatgttcgcctctgcggttactggtttt
ctgatcatacgtgaagtcgtcaatgctcctacccaaactctgtagacaaa
aattttgttatcaaaaaaaataaaatattttccttgttaaaaaaaaaaaa
aaaaaaaaaaaaaaa
>Contig490 EST cluster from Schistosoma mansoni 28/06/2002, 858bp
tttttttttttttttttttttttttttttttttattcaaatgtttcttat
atttacaaataaatgttaagtgaaagatatgatcacttttttattctgtt
gctgtatgtcatattcaagtatgtataatctaacattaatgatgtgatga
acaacaagtgttttttctgttcaaaacaaaccgtgaatgcatattcatta
cttcatcaaaacttgaattctttatattttttcgatgcggacggaacagt
tggctcgggtgcattactcaaaactgcactacccccgccagatttcgctc
cactaatttgatcttgttgtgattcagtgcctgatatacgtttacgtaac
atgcgttcacgaggatcttcagcttcgattccacgctgagcacctgttac
accagccacatcatacaatttagtactacccataagtgcattaggttgta
aattaggttcagtttcggggaagtatacaatacaattgagtggccggtgt
aaccaaaccagtactatcttccatcgcctcttctatagttttcttacgta
gttcaatcatactttgtggagtttccaaaccagcaccaacactggataca
ccactaggtgttattaatcctccagcaggtgtgactaggccaccgacatc
taatggtcgaggaatagatcctgcacttggcaaagtaacaagcatctttt
tggcttcactttcagccattgcagatgttgctgcttgatcttcatcactc
tcatcgtccgtatccatatcctgatcaccttcttcaccgtcagactcttc
atcagattccaactcgccccaataactgatatttccatgagcgatttgct
cctcgtgc
>Contig491 EST cluster from Schistosoma mansoni 28/06/2002, 461bp
aacagtgtgttttccctgttcatagcgccatttatcttcattttctactt
tcccgatataattttaaggtaaagattttctcaagttactgtttactaca
tatattataagaatagtaaaactgtatttttagttgcatcctcagtcacc
aattttattttatgaactgtcanttctctatcactgctgtaaaaagcttt
tatgcttccacattctgttggtaattcgtcctcatgtttcactcatcatt
atccagcgatcatgttattctttctatcgtttaataataattttcataag
aataaatcaagttaagattttttcacttatgtattagaatttcattttcc
cattactgtttatttgtaatttatactaaacaatgatgtttgtatactcg
cagattggttttatttcatacaaaaaattaacgactctgttaaaaaaaat
aaaaaaaaaaa
>Contig492 EST cluster from Schistosoma mansoni 28/06/2002, 530bp
cacgaggactaccaaacaccaggcgctgttgatgaggatgttgctgttct
aaacactagttcggaaagtgacatgttagcaagatacgacgacgattagt
tatcaatgacttcgcacaaaacgtcaggtggcgtatcactggtcgcgaga
tgctcaatcacctcagtgactattgtgatgtcggtgtatctgtacgcgga
gtgtatatgccacctgcaaaagctaagcaacatatacccgaaggtacaga
tgacagaccactgtatttatgtattgaggctgtcaatgaaagacaagtcg
ctttggctaaaaaagaaattatgcgtattattaaagaagaattagttaaa
ttgcaatctggtaattcaataaatcgcggacgatacaaagttgtttaatt
tatgatttaagtatttccacttgaattgttgtacatattctgagagtaat
gacatctacattagcaatcgcggtttattcatataaataaatgctgtctt
gtcataaaaaaaaaaaaaaaaaaaaaaaaa
>Contig493 EST cluster from Schistosoma mansoni 28/06/2002, 787bp
ttttttttttttttttttttttttttttttttttatatcaatacaagttc
attataattattataacaaatggcaagaaaatacaattaataaaagttga
taaactttcccaaacgacgatatttgatgatagtaatatatactgttttt
cactagtgaatgactttgagatgggaaagcaagtatgggtaaaacataag
cgtacaaacacaaaaaaatgatcaataaaaaatatgaaaaaagctgtttc
aaaataatctggaattacataacctatgtacaggtactaaaatgagataa
ttatgcatattatcaaatgcaaagaaacgaaattttggaagcagtagttc
aagaaccattcgcatctgtagctgtcatggaatcgtcattgtctgaagtc
agaggaatgaattccggaggaggatatacgttgcgtagtgaaccagctgg
agcagcaacaggaccaggataattatattcacaagtatcttctagtttgg
taagtaaagttttacaggcgcctttagaaacaatggttaatttggacaat
ttctgatgaccagacttgttcaaaaatgacttttgcacccatatatggcg
cttattacacaagcgacctagcgggcaacgaccacgagagaaatctgaac
atatagccgtctttggtgggtgcctcacatgcaaataaggacagtgaaca
cgttcgcacttttcggactcatagtaagtacattgtggcagtctacacgg
atctaatacatgagcgagtggacaagatttgccatcg
>Contig494 EST cluster from Schistosoma mansoni 28/06/2002, 395bp
tttttttttttttttttttttttttttttatataaatatgaatgatatta
taataaatataaacattatctaatatcaattaagtcatttgttctaatcg
taattgcttaatagattcagttcgaattataaaatagattaatgctataa
tagcaatagttaatagaatagcagcaaatacaattaatgcaattgttcca
ggatgtagtgtacaatttttccctggatcacttggatttaaatctttcca
cattggatcacatgtacatgtgacaccattatcagtatttatacatgatg
catgttcaccacaaagtgatcgagtttgtgaacatgtaatagttggtgaa
attcgnggggattcaataccacgtaaataattccaccttggaaat
>Contig495 EST cluster from Schistosoma mansoni 28/06/2002, 958bp
ttttttttttttttttttttttttttttattgctggaatgaatttatata
acggcaatattgacaattatacactacttagaaacaaatcatgagccaac
tttttttttttttttttatttttttgaaaatgtatcgagttatttaacaa
atagcattaacagtaggatttttagaattaacagcaagatcaccgttttg
taaagaaaaaagaaaggggagaaaataaaggaacaaggccacatttgtca
aggtactaacattactgttgaacacattataattgagactgtgagtggta
ttagcaatagtatcaataaaaattaatgattataagaataatatggagat
aatagtagtttgtaaggaatccgactaacaattttgctgatttttccata
acaagtttaatcggcaaaaggacccagttttcacagtagacaacaacgtt
tgttcttacgatctgttggaggtcgcagagcagcaaggatagcttcgtcg
aacacatctttcaaacctttctgggtaagagctgaacactcctgatactt
gacggcttttaaacgttcnggcgagttttttgccttgatcactactgacc
attttcgctttgtcgttatgcaagcgggttattgtagcaccttcatcgcg
aagatcaatttgtgtaccaacaagaagaaacggcaccttgggcgagtgat
gtcttatttccgggacccacttttcctcgacgttcacgaaagaggtggcg
ttgaccacagaaaagcaaattaggtaaacatcggtttgaggataactaag
aggccttaaacggtcataatcctcctgaccagcagtatcaaaaagtccca
aagtgtacggttcccctccaaccataaccgttacagcatagttatcgaag
acagttggaacataatccatcggaaatttgtttgtggtgtaggatataag
taaacaag
>Contig496 EST cluster from Schistosoma mansoni 28/06/2002, 438bp
ttttttttttttttttttttttttttagtaaaaactgaaagtttatattt
tacaaatattgtaggttacagacggcaaacactggagaagtcatcaaata
tcagtaatgatctgcaagaagttcacaaataacatacagctgataacaaa
ttaacatacgctgaaaccttagttgcaataatcaataaaaacaactactt
tgttgcaatgacaactctaatgagccctgatttaaaaatggccaaaaatg
attgtcgaaaaaagtatgcagtctgataccacactaacaaccagacagta
acatctatctcgtaaagccttgcagaaagtataaaactttatagatatat
atatatatatatatatatatatatatatatatgaacaatacagcaattag
ataaagacatgtcttgtatgttcagtgccacagtaaac
>Contig497 EST cluster from Schistosoma mansoni 28/06/2002, 552bp
ttttttttttttttttttttttttttttaacaaaaaaatttatttcccat
aaaaagaaactttaaaacaaattatctcttaatcatagccttttacatat
tcagcaatagaccaatcacattttaagcgtaatgggccatttatttgtat
tccttctttatttacgatagccatttgatatgtatcgaatgcacgacaat
ctcgaaaggataatggcttcattgcacttgtcattgtagagatagcatct
tcttccgttatattgtttggatctccccctgcttttatttccaaacattc
tcttagaataggcattgcaaggtatgcaccgaagccggtcgcaacataat
tttcagtgaatgaaacaccaagcatactacaatacccaatgaagggctct
ccatttgcatcaaaacctccgactaaacaggtgttccacagtggttgcaa
acgacttcgacggttatatagaacacgtgtaatccagctgtggagagcat
gagggcttagcctaaagccgtcggaaaggagactgtcttgatgtgtcagc
tc
>Contig498 EST cluster from Schistosoma mansoni 28/06/2002, 489bp
ttttttttttttttttttttttttttttttatttaaattaagtatattat
actatatgtgttgtttacatatagagagatatgcaacgtgtttagaagaa
aaaaacatactttgaaaagagggataaaattcatgaaaagaaaaatcgaa
aacaatccctgtcatgagtatcaagtaatgactagtctacttataataac
tttaagaagtagtatctttagtacaatataaatatatatatatacgggga
gaatgagagctagagaatatgtactttatttacagacacaaagatatgtg
ttgatacaacagtatttgacgaaaaaacttagattattaaattgaaaacg
attgaagcctaacaacatatacgaagatagtgataaaaatactgaataga
gattaaactaagcaaatgaaatagcaattagggaacccccaaccgaatga
gacgaaaaatacacgatgctcctcaaatggtttaataag
>Contig499 EST cluster from Schistosoma mansoni 28/06/2002, 867bp
tttttttttttatacttagtcaaactattattgattttgaaggtgtagta
agcgtgcaagtttcatatatcattaccataattatagatgaacagaatta
aaatgtaaaagtatatttaggtacgtgttaaatacgtaagattagaaact
atgaaaataaaaagaaaaaaaacattctgtttgatatgtaagtgtgaagg
aatccttgttcacaacagtagtggatattacagttaaaacatgaaaagct
ttagctagaatgaatttgaggttgtctaaaaaaaaagactacgcacaata
ttcgctgtgttacaagagtatgtactagttttattgccagatgatgatgg
ctgagcccgaacaattttacggtttgcttctgccaatctgaataattcat
ggcttcgtcgaacatgaggaggttgaaatgagtcggaaaccaaacgacgt
cgtcgtgataagtttataacagtttgtcttacaaaactactaagacaacg
ctgacttaatacagatccattctgtaatggaccagcttcaaatgttcttc
cttgaagacgcatgatgccaactctacataatccggaacttaaaggatga
atataaattgtgacagggcaatcaaaattcttgctagtcatattcttgga
agttcattccaactcctgattcacagtgcataggtccatcttcccatcgt
tcgagccatacaactgccactcgacctccagtcgggtccgccccaacttc
ccccatacctactacacgttgacttgtcccacgagtgatgttagttatga
tttcgctagcagtgcgataaacgtgtactctttaatatacaaatttgatc
aggattctcttcgtttc
>Contig500 EST cluster from Schistosoma mansoni 28/06/2002, 419bp
ttttttttttttattttttttttcgggtgaagtgtatggtatatctccaa
aaacgtcaaccgaaaaggaaataatggtaataacgattaaaaaaggaacc
aaaaaaagcatctcgaaatataatcttcccaattactaatattaataata
aacgaaaaaaaataaacaaaataaaacggaaaaccatattgaaatgggcg
ctgaaaactaaaaaatcttgattactttttaaaataatgatagaaaagta
taatgatgattaaagaaataataagaaaaaaattaagttgatacgtacag
tatggagggaagttacaaataagtacaaagaactgaagtttgtgattgct
atctacctacaggctcaagaataatacactggataactcctaaagtgacg
caaaggtaaatacatctgg
>Contig501 EST cluster from Schistosoma mansoni 28/06/2002, 486bp
tttttttttttttttttttttttttttggtggggacaatcgaatgtaatt
tagtacaacattacagaatatgggaaccatatagtgaacagttaatttgc
aaaataacaatcaattgtctctggaaacatccattcatagtctccgatta
taattgttcatgcattttcgtaacaattgcgtgacattctcagtctctca
ttaacgatcttctactgaaatacattcaatgcccgaccatcaccatatac
taattatgtggatatcagtaacccacaccacagtacgattactgatatag
ctntcaatntttatcgtggaanatacagactattcaaactcatcaacaca
tctggaatatttntagtttatattctggtgtgactaaagagttttgtaac
tntcatgttcatccttgattagtcgtttgtgaataaacanataaaacgtg
actatactaaaaaaaaaaaaaaaaaaaaaaaaaaaa
>Contig502 EST cluster from Schistosoma mansoni 28/06/2002, 419bp
tttttttttttttttttttttttttcagaaattctaacttctattgattg
ggatgtcacaaatacatgattattttacgattaacatttcacatgatact
cagtttatttgaaaagatagagaacatcatttgaaaaggaaagaatccga
tggataaaaaggataagataatgtaaatgtatttgcgccattgcgaccaa
ttctgaacaatgtcacacaacgtcatcaactattcattacactgatcaca
cacacataaaccaagtagtgtaagtgttatagtgaatgaagatatctttc
gtcatgagacaacgcaatcgttaatgtatttgtagaaaaaatacaaatat
aagtactaaaagtcatatttacgaacgaaaaattatgttttgacaacata
taatcaataggaaacggag
>Contig503 EST cluster from Schistosoma mansoni 28/06/2002, 351bp
tttttttttttttttttttttttttttatttaaacgtatatttcgttcta
aaataaataatttatgtacaaaaattatcttcaataagatttcttttttt
ttaagtcacataaaaagtccacaacgcgattctagcaaacacctttctaa
aaaaacagcaggtgaaataccacaagccccagcagttagctgacaagaaa
ggcccaaagacttagttgtcggacaagagtcttctacctttaaagcactg
attttaatatcggtatggttactgtcatcactatcgtactcttttttcac
atcatcacttaggaaacttcctccggcctgggaattgcgttaatatcaac
a
>Contig504 EST cluster from Schistosoma mansoni 28/06/2002, 376bp
ttttttttttttttttttttttttttttttttttttactgttaaaaaata
tttactttaaaaacataataaaagtgaattaatgtaacatgatttcggtt
atcgtttcggtaaagattagatcaaacaaagaatagatattccgcattat
caaatgatcgtttccaaacgtttgattaacgcctaccatatttgtccatc
agggtcttattgactttatctttcgccaattctactgatgcattatgcac
tctttcaaacagatgttgaccgagtcccacagacaatcgtgatcctcctc
ctccatgaacctccatatatggattttgaaatactgacacaaggaccaac
atcaatctcgtgccgaattcctgcag
>Contig505 EST cluster from Schistosoma mansoni 28/06/2002, 459bp
ttttttttttttttttttttttttttcttttaatttttaatagagatatt
ttttatcaaaaaaagaaaaaaacaaacaaatagtaatcttattagatgaa
atccggagtcaattgaagctagatcaccatagaaaacctgaaagaactga
acggcagtttcgtcccatagtgggactcctcagtggcagtgcacatcgac
aatcccaccttgtgagattcaaacccaggatctatcagtttcgtacgtga
ccgctcaaccattagatcactgagccatccagtactgccaagttttgcat
aatggtcttacgtcatttgtcttatgatttcaactatctaaaattactaa
aatcttcccaaaaacccttttctgataaacctattgtactttaatgtgtt
aatattgtctgtcaaacggcactggcgcctagcaatacacagtcccaatg
caggtgcaa
>Contig506 EST cluster from Schistosoma mansoni 28/06/2002, 500bp
ttttttttttttttttttttttttttttggttttctaagcactttattta
tacagaagtatatgtatattgaataaaatgtcacagcacaagctgagtat
agcactaaaccacaaaattatcaaaagcagagagtggttaaagtcattac
ataaagtcgtacatctacgaaaccccatttgaaatggaaaaaaggtacac
gttcacacgctgactactgcaaatttaaatcaattgaaagttgaaggatt
ggtatatttctggttgatgttagactgggaaaacgatgaaaagttcaaag
gattaaaactgttggacgagtgcgatccagaagaaactaactgtttttga
atgccagttaaagtatgttgatattgttgttgtagtaaactaaactgttg
catcaaagcgaaggcagtcgtttgttgaaaactaccattcgtctcagttg
gaagtgaacattgaaagccaggcggagtaggaagaaggccaacattattg
>Contig507 EST cluster from Schistosoma mansoni 28/06/2002, 433bp
accgacacttgttattagacgaactcaaatgctgaatcatctgacgaaat
ccggagcaacacttgctcagactgcaggttctatagggtttatatacgct
gtggcagatttcttgatctacaaattacgtgcaaatgcagaagatgagat
aaatacaatggcagcagctacgactaccggcttagtgtatacctctccag
gaatgtttaaaccaggtggctggaaacgttgcggctttggtgggttagct
ggatttgctgttggtacgatcgctgttactgttacaagctggtctaaaat
aaaacatatgcttggtggataaacgacaatattgtaattttaattatgta
cattgacattttatctagtatccgaaaaaattactttttaaatatacctt
gaattgttaaaaaaaaaaaaaaaaaaaaaaaaa
>Contig508 EST cluster from Schistosoma mansoni 28/06/2002, 367bp
tttttttttttttttttttttttttactatacaaaaattttattatgggt
gaatgtaaacattaattccaggggagataagaagaaattaacatgtaaac
aacaagaagggctatccatgtaagtttaaccaacaactgtaaagtacacc
aaaatgaacgcaaatacaaagattaccgtaggcaataaataaaacaatta
acatataacaaaaaactaaattcataaatcttgaaaccctatccatttaa
tttttaatgtgacttttatttatgatcatgaaaagaatctgatgtacaaa
ttacgtaatataatacagatatattggtaaaacaattattgcaaatatcg
tctataattttagaaca
>Contig509 EST cluster from Schistosoma mansoni 28/06/2002, 533bp
tttttttttttttttttttttttttgactgtcgatatgccatatatatta
aagctatgttctatatacataaggaagagttgataacgactgtttaaatt
tagcgagaataattacaaaaaccgaacagtactttttaacgaagaactgt
acacaaacatttggaaactgctgcattcatttaaaaaatgtactcggtct
ttctaaacagtcaggttcccaacacaagtaacgcaaaaagagggaatact
ctctgcatccattgatcactgtgaagcaaatgagtttaggaacaacaatc
accgcgccttgcgcactttgacagaccagatacagtataacttgtaaccg
aaatagacagaaaagccgtgtacctgaacacataaagagaaaaatatgta
ggccagaacgataacgggaaattcatagaaatagtgcttagccacacaac
tttggtaataggtcatcagctcgaatgcgtttgtgaagcatccaacagct
acagtgccaagaccgaagacgacagttccagta
>Contig510 EST cluster from Schistosoma mansoni 28/06/2002, 541bp
gtgaacggccccagctgttcagagaaccggactgttaccatcatatcact
ggacatctgaacgtattctagctgcaagcatgttgccattatatccgatt
ccactatatatggatacccctatgaatgaatcttatagtagtgaactgct
gttttccatgcattcgtactggggatttgacggtgtcatcaaagactatg
catttgaacgtcgttatggtcctgcactgatgcctatattacgtacattg
tggaaagtaatggctggtttcggttttgctggccttttatatttcaattt
taatgatataggatttatttcagccgtgaagaaactatgggccttgtgaa
aatatttttggttcttttactttgacttctctttctgatatttttaagac
tatttagattatttgggtaataacataaaatcaccgaatacttttatgta
ttagcatgttatactttaatacccaaatctaacatggggctaatttctaa
taaatgtgtctaattgtatgaaaaaaaaaaaaaaaaaaaaa
>Contig511 EST cluster from Schistosoma mansoni 28/06/2002, 586bp
tttttttttttttttttttttttttttttataaagaatttatttggtaat
tgtttacgtgaaaacaactgaatgcaacattgctcctaaggattgagtga
tattggatgtcattaactcatctacgtgctctccaagatgtcgctttgga
tccatttttccaacatttttgatggctaattgttctggagtcatcttttc
ttcatcttcaagagatttatggtatgacttgactagatcaagcatagttt
gaagagttttgtgattagctgaacagtgagtattataatcttccaaggtt
agtccatctcgccacgtacgcttgtttagattcatcaacatcttaatttc
ccacttagtcttacgataattaataggtaaagagtaataatgtctgttaa
gaccgtgaataagcgcttggattgttggcttgctaagatgaccaacatta
gatgttgtctgtctgggttcttgattagcaattacaagatttgggttgat
cagacgaaaagcatcgatgacaactttgcctttcacactctgtattggat
caacaactacagctaccgcacgatccgatagagctt
>Contig512 EST cluster from Schistosoma mansoni 28/06/2002, 480bp
tttttttttttttttttttttttttacaataggaattatattgaagatta
aaatgttacaaacattaatgtagcattttcaaatacattaggtttgtaat
tttaaaaatttgaggtttgtacattgaagttagatgagataccacatttc
cggaaacgtggaagttgtacaagaataagatttattgatcaaccgaccca
tatattcatcctggactttaaacgccgaaacatgataatttccatttcta
atgaagcattgtcgactagaagtactttttgaggatcccagagtgaagcc
tgcgagtctgaagtgcgctagctacggtggaaactaaagtgtgtgtaaac
aagatacccctaagaaaaaagatatccttacaaaaaacaccatgttacta
ttccgattcatactagagtactcagcataagtaagatggagcttttacag
gaataattcatgctcgaagataaggaactc
>Contig513 EST cluster from Schistosoma mansoni 28/06/2002, 431bp
tttttttttttttttttttttttttgattaatattaattatatttcggat
aaaaaaggcctgatatggcttaaacatttttggactcgaagtgaaatgca
ttgtcagcctgcaaactccaaatcgatcaacgactgcggcttcgggagaa
acttctatggtttgacacagatctgaaagaaaagancattaaggntgacg
gcnaggacaaaacacctaagtggttcccacttacatatcggtaagctatg
acactaggcacttacacgnttaggcatgaaggaaaacaagctgtaggtct
ctacggatgttaactttagaggctgtctgtagtcacgacgacgatgtcga
cggctcacagatgccgagatgtaaggcagtttatgcccgccgcaatgaag
tcaaagatgccaattttcgagttaagtacct
>Contig514 EST cluster from Schistosoma mansoni 28/06/2002, 576bp
tttttttttttttttttttttttttttttttttttttttttttttttttg
ataattggcaagacgatatgttcactgaaagatcagaaaaatatcattaa
caaagcgaatgaaactgaaacaatacaacggatttatgaagatatgtaca
atgtagaaaaaggaaatgacaagtgattttaaagaaccagaatttgggta
taagtagtaaaccagtcggtagatgatgtaaaaaattgaacaacaaccta
aaataaattattgattttatgtcgaagtacgctgtacgcgttgtagtcac
taaggcacagcaaactgaaacgtgtgttagtcaaatcataaaaatttaga
gatatcaatagcaaacagacacacaaaacagtgaagtcattagattagga
ataaagttgtggcatcaaagtactacttcttaacaccgtttgacgcagca
tttagtgcccacaaattttgtaacaacgtcatacaagctgccgnnttagc
tgcagcaccgctcattagctgttgcagtgcggcagcattaacttgctgat
tttgttgttgttgagcttgagcagct
>Contig515 EST cluster from Schistosoma mansoni 28/06/2002, 525bp
tttttttttttttttttttttttttgactcaataaacagctagcttggat
tttaatcgtacagtgggttgagtgcgtaatcgacacaagatggataattt
acaattgattggtcactgggtggtggtcaatgtcatgtatgtcaggtcct
tcttggtgtagatccaattctatcgaccaagttgcgatgtggcccctagt
ctgggtgactcgacattgcctacactatgttgagataagatggtggttgg
gggtttcgtgctacttggtactcgtcatcagcaaggtgtacctgtaattt
tgagggagctgatgttccccgacggttcaactcgtngtcaccatttcaca
gtcagagacgttaacattgactatccggccgtactgactcctgtagatga
tctgtattgtattgatgatcagtggtatgacaactcagtcctcatgcagt
cgaactcatcgacgacgatgaaagcatcgggttagactatttgtcagaga
cacttccagtcaaagatcatgtnat
>Contig516 EST cluster from Schistosoma mansoni 28/06/2002, 317bp
ttttttttttttttttttttttttttcaagttatgtaacacatatatttc
ttccaacaaacgatagaaatatatcaactgtgatcgaattcagttaataa
ccacattcatcaccatcgtgatcaggttgtttttcttcttttaatttaat
caaatcatcaattcgtagaatagtaatagcggcttcagtagcaaatttta
aacttttaattttagagacaagtggttcaaaaacacctatttctttgcag
tcagctacatattgattatttaagtcaaatccccaccacttggtatgagc
ttgatcaagtttacttt
>Contig517 EST cluster from Schistosoma mansoni 28/06/2002, 479bp
tttttttttttttttttttttttttcgttgataattgcctttattctttt
cttttttcttttattcattttgaaataatatgaagtgtacataaagaaga
taaatgacaaacaaaagagacaaggagatgaagtgatacagtttacagta
tacattcaaatgtaagaaatatgccaaaaggagatgaagtaatgtcaaca
tcgggagaatacttgtacaatgataataagtaataataataataatagat
tcaatatctgttatctatcaatgacattttttttatattttataataatt
gacatcgctccgattgtgatttgatacgacgaagacggttctttggatgg
aaaatttttaaataatgaacttgacgaacaattaaagcaccaattccttg
gccaagaatcatttctacagcttcagtgtacggtaaaccaagttcaatta
aagcggctgcaacaagagcaggagctctg
>Contig518 EST cluster from Schistosoma mansoni 28/06/2002, 1237bp
ttttttttttttttttttttttttttttttactttacttgcctgtatttt
caagacttagtttttgtataaacatacatggatcaaaattcccgcaagca
gacagtactggttctgaactagttgtttacctgaagttgatgactgataa
aagtaagagtatttgaatattcgacttttgcattctttaaggacattcga
atagtaacaagagttaggagtgtttgtgaattaatttcttgggaatataa
ctagtaagacgaacgttcaccgaaatgaaatcaagccggcatcgatgagc
ttcattagtttggatgctatctctgggttattaaggtgtgcacgaagtgc
agtgggatctgacatctgatctagaataaggcgcatggctggatcggaca
agatggaagctatttcaggatcgttcatagcacgcttgcgagcagcttct
ggatcgtcatcatttgtatatgattgactgaggccttctctagcttccga
gcaatctggatctagttctagagcttttcgaaaagccttccttgcttgag
taaaatccttcatagcattgcatactgctcctttcctgaggtaaccttta
atgaatttcggatctgcctcgatgcacttattacaatcactaacagctaa
agtaaactccatcaacttcgtgtaacatgctgcacgattactgtacagtt
ttgcatctgatggatttctctttattgcctcagtgtaatgttttatggca
gctgggtaatcacccttctgataacattcgtttcccttgactttctccat
ttccgacatctctgggctaatatatgctaacctttcctgttccttcatac
gattttccaaagctcgagcactcttttcaacatctggttgtctagattcc
gatagtgacttgtcgtaatattttttcgcactaggataatcctccttttt
ctcgaaggcatgggcagcacgtgcaaacgctttagcaatcaacttgaagt
cggctctgttttctctgcctacctcaacagccttttcacatatctccaca
catttatcatattcacctttttcgtagtacactgcagctttgtttgtgta
atacgttatgcacgttgggtcaagttctattgcattgtcgtaatgtgtaa
ttgcagtttcgaagtccttcttcttataagcatcattacctttttctttc
tcaatatctgcttctgcacgccccatgacgatagctg
>Contig519 EST cluster from Schistosoma mansoni 28/06/2002, 483bp
tttttttttttttttttttttttttttgattcaaaagcacatataataca
aacttgagaatgagtagcagggattaacaaaagaataaagagccactgta
aattagatcaaaaataaatacctaatctacacaacaagatagtaaaatta
gattttattttcatacaatacaaacgtgaaattgttttcgaaaaaggaag
tgtcaaaaatacacacatatacatcacacaaagcgttgttgtcgagatct
ctcttattcacctttttctttgtcatcttttaaatacaaaaatacaaaac
taaatgatattaggccaatcatcattgatatagcactactataataagga
taagcagccacgaggaatcgttcatattgtgtatgagtaaatggacgaac
aggaactggtgtgacacttaataggtgtgtatagccaacacgatataatc
aactacgatttgatactccgtaacatcaggtat
>Contig520 EST cluster from Schistosoma mansoni 28/06/2002, 423bp
caccgcaacatggcgagccgaaaccaaaatccccaaggtgcacaaagcaa
tttgaaccctccagcaagtggacaatcggagaatcagcaaaaccagcttg
ttcaggaatctacaggagatcaagcaaacgctaacatacgtggtgaacaa
gaatcgaggtttacaaggataactacaaatctgcgattggcagcaaatca
ttcttatcagttcttttcagctctgatttcctcaattattccagaacaac
caccaccactacacctagactagagttcaatatcttctaacctggattat
tgaacacaatattttatttaatctgtaatcctgagatatactgaccctga
cacctcacttcttatccacgttttatttttaatttaacttaatccgtaaa
aaaaaaaaaaaaaaaaaaaaaaa
>Contig521 EST cluster from Schistosoma mansoni 28/06/2002, 365bp
ttttttttttttttttttttttttttttttttttactgctgggagttatt
tattttacattatgtatagctacattctgacagtagtcggaatacctgca
tcttgacgtacaattgtccttcacaatgttccttaagcatgagacatcca
ccgtggtacagcgagatgatttagagccaacaacaaacacgttgactgtt
tcattggtaatacacatgtcagacgtcactgtactccatttcaggacagg
cagaaggcgtcgtgtggcaagacgaaatggatagccatcaccgaaccgct
actgagcatcgatcgcgttacacacgccgactgacaggaaccacgagctg
ggcatgcgcctcgtg
>Contig522 EST cluster from Schistosoma mansoni 28/06/2002, 671bp
tttttttttttttttttttttttttgtggtaagttagctttaatattagt
aagcaaggattttacatacagcatcatcttacactacattagaaagacac
taaaatacttttgatatgtacagtaaattcatgaggaaacgtaaatatat
tatagagtgtatgcctatatatcttattcaaagttatgagatcatttcta
gataatttcaaataaaacatattttcaaaatcaaatgtttcgtagaacat
aaggaagaataaagtgtttcaaaatcactggtgtatgcaccatgaaaggt
gggaaataatcctatcaaataaatcacataaaagagtatttgtagggtat
acagtttatgaatgtggatttgatgaaaaagctttgatatcccacacctt
gataatccgatctttcccaaccgttagaagtaaattcaaggattcctcta
cacgaatacatgtaacaggatgacgagcatcaaacgaaatagccaaactc
ctacggtctgaatcagttattagaggaaagcattgactgcatatacgagc
atctttttcaaaacccatgcacggtagattagaccgattaggagaacatt
tgtcacaaacagcatggccacatcgacgacagtgatgctgacgcacaaca
aacgacatgttgttccacatt
>Contig523 EST cluster from Schistosoma mansoni 28/06/2002, 464bp
tttttttttttttttttttttttttaaaataaaagaaatatatatttaac
ttgttagaaaatgttaacaccgttaattcttatttatgtttaccaaacga
aaatataatccataaagactaaataaatatgtagtgatataatgaaaaaa
aaaagaaataacctttcaagaataaaagtataatgtaaaagactaacaat
cactacacttataatgaatattaaataaacaataagaaattaaacattgt
aacccgcgaaaatgatgctttaagtattaagaatatactgtcatacagaa
ttatctaataaaaacaaatatatttcaataggggtatacatacagatgtt
ttccgggatttgaaaaggaaaaaatttttagagtacaaataacaggtaca
tagatgcacagatacagtgcataaattacacgattaaacattttcagtta
attgggcttaaggt
>Contig524 EST cluster from Schistosoma mansoni 28/06/2002, 434bp
ttttttttttttttttttttttttttttttttggaagaattgtttacaat
ttatttcgaagacacaaagtcaactgaagtatgcacaagcaaagtaaact
atgtacaatatggaagaaggggatttaccagtcatccgtagtgataggaa
gtacggacatctgacttcaaacaaaagctactcaatattgatggattcaa
cagcacgccgcaacttttcgatgattgcagcatttgagtttccagcagtg
agctcattcactgtgtttgtttgagcagtctccagacttcttgtacatct
taaattaactccagatctcatgtctaacagcttttttcaacttcatatgc
tccatcagcgtttataattcctacgacagatacaggtcttggnttatgac
ataaatgtggcaatttcttcccttggaggagtaa
>Contig525 EST cluster from Schistosoma mansoni 28/06/2002, 366bp
ttttttttttttttttttttttttttttaattagtatagaataattttct
aaaatgtatattatactaacgaatttatttctgcggcagttcgttagata
ctaatttgttctaaaatagttttacacttctcatttaagcacactgaata
ttgtcttggcaacctgatgatctacgcaccctagtaaatctactaattct
tcttcacaactttcctttgttctgctttgtctgtctccacattcttctag
ttttttgagaaaaggactgcagtggtgagaaactctggcttctttgcgaa
gcgtatccaaaggatcaacagcctcttcgtcagacatcgtttcgcgcgcc
ccacttcagcctcgtg
>Contig526 EST cluster from Schistosoma mansoni 28/06/2002, 667bp
ttttttttttttttttttttttttttatttataagttaaattagaaattg
aaaaaaaaattagtgagggttcactataaatagtaagttagccgaattcg
agaaaatacgtgattaatgtgatcatatggtctaaacagttctcgtctcc
ggtttcttgtgtttatactgattgaaatagattagcattttcttaatctc
tccaatagccaaaccaggattcaatccttttgggcatgtttctgtgcaat
tcataatagtatgacatcgataaagtgaccacttgttttggaactcagcc
aaacgttcatacgtataatcatcacgtgaatcgactaaccatctgtaagc
ctgaagcagaacagcgggacccaaatacttatcaccattccaccaataag
atggacatgaagtagaacaacaagcacacagaatgcattcataaagccca
tctagctttgctctgtcttctactgactgataataagtcttctttccaat
atcttcttcatccacattctttttctttaaataaggctcaataaaacggt
actgagcataaaaattattcatatctggaattagatccttaattacatac
atatgaggcaatggatatattttagttgtcctgttgatatctggatcaat
ttcccatatacaagcaa
>Contig527 EST cluster from Schistosoma mansoni 28/06/2002, 367bp
ttttttttttttatttttttttttttttttttttttttttttttttttga
atattagcaaaatatttatctttgtctacatgcttgtatatgtaatccat
ctccattgggtcaatgggaaagcgtatttaaagcagaaatttaatgcatg
gcgcaggcgttaccagaaagaaataggcagaagtcgaaactcatagttga
gggctaagaaagacaatacaggatgcaataaatgagaaaaatcgaataca
agtgactccgtacacgtttcagttatgatagattttcctacggaatgagt
tttatttagaataaattaggaaccagattcacataaacatggttaacata
tactaatttcaatggac
>Contig528 EST cluster from Schistosoma mansoni 28/06/2002, 426bp
ttttttttttttttttttttttttttttttaaacttaggttaaatttatt
attcacaaacaaaagcaaagacttggtactccaggtgctttatctacata
tttccagtttcaaggaacttccttcttccttgtaaccgtcgctgccattt
tcttcatttttgccacgaaaaatccgtcgacattgtgcttgtgcgggtaa
aaacgtcgaacgcgcgtcatatgtgggtggaactgatagcctttgaatct
acgcagtgaaacccttttccccaaacagtttcgtctcctctaaacgtact
tttcttcgtcttaacgcaaagtttacaacgttctcattttcttctaccaa
tatggagcatgtggaatacaccacgtaactcctactttgcaggaatcaat
agcagctacagtaaccttttctgaac
>Contig529 EST cluster from Schistosoma mansoni 28/06/2002, 393bp
tttttttttttttttttttttttttttttttttttttttcacagagtaat
actttagtaagtgaaaaaaatactaaaaataaagtctctgatatgggaat
gaacatatggagatgaacatacacagtagttataagcaaagtcaggtttg
gatataaaaaaatggaaaagccttaatgtgagttatttatctaccataga
tcatacatttaattcatgacagtgcatttcattagctgactgaccaacga
agtctggaagaagaccattgttgtctctagtactagacagattaggatag
ctctccaataaccaatctattatatttttatgcttccctcggtacgcgtg
gtgcaagcagttcccaacacaattatcacgagattctagtagt
>Contig530 EST cluster from Schistosoma mansoni 28/06/2002, 531bp
ttttttttttttttttttttttttttttctaccgagttatgttaaagatt
tatcaaaataaattaaggagtcaatcgttttggatcacgtgggaacattg
atgtttttctgatattatccagcccaaggaacagcatagtcactcgctca
agaccaatcccgccaccggcatggggtggacaaccataacgaaaagcgtc
aatgtatgctttgatcttttccagatcaactttatggcgtgtagcacgtt
ccgataaaaggactggatcatgaatacgttgtgccccagacatgatttct
tctccgcgcatgaaaaaatcatacgaattagaatagcccttatcagtagg
atgcggcatggtatagaaagcgcgaatatcaagcgggaacttatcaagaa
tataaaagtctgtatgatacttttccttgatcaattttccaagaaacttt
tcagcaggtgtatttaaatcatctaattctccaatttcccaaccagcatc
ttgtaacattcgaatagcatcacgatattgt
>Contig531 EST cluster from Schistosoma mansoni 28/06/2002, 544bp
tttttttttttttttttttttttttttttggaatgaacaaagaatttatc
gctcaattacgtcgatgacatctagacaagtctatgacagttaagaaatc
tttgagaactagatgttaggataaaactaaatgcatttagcttcatatca
tttgaatacaaatttgtgaaatattttgtcttggaattcagcagcatttt
tcaacgtcggcgacgatcgtctcgacctcttcgtccacgtgattcatcac
gtctaccattcatttctctcacaaaaggcggtgaataggttgcacgaggc
ccccggggtattcgagagcgtgaaaagtcactgtagcctccacggccgcg
catgtcgagatggcgactcatactcctgccgtcatatgatccggtgggct
tcgaccccggggtcttcccactggaacacctaatggactccgactccctc
cgtcgtgatattggagaatgtcctcttttgggtcactgggaacgggatct
cccgggaagatgatcgacgacgttgaatgactttgttgggacgt
>Contig532 EST cluster from Schistosoma mansoni 28/06/2002, 365bp
tttttttttttttttttttttttttaacaagcaaaatacgtaacttatat
ttaattaacttagtccatacgcattttcaagtctgaaatcgtgactgcgt
ctttttctctggaaaattcaatagcaagaaaagtatcatgattagtagca
gacgaaaagacattcaaaatgattttttaaaattgtcttcaggaagctga
atgactgaaaaatatccaaaagcaagaaatgagttttacgatcctgaaag
gaaacatacttcatgaggatttaaactacaaaactcagaagcacggagat
cggtttagtactgtcttatcggaataaatactactacagtccaagttacc
attgcacataagttt
>Contig533 EST cluster from Schistosoma mansoni 28/06/2002, 462bp
tttttttttttttttttttttttttttgaaggttacatataatacattgg
ttagcgaaattaaggtatacaatggataaattatgcctctgtgtccatag
cttcaccagatgagtcgctttcaggggaaatatgtgaaatgagggggaac
tctgattgtacgttgtcgggagaaaaatggtccatatcttcagggcctgc
tagcttcacccctacaactgtaggtttgggcggttgctcgttactagact
gagtgtcatcatcactctgggccttcccattttccatactttcagcagga
caaatcttacaatttccaactccactgccactgcaactgctgatactgtc
tgtatgnttgcttttcctttgaggattgaacctcatccaaagttgcactc
gaacgattgtaactccgggatcctttctcttttttccctggccaactgct
ccgttgctgtga
>Contig534 EST cluster from Schistosoma mansoni 28/06/2002, 567bp
tttttttttttttttttttttttttttttttttttttgtagcaaatgatc
tgtattgtttaaataacgagtatgattaaataaatgtccactctatatat
taaattgtcaagtattacgaagtaataacaattaatgaacgaaataaaaa
cagcggtggatacggtaaatgtttatgatgttgatgatgataataataac
aattgttagtttatgattacgtgagaatagttatgataatgggtgaacat
cttggacacagagatcaaaatataatctgattgaatcttgagaatggtag
atgggttacgatctccagtcgatatagttatcattgcatggaatgacaaa
ggaaatactaaaaagcatacgaacaaacaaatactggaatacgtatcagc
aaatagaaccattataatacgaagtaaaaggaccaaccaattcacaataa
acaatcgatgaggtgttctcctagatcagctcgtgatgcaaacatttgat
gacacccaggacaccaaggttgttcctcatcaaccgaaaaacttgnaaca
gatggcctttccacagg
>Contig535 EST cluster from Schistosoma mansoni 28/06/2002, 624bp
tttttttttttttttttttttttttttaacaaaatgacatgctattatgt
acacaaccaaaagaaaatttatctaagactgtttcacaatactaacgtct
tttacgttttgaatcacggtcacaaaattctccatcactagtactttcca
cctcttcaccatcctcagggtcagacgtccgagagcgttggccacgtcga
tgatgatgatgacgtttactaccactggcacgatcaccagtttgaggatt
cgcagcctcatcatcctcgtcatcatcatcagcagcttctccttcttcta
attcttcatcttgacgcttgtctgtatttttgtgatgtttatggtgcttt
gatttgcgatgttttgattcctttgatttacgatgtttacgcttctgtga
tgatcccctttcatcgtccgacctacgagtatgactatgttctgaaggag
ctggggaaggggaaacagtttgttttttcttctgatctttcattgcatcg
acatctttttcaacatcttgaatagaagcagacctctcgcataaatgttt
atctttacgagaccgatgagcgtcttcatttgagttgtcaattgaaataa
tatactctttaaagagtccaatcc
>Contig536 EST cluster from Schistosoma mansoni 28/06/2002, 485bp
tttttttttttttttttttttttttctataataaaaaaaccgtgacttct
ttggaaactgaattacatgaaagttagttagcgacttggtgtagcacaaa
acagtcttcgacttatttacaatggtcaggaaatcactgcatgtaggacg
gtaatttagtactgataaaaatccgtaaggtaagcaacgataccaggatg
catccgattcccagtgccatcagtaagatacggtttaactttgtgacctt
ggcctcattgactttatccattacgatgaatccgaaacctcccataacaa
acatgaaactggctgcgagtccttcaagtatgtattgactgtttaagcgc
caaaccatgatagctaccggcttttgattgcccctggcgtcccgttctgt
ccccatgcttggagngaccaacgatcataccgtaaattactccccctggt
gattaaaaagtaactaaggattagatggtctggga
>Contig537 EST cluster from Schistosoma mansoni 28/06/2002, 497bp
tttttttttttttttttttttttttaattattatgatttaatttttactg
aatcataaagctaacgaaaatatagactataaaaatatatatgagaaaaa
gagtgagaatcatcatgtgctaacttgtatcaaattgataatgaaaataa
gatcaattttaaagactataaaagtaaaattatatgtacagataattgtt
cacaaaatagtacaatttcaaagaaacacaatcgtctgatgcgtgaaaaa
aaacaggattattcatcacacttgatggaccaaaatttgatatatccatc
atcagaagctgttgtcagaatcagttgacaatctgatgtagcttcactat
gaccgttgtcgtccaaacccctaggatgccaacgtacaaagtttacatct
tctgaatgagcattcggaacataaccccatagaacaggtggttcttctag
acacggttccccgccaatatgaatcaaaccaatagatgggaatttaa
>Contig538 EST cluster from Schistosoma mansoni 28/06/2002, 531bp
ttttttttttttttttttttttttttttttttatatatataaatatatat
gtatatatcctgtttacaagaataaccaatcaagttagccaatgagcaga
agggagaacgtgtacaacaattattattaatgatgataatgataataagt
aaaatttcagatcaagtgtcaaatcatagacagacaagaagaattatata
ggattctctaattgaaagatagagaaaacgagcaataaaatcatcattgg
atcaaagacaatctagtcggaaacacaagcaatcatcatgttgaccattt
agtagacaatgtataacatacatgacaaagattcacaagaaacagaattt
acagtcatcaaacacatttaatttgataaaaaaaactcaaagatacagag
aattgacacaaacaagaaaaaagataaaaagaaattgtcctgtttacaga
aaaactggtcaagactaaggggatctacaagaaagatgatgtgcatttaa
agacaagtagtgaccattcttttggctaata
>Contig539 EST cluster from Schistosoma mansoni 28/06/2002, 497bp
tttttttttttttttttttttttttttttttgatgattgaacattagatt
ttttcaggtagtccataaaaactaagaaacacaagaaagattcagtttca
ttatgtgaagagttgttataaagataatatatttacaatttaattggtat
gtgagcatcttactaacaaaatgaaacgcaatatgtgattcttaacacat
aaataataagagaccggtactaaaagtaatttttgatagcaacggaaaag
ttatctacttaaatacatactaacatgtatatctaagtgtagaaaataaa
tataaggactgtaaaaatgctcgctaagatatttatagtaccccatagtt
aaacatattatgaaaccatgggatactgtaacgcaggttttaggaaaaaa
atagatctaaaaagaagagattgttcttcacatatgtcgggtgaagggag
gttaagaaaacagacagactacggcagacacgggatatacaacataa
>Contig540 EST cluster from Schistosoma mansoni 28/06/2002, 654bp
ttttttttttttttttttttttttttttttctagtaagtaggaatgtatt
tctcaacatagtgtcaaatatagtacaaaaatctcatgtatttatagtta
ttgactgaaagtaaatcatcatttcggagagccaataggcaataggcgag
ggggggtccttcttattcattcaatacgggagctacacgtcgactttctg
gaatattcctctagcggtgattggatgaaatgtctttggctctttctggg
cttcttgaggcttccttgagtttgccaacgagccatctcctgttactccc
aatggagcataggccgacgaccagcattctccaacacactctgtcctggg
ccttcctttctaattctatctagttgttgttcatttttttcatgtctttc
ttcatttctcggagtaatgtgttctttggtcttccacttcttctttgaca
ttcaggattgcatgtgagggcttgtcttgtgacacagttagttgatttcc
tcaatatatgtcctatccacttccaacacttcttcttcctgattacttcc
tccgctgggatctggtttattgtctcccacagtaacttgttactgataca
tagtccaatgatgttaaattcattgtataataagtatatacactatagaa
ctac
>Contig541 EST cluster from Schistosoma mansoni 28/06/2002, 822bp
ttttttttttttttttttttttttttttttagcacttgtagattaattta
tttcttgagaaataatcactgtgatgtagaaatagcaggatataacgaaa
ctactgctgaaaatcttacaaaaagagatgatgaaactgttctgagtttg
ataaacgatagtacaattaaattatttcctactgagatcgaatcgtttag
ctacatcgctccaatttatgatatcccaaatcgcctttacatagtctgga
cgtacatttttgtactgaagataatatgcatgctcccaaacgtcgattcc
aagtaaaggctttaaacccgtagtcccttcaagagggtcttgattagcgc
atgtggcaatttgtaaacgctttgtgttgggattatatccaagccaaccc
caacccgaaccctggacagcaattgtggcagtagacagctttgacttgaa
gttatcaaatgatccaaactcatcattaattagcgttagccaaactgccc
gtagggacacccccaccattagaactgagattatgccaaaagatgctgtg
attgatatgtcctccaccattaaaacggagtgctggctgaagagagatca
tttttgtaacatcacttttccagatagcttcagcatactgttcctcagca
atattgagattattaacatatgtggcatgatgtttagaatgatgcaactg
cataatttctcctgatattacaggttccaaagcgttaggttcatacggta
aagggggcaatgtatgtttaaagcgtagtccataattccgattgatactg
gatctaagaatgcgcctcgtgc
>Contig542 EST cluster from Schistosoma mansoni 28/06/2002, 447bp
tttttttttttttttttttttttttttatgagagaaacactttactccag
ggttcgttttgtacagaaaatcatgggtatttatagatgttagtgtctgt
taaatcaacatgatatttcagccaatccattaacgacatattatgctacc
gaccaatagtaacacgccacgttggaatcctagaatgttccatcatactc
tgattggctagagctctccggaggctccgttgaagtttttcggaagccga
ctcaacactacccaaataaaatactttaatatcatagtattagatttaaa
aaatgattaaaaactgaatagaagagccattatgttgcattgatattcta
atctgtaatctatccgccgtaactttaaccaacagtgtataactccactt
aagggaatacgacccagctacccttattgtttaataatttcggacat
>Contig543 EST cluster from Schistosoma mansoni 28/06/2002, 424bp
ttttttttttttttttttttttttttattataaaaaggcactttgaacca
tttttattgaacttataaagaaagtagaagtacagagaaaagttagaaaa
tcatggtgcacagccaaatttttgacaaactggaaagattttccaccttt
aaggatgaacactctagtatgtgtagcaaacgcgataatagagggttttc
gacctccataaggaaaaggagttgtcgaatttaaaaacatatgttcccgc
acctggatacaaatgagatccacagcacacttcattttgagagttctgtc
gtgaaacaggtatgatctcatcaactaggatattagacttttctgaattc
tctgccttgggtaactctgaaggaccatcttcggcattgactgatgcaac
gtgaatatcgttccgcgtcagggt
>Contig544 EST cluster from Schistosoma mansoni 28/06/2002, 490bp
tttttttttttttttttttttttttgttcaatattatcatttttattaga
agaaaattaatacataaattaattacgaatactatacataaatcataagt
tgatacagttgattatataaataatgaaacctattacaaccattatcacg
tatgtaatagaaaatcacaaatagggtttaaattaggaaatatgaaggga
gagagaagggaaaatatctggtaagaaagagcatgacaaaaacaaacgac
cattttaaagattaaagtaaaactggatcagagagaatgtttacttggaa
gactgtgtaaataaataaataaataccatagccatggaactttacaaact
agaccaaacaattgctttcctaatacgttcacatgaaacaagagaatacc
agtcggattccaatgacaacagacgacaatatttctgaaatgaaacagac
gaaataaagatttgagtttaaactgagtgacataacacaa
>Contig545 EST cluster from Schistosoma mansoni 28/06/2002, 424bp
ttttttttttttttttttttttttttttttttttttaaaatatgaaagtt
tatgtaccagaaatcgaaatcagagaaaagcaaacaaactggttagatag
attattcatttatatagctgttttactgaaactgatacgcaaatgggaat
tttctgttagctgacagttgtgaaggtcaatcaaggcttggatagccata
tcaacgttttccagttggattaatgccatctttttatctttcatcataaa
cttgaagtctgtaacatgatatcctttggtttcaaaaatcattctaacct
cttcttctgtgatagcagagggtatattacttaaatgcaaaacgtgattg
ggagcataaatgttagtgaaattcctagaattcggctttctaaaacgatg
aaacggactattggtatagtcttt
>Contig546 EST cluster from Schistosoma mansoni 28/06/2002, 514bp
tttttttttttttttttttttttttccaatacaaatattcatatatatat
tacataaattagcttccctacactagtaaacttatgagaatatgcacggt
ctttcatgtgtaaacataaaaatgaaaatgaaaaatcaggactgagattc
aaaacaaaggaaaatggagagaacagtcggagttataagagagtatattg
tctgtttgcgtgtgtaactgtgaatagtgaatatcaaccggataattaga
aaacatggttgtgttactacaaacacaatgacctacacacacacatgcat
aggattgtgttggtgattgtggcaactagtcagtcgatcgacaacgagta
aatgtgaaaataaactaattatacagcataataagctcacatacactatc
tcgcccgcttgcatgtatactctaagggagcatccataacaacaactgca
gcaatattatgcaaatattaaattaatccacatgaactgtgctcttttcc
ttcactttaaagga
>Contig547 EST cluster from Schistosoma mansoni 28/06/2002, 524bp
tttttttttttcttttgttttgttttttttttttgaatgtgagatgttgt
ttatatggaaaataatttcacactacagattcatgtgtacaacagcatac
agatgtctagtcacataacacgaacacagtgatcaatggagaacgatgta
aagtctacttttgattaacctttatcccatgttggccacgtttccagttc
accggacacacttcaccatgcttctccacaaattggaacgcgtccagtag
tcgtaatgtttcatctacagatcgtccaactggcttgtcattgatcgtga
tttgacgtagaattccattcggatcaatgatgaataaacctctgaatgca
ttaccatcctcttcatcgaatacaccatatgcgttggaaatcccctgttt
acggtcagccaacagaggaattttcatatgacgcaatccacccgatttac
gatccaaatggcccacgcaagatactgtattgagaacctgttgaacaggc
gatcactggacatttcgactgtta
>Contig548 EST cluster from Schistosoma mansoni 28/06/2002, 432bp
ttttttttttttttttttttcaattcatcgtaagttagtagtgaataaca
aatatgaagaaaatattgcagacatgctaatcagagaatcacagctcaga
tgtcataaccatagttaaagagtaagatataactaaaacataatgtcaag
agacttccttatatgctgaggaatgttgcatagatatatatgtccatgac
agaaattaagatatacaaaaaggtaatacaatttgtttaagtcaggtgtt
tatatcggtgtaggattatttttcggcttgttccgctagttcacccattg
atgtgtaggatgagactggcttcagttgttgagtccgcactaagccttgt
tgagccatgcttgccaggagacagcttctctgttccatatgtctccatat
gaaagtgtcaaagggccactacgtatttggcc
>Contig549 EST cluster from Schistosoma mansoni 28/06/2002, 473bp
ttttttttttttttctcacttttttttaagaaccgtcattaagattctgt
gtatttctctcaattctaatcacatacaagaaggaagcgaatatgatagt
aatggttaaatattacttttatgaaaatgtcaacttggaaaatccaaaaa
agaaagaaaacggaagtagtgcttagaattctaattaggttaaagaaaat
actaaatgttcacttcttgatagtttgctcgcgttagaaaacaaagtgac
attcgtgagtcttgcttaaatttatggatttttagtgaatcttgtgccaa
aaaagataagtgtaaatcagacgtaattaactttagattttcctcgaaat
cattggactaaatttatcaccagtcacttgcaccgccctaggacttctgc
ttctgttgccgttttagtagttgaaatgttagctgtaccaacgacaaccg
atgttgttatttgggattgggta
>Contig550 EST cluster from Schistosoma mansoni 28/06/2002, 1288bp
tttttttttttttttttttttttttttttttttactctaaagaaatttta
taaagtatcaaaatgcatatttgattacgtaaaaagtcaaaccatacagc
accagatatccacacaagatgacagaagaatgcacattctacaggaaagt
gtttcaccaatggctgacgagtcagatctctgactttttcaaatggtctg
aaccttcaagcgattggcagacggaagtaagtagatatgaaacggtagga
aagtaatcaagttcagatggaaagcccatttaggcaagaaatgcatcgaa
gagcgcagaaagctaaggctgtaagatcgaatgaaacattttgaacattc
ccacaggaactctggattcaaaaatttgagacacaagtttgaccagttag
acgtcgaaactgaggaagggaaaaagatggtgtacatccgaaataccata
aagacaagtgacaatccagtgtgctgcaagttggatgattaaacaattga
gttgaaacgtagacatgcatatatagatgctgacagaatacacagatttc
taaaatgacgtttctcagtatttgatcagagaattttaagcgtctcgcat
atccggtgagccatccccgttatgataattatccctccccccacgagggc
caccacgacctcgagactcgaacccaccggatcctctaaacccacgacca
cgaggccttccacgtccacggaacccacggcctctcccaccgcgatccat
aaattcgtaagcacctccgtacatttctgagcccccacggccgcggcctc
gacctcgaggaccgtagtaaggcacgaaatcttgattgctggagaatccg
ccaggtcccattccgcggcctctcccacgcatgttaaatacccgcgggct
gcgtccacgtccacgcaaagctgcgtacacactgcccttaacaggctcac
ccccagggcctgtcacttcggatgcttcgtcacctttgtctccttcaaca
acataaaactccacctcttctccctcctgaagtgagcgttggagcttctc
tggattgttacgtgatattgctgactggtgtacaaatatgtccgtggatg
tgtcctgacggttgatgaagccatatccagccttcacattgaaccactta
accacgcctttgacacgctctcccatcaccttgcgtggcgcgttttgttt
ctgctgttcatctttttcagctggtctagtgtccgccattgtgtgttagc
ccacactctgatggtaatcaaacaactgggcctcgtgc
>Contig551 EST cluster from Schistosoma mansoni 28/06/2002, 468bp
tttttttttttttttttttttttttcattaagtatgaattattggataaa
atctataaaatacaataaaatacatattatactaatctgtccattctgaa
attaaaagagttccatttgttccaccgaatccaaatgagttagtcataac
aatacggcgatgactatcgggccatgcaacttgtatttcatcgtgtctag
gaagtacagcatagttcttaaacagatctatacacttttcattaaaggat
atactagtcgatgaactggaattagattttaaaacctccatcaactcata
aattgagataggattatgcagattgagatttccacaaatacggttctggt
taacagacaaagcagagtacacggtctctatggcaccggctgctgccaaa
caatgaccaaggtgacctttgattgaattgattacaacaggtggtaggaa
tttgaggagttaaaatat
>Contig552 EST cluster from Schistosoma mansoni 28/06/2002, 507bp
tttttttttttttttttttttttttttttggataaaaccgtatttatttt
tatttgaatacaataacagtaaacatttgcattattgttcagtaactgac
gaatatgaattatgcttccattggttgaatgtaaaactgatcaaattgag
ctgtcatttggatagcttgtgaatataaatcgctgtcaaactttgcactt
gcttcctgagagaaaacgaccggttccgctgtagcattgatttctgtacc
ttgcacattgcttacgcgaccttgaacttctataactcgattttctggag
aagcctggagaggcgagagaagattgcaatcgatttcccgcccatctgca
cagcgtatatgtattctttgtcctgaaggggcaacacgaagagcagtccc
aactatacatacatcgcgacctactagattaggaagcattgaacccgtaa
cacggaatcgagctatgggcttttgatcagcagaatccatgcaacaaatc
acaagag
>Contig553 EST cluster from Schistosoma mansoni 28/06/2002, 542bp
tttttttttttttttttttttttttgaatcttctagagatttatttctta
tcactataaccaataatatacaaacgcaaacattttctgagaaaatgata
aaacaaatagacagtatgatctacagatgaaatgaatcttagttttaatt
tctacagttagtaatacagaagagtcataagaaattaaaataaaatagtg
acagaagaaacaataaattcactagaataatgaaattttgcgttttcatc
tattatagtcactgaaaccgcctactggtagtgttccagctagtacatag
ataaatgaaggtttggaagactaagtaaaaatccttcactacatacgctt
tttttaacgatgctctggatgattagccaaacaacaaataaagttctttg
gatcaaactgacgtgtacacaacttatgtacagctggaaatataggatac
ttctcaagaagacccttgcgttccagcattgcatagacttctgcagcagt
gagaggaccttgagcacttgacngtgtaaacgttccttttcc
>Contig554 EST cluster from Schistosoma mansoni 28/06/2002, 558bp
tttttttttttttttttttttttttacaaaggataggagaatatataatt
catctgacacccgtcagactatctatgtctgactaggcagacaaccaatc
attatcattctcgcccacatattaaccggatgttaccatttgtacgtttt
ttatatgattcgagtatcttcaatgaatgaatgatataagctgtggacca
ctgcctacttcagtgctgattaagtgtctgataccgccagatatagaggg
caatatttttaggagattctgatctaacggttcatctgacaaatcgtacg
aaatcccagtgattttcagatacttatttgaattcatacatttgatggta
attttatccgcattattaacgaagctatcggcttccacagtataaccaaa
acattccgacaagatatttcaaaacaacaaaaatgttttgggatccagtc
agtaaaaaggcatttggaccagcgtccaacgtgtatgcaaccacattttt
tcataaagtaatggtttagccgtggaacaaaatccattttggaatggctt
aattcatt
>Contig555 EST cluster from Schistosoma mansoni 28/06/2002, 813bp
tttttttttttttttttattaaacatgaattttaatttttataaacaacc
aaatgcaaatggagtgtgataatacaggcaacgcaataactattgcatag
tgactataaaacatggaactatggaaataggttaaaaacgaacatacaat
gatgagtagaatagaaaatctcgcaagcgtatatgagtatatgatgaata
tcgacactgtgaatttcatgaagtaagcgtttacatgaaggaatgaaaca
aacaaaacgaagcaaaatatcgaaaaaacttgtgtataaatatcatcaga
cacattgtccatactgaaggatcagtgacctacacggtgaatggatagaa
acatgtggggtagagttcagtggatgagggtcaatataactgactcgtta
gttttataaaagttctgtatccatagatgaacatacaattaaacaaaacc
agttcttaacgaccgggctgccaaattaacagtattttcaacgaaaaact
aatcagtcagtttatgatgcttgcgaagtgacgagtatttgataaatgag
gaatcaagatgaattactgttgagaaaccacttcgggtatagcatcgaga
acaatatcccccgcaacaggagcaacaagtggttggataactggttcttc
aatgggaacgggagttttgtggtgagcttcaacatgtacggtgccattgg
gttttgaaggttcatctttgctaggctcttgggacccaaaattaccattt
aggttattcacacagggttctacattaggatccatccttttaacactttc
tgaacctgcatcc
>Contig556 EST cluster from Schistosoma mansoni 28/06/2002, 540bp
cccgaggttgatttgttccaggggtatgttttggaaactttaaatcaaac
cacgtctgttgtgagatagaaattcattgacgacatttggtgaatggttg
ctcaacttcgtggattggttgaagttagacactaacaccgggggatgccg
gccagctcagtggtctatcggttaagtgctctggcgcgagactggtaggt
cctgggttcgaatctcgcgaggcgggatcgtggatgcgcactgctgagga
gtcccacaataggacgaaacggccgtccagtgcttccaggttttccatgg
tggtctagcttcaattgactcatgctttcaactatgaaaactactaaatc
tccacaaaaaccccttctgataataaaatcatgaattgattaaaccatta
aaagaaaatattgaaaagaacttatagtcgttgctttttttgtatggata
cttaaatcaatgtctcattaatatttaattgtatatcattattcatgaat
aaaaaataatgttaaaaaaaaaaaaaaaaaaaaaaaaaaa
>Contig557 EST cluster from Schistosoma mansoni 28/06/2002, 379bp
ttttttttttttttttttttttttttgaaccattaaaagaatatatatta
tccgtaagtaatctgaacgacagatagtactcatgaaaaattaacggaat
ggtgaaattgaaataacaacatatccacaggaagcataatgttgacaaaa
tgtattaacaacaagaggaaacctcaggtatcttttaatacaagaacagt
aagttttctcacaaacttatagttgcacaagccacttatgaattgcagaa
gcattatttgtagcagaaatttcgacgaaatccaccggtaaacgactttt
tgcaaaagtgaaggtcactcccggccttgtcagtgttgatatggtggact
gattgagggcagcaagcgcaccagtacgt
>Contig558 EST cluster from Schistosoma mansoni 28/06/2002, 648bp
tttttttttttttttttttttttttttttagatatttaagtatttattta
cattatatacactaaggtctatataagtttattccaatagtctttaaatc
gaatcttcgtcgagataatcacttttgttccattgtttaagcctgtcgaa
ataacgttgcctacgttgactttcgcgccttttgataattcgcttctcgc
gctccaaccgcaacaatttcaccgtcttttcactccacattcgctcatct
gattgtgcatgacttggtataactttaggagaaagatgttcactggttag
tgtctgaactgccagaaccaaagggtctactgactccacgacctttggac
caacccattcacccatttcgaattcaacttctgcacggttacgttcttct
acgaccattaaaagattctccatactctcctcaaccttctcaaagcgctc
aggattaggcattcgctccaaacaacggaagtgctcttcttccatagtca
tcagcatgttacgctccttcagaagcacataccacagtttatgtagatct
acattactcttcagtcgaagctcttctttgcgccatggtcttccactgta
cacagttggttctccccagtttttcttatcatcgaaaactcacttagg
>Contig559 EST cluster from Schistosoma mansoni 28/06/2002, 899bp
tttttttttttttttttttttttttttcctatttattatttatttattta
tttaaacacatatatattggtacaaaagggcaccaggtacatatgcgcca
cacaaattatcgttaatagagttcatcatttcattcatttgtgtgtgggc
tgtgatactgcccgggtgcccaaaccgaagcaggtggttttcttaggggg
ccacaccccgagcctttgacctaaaggtctgatccacaaggcagtggagc
atcgtgaggagatgcagtcccatggtagccgttgaccaatgacaggttca
tccgccattcgttccactcaggatactggagcccatgtgcaccattggtt
tggaatcagggttttccaactcccctaggtgaactttccgtatccaccaa
cccggttaaagcgccggacatccgcctttcgtcctctcaatttcgtaaac
aacatccccgccacgagaatgcagtgagtaggacttctctggcagaggct
atataggcgtggccatgtgagaatcatttcgagaaggagagcggactctc
tccactctcgaccgtaccagggcatttgggggcaatgacagattgatcaa
tcgcagttctaagcgttaaaggtaatattcaaacaactaatacaaaaatg
aataattgtttattcaatggcaattattgtaggatacattgattgatttc
aataattttcataatagatctaaaatttctaccataaatattgaaccaca
tttattaaccctaatacttcatactttatataaataacctttaagtgaaa
aatcatccgatttagaatttcagcttaagttagttaattattaccttcta
tgtaggctactactcattaatttcatatttataaaactatactgacatt
>Contig560 EST cluster from Schistosoma mansoni 28/06/2002, 643bp
tttttttttttttttttttttttttttaatttacgttcgccatttacatt
tgatcacaagcaaacttttacacattgatagcaaaaccaaacctaaaata
aatgtttatagttcatccacagacacacgaatatcgtcaatctttaatat
cattttacaaagttgaacagctagcatgatttgagcgcgcttggaactta
gtgtttcaaggacgttttgatgatacatatcattagtaccaacattcaga
cagtctactccaagacgaggattatgttcgcataattgccgtgctttcag
ttcagagactgtaacaattggtggcaaacctgaattctcagctaaagcca
ttggaatcgcctctaaagcatcagcaaacgctcgcatagcatactgctca
agaccttcaatcttgtcagcttcagcagcaactgacaaggcacatgccaa
tttcgcaggcacccacctcccagcaataaacttcgagagttcgcgaaacc
aaaatttgcgaagcaaacaccaaaaagaagcaattcatagtaaaaagaaa
cagttttagctttcgtgccaacaaatccatttcgaggaaacttgcacatc
gtaataaaaccaaggtacaactaggcttttagaagttttacaa
>Contig561 EST cluster from Schistosoma mansoni 28/06/2002, 438bp
ttttttttttttttttttttttttttttttaacaaggaaaccactttttc
tttaatagtcaatgcagtaaaaaaaacagtaaatggtttatcataattat
gaaaaatgcaataacagaaataacgtagattattcacaacaaaaacaaat
aacataataaactgttaacatttttgccataaatcataagttcatatctg
taaaagttattagtatataccaaaatgaactttaagacaatatggtaaaa
gaaataatagaaacatataatatgtatatatgagtacatttgatgtattt
ccatgccgaaaatgtccaataaaaaaaataaacgggaaacagggaatgga
atatgttacaaatacaatgcaactttttaaaaaagagaaataatagttgt
ttaacaaaaaaaattggtcaaaccaaaaactatttttg
>Contig562 EST cluster from Schistosoma mansoni 28/06/2002, 659bp
tttttttttttttttttttttttttagacaataattttattcgtatttct
tgggaatgctactgtatctcgaatgttagctatccccaaaacaaactgca
taaggcgctcaaagccaagaccaaaaccaccatgaggaacactnaccagt
aacacgtaaatcaatgtaccaatccgactgatttgtcgaacgattggact
tcatgcgtgtttgtaaacgagaagcaacattctcacggacgctggcccca
actagttcaccgatccctggaaataacaaatcagcacactcagctttaat
accgtcaactgactgaccagtaaaatggtttaagttccatgggaaaatga
gtaataaagacaggacgattccctccaacccaatctaggattctgtgctc
ctcttttttgttcagatcccgaggtcttgaagtagtaagatcaactgtat
ccatttctttattcaagtacttcatggcttcaaaataagaaatgcgaata
aacggttgtttcagcattgtttccaaaacatctcttagctccagagcaga
atcaattaacaaacgtttgcaatgactatcagattcagattgactaccaa
ggaatgttcgaatcaacagtaaatcattttgtaaagcattgagttcatta
cattctgag
>Contig563 EST cluster from Schistosoma mansoni 28/06/2002, 432bp
tttttttttttttttttttttttttttttgatcattttaaaaatgtatta
caatctttggatcactaatactttttaactgtaaacttggcatgccaaaa
ttcaaacataagattgttgttaagagaaagctagtcacacattttccacg
tcgcacgaaacaatatggtaccaaattatacattgcgattggtcactgaa
ccaaagaaatgcaatatcaacaaacaaagaccataggctacagccatcag
ctatagataaagttaagcaataaaccgggcttgatcaatacgacaattag
taagtaggctgagcaaatgcagtagtcattcctcgatgagcgccaccacg
acctggatgggcaccgaaattcccaccaccggccccgctgacctgtattg
cgtcttgggccaccacttccacggcctcgatt
>Contig564 EST cluster from Schistosoma mansoni 28/06/2002, 466bp
ttttttttttttttttttttttttttaaaaaattaataacctgcatttgt
atgtctatgtctcaagcaaaatacaaataccagacaaaatagtaatcaaa
atttttgaacatttaagtcagtaaggtcgttgagttcccacactgtcttt
gttaaaatgcgacgtagtttttcgagttcttctgttactgttagtaacct
tttggtcactttctcacgagctataattagttgctttaattcaggacttg
gttctttgttctttatcggggtatctatataagggacaaggtcagaaatg
tcaacaggaagtaagcggtcacagctttcttttactacatgaaaggcctg
tttaagaagttctttgttgcttttcatctgctgcaatgtttcgacacatt
gtggtccagcgatagatgcttggtgagcactcactccgcggggttttngg
gttccatgcacgcggt
>Contig565 EST cluster from Schistosoma mansoni 28/06/2002, 532bp
tggggatttttgagcattcttggcgacacccaagaattgtattgttcttg
cttaaacagttagtccaagaccgattagctttcgaacgtgttcgatatgc
tgggagtcaagagtggcgcatcgaagttactgaacgcgaatttgctgaac
gagccaagcagataaacatcagttctgttcgtgcattcttacaaagtgac
cttttcaagtcacatcattttgtgtatgatgccagtcgaaaagttatcgt
tcatacggtataaatgacaataaattggtactaaactagattctcacttt
atacagctgacgtttctgtgcatctgtatatccttattttttctaaaata
cattaattattgacctgttatacttatttaaatattatatacttctattt
tatcagatgtttcatccatggtcctatgattgttgtaaaatactatgatt
tgtacgtcccatcgttttttttatgctaatcaaataaatttttgaccatt
aataaaaaaaaaaaaaaaaaaaaaaaaaaaaa
>Contig566 EST cluster from Schistosoma mansoni 28/06/2002, 542bp
ttttttttttttttttttttttttttccgcgataaaattgtattggtaaa
ttacgtcaaataataccagattatgagatgcacaaattcagaaaaacatc
acacagccaaatacggtatgtaacaaagttttatttatggtatttggtag
atagtacttctttgatcttattcacaagatctgtgtacaaaacttcgtat
tcttctcggctttcaatatctctcaacttgacagtgttacgagctaattc
actttctcccagaacaacggccaacggaataccagttgattcacaatact
gtagttgatccaatagtttggggtgatttttatgcgacattgtagcctta
aagtttgcatcccataaaagttgacaacattgtagacgttgcatgataag
actcttatgagctccagcaaccatgacttcagtttcagttggtcgcacgc
tacatttgttcctatcctgaaaatactcaaagctcctttaatgctaatag
ccttcaacccaaaactagaccacacaggcactcgtgtccaga
>Contig567 EST cluster from Schistosoma mansoni 28/06/2002, 645bp
tttttttttttttttttttttttttttttttttttttttttttttttttt
ttttgacacaaacaaatatatttaatgaattcacaaaagcaagaatttaa
cctttgagagaactcattccggctcgcattatctcgtcaacaagcaatat
attggaggcaataacagaacatgaattaattatttgttttttcacaatga
agttgtcataaactccaacttgagcagggatcattgcttcccccgtagtg
agatcaattcctacgagctgtgtggggataatatggttgcaacgattatc
caccttagttgcttcctcaagcaatttcaccattgtctcctgagcatcat
gaccggcattcctagctaagacttttggaataacaagcaacgcatctgca
aatgcctgaacaccgagacgagcacgacccttaacagactgtgcaaattt
gcatagctcgcgataagcaactaattcaaaagctcctgcgcctggaatga
cacactcatcttctaatgtgttctttatagcacgcagtccgtcattaaca
gcatctttgatttggttgagtgtatgtttattaggcccacgcattaacaa
agttactgactgaggacttttgcattcttcgataaatgtatattt
>Contig568 EST cluster from Schistosoma mansoni 28/06/2002, 621bp
ttttttttttttttttttttttttttttcattagtaacagttttatttga
ttaattcaatagatatgtttcatctatgttcagggtcaagataagaatgt
aaaagggcatactaacttcattgaagaaattgtaatacatcactggttta
agacagatgacctttaaatctaaaagcgatctttttcttcacgaattgtc
ttcatggctttgatgggatctgtagttttcgcatgtgcaagcacatctgg
ttcagaaacacgcatgaaaggattggttgctaattcctccccaattgtac
cgggaacacttgcttgattagacgcacgtaaacgttttacggcttctaac
cgatgtttaagcgcttcattttttggctcaacagttaaaccgaattcaag
attttttacagtatattcgtgcccacaataaacttttgttgttgttggta
acttggaaagaacttcaataagtgccttaaacatttgttcagcagtccct
tcaaaaaatctcccacagccccccaaggaaaaacgtgttcgccagtaaat
acacccccctccttggtactgtttccctcggtaaccagataacatatatg
accagtagtatgacatggtgt
>Contig569 EST cluster from Schistosoma mansoni 28/06/2002, 425bp
tttttttttttttttttttttttttcaagtcaaaacttgagactaacaaa
atgaaaaataaaatataaaataaacatacaagtatcgttaaaactaaaca
cgatttacaaaatacttaaatagtattatggattgatttgtactaagttt
tcgtctactgctgattaccacctccaacatttcctccagctgcattagga
tcttgcatactggagaacagaataaataagaaaactgctggaataatgta
ggtccaatatttagcaaagaaagaacgattgtcactttgctcagcacgag
ccatttcttcgcgttgcttctcgagtttctctagatactttgcagtttcc
ggacttgggcccaatttcggtttctgtactgttaaactttaagataaatc
ctggaggtcaaaaatctctcagaac
>Contig570 EST cluster from Schistosoma mansoni 28/06/2002, 727bp
tttttttttttttttttttttttttttttttctcaaaaaagtaatgtaat
aatggctgcaggatacagcctcaaagatattcaaatacggtatacatgga
gttaaaattttaggcgttttgtgaaaaacaccataataaataactaagga
tatggtaaaatcccaaaatgcgttccatatattatttacgtctatactcg
gttttctgtaaaaatataaatacacagaaaaaaacaccgagtaaattttc
gaaataaatcatccagaaagaattcaaaagacatttcgtgaatgttactt
caagtttgaactgcgcatgatattaatgaaactgggaaagccattcacaa
aactttaggataaccactttgttatttttattgtcctgtttatggattta
caggttaatggggttggaagtgagcgaccaattgccctaagactaaaaag
tcaacatacaaattatgttcataaagttacaattaaggtcacattgaata
ccaagatgtggaatttacctgaagcagggaataaaaggtataatagacac
ttcaaggagaatataccctcattcaactgaatacagggatgggcaaacat
gcactactcaagttgctctttaggaccattttacgtgtacagcactattt
agctcacaaaatctctatctcagtacggaatgaatagtgagctgctatga
tgtttgatcatgacaccattattattg
>Contig571 EST cluster from Schistosoma mansoni 28/06/2002, 436bp
tttttttttttttttttttttttttaaaatcacaattgctcacaagcact
ttattggttcttttgcattccctgatcatctgaggcaatcattatttcct
agatgaactttttttgatgctttttttattgtttagggatttagcgcaag
taggacaaaaccatcgacctttcggtgcaacggttaggttcacgcaagcg
tagtgaaaccattcgaaggggcagtctggggcgtcgcatgctatcatgtc
accataactcacatctcggcatatgcagtaacgcttgtaaacttcatcag
catctggtgggtcagtaaaatcttctggcttcggatttccactaaattca
tacgtctggtcgtcaaatccatgctccagcgttgcattgacactaagatt
gggtgaatcatcgagctttcccgactcatcaaccgt
>Contig572 EST cluster from Schistosoma mansoni 28/06/2002, 969bp
ttttttttttttttttttttttttttttttttttttttttttttttttcc
aaggctgaacagctaacatctaatttcttttgtttaaaaggaaattgaca
tgtagtaacagaattgacaataatagtaattttcagttatgcagttttaa
aaatgaaaatagaccattcggttttttcttatatccattctccctgatta
catcatttatccatttagtgaagtaagaaacgcgcgtgaatattgccgga
taatcagcgggcagtttggagtgtgttgctgaaacgataccagctaattt
atattcgccatcgtcttcacaaaccaacggtccaccactgtcacctgggc
atacacctttaccaaagttatggtaacctgcacagaattcatgttcttcc
cgttaaattaatataggccgaatacattgacatgcaggtttttgattgga
aaactgggagttctacagcttgaattttcagcgtcggtggtccgtcgaca
aaactacatccccaaccaacagctacacatttctgattaggtttgggcca
ttcctcaacattttttttatccggcaattctattaaatctaaatgattga
ttttccacaaaactggagtttctttgagtttaaataaggcaatatcatac
tccaaatttccaggctcatattttggatgatgaaatatttcctctacgtg
ataaaatgtttgaagtttaacatgtccaaaaatggaattgaagactcgat
tgaaagcaccttttaaacgttctaagattccaggacttagtttttcagtt
gccattcgtacatgccacatttttggatgtagatagctgataatttcatc
ctcttctccactgtcatataaacaatgcgctgctgtaattatccaatcag
gtttaattaaagctgcaccacaatagtgttgttcggatcctgtaactaat
gttgaccatgatctcgtgc
>Contig573 EST cluster from Schistosoma mansoni 28/06/2002, 460bp
tttttttttttttttttttttttttttttttaagttttctgaaaaataaa
gaagcgatgtttattgtaaaaataaaaattagattgattgattgataggg
atttttacaaagaaaataatgttggtcatcaagttgcctagatctgcaga
cgagattttccagacaaccgtcatataccaaaatagaatttaaaggttcg
acaacaaattattcgattcacagtctttggaatttgtaagtgacaactat
taattccaaagactgtttaacctcatcctccaccagccattggtggagca
cttggagcacctctacagcctccaaatccaccaaaacgtccaggtggccg
agggggtcttccatcccatgaatttccttggactagatgttttcctggcg
aaaaaggtctaaaggtaagagggtccgaataaacaaacaaatgatgtttg
anaagattga
>Contig574 EST cluster from Schistosoma mansoni 28/06/2002, 572bp
ttttttttttttttttttttttttaacaatattttaaataattgtattcc
ataaatagaacttgtgagaaagtaaaaacagaacaataattatattacca
tatctattgaatttcttaattcacagaacataataaaacaaaatctgtta
gattaatccaccgaataagcaaaagcagaatattgaaaatttcgagataa
gaagtatgaattaggaagtttatacgaatccacccgtaatgatcatacaa
gccaatttttttttgtttttaaattatcttgttttattcctgtgtgtagg
attcattgttaatattaagcaaataaaaaaaatctttaaatcgtgtatca
tttaaaatttaacaaaataactgattgtcggatagatcaacagattaaac
agaagcaacaataatggtagtagtgactttaaaaaaaagaatgattggca
aaaatctttcccacattttaacaaacaattttaggatatttaaaaaaaac
agtagggaaaggatttgtaaacgaaaattcacaaagggctgtaatatcca
acttgacgattacatgatggac
>Contig575 EST cluster from Schistosoma mansoni 28/06/2002, 905bp
tttttnnnntttttttttttttttttttttagaacaattttcattgaaga
agaactattatttccataaaagttcaatagaatggtataaaatcactaag
gcaaacaaacaaagtactataaaccaacaacaaaaaaccttttttttgaa
gattaggaagttgaacttcataatgagcattacttctttattgaatatta
tcaaatatcaaagtagattcacattttacaagcatcatcacattcttcct
gataaaacagtagcaaatctgggacatctttccgattaattttaaaacac
caataattgcttataatcaggatgatttacaacttctttctgttcaaaat
gataaaggactttaccacctttttcgactacaagaagtccaccagtttgc
caaccatctccagacatattaccaggtatattagcagcctttgcctttga
atttaaagaacgaccaaccttcgtcagtaaagaacagaaaccagaacagg
cggagacttttttgtattctaaagccttatatgtcttacgttcacgatct
aaataaagatctccatcaaaataatgtccatctaaaaattcttttacacc
accttcatcgaatgtaattcccattaatttgatattgcgtgcatccaaaa
caggttttaagtaacttaaattttagcttccagtcggcaaaatttacatc
ccaaacgacgaaagaatgtaatgatacatgtttgatctcgccaaaatgag
tccaaagtacatgtttgagagcccaaagcagaatgtacaatgcaagtacc
aaccttcgagagtaaaggagatgtcattgcggctcagctaatagtttcta
gattgctaccaatcaataacgcacattgaaaacaaaaaaaaaaaaaaaaa
aaaaa
>Contig576 EST cluster from Schistosoma mansoni 28/06/2002, 334bp
tttttttttttttttttttttttttaagatactttcaatatatttgtgct
acagagtttgtacatcttatgctcatcaaggcagttcaataaaatgttag
agatatcccgaaaaattaagactacagctaaggaccaatcagacatttta
attacattcacaaagaaaaatgcagatgttgatataatttgaaaagtatt
taacacaccaaaacgagacttgttaaacagcaaacatgaatgaattgcct
tgaatgttcaacgaaaaacatccaaaactaactcgtgtgaatgaaagtta
ttattcataaatctaaaaatgggaactttcgtga
>Contig577 EST cluster from Schistosoma mansoni 28/06/2002, 353bp
ttttttttttttttttttttttttgtgatgttaagtgtatattggactac
aacattaatgaatttcgaacataaatattttagtgttttaatgttaaagt
catatgtacgttaataaaagtatttgcacgccacaccagtaaggaaatcc
ctgaaaaaataccaggatggttagtcctcatctgaagaggaggactccga
aggcctggcatttcctggacggtgaattacagctgatgttattcggggcc
ccttttgaactaacgtatccgcgaactggtctcctcctggctgggtgcga
tctccgctttgatctgttccgtcgaagctccgtgccaattctgtggctcc
agg
>Contig578 EST cluster from Schistosoma mansoni 28/06/2002, 742bp
ttttttttttttttttttttttttttttacacggtagttattgaaattta
tttgtgcgaacgtatgaaaagtattttggatgaatatgaagtctatccaa
tctaccatgacggaataaaaagataagaaccgggaagtttaaatgtttta
aagtgaaacaagcatgccttttattagagtttgagctttcggcttgccac
acagcaattcaactaatttcattgcaaaagcaaatgcagttcctggacct
cgacttgtaacgagtttatcatcaacaacaacattgtcttcacaatattt
ataactcggaagttgatcctggaagcctggataagatgtcagcctttttc
ctatagcgattttgtgggattctagggcgatcggtgcagcacagattgct
gcaatgtacttgccgtgtttttcgtgctctttaagtattttaccaactaa
ttccgatgacgccatagcattagaaccacccataccacctggcattacta
ccagatcaaaaagttttgacgaaacgctagaaagtgaaacatttggcttt
atacaaacaccattgcttcccttaagcactccgtcgccctgaagtccacc
aacagtaacgtttacccctgctctagccagtacatcagcaaccgtcacag
cctcaatctcttcagctccctcagacagaatcaacaaggctgatgcactc
atttctgctcttgtgcacgaggcctcgtgccaagcttggcgt
>Contig579 EST cluster from Schistosoma mansoni 28/06/2002, 391bp
tttttttttttttttttttttttttgccaaattatccagccatatatatt
tagataattaaaaaccagcactctccttcattagttgtttctttatcttt
ttcttagattccttcttctttactaactgtggagcagctgcaggtacctt
aggaacaatatcgtcttttgtagcaagtatgacttctacatggcatggtg
aacacatgtaaggattaatacgaccgtgggcacgatatgtacgacgtcgc
attttaggtgcttggttgacctggatgtgtttgatgtacaaacgactggc
ttctcctccttttatgtccttggatacaccaatgctgaatgcattgtgca
gaaactgaagtagcatttgggcagactttttggccatctac
>Contig580 EST cluster from Schistosoma mansoni 28/06/2002, 416bp
ttnntttttttttttttttttttttaaaggaccggtaagtgaatatactt
gaaaaatttcaaaatatatctggcttgctgatttgtttgatcattatatc
gaaatatcggaaacgttacacgaaagtcatgatccattctcattatgccg
aaagttaaaattttctgaatcaaataagaaacgaaaataccgtccatcac
ccggggttaagcttaaaaagaaaattgagaacggaacgtgctaaaagaag
cacagttctctttaactaaatacgtgagaataatccagtcagcaaccatc
agatttaccaagccagttgaacatttattccactaggttactcatgcttc
tcccgtctctgggaattctgtagatggtctgggcgtaagatcgttcttca
gagtttgtgcgtcaga
>Contig581 EST cluster from Schistosoma mansoni 28/06/2002, 649bp
ttttttttttttttttttttttttttttttttttattaatgataatatat
tgacaaatgcagtggtcaataaacatttgggttatttacaatagttttaa
cttgaaggatgcaatagtgtttttgcagttacggaatctgggaagagttg
gtgataatttattaaaggaacatatgctgcagtaatcaaccgtccggaga
aataccgaccgtgtaacatgtttacgcattgagttgcgactgctatacta
ggacatttgacgtaaacatttccttgggcactggtgcgatcaacaaaaat
gtggagacatccgccggccttagtacattcctcaataacatcgtcacgta
tttcttcgaaaaccgaatgagtagcaacatgtgggtcaaacatattggat
agcatgaaacattgcgtgcacacgggaggagcaattgcggatgatgaact
aacacttccagctgaacctagtatcggattgttttgcccgatatgcaatt
gagcaaaggaagccttgggaattttctaaaccagtgccttcagcgagttt
cgccattaaagctaatctcccaggggtgcctagataaacgcctgagcggt
cagcttcatcgttgtccagggcgcttagacaagcatactccccgcatct
>Contig582 EST cluster from Schistosoma mansoni 28/06/2002, 482bp
ttttttttttttttttttttttttttttttaaaaacataagtttatatag
cagttaataatttattaggcgattgctgatgttcccacgttatcggatga
ctaagactgacggtctaactgctcctttataattgatctcgagtagcggt
ctttttgcctcttgttatagcctctgcgaataatgcacaaaacaaacgta
ctgctgtagggctatcgtcgttaccaggcacaggatagctaattaatctg
gggtccgaatttgtgtcaactacaccaatggttgggatgagcatctttgc
cgcatctcgaacagcagaatgaggtctggagattgaattacaggtactga
gaaaaagaattaagtcagggagcctcacagagtcatgaaaaacatctgat
gagttttgtaatactccaccttcccatttgcggcagtgagaatactcgcc
gatattttcagcagtttttttaaattaaagga
>Contig583 EST cluster from Schistosoma mansoni 28/06/2002, 411bp
ttttttttttttttttttttttttttttagttaaatgcaattttattcaa
taggatagtttacttaccttgataagcaaacttccatacaatttgataag
ttatatttatgtaacacgtctaccgacaaggataatgcatagcgcccaac
aagcatggtaaaacctaacaacttttggtatcatcccgaaactccccgaa
tttttaaaattgtagcatgcagtgaagagtatcgtttctggaaaatgtat
tatctggaagacagaaccacaagttacttttcttagaaacaaaatggaag
actacacaggaaacggtaaaaattatttgaaagattaggtcaaaataggt
aacgagacgaagcctcagctggaaccacaaaaagacctctacggcgaaag
tccccatgttc
>Contig584 EST cluster from Schistosoma mansoni 28/06/2002, 655bp
ttttnnnnnnttttttttttttttttttacctttccataggttatattgc
tcaactaccacgtttctgttggatcagcatctaaattactccaaccacct
gctgttccaccaacaggaccgtaaccagaagcggcaatccccatgtcacc
taatgatccgacaggcattgttggctcaactccccacgtttctgcagctt
cgatatcggcccctggcaaagcgggttccaatctggcttcatcaacttct
tcagcattttgctcttcctcgtttggatcacgataaagaaacaaatcagg
taatacactccattgatgcaatcttgtatcttcaccgcgaatgcgccgaa
cttcacgagcgagaagccaccatacaacggcaatagaatgccttgacttg
ttattacagggaatgacgatatcaacacgtgacaaagggacgtcagtatt
gcagaatgcaataagcggaacatttacagaattagcttcatacaccgctt
gatgatcactcaatggatcactaacaactagcagacggggttctcggaaa
caagattgcttctggttggtgaaggtaccaggtgtgaagcgtccagccat
tgctgttgctcctgtgtagttcgcaaattttaacacagcacgctgagtct
cgtgc
>Contig585 EST cluster from Schistosoma mansoni 28/06/2002, 545bp
ttttttttttttttttttttttttaaatcggaactttcgttgaatagaat
aaccggtagttacatgaccagataaaaagtggcagtgaaaacaatttgaa
gatgataagtgaacagacattgaagatgaataacaaggaattatcgtgta
tgttttatattgggaacattgaataatttatatttcccatggagaattac
tgagaattgtaataaaaccaaatataagaaacgaaactacgtacgtgcac
acatacacacgtttcaatggaaaaaagatcagttaaggcaaaatatagac
aaaaacaagcaaaaataaaactgagtaaaattgcaagggtaaagtccagc
aatggagataaagagttaaatgcttaatggctgaatgaattgataaaaca
tgaaataggattgttaacacaataagtaaaattacttttttttgcaatgg
gttacattggatatatgggtgaatgggtgaatggataagggtttaaaacc
ttttggaaaaaagttttttccaaagggagactgggaaaatttctc
>Contig586 EST cluster from Schistosoma mansoni 28/06/2002, 1520bp
tttttttttttttttttttttttttttttttttttttttttttagttata
agataagtatattaggaacgagtaacaaccagaaacataacactcaaaag
aaatgaaacctaatactcttcaccttccccttcgccctcgccatcaacgc
tgtcaacaccgacctcctcgtaatctttctcaagtgcggccagatcttca
cgagcctcagagaattcaccctcttccataccttcaccaacataccagtg
tacaaacgcacgttttgcgtacatcaaatcaaatttatgatctagacgcg
cccaagcttcggctattgcggttgtattactcaacatacagacagcacgt
tgaacttttgccaaatcaccgccaggaacaactgttggtggttggtagtt
tatacctaccttgaaacctgttggacaccaatccacaaactggatagtac
gtttagtttttattgttgctatggcagcgttgacatccttggggacaaca
tcaccacgatataacatacagcacgccatatatttgccgtgacgagggtc
acatttcaccatctgatttgctggttcgaagcatgcatttgtgatttctg
caacgctaaactgctcgtggtaagccttctcagctgaaattactggtgca
taggtagccaacgggaagtggatacgaggataaggtaccagattagtttg
gaattccgtcaaatccacatttagcgcaccatcgaagcgcagtgatgcag
taatggaactcactatctgaccaattagacgatttaaatttgtgtaggtt
ggacgctctatatctagattccgtcgacaaatatcataaatggcctcgtt
gtcaaccatgaaagcacagtcagaatgttctaatgttgtatgtgtagtca
aaatggaattatatggttcaaccacagctgtagcaatctgtggtgcagga
tacacagcaaactccaatttcgattttttgccataatccacactcaaacg
ttccatcagtaaagatgtgaacccagaaccagtaccaccgccaaatgaat
ggaaaatcagaaacccttgaagtccagtacactggtcagccaacttgcga
atacgatccaaaactaagtccactatttctttcccaattgtataatgacc
gcgagcatagttattagcagcatcctccttaccagttattaattgttctg
gatggaaaagttgacgataagtcccagttcgcacttcatctactacagtt
ggttctaaatctacgaaaacagctcgtggcacatgttttccagctcctgt
ctcactgaagaatgtattgaacgagtcatcaccacctccaatagttttat
cacttggcatctgtccatcaggttgaataccatgttctaaacaatacaac
tcccaacaagcatttcccatttgtacaccagcttgaccaacatgtacact
gatacattcacgcattttgataaagttcagaaataacgaagcagaagcac
acgtaacacaacgctcgtgc
>Contig587 EST cluster from Schistosoma mansoni 28/06/2002, 412bp
ttttttttttttttttttttttttttaaacaaagtagtaaaagtttcatt
tttgcgctgaaaccatggggttgaaagaaacgggtttataccttgttttt
attctaaatgagccaaagccacaaaactttagcattaacatagaacaatg
aacagaaaacaatggaaacaatacttgatcacagtaaaatggaaaatctt
gggttcactcagacatgcatgaatatgagctaataaattattccattcat
gatattagtattcggggtgctgtatttaactgaagagaaatgacagtaag
agctgatattagtattcagacatgcctctgctgtgtgatgcgaagcctcc
accgactggtctaaccagacgcatttgaagatgatttttgaagtgacaag
gagggttacatg
>Contig588 EST cluster from Schistosoma mansoni 28/06/2002, 806bp
ttttttttttttttttttttttttttttttttaaaaatgtagataattta
ttttgtagaaatgtgtagaaaaaacaagttacgaatatacgattaccggg
ttcgttaatcaaatgataaaaagtttataaaaataacaatgagaaacaat
tacatgtaaatcttattaaattggtgtgggagaaatttcaattgtaggga
aacttaaaggtcgacggcggcgggaagagagtcgagtattcactacagta
ccagtcatatttgtaaccggaacattctccttttccttgtcatgttgttc
taggtcaatattccaaaaaccatcaggtgtcgatggtgatgttcgactga
ctgattttctacgcgatttttgagcagactttaaaacaacgctatttgca
acagagagtggcttttttgcaaccaacgttgtacgttgtggaggaagtgg
gaacttgaagttccactcatcacgggtcggtgaaccaacaatagatggga
agtgagattttgctttaatacgtttgtgctttattgatgcatcgctggta
gtggattttggtggaaaataaactgatgtttcggattcgagaaaaccaga
aggcagactaatgtcatcaccagtatcatcagatttctttttttctcgca
tgttttctttagcaggaagtgtacgatgaaagtaacgacaagacggtcga
tgtatacgctttggtcgatgacaaagaacctggacctggtcagggccatc
cgctgagattaacttgttaaggtttttaacatatggaataaattctcccc
caatcc
>Contig589 EST cluster from Schistosoma mansoni 28/06/2002, 464bp
ttttttttttttttttttttttttntgaaaaaagaaaactgcaatattat
taccataagcatttttgaaatgcgcaaatatctacgccaacaaaattgaa
tatatgaccaagatagggttcggtcctttttaatcttttatgtgttatgt
tttgaaaaaatatcgctaactttcaaaatagtttgaacaaataaactgac
cacattatctaaatactttcatactcctctgtaactataacatacatgac
ataatgagtaaaaaaaaagagtaaactacacaaacaaaagaaggaaataa
gtttcctagaacaataatattaatgataacaatgacaataataatgggaa
tggaaataaaatataatctgtaataatgatatttccattgagttccaagg
cgattggttaatgaatagatgagtaagtgaataaacaaattatattaggc
ataaaaaaaaactg
>Contig590 EST cluster from Schistosoma mansoni 28/06/2002, 503bp
tttttttttttttttttttttttttttttttttatagtataagtttgtat
tttagaggatataagttataaaattatttataggtacacaggctgttatg
aaaggatcaaatatttgtgattattcgtaccttagaaaatactaaaagcc
tgactaataaattagatagtatataataaccagcttcttcaaaattcaga
aaacgtgaagctacctcaccacttagtgacaaatggtgaaccccaagttt
ttagatcgcaacctcgaatcttgtagtttggaggtatcccatgataaata
tttccaaacatcgtctctagtggtggttctgagtcgctcatcgccttctc
tacttctttatctacttcaattcggacccttttttcgatctccttaacct
catcctgtgtacatagcccattgtctacaatgctcctctggaataaagcg
ataggatctcgtccacgcctcatcgacggaactcctccactggtacgata
act
>Contig591 EST cluster from Schistosoma mansoni 28/06/2002, 504bp
tttttttttttttttttttttttttttaatttgaaaaaagtatctaattt
tacaagaaattaattataaaacaagaaactttaaatacacgtaatataca
ctgtacaagtaacgagaagtcccaaaaaatttactggacggaaataagtt
cagggggcatatgtcctgagtttcctaaccatcttaatgtaacacgcccg
tcaggccggatgacaagccatgttatactgccgtgatcgagggaaaatct
tatccaagcttcaggtggaaactgtagagctgtgtcggcttcctgtccta
catctgcacggtgtatgtgtcttcggaacgcaagttcaatgcgggaacca
tcttcttctatatcttttggtgtgggtttgtaatatgcgaggggtggctc
cagaatgtaaggagcgccctcacctataacatcttgaggttctgcttgaa
cattgggaaagtgatttaacacaactcanctgattcaacaccccctgccg
aatc
>Contig592 EST cluster from Schistosoma mansoni 28/06/2002, 438bp
tttttttttttttttttttttttttttttttttttttttttgaacaatac
acaaaaaccaaacattttatgattctaacttgtataactacagatcataa
atattaagtcaagtgaatcaaccgccccgtaagtgcaagtatgtcaccac
aaatggctgaaagaaactcagacacataaatgcaaccatttttacggcca
gtcttcctgggttatcaatctttattggatccaacagcccaccaggtttc
ccctcgatgtccagttttcccattgctttttggagctcatgagcgaagca
ggttcaacaaggtttgcccagtaacganaaatatcctgcacaactcccat
cgccattttttgaaattcggaaccccgctttatacaatcctccccgccga
ttccttggccccaagggcaaattcctaaaggaggcccg
>Contig593 EST cluster from Schistosoma mansoni 28/06/2002, 442bp
ttttttttttttttttttttttttttttttttaaaaaccaaaactgtatt
tcaacatcaaataaacttggtaaaaaacaataacatgaaagtcaattagc
atccggttgagaaagaaagaagagttgaaaacaaacaagtgtagtagatt
catcaaacacaaagaactgttgatcaccatgtataatagcgagaaacctc
aaactaataaaacatttttttaggactaatcaccctaattaacagttgaa
gtgaaagtaataggactgacagacgataaagttaaataaagaatgttgtt
gggaagataccctcgacttagttattggaatcttcaggtttcatagaccc
tgtcccagttgagccatcaccattctgacctgttgaggtatgtctacctt
cctgcaatgtcaccttgttgattttgactgctcctccagtac
>Contig594 EST cluster from Schistosoma mansoni 28/06/2002, 595bp
ttttttttttttttttttttttttttttagaaagccattatcatctttat
tctgaaaataatttatgaatgaaaagtataaactgttggggcgatgtaat
ttctacaaagggaaaagaagttacagtgataaaccgtaaacataattatc
tctacatccagtgacaatatatacatcatttgagttttcggaataaagaa
ctggagatgagaaacactggttgggtaggtggtaagtcgacaacacggta
ggagcttttcgccagacagataggctcgaaggtaatgaacatccatacac
caaaccatctgctcttgttccaatcaataaactgtgtccatcgttcatac
gattagaaagccaccttgaggacccagagaagcctcccaaacaagataga
gaaccgatacagtctcgatcgattccaaatgcacacggttgacagtgttg
attcctgaactgttcgtggccaaacagttgtagcacgttatattttggcg
tttacttgggatcacgagcgacctgaaacagcaacacatcagttaggaca
gacaagtcctctgacatgagaacaccgtgtgctagcctcgtgccg
>Contig595 EST cluster from Schistosoma mansoni 28/06/2002, 688bp
tttnnnnnnnttttttttttttttttttttattgattacaaattttaata
tttattcaataataatgataattaagtttctgataattagtaacaagaaa
aaacaatgttgacaaagttctttccatttctgggtatatgtagttgtggg
cgtgagtgtgtgtgcgcgcatgagtgggtacgtatgtatgtgtgtgtgtg
tgcgcatgtgtacagacgtccaattatatatggcattccaaagtaagtta
catcaagtggaatacaaactagacataacatatgaactcattacataatc
acgaaaatttgggtaaaaaaaaggggaacgtgaaatcattcatttctgtt
tattagattaaccaatacttcaactactaatcaatatgtataacaaaact
aaagttgtaaaaggaaaagaaataacactggacagaagaaaaaaaaataa
catccaaacacgtagatgaaaataccttttatttctaaccgtgtcgtttc
cttttatatccaagagctttggatactataactatgcaataaaactgcag
ttgatagaattccataatttattaataatgaaagtccaacatgcattcca
atattgaaatcacctgtatcatatcttatatatttatcaggatctgacat
agcttgttcaagagtaaccatatgaacgaatggtagaa
>Contig596 EST cluster from Schistosoma mansoni 28/06/2002, 871bp
ttttttttttttttttttttatttttttttttttttttttttaccttctg
acatttgtattcgatataatcgtggaaattacagaagacataaaaaaaaa
atatgagttcataaacactgctgctacataaagaataccagtgtactacg
tatagtaattctgaatatgaaccaacgtgtattaatatacgtctgtatca
ggtttaaatatgacttcacagggaactatgatacatttaattaaccttat
gaaaatattccttgtactttttcagatctggttttatcgttggacctttt
ggctgccaatctgctgggcaaacttcaccatatttatctgtatattgaaa
ggctctgaccaatctcaaaacttcatcaacagatcttccaacaggaagat
cgttaatagtaatctggcggattataccatcagcactaatgataaataaa
ccgcgaagggcaacacctaactcttcgtgaaggaccccataatcgcgtgt
aacttgtttctgatagtccgccaagagtggatagcgtagaccccctaaac
caccttctttacgtggagtatttatccaagccagatgactgaaatgtgaa
tcagttgaaacgccgacgacttcaactccttcatttttgaactcatcaat
tcgatcagaaaatgcagttaactcagttggacacacaaaagtaaaatcca
gaggatagaaaaagaggactaagtatttgccagcaaaatctctcagtttt
atttctttaaattggccatccaccaccgctgttccgcagaagtcgggagc
tggacgctgtacatgagctgcataatgacgacataagtttgagacagaag
aacggttgtatcgcagattgc
>Contig597 EST cluster from Schistosoma mansoni 28/06/2002, 630bp
tttttttttttttttttttttttttttccagtcagaataaatttatttga
caacaaacaaaacgttagtttttagatgaaaaacttaaacacgttttttt
taccttcaatggtaatttttatatttcagttaacttttgtaataaaaccc
tccttttgagaagcaatactcagcaatttaggaattgagaaaaacctgag
gcttacccagctatgtattgtagtataaaaccaatcacttccccaataac
tccaagtacgatagggacagccgccgcagccagcacaacacgttcatcat
gtggtttcttaggagtagatgctgcaggtttagcagtattagatgctgca
ggtttagcaagtgaaggtttggtagttactgtaggttcagtggtagaagt
tgctgctgctttaggagtagttactgtaggttaatggtagaagttgctgc
tgctttaggaggagtagatgctgcaggtttagcagtagaagttgctccat
gtgtagtagaagttgctccatgtgtacgactatttgctgaagtagctttc
attgtattcaaattacatataataactagcaaaattgtacattgtgtgac
agtccaaaagaacctattcatgattgaatt
>Contig598 EST cluster from Schistosoma mansoni 28/06/2002, 463bp
ttttttttttttttttttttttttttttgtgagcatatccatttacttaa
gtaggagtaatagacatttcatttgaagaatatgtcaaatttggcttggc
aagccatgaaaaaattctgttccatttgggaaatataatatagtttgcca
ggcactcgagttttctgtccgactgactagactagactagtcaaccttcc
ccttaaaaaaattccttcaacctttccaaatttcccctaaaggaagccaa
gattccggaatggaaatcaaagcgtttaggatttgccggtttcggaggac
ttcgcgaaaaatgagcaacacgatctggaccaacaacattgagtgcacca
gagcgagaaacttcagcaaaactgattgggaaagttttcttcaattttgt
attttgagttgcagttgagagtgggaccaaatttgaggggtcaagttgta
cttccttgtttaa
>Contig599 EST cluster from Schistosoma mansoni 28/06/2002, 392bp
tttttttttttttttttttttttttttccgcttaatataaacttttattt
ttactgaggatatggtaggcaaccaaaaattagaagctaacaaaaataag
gaaatacagacacaataacttccaaaggtaaaaatagctaatatatctgc
cctccaatttcttttctaaaaaagatgtgccaattggaagctgtacagta
atctgaatatatggctaaaatctttgatgatgagtacggtcgaaacgtgg
accaaatacctttaatgaattaatgccgattcttctataagtattgcgat
ttagcaccggaggataaagcacgaaaccgtctgttgtggaagattnattc
gttcacgtttcaaatcgacggaaagatgagttaaattattgg
>Contig600 EST cluster from Schistosoma mansoni 28/06/2002, 513bp
tttttttttttttttttttttttttcaagatgtaacagttttttataaat
aaaaaaaaaacattgaatattcaacaaataatgacacaaaagacgaatga
atgttacataatatgagttcacttagcaagtacaattaataaataatgtt
atacgttttggacaaaatgattgaaaaataaaacataacgataaaaagtg
aaatgcatgggttaatcattacaaaaatgacttttttttattattattac
tattaacattctgcagcatttaaacaacgtaaacgaatttttaaagcatc
ctctaataaataatcacgtaaattccataatgcttcagttactgaacaac
tttgaacttttttaggatcagtaaagaaatttcccattaattgattagct
atatttggttgaactggtgcagctgtatctacagaagctgataattggtt
atgccaatcacctaaaccacccggtgcattcttacgtaaacgactaatgt
aacgttggtaaat
>Contig601 EST cluster from Schistosoma mansoni 28/06/2002, 744bp
ttttttttttttttttttttttttttttttttaattaaagttgggattta
tttaaagtaaatgatgttgagttagttgtacgtcatgtatcgtggagttg
cactgaacttagcatacgacttgataactttgttcacagcttccaaaaaa
tctttctcggtagccatttttcgtctcgatctaatagcatacatcccagc
ttcagtacaaacgctacgaatctctgcaccagtactattagggcaaaggc
gagcaagaagctcgtaacgaatatctttctcaacagacatagaacgagca
tgtattttaaatatatgagttcgaccttcaagatcaggcagaccaaattc
gacttttcgatccaaacggccaggtctaacaagagcaggatcgagagtat
caggtcggttagtggccattagcacttttatgttgcctcttggatcaaaa
ccatctaactgattaattagttcaagcatagttctctgaacttcattttc
accccccaggccatcatcgaaacgggcaccgccaacagcatctatttcat
cgaaaaatatgatacatgctttttttgatctagccaactcgaacaactct
ctaaccatgcgcgcaccttcacctacatacttctgaactaattcagatcc
aatgacgcgaataaaacaggcatcggtacggttagcaactgctcgagcac
acaatgttttacctgtcccaggaggaccaaaaagtaatacaccc
>Contig602 EST cluster from Schistosoma mansoni 28/06/2002, 417bp
tttttttttttttttttttttttttttttttttggagatagagcaatata
ttttatattaataaaagggataggacaactaacaagaatagcgacgcccg
caaggctgagcgatgccatacagtcaattgaattaatagatttcttcctt
cccgccttctccatgggtgggttattcatcttaccagttgtttcgtgttc
agctttgaggattgtgtggttcgggcccaatgcatgtacactactctcca
actagaatcaacgtgacgttggttcgttaacgaattgagtgggattgtcg
agcgctggaggttgccaataataataggaatcctcctagtattaataagc
tggattagttttggaaattagatcacccaatagatctgatgtatacaaaa
cagttgtaacagatggg
>Contig603 EST cluster from Schistosoma mansoni 28/06/2002, 496bp
tttttttttttttttttttttccaaaaacgaatatatattatgaaaaata
ctaagctctgggtctttccttcttgtgtgtgtacaaagctttaagtgata
cacctgcaaccttaacaatcttgaatcttacaccaggtatgtctccgact
gcgtgcccctttcgcccgaaaccagacactagaacttcatcattttcttc
aatgaaatttaagcagccatcattaggtacaaaagcagtgattttcttcc
cattctttaagagctgaactctaacacatttacgaatggcagaattcggt
tgtttagcttcaacaccaaccttttcaagtacaacaccctttgcgtgtga
ggcacccttgaagggatttgctttccaccttgttccaatatgagcttttt
tgtatgcttatctgacacctctgatccccgcgatgctcctgacttgcgcg
catcctccaaaccagaaggctccctgccgatttcttgtctccccag
>Contig604 EST cluster from Schistosoma mansoni 28/06/2002, 993bp
ttgcatgtcatcggcgtgggancnnnnnnnnttntttttttttttttttt
tttttactggaccaacattttattacaacacaactattcagcagcggcta
tttcttttttgagctgagagagatagtgagccttcttctgtcggacacgt
tcctttctttgtttggaagacaattttctgcgattaaatctcttcggttg
gacgtctcttgcttctttggttatatgcgaggggtctgctcgaattgctg
catgagctgagaggtacattgtctcaattttatcagcagtgatcccatgt
tttatgtatccactaaactgacgctgataatcagtttcgctttcctcttg
aagttgtttcatatactcggcgacatgatgacctagtatacgggctcgat
gaacctcagcattgtactctttagactcctggttgtaacccgggaatcta
ctaggtgagtaaggtatgtctagaccaccatctacggcccctttaagagc
tccgaaaatgttggcacccgatgaagtccttgcaagaccaatgtcaagat
gacacctgaaagcagacttttccccgtcaacagattctacatgatattct
tgcccatcaactttctcagctccagcatacaggccatccaagcctagttg
ctttaatacgcgcctagcacagaggaggcctgtacagtaggcggcagaat
aattagtcagtcccaccttaacgccatatcgaggtaattcgtgagaatag
gcggagcataatacacggtctccatcaatgcgtgcatagataatctgaca
gattatgtccttatttgtaaaacggaccaccagacggtatttaggtgtat
tatatttgtttttatcttgccaaattagacgtttgcgagcatagtagtca
gtttttccctctcttcgcctcttgaatttgacttgaaagcgtttaaaata
agccttattctttaacgacgtttttacttatggccatgccctt
>Contig605 EST cluster from Schistosoma mansoni 28/06/2002, 387bp
ttttttttttttttttttttttttttttttttttttttttttaacaaagt
aacacaaataacaatttttttattacataatcattgggataaacatattt
cttatttaaataataataataaagcatagaaatacattccgtttcctttc
aatattattttgaattgtcttcaaccgtttctttattattattcatttct
gaatgatctaaaagtttaaattcaagtgtaggccatgttattggttcagc
tttttttaaaaataattcaacttttaatggcattaatttaacaatggatt
gtttaggatctatagaaccgtatagattgaaacccgttcaaatgtttgat
agtctaaaccaattttaattgaaacagtanaacaatt
>Contig606 EST cluster from Schistosoma mansoni 28/06/2002, 454bp
ttttttttttttttttttttttttttacaatattgaaaatttttataact
tagtattacaactcaacttgtttaaatagttattcaatgatgtaaaataa
tttaatcaataaatcactgtcattcattatgtgaactagtttctgtttca
gactgtaaggtttccgtaaccgtaggctctgtttctgttgttgatacaga
tggggttgttggctgtattgacatagatgcaccagatcccaatttatttt
ctgttaaccctgattccagagttgtagttggttctgatgacacatttgat
tgggatgtcgttgatacagatggggtcgttggctgtattaacatagatgt
accagatcccaattctttttctgttgactctgatcccagagttgtggttg
gttccgatgacatattttgatgggaagtcctttaatttatgagctcaaat
gtcc
>Contig607 EST cluster from Schistosoma mansoni 28/06/2002, 309bp
ttttttttttttttttttttatcgcaagacaaaagcacgacatgtttatt
gtctaaacaagtgttcggcattcgtgcaaatctgtgagtcaatcacagga
gctatcttcctgtgacacctgtttcctaacataggaagtacaatcgtatc
tccatatcagtgcatggacaaagccaaacttaaagtgaaaaaagtagcga
caaaatagtaaaaacacgggaaagttaacgatacaactttacaaaatgtg
ttgatagaaaaaccctaggctgcgtttttaattgtaaggtgttcgcattt
aaaagatcc
>Contig608 EST cluster from Schistosoma mansoni 28/06/2002, 465bp
aattgcctcgcggagccaaaggaatcggcagggggnttttacgggagcat
agtaacgtttatttaataaaggcacaaataacaaaattgccactcattaa
aaaagacgtttattcgtagaatcggagcactgaacaaaccagcaagcgcc
gttacgtttgccaaaggaaattcgaaccgtatggctgcatgtagtaagaa
tcccagtttgtctgtccggtagccgttggttgtgcttgaacaggaacttg
agagggtgcagctgccggtgtaccagattgcgcagcctgcacatggcctg
ttggcactggggccgtctgttgaacggcagccactgagggttgttgagcc
tgtcttaaaatggcatcggcgcattcatgcataccttgacgtctgtagta
ttcagcccaagctgcactgtaatcaggttgccggtgttatggttatatgt
gggaccggcattgcg
>Contig609 EST cluster from Schistosoma mansoni 28/06/2002, 1019bp
taaagtttttttttttttttttttttttttttttttagtaacaaaaatct
tttattaagaatacttttaaattgtaaactgcagagatttacatcataga
gcaccaaacagtatttttctaaaaattatttgcaatagtttgatagtatg
aggaaacaaaaagtccaaaaatattatctatatgataattaagtttaaag
cattattatgctggattgtgaaatatgtttatataaacatgaggtgatat
agatgttagaactgaaagctgacgtgcacccataagtgaattaagatttt
attttcttttgagacgttctaaacgagcttccaagttattttcatcaata
ggatcaatagaatcagaattaggcccaggtcccgttattggggtacgatc
agtagcgactgcatgaggtcggactgcacttggcactgtacttccaatcg
tatccttagctgttgggagattactcaactgtgcattaagatcgatgcca
agctcttctaaaaaccttgtttacaacagcttcagaatcttcaatgtcat
cctgatctccaatagcatcatcntatcacatccgacatcataccctgttt
catttccatcgtttcagcttgtttttcaaactccatcatgaccttttgga
actgaggtaactgcatagttgcattcatttttctcattgttagcgcaacc
tgtttcatagctgaagccatcgtggcagttgattttaaagtctgaatttt
cattgacaacgctgtaatatttgagtgcatcaaggaaaactttttgatgt
aactgtctgttcgaactaactgcttcgccattactctgacggcatcaatc
tgaccacgctttgccaacatacgaatttcatttgttattcgagtgcgttc
cctctccaactgacctttttctctttctatctctctaagtgttcttgcaa
tagttcgtttgctatctcttagctgctcttcaggtgttttcctggctcca
aaaagaaaactcattgaag
>Contig610 EST cluster from Schistosoma mansoni 28/06/2002, 595bp
tttttttttttttttttttattttttgaaatcatttaaattccatattat
aaattatttacaatatactgtgtcgtattacgtgaccaaatcgcccctga
accaatttggatgagattgtaaaataatagatcatcattagcgtcatttt
tctgattatttaaagggattggggaagatccaatcttatcctcctcaacg
gggtttatattttccgctgaattcgactctttggcttctataatcgctaa
ttcattttctccagaaagatgtggtctaccgagagtttctatcttttggt
ttttacggcggctggtaacagatggttgcctaacagcaatgttctctggt
ggttgggttgaatcgatttctggacaatatatacccaaaagacgagtgac
atcacgctccgaaagcgatttttcagatactcgaccgattcgactcagtg
tttctggcttcataatctcacttgaatgctcactgagcagatgtcgccat
gcgagacttgaagcattaaaaccaacgcagactgtgctggactccgatcg
acaccacggacacacataaagaggtagacccggatgcctaccaga
>Contig611 EST cluster from Schistosoma mansoni 28/06/2002, 481bp
tttttttttttttttttttttttttttttttttttttttttttttaatcg
ttacttataactttttattttgtaaccattttgatatgttatagcgataa
tacatcgatttaagtaggactttatacgggtactgtccctcatggggtat
ggtccataaaccaaacagtcttcgtaaataagggtgcattatcagaatat
gtatacatagttgatgaactgaagatgtacaccaatagatcacaaatgcc
tttggaaaaaagctgcaacacgcgaaaagagtgaaatttccaacccaacc
agcaaaccgcacaatattataaggtaaaggatctggtatcacagaattag
atttcggattgaagaacagaggccgtcctaaacacgccagttcaacatta
gccaccccggctaacgtacatatgaagggaagcaggaaacctgagcacgg
aacgttgagagacgaatcggggattaaatga
>Contig612 EST cluster from Schistosoma mansoni 28/06/2002, 366bp
tttttttttttttttgcnttccaacaacttttattaaaccaatttgacac
taacaaacaatgtaaacatttacatttattcactatatatctaaggattg
acaaaattaacacaacttgacaggtcactcatttccttcacaacaacgtt
aacgtacggctccaagtatgggatatcatcttcaataatagtccactgtt
ccttcggcaaaacatgtttcgaagcgtagagaagcgacgctcgtgcgatt
cgaaagtccctagcttcctgtagttcacgtggaagtcgacgtagagcttc
gagccaaacaagactatgagggcagcaatcatgttttcaaagtccgacct
gattaaaggctccgtg
>Contig613 EST cluster from Schistosoma mansoni 28/06/2002, 459bp
tttttttttttttttttttttttaaaccatgattatgtgtatttatccaa
atgtcaatttgaaaaagagtaatacgagaggaagatgaacataagctttc
atgatttataataacataagtaaacgtaattaatgcaaatcatgcgggaa
tttccagttttaaatccggagttaaacaacagtgaaatgctttacaatcc
ctaatggcaaaaattaattgaactgacgcgagacgaatgatactgacaaa
aagtttaacatgaggaaggaaatcacatacaaaacaccaaaatggtgatt
tcttnttgtaaatgaaacaagttagacgaagataggaggtcatcgacata
atgcatagtaagataacttagtgattacaaggtttccagacgcagatttc
gcgcgctagcacgtaaaaatagagaatagagtagtcctattgacttggat
aacttccac
>Contig614 EST cluster from Schistosoma mansoni 28/06/2002, 413bp
ttttttttttttttttttttttttttttccattgaaaagaaatgtcaaca
ttttttataaaaaaactgatgttatttaattgaataaggggggaaagggt
aaaagcattacaataaaccttacaaatatttgtaaattgaaagcaatata
acccaatactgacacatatgtaaaatgtgatacgttctcatgccaacgta
catgcaaatcaaatcaaagattctcaggtatttctgtccataataattta
acaggtaaatataaacacattgtatatctaaattaaatgatcagaatata
aactgaaggaacaggaaacgatggtaggtaacaatgacaattgaaatact
agaaactaataccacctagtgtcaatgttgtatactgaaggtttcaatgg
ggtttacctcttt
>Contig615 EST cluster from Schistosoma mansoni 28/06/2002, 515bp
tttttttttttttttttttttttggggattaactaatttgtatatttgta
aaaacaacacatgtagaaaatgaactgaatgtacttcattgtattgtatt
gtattcaaacatacattgaaatatacatagaatagataatgtaaacaaag
taaacatcacataaatagaaccagttttttgtttgttttttttctctaaa
atgccattttacaacaaaaaaaagtgaattcaataatgaaatacatcttc
aaaataattataatataaacacaatggagcaatcaaaatgtacacaaaat
gaaaggatataataagtatatatatatatatatataagtagtatatatat
aagcttcactcctactaatgatgatgataataatagtaataatcattaat
atgttgtttaaatacaactaaaacattgtacaaaatcatttatacaatgt
tgtgaacaaaatattcattgtgattacttagctggtacatcataaaagag
ccatgcaagaggata
>Contig616 EST cluster from Schistosoma mansoni 28/06/2002, 569bp
caaggggtgacatccctcaagggtgcaacggattttcatattctcggtta
attgaaaagttgtttgaacttataacgcccaccctttcgcctggcgtggc
ctggatgaacattcatcttaaagaagttatgtgtacatctcgagatgggg
atcgcttctaggaaaatcccggagtgttatattcgtggaagcataataaa
atacttacggattcccgacgacgtaattgataaggttaaagaggacttgc
agctggccaaaatgcgtaatcgttctcagtctgcagatactgggcgtggg
ggttttcatagaaataaggatagaggtcgaggtggtaacgcccctaataa
tcgaggtcgtggaggagcagggcgtggcgggagtgtgcctggtggtcctg
gccgtggtggaggatttcgtggtaaataagaaaaccactaattgtatatc
caaatgtactgtctactattttgtgaatattgacaaacccaattattttg
tttgacattgttatataaaatatcagttaatatttttaaggaaaaaaaaa
aaaaaaaaaaaaaaaaaaa
>Contig617 EST cluster from Schistosoma mansoni 28/06/2002, 544bp
cgccaggagtgcgttggggaatctgctgttgtggacatggctgctcgtgc
atttaaaaagttcgcccctctttatgaccgagttctggtccaacgttttg
aggctgaaaccagaagtaaaggtgggatcatgataccagagaaagctaaa
ggcaaggttcttgaagcaactgtggttgcacatggtcctggatcgagaaa
tgaaaaaggtgaagttgtccctgtgtgtgtcaatgttggtgacaaagttt
tccttcctgagtacggtggtactaaagtcgtactggacgaaaatgagtat
ttccttttccgcgaaactgacattttggccaaattcgaaaattgaccggt
gttttagatctagtccccacacctttgtacactgattaatcaaataccat
agtttttcatctgtaataaatcttttcgcatattgaaaaaaaacatgtaa
aacttaaaaacatgccatgcaactgcattaccgtactgcgtaacaaattt
atagtttggtggataacgtaccttttgtatcaatgattcattga
>Contig618 EST cluster from Schistosoma mansoni 28/06/2002, 492bp
tttttttttttttttttttttnttggaaaacaacatatatgtatttttct
ttacagagataaaactgtagaatcgcatcagtaaaaacgtttggagcaat
aaatccatggtaaacagaggataaatttatagctacattttacataccag
ttaaattatataattgatacacttgatcataggcataaatcagtttattt
agatcagcataattacgtaactgttcaagtatacgacgatgatgtttttg
tatactgtcaagtgttttattatgactttcgtgtggaaaataatcaatgt
ctagttcgaaatctggaccataacgagagaagtaggagtgttctggaatt
tcaggggaaagtgtcatctttttacccttaacttcttcaattgtcagagc
tgtaacccttgtccataatctggctgtatccgggaaattgtagccaccac
ctccaagtattaaagttgggactttccaaggtaaaattttcc
>Contig619 EST cluster from Schistosoma mansoni 28/06/2002, 470bp
ttttttttttttttttttttttttggctagtaaaataaaatatttacttg
agattaattgcaccatacttacataacagttaaaagtatgcatacaaaca
tattatagtacagtctttacacagagtcactgaaaattttgtcgatagat
ggcttttctgtcccccatataaatatttatatatggtgattactgagagg
acttctgttgttgttgctgccttaattgtttctgccactgagctgcgaat
cctgcaaactgaccactacttagcaactgatgaagacgttccacttcgtc
catagttcgcgctcgtttaattgcttcctggattgcaaatagatcttgac
ttgatgcaactgggcgtttaattcctgttgtgacaggagttgacggtgga
ggcataggagtgtcagctgaactgactaccaaggtatcagacttggttga
ctcagtctgatcgggttcga
>Contig620 EST cluster from Schistosoma mansoni 28/06/2002, 498bp
tttttttttttttttttttttttttccattagtaactgaaaattattcaa
tgtactacaaaataaatggcaatacaaagaaaattggtaatagacatcga
acagtaataactacacaaatgtattaagaaatacacaaaagtaccaaact
attcggacaaaagcaattaagataaaaattcttacgcgaaacacaacaaa
caaaacatgcactactaataaacacagtaatgggaaaagaagaaagactt
tacagttgatcttaaaagactagacaaatacgaaaggcgaactgactgtt
ttgagtcaacaaactgcaagtaggtatacttttaaacaaaaaaaagcagt
ttaacatatgtacaacgctatctgtatgccgaaaattcacgaatgtgggc
agaaaatgcacacacccatgcaaaactatattaatcaagaaaatattcaa
atattagcacttagatcaggcttcaatcgtgtggtcccttgtcgaagg
>Contig621 EST cluster from Schistosoma mansoni 28/06/2002, 423bp
ttttttttttttttttttttttttccaatacctataaaagatattttatt
ttgattacataaaagaactgccagttgaatatcttttatctgtcatgccg
taattgcaatttcgacgacaaaggtatgaagttgtacgagacacttaagt
gaagacaaagccagattccaaatagacattgtatattttttcaatagcac
tgatatatgcagctgtacgaacatctaatccaaggttgtaggtattccca
atattcatgatgcgcttagcagatcgctccataggatactctagaccaga
gtgaacaatatcgcgctcaaatgcccccgcaatgcgaagctgaaaatctt
cggatggtgttatcggtattctgtcagcanacttcttctctaaagactgt
tggtcacaatttagtaactgata
>Contig622 EST cluster from Schistosoma mansoni 28/06/2002, 506bp
tttttttttttttttttttatttttcctttaaataagaaagtatttttaa
tcaacaaaaatgtacaatgttttagatgaaaaccagtttgttaactgata
aagtaaatttacactttcataaataattcactggtaacgtaaaaagaaaa
atacaatagctgattgatgaattgatcattgaataaaattaatgtatcac
cagaaagcacaccagcctatatacatctggcataaattttgatttgaagt
tgcttcacgtataaggaagtctacttgagccgaaacgctcatcacttgat
ctctctcagtgccagtcaatttttgcctaattctttccattacagaacgt
gcacgtacatttcctaaggtaacaggctgggattctgaatcaatacatga
gtcttcagtgcttggaggttttgcagaaaatatagcccttgtagtccatg
acgttcaactactacgtgaccggattccatttgcattcttaaacgtttag
cagttt
>Contig623 EST cluster from Schistosoma mansoni 28/06/2002, 544bp
agcaccatttgatcgtttcctcaaactggggttgtcctttggcgattggt
ttagggattgtttttgtgtcatctattggttntatgttttntatcccctg
ataagtcgctttggaatctggtttaccatccatcagtctttacggcgccc
ttcttctgtgttctggattcctactttacgatacacaacatgtaataaga
cgggcagaatctcatccacctccaaatctctattcaccaattttaccaac
caacaaaggatttcagaatccagaagcatcaaaaccatttgacccgatca
acaattctattcgaattttattggatgctgtgaacatatttgttcgcatg
gcaataatattatctggtggtggccagcgtaagaaatgaacttcatctac
tatcctatttctaccagacaaccaactacatttctatcttttatgacatt
gaaattgattggatttatcgaatgcttgtgtaaatcatcaaacctaataa
atgtcattcatgttttaaaaaaaaaaaaaaaaaaaaaaaaaaaa
>Contig624 EST cluster from Schistosoma mansoni 28/06/2002, 428bp
ttttttttttttttttttttttttaaaatctaatttttttaatcaataca
agctttttccaaataccaaaaagcgtttaaacttgtcttcatcctctggg
aaaatcacaccttgacaaaaataaaggcagggtaagaaaagaacagcggc
aagtcacaaatgatatccatgaagaattgccactattatgcccacatgga
tgcacatactgaattggtaatcaaaactagatttgggaagggacaactgt
aactgtttggtggcgtgaattccaaagtaaattatgaaagcaagtttccg
ctgatgtaaaaattgtcaaaaatgattcaaattataaaaaacgacaggat
taaaatgtgtattgttcataataggtaattatatccgtaattatgactgc
taattgccccaccagtccggagaactct
>Contig625 EST cluster from Schistosoma mansoni 28/06/2002, 495bp
ttttttttttttttttttttttttttttttttttttttttttttaaggga
atgggaattatattttcgctcaagttacatccaggatatattaagttgta
gagtgaggttgtctgtacaaatgataggaagtactcaaaaaatcagaaaa
caaagaagtacatgattgtttatataatggcttgacagtgttcatgttgg
ggttccatcgatcgagaattatcctttctcatttgaggataactacgcca
aagcgggagttcaacattttgacctaaaagctgaccgcaacgacagcatg
gggcattgaacaagtcgcgataactgtgaagccaagcacaaaacccacga
atagcagaaggaggtttgtattcattagaaaaatgaaggagggcacattg
ggctaaggaagtgatatcccgaaacactggatgacgacttggtgtaaaaa
gatcgagctttgactgatgtatactacaaaagcgcctcgtagcca
>Contig626 EST cluster from Schistosoma mansoni 28/06/2002, 422bp
ttttttttttttttttttttttttttttagctataaaagaaagtttctat
tagattggtgaaattaaatttcccatttctattacatatatttacataca
ggtttaactcaataaaaaccgtatttaaaaaaggactactaggtacaaag
aaagctaaaataaaagtctacagggtcagcaggattattcataattcacg
ttagactgcgtactggattattattgaaacctcgtgcagcaaaaaacact
tggaaatcggattgatataaagttgcacactatcgttatgtacgacggtc
agttagaataatcaaagaacaatttttagttttgttataggcggaagtga
aaataaacccaccagcttgagattatctgctttgaagataaataggtttt
tccagaaagaaaccactatata
>Contig627 EST cluster from Schistosoma mansoni 28/06/2002, 561bp
tttttttttttttttttttttttttagaaaaagatagaaatttattaaaa
agtaaaaaataactagcaaaaaatacatgatcacagaagtaaaagtgaaa
ggaactctctctttaaaattattactagttagttgtatatatgaataatt
tttttctggttagcgttttttttagcgagttgattttctacgggatgggg
tcgctaaccacatgcacaaccctcctactttacccaggcctaggaccgga
agtagcccccagaggagctacaggcggaatgaatgaacaaaaactggata
gaagtaaaaaagaaggcccaggacagagtgggttgngacaatgctnggtc
ggcggtaatgctccattgggagtaacagcgtaagtaagtaaagtatccaa
tttatatatgaattaagaattcaaagtatgcattttggaatttanaaaag
cattataattttacttccagagaagatttcttgggacccccatgaggccc
tctgcgatatttgtgcgcccaggcgatattcccataggagggccattatt
tccgacacgtc
>Contig628 EST cluster from Schistosoma mansoni 28/06/2002, 808bp
tttttttttttttttttttttttttttgctctcaaaaaagttttattagg
cgtagaaatgactgtacacaagtattacttcttctgagtttcttctcctt
cgactgtttttattaaagtatcgacctgactttgattgataaggcgaacg
taggtcttttcgttacgtctttgtagtactccgatttcaaccttttccga
agtcagtttagacattgtcattgttttatacaggacttttatacataatt
ttgtggcttcttcgactgttgcatctgcattgtaatcctgttccaaaatg
gagccggctgcagttgagttcgacccaatacacgtagcattccatcccag
aaaattccccgatggatccgtctggtatagttggtaaccataacgcttat
cccatccgatgaacaacatggaaacaccaaagggtcttctaccaccatac
atagtataaccgtgttgaagatcgcatatgtggcacacaagttgttctac
cggcataggctcttgataagacaagagatatctttgagcaataagtcgca
tttcatttatgaggactgtagcatcagccgttataccagcaacggcgcag
gctatgtcgtcattgattttataaattttctcagaaaagaccgtttcgtc
cagaaggttatttatgaagcgcttttcagcggccaggacaattccatctt
ttgctacgacccctaagcaagtgccagcatgtccaacagcttccattgca
tactccacttggtacaaacgaccttcaggagagaaaattgttgtccttgt
gctcgtgc
>Contig629 EST cluster from Schistosoma mansoni 28/06/2002, 415bp
tttttttttttttttttttttttttttagcagatacaatttttatttgaa
gtaatttaaatgttgtgaaaacctggcttgacaagtatttaaaatgaatc
agatatgcaaaacgtaatactttttctctagttaaacaacctttctcata
aaggcaacattactgattcatgtttactttccatcttggaatgaatggtt
aacccagagaagcctatggctgcaggatataaattctttcattatttcgc
agtcttagacccacagaactctgagggccacaacagtgagactctggcca
gtgctgggaaagagaatgtcatgcaagtcctactggtccaaggcccagtg
cacagacaagttcttatcctccaagctgggcaacatgtcttcaacagagt
tccaatcacatttgc
>Contig630 EST cluster from Schistosoma mansoni 28/06/2002, 375bp
tttttttttttttttttttttttttttttttttttttttttttttttttt
ttttcagcaacgtaggtatgcattttacaaaaaaaattagcaattacagg
acgtgtgtattaactcaatgagactgcacatacactagttatcatagtat
gtaaactactagttcagataaaataaaaacaaaatgtcgaatcgagtaaa
cagcctacgtttgacatacagcggatggttaccataatattcctgagaat
ggaagagctaggcgggggatctacgaacggtactttttccttatttcatt
gcgatcattttcgcttttcacataccagtagttgcaataacgaaccaact
gacaagactggggcagtttcattag
>Contig631 EST cluster from Schistosoma mansoni 28/06/2002, 353bp
ttttttttttttttttttttgcactgagaactaattttattcttgatact
actcatggaatcaatataaaaaaataattaatacttgagaaacattttcc
atacagaatattaaattagtttaatatttcacatcatgaaatgtttatgt
atcaaagtactaacaaaagtatggcatttttaagaatacaagataatggt
taagaaataatggtcaatggggccggctccatagttagttaatttcggat
aaccaagaactatagccagtagggccatgcaaccatgcgttccatactcc
gcttgacggaagtaagctgctcgagggtcagattcaaatttggggctgat
ttc
>Contig632 EST cluster from Schistosoma mansoni 28/06/2002, 371bp
ttgcctnggagccaagatcggcacgagcggcacttcgtacagtgattacc
actcacctcgctcgagtcatttgtccatggaggatatcagggcgcttttt
gattatgccgataccgataaatcggggcgactttcctcgaaagaagttaa
aaagatattagaacttaattctaatcgcaaactgtcagaaagtactgtcc
aaaaatttatggaaaaatacgatctggatggtgataaagagtggagtatt
gatgagctggtccagtttttttcctcatgagtaatatgatacgctaaatg
aatattttgctttttgttcttttatgaattaaattcctgcttaccaaaaa
aaaaaaaaaaaaaaaaaaaaa
>Contig633 EST cluster from Schistosoma mansoni 28/06/2002, 389bp
ttttttttttttttttttttttttttttagtcattagcatactgaatttc
aaacaaaatattgtcttgggaaattagatactacgaaagacactattact
attttattaacaaaggcaatcaacaaacgtcaaatccatgtcttggatgg
acgtaaattacgtatcatcaaaaccactaacaataactatatagaaaaaa
ggtaagaccaaaatatgaaatgtacatactttttacgttactatgagtaa
caaagggttatataatgcttaatggatgaagtctagaacgggaaaaaaca
ctacgttaggtgaaatgaatcaaatcactttatgtacccaaatactgaat
agttggagcgagagaaccaaatgattagtcaatttgatc
>Contig634 EST cluster from Schistosoma mansoni 28/06/2002, 505bp
ttttttttttttttttttttttttttttgacaaaaccaggattttattta
ctcattcgcaagaacaaataatgcataattcttaacaaagcaagaaaaat
caaaattaaacaaacgagccactgtgacagatcaacataaatttcaagga
attccacaacaagtcataagttagtagattagggattaaacgtagaaatg
aaaggatctaaatctagatcttatctatatagtgaaaattcccattttga
cattcgattcgttcctttttatttgtcttatctatatattcgaaattgca
ggaaaatttaggtgaggtgaattatattcgatgtaagcccaaataataac
ggcgtatgcaattgaaaaataataatcagacagacataaagctgagcgca
cagatatgaagaaagcaatggaaaaaaacataaagtactcatactaagtc
atttggcgcatgctcnaatgctgaaaaaaaggtgaggctatgatatatgc
ctacc
>Contig635 EST cluster from Schistosoma mansoni 28/06/2002, 499bp
tttttttttttttttttttttttttttttttaatttctattattgtgttt
tatgtttgagaaataatcagatcaattgttgtatacaattaaacttagga
ttttctgtacaaaaattagaaatatataaaagataaaatagtctggtaga
tattggaagcatatactttcgaagagaagcttgtaaagttttctttatct
ctatgcttgattgaagtgggcaatgagatcatccttttcttgtgttgtca
tttcatgaacaaatacagcattttcctttgcaagctgtcttatttcatta
atttcagcgatttccaccagcggcgcatctatgattgacgcaggatttcc
aaatgttcttggcaaaaacactggcaaagggggtgggcctaaaggctgtc
gagctatgctttctgcgtagtatcttgaccgttcaatatgttcttgtgaa
tctaagggattgtaatctgttgctcaagcatcaacacttgactttcagc
>Contig636 EST cluster from Schistosoma mansoni 28/06/2002, 556bp
tttttttttttttttttttttttttgatcatatacagacatatatttgaa
tgtttgtgtatgagatgaactaactgtacttcaaataaactgatttgata
aatctcactgagcagactataattctacattaagaaatggtatccatcga
gaacttttgatgcaaacacgtgttcataatttgagacatgtaaacaatgg
atttaaggtggattcaatgaaaaatgtttgcttcagatagatatgcgtaa
aaaaagacacattaaaatatacaatatatgaaagacgatttcaaaataag
ataaaaatatacatggagtctgaaaagtgttcttatattaggccttccat
ttcacgcataaactcttcatatgcatcatctttgctagtaactgacccag
aattaattcctgtagtatcagatttagcaacacgatcataaacagcattc
ggttgttttgctgttccatatacacttgtgcccccacctgtagtgattag
acgaccactagtatcacgaacaatctacgtactttaagagctgtanggac
aaaagt
>Contig637 EST cluster from Schistosoma mansoni 28/06/2002, 527bp
ttttttttttttttttttttttttttttttttttacatatgcaggaaatg
tatttacatcatataaccaaacaaactcaatatactttgtttaaacgtat
aaagacacaatgtactttactaaaaaataggagtaataaagacggataaa
tagttatggtcttattttaataaataatcctaatgatggatcagtaacat
gccatcgtgatgattccaaaaaattgaatacttcatctaaatcatctaca
tgtcgtggacgatcacaagctgatgataatacatgtggttctggggcata
tcttgtgaaccggtgccttgctgaagtgctctagcatataatgtgaggca
gcagcatcgacgaatgcatgctgttgaactgtagcatcaccnncaagcgt
accaccaccggccaatncgatgttatcccagaattagctgagtcnccatt
tgtagatgattncactggaataaaactgagctgcatattgagaagcatag
nggctgttgatagtattgttgataaaa
>Contig638 EST cluster from Schistosoma mansoni 28/06/2002, 768bp
ttttttttttttttttttttttttttcaaaggaaattatttacatcgtgt
atttcatatataacaaaaaaataaccaggtatacaaatgtctagtcagtt
gattttgcgataattgtataaaataggataaacattatttaatgcttcat
acaaatgttcacgtgatttggcaccagtcataacaatctttccatttaca
aagataagcattactaaacggggttttattatacgataaattaaggctgg
aaatatttccggttcatattgtgtcatctgttcattggccaactgtacac
cttccaaacgtatcggaaatttcagatcagccaaaccaaccatgttttga
atagtaaagttcatgaatttcacatcaaacccaagtctttgtagtatacg
agcacatttccgagaacctaaatttgcatctgattcagaacgtgcaccag
tacacaacatgcgacctgttccaaacactaaacaagngacacgaggttta
aggcgaagcatgaacaanaccaggaaatttgcgtggattgtattccgcaa
ttangnanagnagtaccaatttacgtaactcaataggacatcctaaatcc
acagtagaaaccatattgtgtataacaggctttttaataccacatagaag
atngacggattntgaatntggaccaatgggtcgctgaggagccatttngt
tagtgcaactgctacttgaacttcccaacattatgatattgtagcaaatt
agtcaaattaaatgtccc
>Contig639 EST cluster from Schistosoma mansoni 28/06/2002, 896bp
ttttttttttttttttttttttttttttatgtcaatagtttatatatata
ctttttttctcgttggtttaattataacgtatcatggaaatctaccgaac
ttgtagtgtttttttttctatggtattattattaatacaaacaaagaact
tgtactgttccaatatggcactttgacatatcaatccgtcctcttgttat
ctttctctcatatctgagcaacttatggccaacaaacgtcgtattgaagg
gggttttgatgaacaaaaacgcaggccccacgcactcgaacctctgccct
cctgaatgctggaccgtgtgcctagccattagaccacatcaaaccacggg
ggaatgactgcaatttttccttttatcgaacacttctgaggtgcaaacca
attcgttacttggatgaattgacgaaatattgcttcaatatatcatgcac
acctaaatcaaaccagaaaagggtatttgacacaactgtacttgatccgc
atactcaacacaatttttttttgcttcttaaccgtatattcgtttccgtt
ttgtggattactctgatgcaccccttgattcattatcattataagttttc
taatacaatcatgtaatactggttcatcaacatcatctaaatgttaaaaa
caacagggacctttcgcgagattttggtcaatattggaaattattttgga
ctttatttgtacaacgaatggatttggacacagttaaccattggttccta
gtattcaggacttttcaatagttctcctccacggggttggctccattttt
cgaccaactttggacccgttttttccaaagttttgaaacatttaagtttg
taaacatcttacacagtatacaccgtatcggcgtatttaccgttcc
>Contig640 EST cluster from Schistosoma mansoni 28/06/2002, 482bp
tttttttttttttttttttttttttttaagttaggtaaatcattctttaa
aatattagtgagctgtacaagtgatttctagtgagataaatacaatcata
aattagggtttttgtctttttcactttgcatagcagaatatgcattgtaa
tctatatggctggatgaactgaaaccaagaccggcgcctcgctgagtatg
tgttatggtgcgagacatctcatattcgtgttcaagtcgccggaaaagtt
cagcttgcgcttcagctcgacgcaaagcttcagtttcattgacatgagta
gcacttccgtccacgacttcttcagaagaatcatgaatccccatcaattc
cgaatttagctgcagtgcagaacactttcccagcattaaagatgtgtgtc
aaagattttacttcagaacaggtttcacatcttttttgacacaaaattgc
gctttgntgtgctccgaatttaacgcgtgaca
>Contig641 EST cluster from Schistosoma mansoni 28/06/2002, 521bp
ttttttttttttttttttttttttttttatgcacatgcacacatagaaca
tacatttattatttttttgtacaaaaggcttaaaacgaaaatagaaccct
gacaagaaaaacataacaatactgaaatgaacagtactataaccgtttat
acaatcgggtaataacaaagagaggtattaataataacaaaaaaaaaaca
actgtttgctaactgataaacagacacaaatatgttcatccttctcgttc
agtttcatatcgcggatgtaatttttttcttgcaatttctagtttttttc
gcagttctttgacacgagcttcttgtcgacgtatatcgtcatcggttaca
ataaaggttttaatcattggttgtaaatgattaataacaacacaaggatt
tttctcaatagctgaaggttgttgctcttgaccaataatcggagaaatct
tagaggatgatgatgataacgcatgaattaaactatggactaactgagca
ggttgataacctggtactcca
>Contig642 EST cluster from Schistosoma mansoni 28/06/2002, 467bp
tgtgtgaaaaatcaacctttgccagtaccagctttttaaacaaaattaac
cagtagttattgcatccactgtgatttattttcattatttcatgctattt
tttgtactgtacattataacatcaaacatgcacacaatgattcagttcaa
attatttggtgttgtgttctatttttatttgtcagctatttgttggttca
ctagtaaataactagtttcgtatcaaggctattacagcgaatagtcgtca
atttttcttttcataatgtttgtaaaccaaataaaatgaacatcaataaa
cctagtcatacacgctgtaatttaacctgaaacacaacttcgtataaaag
tagtaaaaaggcattgttaattaagtgatatattgaatacgttttcatgg
acttatttaatcttagtaaagaactttatttcaaagcaataaaaaaaaaa
aaaaaaaaaaaaaaaaa
>Contig643 EST cluster from Schistosoma mansoni 28/06/2002, 472bp
ttttttttttttttttttttttttttttttttttttaaagattcgttata
agtatattaacacaaaaatttaattaaataagaaaaagtgctggattctc
taaaatttgtttaaattcactaagccaatgagctccaactgctccatcaa
caacacgatgatcacagcataatgtaactgataaaatatttgcttcttta
aatcctttaggatttttatgatctggtaaaagtttcggtctggtactacc
cacggtaaggatacatgcttgaggtggattaatgatagcacagaaattgg
taattccaaacattcccaaattagaaattgaaaatgttccaccctgatat
tcttgaggttttagtttattctgtttagccttagtaactaacattcgcat
ttcctttattgatttgtactaaaccctttgtatctgcagaaaatattatt
gggggtgattaatccagaagga
>Contig644 EST cluster from Schistosoma mansoni 28/06/2002, 442bp
tttttttttttttttttttttttttacaagtgaacagctttatggaagtg
acttacatgaataacaaagtacattggattcagaaatttgagcaagagac
ttcgtataccaggagaacacccatgttgagtgtttgtgaaaattagaagg
tatgtacaaattaataattaatgaaagccacaatgacggaggaaagcaca
actttgactttctaattttacttttcctttgaagccatatgacgcataag
cagggttgtcaatttttcaatctttttgatatcttgagccatatctgtga
catactttaacactgtgtgattatcggttaatttaaccacaagctttcgg
tccacgtgtctatattttgtacacatacgacattttgaagggtcttctaa
ataaagaacctcagccgccttcgcgaactccttcccccatcg
>Contig645 EST cluster from Schistosoma mansoni 28/06/2002, 545bp
tttttttttttttttttttttttttttttttttttttttttttttttttt
ttttatggactgattatatatctaaaaagttggaagtgatatacgttacg
gtagtctctacagtttattatgttatctactgattcaatggtacaccagt
tgctttagataactcttccaaagatttttgtgcctgtaaagcatgcaatt
cattgtactcctccaatcttttttctataattgcacggtcacgctcggta
atcttcttttcccttttggtaagatattttaggcgtagagctccataaac
aatcccagcagctaacaatccccaacgtgctgttcgtatgagtggtgata
cttcacgtggagctgggagtttatttacatacactgaggtccattcaaaa
aagaacaagttgagaagtttatcaagcagcacgacaaagacggagatgga
caactaaatactgatgaactccttgatgttttatgttcataatttcgtaa
agtttcagtagtgtntctttcataaataaatagtaatttaatttc
>Contig646 EST cluster from Schistosoma mansoni 28/06/2002, 558bp
ttttttttttttttttttttttttttcgttcaaatattagtcttttaata
tgacggaaatcgttaaacgatattctgaataattgaagaaattatatatt
tgtcaaattgttacttgaaacttaatcgtggtaaaatatattttcttgca
aacatcaataagggagcagcagttggtgttacattaatgtcacctgcact
accggctacatctacgtgagtgtagggaattcgcactttggcatcaagac
catgcttatctaaaccactagcaacaaccaaaaaagcagctggcatttga
tgacctcgtggtgtggcgctgctcgctaaattattacattgtaataagtc
ttcatattcacttttagccttgttcatagcataatcttccttaccaataa
gagaaatctccgcaatatcagagattagataaccagaattttgtaattcg
tatgatacctttttaactcgtgctggaccattatccatcacagccgtgaa
atgtttataggctcgaatagcatgtccagttaacgtggctatggtaaata
taaatgga
>Contig647 EST cluster from Schistosoma mansoni 28/06/2002, 487bp
tttttttttttttttaataaaatcaatatatatttgagggaaaattaggg
actttgaacaattggaatatctacgaaaattaaccaactacaatgtaatc
acatcgtcaagtggtgtcgaaatgcaaaatacgtgagtagttcgctacat
cataccacccattccacccatacctcccatcccacccattcctgcagcgt
ttgctcctgtctcttcttttggtaaatcagttaccacggtttctgcagtt
gtcaatagagaagcaacgccagcggcatcaaccaaagcagttcgaacgac
tttggtaggatcaataattccagcttcgatcatgtcgacataagcatcat
tctgggcgtcataacccatattttgacccatgcccatgactttttctaca
acaacagacgcgttcaccccggcattatgtgcaatggtataacaaggagt
tgaaagtgcacgcagaactatctggacacctgtgcgt
>Contig648 EST cluster from Schistosoma mansoni 28/06/2002, 481bp
ttttttttttttttttttttttttttccgaaaatcaataaaaatatattt
taatccaaaggcattatctaaaaataaaaattttccttgcaaaaaagtaa
ctatgaatcaagattaaattttcagcctgaagagtcgaatttaatgttta
ttctgtgccagcagtttgacagtaagccgcgaatgtttaaagtagctgaa
caggattccggttgagtgttgtaagagctatcaacagccgaacacacaaa
ctctacttcacgaatatcttttggaataggaatctctacagtccatagtg
tccacgcccattgttttacgctccggtttttaagagaataatgaatgtcc
atgtccgttacataaccttgtcctgcaggaggactggctggtgacaattt
cgcttcataccaagacctgccaccatccgaagaaacgccaacggaaatga
tccacgcccacctcggctgaatgcatagcct
>Contig649 EST cluster from Schistosoma mansoni 28/06/2002, 878bp
tgtagttcagttgtaaagctttagacggaaaaatgtagaattgtatgctt
cctggtgtcggttggaaattttacgtgtgcgcactgacaagacagagccg
aactttcacaagtcaggagtcgccattatggaaagtatcatgtatcctgt
aacagctgaacagctggttatgtgtgttcgacaacgtcagaacaagaaaa
atccacaacaacaagcctcttcttctcgagaacctactggaacacatcac
aaataatgatctcatgatctagaaactataaccacctaacttgtttgtaa
aaattgcatgattatcagtctgttcagtacagtattttctttctgaatta
aatatgaatatcattcctgcaaatatgaaaacagacaaacttttgtaaga
aataatttgtgtacaaaaactgtcgtttctatcttgtgatattttttgtc
aagtacattttgaaatctttgtaatcctctatgtttaataggatgaaaca
gaatacagtggttgaaaacatccatatttttcatagctactaatattata
tggctgatctggggatgtaaacgcttgctttagtggttcctgttgaggac
actggattcactgaggccattatcaaagaggttacatccagacgaatacg
ataagctccaacaagaacaactgaatcatatgatgcaccctgagttgttt
caccaattgattggtcttgggtacgtagctctaggcagagagtattgagt
ccaacactcctaattactgtagatactgaatatacgcanataccaagata
ctcaagtgacaagggtatcacggtacagtgtttttttgtcncaataaagc
tcaatgatagtgattccatgggaggttc
>Contig650 EST cluster from Schistosoma mansoni 28/06/2002, 603bp
tttttttttttttttttttttattcattacaaatttgttaatgatagcat
agaagcaatgataaaaacagatctatgataaacaatgtaaataaatacat
ttcttttagaataaaagatcattttggtaaattttatggatcaaaaattg
atctgaaaaataaaaaagaaaccatagtgaatgttaaagcaaaaagcgat
aagaaaaaattagtgtttgtctcttgattataactccgcctgtagctctt
atagagttactgccggtcccaagcccgggtaaaggagagggttgggcatg
gggttagcgatgccaatcctatagaaaacaactctcctgagaaacgctaa
ccagaactggtgggcggcctatgctcctttcacgaggcgtagcaggcgta
agtaagtaagtaagtgagtaagtccttgattatacatcaagaaaatctta
tagttgtctcaatactatagtgaatgaatattcaataatgagaaacgttt
aatggaagataacatgacaaacgatacatgaacatgatctcctagatnct
tcaaaatgatatgataggtatagcatcctccgtgccggcacaagcctcnt
gcg
>Contig651 EST cluster from Schistosoma mansoni 28/06/2002, 444bp
ttttttttttttttttttttttttttttgaaacctgtatgttaacttata
tattatcttaattgattacataataaatgaatgtaactctatttataaac
gttgaatagataactttgttatatttttataaacctatcatactagtcaa
gctcgtctgtttcctgattcgatcattatgaaccatggacttgaggaaac
cccatttcttttattaataagtgatctgttgccaaggttgcgaataaacc
atagagattaaattctgaatgaaatagatatggtttagcacatttatgca
tcactaattttggcggtaatctatttaatgaagtaaatgttgcacgtaaa
tattaattttatatatgaagtaagatattacaatcaataaataattgtgg
tgaataagtcccctttaaaaattggaacaaagcaaggacggata
>Contig652 EST cluster from Schistosoma mansoni 28/06/2002, 506bp
ttttttttttttttttttttttttttgtttagtacttttatttccttaac
agagtaataacagcaaattctaaaagtataaaataaattacgtttctaaa
tagaagagttacaagcaaatatctcgttggttttcttgtgatagcagata
tgtgtgtactgcaatgatttagaaaattaagggggatatggctggttccc
ataatggcctgggccataattttgctgtggcattcctggctgcggaaaat
aacctgtttggtgagagccgccaggttgagagaatgcatttgactgtgaa
aacatgccagggttaggacagactgcaggttgttgtggcatcattggagc
ttgttgcatggggttgaaaggctgtgcaagcggatattgtggtgtcatgg
tattagggtaaagtgggttatgttgtttgcaaccaccaatagtttgtcca
cctggtccatatcctcctttcatcccatgctgatatctttgcataaagtt
ttggtc
>Contig653 EST cluster from Schistosoma mansoni 28/06/2002, 1062bp
ttttttttttttttttttttttttattaaagacaacatgatgtattgaaa
atgtgaacaaacagcatgattctgttcggtaaattaagataatataaaga
gaaaactgaacttgttataaaaaaagacaagatctatttgattgttttgt
atttcttttattacccttgattcactaatttactgacatttgggctggat
aaaggcatgatttaaaagccgtattccagacgctagaagattacgtaacg
aacgttttcaatcaatgattacatgtttctctctggtgctgtatacacaa
tatcaacaattattaaaagttgaaagtactggcatggcttgagaattaag
atcaagtccaataaacttgataaaactattcaacattcttagaaagtttt
cggttatccactggagcagaaaaacgacccattgatgcatcagagttttg
agcaattgcaaaagcacgcgacaagttcagttttagatgactgtgattcc
gttaatacgccaataggaggagcttgtcctgctttgacagttcgggcaat
attacggagacgctggagctcgtttttggctctacgttcctttttagctt
gtattaatttggcaaactggtcttcatagggatctgcgttatccggaact
tccagtacccatttgtctttgacatcatcgatccggtctttaccccatct
tggtttccatgattcggacacaggatcccaaactttgcgggacttcttgc
gattctggattccttttaagcgtgcaaatctgtcccatctagtaagttct
ttggctgaggggatctttttctctctggggagacgaaaagtaggttttgg
gaggatggaaacagatacagaatcatttaattccgttggtagttcgaaaa
atagcttgaagaaatgataggtacaatcgagagaaatggttcgataatga
tcatcatccaaggacgaaactgcttcattaaactggttcaagggacactt
atcttcaataagcagattccctaaatctacttcagcaagttgagacctat
aagacctcgtgc
>Contig654 EST cluster from Schistosoma mansoni 28/06/2002, 1431bp
tttttttttttttttttttttttttagggagaatgtatatttacttggtt
attatgacctcattaaccaactaatactatgaagtacaacggtaaatatt
gttgttcttaagaaatgtatggcggtatttaagaacaaaaataaaaataa
aacagaattgatctgaaagttggtttaatcttaaatcatatgaaaaatgt
tagtcagttagttatgatgtcgactagttgcgctaaatatcgaggggctt
caaattagatgacatttggatgatgtagtggtttaataagcgtgattagc
aacgaacaatgatttgtctcccaaagtagttcccatatttccttcaaatt
tgccaacagcagcagcgccatttgctttggccaatttcaatagctcttcc
tgagccgcatgaacattttctttctttcccttccatgtggctaagactga
agcctgcagagcacgaccaaaactaaaagtgagtgcccatggctttggtc
ccggaatcttgttgatttcgttcagatttttagtagcgtccaattctgat
tgacctccggacaagaatgtgatacctggaacagctggagggactgtgcg
ctgaagagctcgcacagtagccaaagcattttcttgtggtgtgtaagctt
ttttgcaggcctgtccagcagtaaccatattgggttttaaaagcgttcct
tctaagtaaacatgatggtcggccaaagccttgtacacgaatgccaaaac
ttgttctgttactctctgagcagttagtaaatcatgatcaccatcaggaa
gcacctcaggttcaacaatcggtaccaaaccattctgctgacagatggaa
gcgtaacgtgcaagtacattagcattttcgagcatagctagataagaggg
tgtgtgtgaagagatcttcaaaacacaacgccacttagcgaagcggcatc
caagtctccaatattcagcacagcgtgaagcaagatcatcaagaccctga
gttgttgtctcattgtctgtgcctgcaagtggaacaacacctttatcaac
ctttattcctggtatgatatttcgttcagctagtagagttggaagagtct
ttccatcgtctgacttttgatgaagtgtctcttcgaataatattactcca
gagatattttcggccagcttgtgatcagcactaaaaagtagctggcggta
cagacgacgattttcttcgttattttcaacgccgatctgttgaagtcttt
tgcccattgtggctgtgctttcgtcagctgctagaattcctttgccagga
gcacaaatagcttgagcaattcggcgtaggtcattctcttgagcttcagt
[truncated: 22,767,248 more chars]
