# Supplementary material for: Anti-schistosomal Intervention Targets Identified by Lifecycle Transcriptomic Analyses
Source: PLoS Negl Trop Dis. 2009 Nov 3;3(11):e543. doi: 10.1371/journal.pntd.0000543 (PMC2764848; doi:10.1371/journal.pntd.0000543)
Supplement: Dataset S2 — Selected pairwise comparisons of schistosome development. Multiple pairwise comparisons were performed as described in the Methods. The column description worksheet provides details as to each column header. Subsequent worksheets identify transcripts passing the applied statistical criteria in the lifecycle stages being compared. (13.80 MB XLS) [file pntd.0000543.s002.xls]

## Sheet: Column Description
Microarray Information
Block		Microarray oligonucleotide co-ordinates
Column		Microarray oligonucleotide co-ordinates
Row		Microarray oligonucleotide co-ordinates
ID		Unique oligonucleotide identification
Name		Oligonucleotide name
oligosequence		Oligonucleotide sequence
Trimmed_oligoseq		Trimmed oligonucleotide sequence
BLAST Information
hit1accession		First database hit ID of the submitted sequence
hit1id_lrge		Identifier for the database aligned sequence
hit1name_lrge		The highest scoring alignment described by one line summary
hit1length		The length of alignment
hit1score		The (bit) score of the highest-scoring segment pair found for the database sequence
hit1evalue		The number of times one might Expect to see the hit alignment by chance
hit1frame		The reading frame of the alignment in the hit sequence
Smp Mapping (GeneDB)
Smp Hit		Smp gene ID that contained a 70% ungapped match (or better) to the microarray oligonucleotide
Smp.description		The highest scoring alignment described by one line summary
Amino_acids_1		Lengths of the CDS hits
Amino_acids_2		Lengths of the CDS hits
CDS_Sense.Antisense		Sense/antisense orientation of each Smp match
CDSHits		Number of different Smp genes hit by the oligo (70% match)
Genome mapping (Wellcome Trust Sanger Institute)
GenomeHits		Contig containing a 80% match to the microarray oligonucleotide
InterPro Searches
Pfam_ID		Identifier for the Pfam aligned domain
Pfam_name		Description for the Pfam aligned domain
PFAM_IPR_ID		InterPro Identifier for the Pfam aligned domain
PFAM_IPR_Desc		InterPro Description for the Pfam aligned domain
PFAM_IPR_2_GO		InterPro Gene Ontology for the Pfam aligned domain
SMART_ID		Identifier for the SMART aligned domain
SMART_IPR_ID		InterPro Identifier for the SMART aligned domain
SMART_IPR_Desc		InterPro Description for the SMART aligned domain
SMART_IPR_2_GO		InterPro Gene Ontology for the SMART aligned domain
ncbi_evals		E values from NCBI BLAST searches
comp_strand		Strand code
GOI		Gene of Interest
Expression Information
logFC	log base 2 fold change of the gene/probeset; a positive value indicates up regulation, while a negative value indicates down regulation
AveExpr (underneath each designated life stage)	average log2 signal intensity of the probeset across ALL arrays
t	moderated t-test values
P.Value	raw (uncorrected p value)
adj.P.Val	adjusted p value, corrected using Benjamini & Hochberg method for multiple testing
B	natural log odds of p(gene is differentially expressed) / p(gene is not differentially expressed); probesets with B > 0 are thus more likely to be differentially expressed than not
UT01	Egg
UT02	Miracidia
UT03	Mother sporocyst
UT04	Daughter sporocyst
UT05	Cercariae
UT06	3 hr Somules
UT07	24 hr Somules
UT08	3-day Somules
UT09	6-day Somules
UT10	2-wk Worms
UT11	3-wk Worms
UT12	5-wk Worms
UT13	7-wk Mixed Worms
UT14	7-wk Male Worms
UT15	7-wk Female Worms
Remaining UT columns display pairwise comparisons as indicated in Results.
Cene Ontology Information
MCL_Cluster		MCL Cluster number
GO:ID		Gene Ontology Identification
NodeSize		Number of calculated nodes (genes)
SampleMatch		Number of loci being analysed that had that GO term
Phyper		Hypogeometric probability of enrichment (i.e. relative to all things on the microarray that have that GO term)
Term		Gene Ontology term
Ont		Ontology
SampleKeys		The "enriched" genes SchistogeneDB ID

## Sheet: Mir-Egg
Block	Column	Row	ID	Name	oligosequence	Trimmed_oligoseq	hit1accession	hit1id_lrge	hit1name_lrge	hit1length	hit1score	hit1evalue	hit1frame	SmpHit	Smp.description	Amino_acids_1	Amino_acids_2	CDS_Sense.Antisense	CDSHits	GenomeHits	Pfam_ID	Pfam_name	PFAM_IPR_ID	PFAM_IPR_Desc	PFAM_IPR_2_GO	SMART_ID	SMART_IPR_ID	SMART_IPR_Desc	SMART_IPR_2_GO	ncbi_evals	comp_strand	GOI	logFC	t	P.Value	adj.P.Val	B
28	9	8	68P6	CONTIG3438	GTGTCATCAATGTGACTTTGTTTGCTTCCTCTGTAGCTGTATATTACACT	GTGTCATCAATGTGACTTTGTTTGCTTCCTCTGTAGCTGTATATTACACT	Q7QGI0	Q7QGI0_ANOGA	ENSANGP00000015396 (Fragment)	435	37.4 (85)	0.45	-3	NA	NA	NA	NA	NA	NA	NA	NA	NA	NA	NA	NA	NA	NA	NA	NA	1	UU	NA	-6.76261	-6.14092	5.63263e-07	0.0199604	5.0757
42	12	20	29B2	CD084919	CATTCTTGCTGGTGAATCACTGTGTTTTATATCCTGTAGCTAGCTAAAAC	CATTCTTGCTGGTGAATCACTGTGTTTTATATCCTGTAGCTAGCTAAAAC	-	-	-	-	-	-	-	NA	NA	NA	NA	NA	NA	NA	NA	NA	NA	NA	NA	NA	NA	NA	NA	1	UU	NA	-6.21959	-5.53454	3.45848e-06	0.038573	3.67813
18	16	27	6F8	Contig2813	no data	TGATATTTAGCCATTATATTTTATTGTCTTCAGCGAGTACCTTCTTCGCA	Contig2813	-	UNKNOWN 1603	UNKNOWN 1603	-	OM0023394-AOP	-	NA	NA	NA	NA	NA	NA	NA	NA	NA	NA	NA	NA	NA	NA	NA	NA	1	UU	NA	-6.41572	-5.51417	3.67634e-06	0.038573	3.63064
10	10	26	8B22	Contig3510	no data	GTTCTCCCACATCTGTACAATTCACAGTGTGTTACTGATTTCAGGTTGTA	Contig3510	-	UNKNOWN 2190	UNKNOWN 2190	-	OM0023361-AOP	-	NA	NA	NA	NA	NA	NA	NA	NA	NA	NA	NA	NA	NA	NA	NA	NA	1	UU	NA	-5.67239	-5.42565	4.79371e-06	0.038573	3.42402
18	22	20	30B8	CD086867	CCGGCTGAGCTAACCTGGAGATAGCTGGTTCTCTCCGAAAACTATTTAGG	CCGGCTGAGCTAACCTGGAGATAGCTGGTTCTCTCCGAAAACTATTTAGG	Q4BSK3	Q4BSK3_BURVI	Hypothetical protein	90	56.6 (135)	4e-07	1	NA	NA	NA	NA	NA	NA	NA	NA	NA	NA	NA	NA	NA	NA	NA	NA	1	UU	NA	-6.22109	-5.3833	5.44247e-06	0.038573	3.32501
5	14	8	69A11	CONTIG3498	ACATTTGAGCGAACATCAATTTCCTTTGGAATGGCTTAAATTTCAGTTAA	CATTTGAGCGAACATCAATTTCCTTTGGAATGGCTTAAATTTCAGTTAA	Q5BR20	Q5BR20_SCHJA	SJCHGC09721 protein	91	38.1 (87)	0.23	1	NA	NA	NA	NA	NA	NA	NA	NA	NA	NA	NA	NA	NA	NA	NA	NA	1	UU	NA	-7.98161	-5.22089	8.85349e-06	0.0394054	2.94447
44	1	10	60L14	CONTIG10923	GTTTAGGGTAAGGGATACTCGTAAGTCACTTGTGTTAGAAATATAGCTCA	GTTTAGGGTAAGGGATACTCGTAAGTCACTTGTGTTAGAAATATAGCTCA	Q8T5G5	Q8T5G5_SCHJA	Polyprotein	1091	76.6 (187)	2e-13	-2	NA	NA	NA	NA	NA	NA	NA	NA	NA	NA	NA	NA	NA	NA	NA	NA	2e-13	AU	NA	-5.3583	-5.16043	1.06096e-05	0.0394054	2.80256
37	23	1	93I3	CL1422	TTGAGTAAGAGTAACAGACGTTCGGTGATGGATATAATTGAAAATCAACC	TTGAGTAAGAGTAACAGACGTTCGGTGATGGATATAATTGAAAATCAACC	Q4QQE8	Q4QQE8_SCHMA	Endonuclease-reverse transcriptase	992	69.7 (169)	1e-10	1	NA	NA	NA	NA	NA	NA	NA	NA	NA	NA	NA	NA	NA	NA	NA	NA	1	UU	MGE/repetitive elements	-6.26555	-5.14718	1.10385e-05	0.0394054	2.77145
22	1	6	74F7	CONTIG6056	CTCGTAACCATATTTGTCGTATCCATACTTGTCGTAACCCTTTTCATAAC	CTCGTAACCATATTTGTCGTATCCATACTTGTCGTAACCCTTTTCATAAC	Q04327	Q04327_SCHMA	ORF 2	382	181 (458)	2e-44	2	Smp_014610	conserved hypothetical protein	NA	NA	-	1	6	NA	NA	NA	NA	NA	NA	NA	NA	NA	2e-44	SA	NA	-5.67513	-5.1301	1.16173e-05	0.0394054	2.73131
37	28	20	30I15	CD087777	GAACTGACAGGAACCAAGCTAATTAGTGGGTGAACAAAAGATTCAGTAGT	GAACTGACAGGAACCAAGCTAATTAGTGGGTGAACAAAAGATTCAGTAGT	-	-	-	-	-	-	-	NA	NA	NA	NA	NA	NA	NA	NA	NA	NA	NA	NA	NA	NA	NA	NA	1	UU	NA	-6.31555	-5.11588	1.21218e-05	0.0394054	2.69791
38	14	1	92F3	CL891	TATACTCCTCCATGAGGGTTGAAATAAATGAATAAATAAACGTCACATAA	TATACTCCTCCATGAGGGTTGAAATAAATGAATAAATAAACGTCACATAA	Q5QVT9	Q5QVT9_IDILO	Ribosomal protein L11 methylase	293	32.7 (73)	3.4	-1	NA	NA	NA	NA	NA	NA	NA	NA	NA	NA	NA	NA	NA	NA	NA	NA	1	UU	NA	-5.38121	-5.11286	1.22318e-05	0.0394054	2.69082
38	7	21	25B3	CD069730	CTACCCAATTACACAAACTTCTCAACTACTTTATCCTTTCAGTACGCAGA	CTACCCAATTACACAAACTTCTCAACTACTTTATCCTTTCAGTACGCAGA	-	-	-	-	-	-	-	NA	NA	NA	NA	NA	NA	NA	NA	NA	NA	NA	NA	NA	NA	NA	NA	1	UU	NA	-5.41567	-5.04408	1.50235e-05	0.0409666	2.52915
38	28	5	80B15	CONTIG8904	ATGTGTACCAATATGACTAGCATGATTTAAATGTGCTGGACTAGCAGCAA	TGTGTACCAATATGACTAGCATGATTTAAATGTGCTGGACTAGCAGCAA	Q9VSK5	Q9VSK5_DROME	CG6964-PB, isoform B	1985	44.7 (104)	0.004	1	Smp_135610	expressed protein	NA	NA	-	1	2	NA	NA	NA	NA	NA	NA	NA	NA	NA	1	UA	NA	-5.38873	-5.04396	1.50285e-05	0.0409666	2.52889
39	1	17	37C15	CD120623	ATGAATTGGTAGAGTCTGTATATCCCAACTGTGGAGTGAATCTTATTCCG	TGAATTGGTAGAGTCTGTATATCCCAACTGTGGAGTGAATCTTATTCCG	Q4YPE5	Q4YPE5_PLABE	Hypothetical protein (Fragment)	513	32.0 (71)	5.8	1	NA	NA	NA	NA	NA	NA	NA	NA	NA	NA	NA	NA	NA	NA	NA	NA	1	UU	NA	-5.22081	-4.90302	2.28842e-05	0.0427995	2.19744
22	26	11	60N7	CONTIG10945	GAAAATGAGCAACCATTCACCAAATGTCGTCAATGAATTTCTATCTCACA	GAAAATGAGCAACCATTCACCAAATGTCGTCAATGAATTTCTATCTCACA	Q8T5G5	Q8T5G5_SCHJA	Polyprotein	1091	36.2 (82)	0.43	-2	NA	NA	NA	NA	NA	NA	NA	NA	NA	NA	NA	NA	NA	NA	NA	NA	1	UU	NA	-5.66173	-4.90161	2.29804e-05	0.0427995	2.19412
40	14	23	19H3	SMW2REPM	no data	CGAATGCGTCTATTGAGCTATGTTCTGCATATTGGTCTGAACAAGTGATG	SMW2REPM	-	S.MANSONI MALE W2 REPETITIVE SEQUENCE, CLONE PUC18-37	S.MANSONI MALE W2 REPETITIVE SEQUENCE, CLONE PUC18-37	-	OM0023337-AOP	-	NA	NA	NA	NA	NA	NA	NA	NA	NA	NA	NA	NA	NA	NA	NA	NA	1	UU	MGE/repetitive elements	-6.55375	-4.86661	2.55049e-05	0.0427995	2.11181
39	12	11	58K15	CF503216	ATGAGAATATGATGGAAACTTTTTCGACTCCATGGTATGAGTAGCTGAGA	TGAGAATATGATGGAAACTTTTTCGACTCCATGGTATGAGTAGCTGAGA	Q30KX0	Q30KX0_SCHMA	Reverse transcriptase SR3-left (Fragment)	271	142 (359)	2e-33	1	NA	NA	NA	NA	NA	NA	NA	NA	NA	NA	NA	NA	NA	NA	NA	NA	2e-33	SU	NA	-5.44477	-4.84531	2.7174e-05	0.0427995	2.06171
30	3	12	54B17	CD192620	CTAGATGTCAGTGACAATGTTATACGAGTATTGTGAAAGTAGTGAGTATG	CTAGATGTCAGTGACAATGTTATACGAGTATTGTGAAAGTAGTGAGTATG	-	-	-	-	-	-	-	NA	NA	NA	NA	NA	NA	NA	NA	NA	NA	NA	NA	NA	NA	NA	NA	1	UU	NA	-5.96515	-4.84199	2.74439e-05	0.0427995	2.0539
44	19	23	19L14	SMU12442	no data	CTGAAAACCACTATCCATCTCCCCATTAAATGCTTGTCAATTGAAGCTT	SMU12442	-	SCHISTOSOMA MANSONI OZ.A FEMALE-SPECIFIC RETROPOSON SMALPHAFEM-1 REPEAT REGION	SCHISTOSOMA MANSONI OZ.A FEMALE-SPECIFIC RETROPOSON SMALPHAFEM-1 REPEAT REGION	-	OM0023338-AOP	-	NA	NA	NA	NA	NA	NA	NA	NA	NA	NA	NA	NA	NA	NA	NA	NA	1	UU	MGE/repetitive elements	-5.40009	-4.82437	2.89208e-05	0.0427995	2.01247
38	17	9	66F3	CONTIG1856	GCCAAGGTCAAAATGTGACACAAGAAGAATAGTATATTAGTCTGTCCGAA	GCCAAGGTCAAAATGTGACACAAGAAGAATAGTATATTAGTCTGTCCGAA	Q6T7D2	Q6T7D2_GOSBA	Fiber protein Fb35 (Fragment)	162	38.5 (88)	0.27	-1	NA	NA	NA	NA	NA	NA	NA	NA	NA	NA	NA	NA	NA	NA	NA	NA	1	UU	NA	-4.79342	-4.81446	2.97861e-05	0.0427995	1.98915
27	27	13	54C6	CD192710	TATCAATTTAACTGTTAGAAGTTCATGGTTTGCTTCCAAATTTCACATGT	TATCAATTTAACTGTTAGAAGTTCATGGTTTGCTTCCAAATTTCACATGT	-	-	-	-	-	-	-	NA	NA	NA	NA	NA	NA	NA	NA	NA	NA	NA	NA	NA	NA	NA	NA	1	UU	NA	-5.77093	-4.78766	3.22556e-05	0.0427995	1.92614
35	27	8	70G16	CONTIG4127	AGATGCTTTCGGAATCTCTGAGTTCGAAGTGGATATTTTGATCTTACATT	GATGCTTTCGGAATCTCTGAGTTCGAAGTGGATATTTTGATCTTACATT	Q6BNL0	Q6BNL0_DEBHA	Debaryomyces hansenii chromosome E of strain CBS767 of Debaryomyces hansenii	578	34.7 (78)	3.3	2	Smp_095440	hypothetical protein	NA	NA	+	1	1	NA	NA	NA	NA	NA	NA	NA	NA	NA	1	US	NA	-5.91216	-4.77336	3.3655e-05	0.0427995	1.89253
23	25	25	13K19	Contig5157	no data	TGGTAAAATCAGTGAATGTACTGAAACCTGGTGAAGTCACTTACATACAT	Contig5157	-	SIMILAR TO CYSTEINE DIOXYGENASE (1E-20)	SIMILAR TO CYSTEINE DIOXYGENASE (1E-20)	-	OM0023356-AOP	-	Smp_165750	cysteine dioxygenase, putative	145	NA	+	1	4	PF05995	CDO_I	IPR010300	Cysteine dioxygenase type I	Molecular Function: iron ion binding (GO:0005506), Molecular Function: cysteine dioxygenase activity (GO:0017172), Biological Process: L-cysteine metabolic process (GO:0046439)	NA	NA	NA	NA	1	US	NA	-5.73866	-4.76405	3.45986e-05	0.0427995	1.87064
31	14	8	69C5	CONTIG3544	CGTCACCGATCGTGCAGTGTTAATGCTTCCAACTGTGCAGTTGAGTGACA	CGTCACCGATCGTGCAGTGTTAATGCTTCCAACTGTGCAGTTGAGTGACA	Q8XY15	Q8XY15_RALSO	Hypothetical protein RSc1948	165	33.1 (74)	5.3	2	NA	NA	NA	NA	NA	NA	NA	NA	NA	NA	NA	NA	NA	NA	NA	NA	1	UU	NA	-5.22356	-4.7531	3.57412e-05	0.0427995	1.84492
18	23	21	26N20	CD077606	TGACAGGTTTGAACCTCACTATACCACTTCATCTTGGGTAATCATTAACC	TGACAGGTTTGAACCTCACTATACCACTTCATCTTGGGTAATCATTAACC	Q9Z3X2	Q9Z3X2_9SPHN	2,3-dihydroxybiphenyl 1,2-dioxygenase	300	32.0 (71)	5.9	-1	NA	NA	NA	NA	NA	NA	NA	NA	NA	NA	NA	NA	NA	NA	NA	NA	1	UU	NA	-6.30751	-4.74845	3.62388e-05	0.0427995	1.83397
38	26	11	60N3	CONTIG10940	GCCCGATACACGAAAGAAATTACGACGATTCCTGGGACTAATAAATTATT	GCCCGATACACGAAAGAAATTACGACGATTCCTGGGACTAATAAATTATT	Q4QQD4	Q4QQD4_SCHMA	Pol polyprotein	1028	194 (492)	9e-49	3	NA	NA	NA	NA	NA	NA	NA	NA	NA	NA	NA	NA	NA	NA	NA	NA	9e-49	SU	NA	-4.94138	-4.74346	3.67785e-05	0.0427995	1.82226
44	13	8	68P14	CONTIG3446	CTGACTGTGTATCATAACGGCAGAGTATATGGTTTAGACAAAACACCAAT	CTGACTGTGTATCATAACGGCAGAGTATATGGTTTAGACAAAACACCAAT	Q50SH1	Q50SH1_ENTHI	Hypothetical protein	1263	33.5 (75)	4	-2	NA	NA	NA	NA	NA	NA	NA	NA	NA	NA	NA	NA	NA	NA	NA	NA	1	UU	NA	-6.05493	-4.74083	3.70673e-05	0.0427995	1.81607
26	25	13	53J18	CD190369	TCCGTTAACCAGAACAAATTAAACTATGGGACATAACTGTTGTCAGTCAA	TCCGTTAACCAGAACAAATTAAACTATGGGACATAACTGTTGTCAGTCAA	-	-	-	-	-	-	-	NA	NA	NA	NA	NA	NA	NA	NA	NA	NA	NA	NA	NA	NA	NA	NA	1	UU	NA	-5.18745	-4.74054	3.70995e-05	0.0427995	1.81538
38	14	7	72B15	CONTIG4963	GACACTGTAGAGACAAGTAACTAGATGTCTACTGCAGTCGAAAGAACAAT	GACACTGTAGAGACAAGTAACTAGATGTCTACTGCAGTCGAAAGAACAAT	Q6PYV0	Q6PYV0_SCHJA	Egg protein CP422	92	36.2 (82)	0.65	3	NA	NA	NA	NA	NA	NA	NA	NA	NA	NA	NA	NA	NA	NA	NA	NA	1	UU	NA	-5.53786	-4.73971	3.71906e-05	0.0427995	1.81344
34	28	7	74B4	CONTIG5894	ACATCGGTTCCAACTAACATCACAACATCAAGTACTGTAGCCACATATAC	CATCGGTTCCAACTAACATCACAACATCAAGTACTGTAGCCACATATAC	Q5BKF5	Q5BKF5_XENTR	GRN protein (Fragment)	1165	42.4 (98)	0.009	2	NA	NA	NA	NA	NA	NA	NA	NA	NA	NA	NA	NA	NA	NA	NA	NA	1	UU	NA	-5.60249	-4.72782	3.85258e-05	0.0427995	1.7855
43	11	11	58G14	CF502043	CAGTGACGATTCTGCTGTAACTTCTTTTTTCTTCATATAAGCGAGAGGAG	CAGTGACGATTCTGCTGTAACTTCTTTTTTCTTCATATAAGCGAGAGGAG	Q5BSG6	Q5BSG6_SCHJA	SJCHGC04354 protein (Fragment)	66	52.4 (124)	4e-06	3	NA	NA	NA	NA	NA	NA	NA	NA	NA	NA	NA	NA	NA	NA	NA	NA	1	UU	NA	-4.39557	-4.6907	4.30071e-05	0.0427995	1.6983
14	21	18	36B21	CD116792	CCTTACCCTTGCTTCAGCTATCAATACACATTTTTGTTGGTAATGGTTAG	CCTTACCCTTGCTTCAGCTATCAATACACATTTTTGTTGGTAATGGTTAG	-	-	-	-	-	-	-	NA	NA	NA	NA	NA	NA	NA	NA	NA	NA	NA	NA	NA	NA	NA	NA	1	UU	NA	-5.58034	-4.68663	4.35296e-05	0.0427995	1.68873
30	16	17	39J5	CD129336	CACTCGTCAGCAAAGTGTACCTGTAATCTGAACAGTAAAAATAGAAAGCT	CACTCGTCAGCAAAGTGTACCTGTAATCTGAACAGTAAAAATAGAAAGCT	Q9LTX5	Q9LTX5_ARATH	Similarity to alpha/beta hydrolase	537	33.9 (76)	1.5	2	NA	NA	NA	NA	NA	NA	NA	NA	NA	NA	NA	NA	NA	NA	NA	NA	1	UU	NA	-4.42011	-4.68106	4.42539e-05	0.0427995	1.67565
47	4	1	90O13	CL341	CTTATGAAATCCAGCCTGTTGTCTTGATTTGTCTGATGGCCATCTGGATT	NA	-	-	-	-	-	-	-	NA	NA	NA	NA	NA	NA	NA	NA	NA	NA	NA	NA	NA	NA	NA	NA	1	UU	NA	-5.00636	-4.67795	4.46634e-05	0.0427995	1.66834
38	22	8	70B3	CONTIG3912	CGGTAACCAATAATGTAACATTTCATGCCAATTTTTTTTTGCAGTTATCT	CGGTAACCAATAATGTAACATTTCATGCCAATTTTTTTTTGCAGTTATCT	-	-	-	-	-	-	-	NA	NA	NA	NA	NA	NA	NA	NA	NA	NA	NA	NA	NA	NA	NA	NA	1	UU	NA	-4.80571	-4.67599	4.49229e-05	0.0427995	1.66375
14	22	14	49N21	CD170484	ACAGTAAGTTGTTGGTGATAGTATCTGGCTAACGAATCAGAAGTATTTCG	CAGTAAGTTGTTGGTGATAGTATCTGGCTAACGAATCAGAAGTATTTCG	Q4QQE8	Q4QQE8_SCHMA	Endonuclease-reverse transcriptase	992	80.9 (198)	1e-14	-2	NA	NA	NA	NA	NA	NA	NA	NA	NA	NA	NA	NA	NA	NA	NA	NA	1e-14	AU	NA	-4.78438	-4.66794	4.60065e-05	0.0427995	1.64485
43	28	16	44C2	CD147749	TTGACATATCACTGGCAAACGAAATAGCCTATACGAGGGATATGGTTTAT	TTGACATATCACTGGCAAACGAAATAGCCTATACGAGGGATATGGTTTAT	O99992	O99992_PORPU	SecY-independent transporter protein	244	32.0 (71)	5.8	2	NA	NA	NA	NA	NA	NA	NA	NA	NA	NA	NA	NA	NA	NA	NA	NA	1	UU	NA	-4.68693	-4.6614	4.69061e-05	0.0427995	1.62949
26	25	11	60J6	CONTIG10867	ACCAACATTCTCTAACTCACTCTGTGTTCTGGGTCTTCCTTTTTAGTTTT	CCAACATTCTCTAACTCACTCTGTGTTCTGGGTCTTCCTTTTTAGTTTT	Q4QQE8	Q4QQE8_SCHMA	Endonuclease-reverse transcriptase	992	55.1 (131)	4e-06	-3	NA	NA	NA	NA	NA	NA	NA	NA	NA	NA	NA	NA	NA	NA	NA	NA	1	UU	NA	-4.89068	-4.66039	4.70465e-05	0.0427995	1.62712
14	1	19	30N21	CD088275	CGTTGAACATCGCACTTTCTGTATGCTTTGTCCGTAAATATATTCCACAT	CGTTGAACATCGCACTTTCTGTATGCTTTGTCCGTAAATATATTCCACAT	Q4QA50	Q4QA50_LEIMA	Hypothetical protein	443	38.9 (89)	0.048	-1	NA	NA	NA	NA	NA	NA	NA	NA	NA	NA	NA	NA	NA	NA	NA	NA	1	UU	NA	-5.29419	-4.65999	4.71027e-05	0.0427995	1.62617
19	10	11	58C20	CF500848	GCTTAATAGGAAACAAGTCCCATGAAGGAACGTAGTGCCGAGATATTAGT	GCTTAATAGGAAACAAGTCCCATGAAGGAACGTAGTGCCGAGATATTAGT	Q4QQF6	Q4QQF6_SCHMA	Gag-pol polyprotein (Fragment)	816	145 (365)	5e-34	3	NA	NA	NA	NA	NA	NA	NA	NA	NA	NA	NA	NA	NA	NA	NA	NA	5e-34	SU	NA	-5.843	-4.61845	5.32608e-05	0.0471851	1.52868
29	26	15	47A5	CD160625	GGTCTATAGCCTTAGTAACGTCAGTCAAAAGGTCTAGTACTCATTGGTTG	GGTCTATAGCCTTAGTAACGTCAGTCAAAAGGTCTAGTACTCATTGGTTG	Q4CVV5	Q4CVV5_TRYCR	MAP kinase, putative	1124	32.7 (73)	5.2	-1	NA	NA	NA	NA	NA	NA	NA	NA	NA	NA	NA	NA	NA	NA	NA	NA	1	UU	NA	-5.66128	-4.6062	5.52244e-05	0.0472947	1.49994
14	13	16	42F9	CD138233	GAGGTGAGTGAAAGAATGTTCGTACTATTGTCACCTGCTAAATACTTTGG	GAGGTGAGTGAAAGAATGTTCGTACTATTGTCACCTGCTAAATACTTTGG	-	-	-	-	-	-	-	NA	NA	NA	NA	NA	NA	NA	NA	NA	NA	NA	NA	NA	NA	NA	NA	1	UU	NA	-4.33998	-4.60116	5.60538e-05	0.0472947	1.48811
19	25	7	73G20	CONTIG5598	ATAGTGAGATGTGATACAATGCAGTGTGATGAGTCGATTGCAACTGTCGC	TAGTGAGATGTGATACAATGCAGTGTGATGAGTCGATTGCAACTGTCGC	Q5BQH2	Q5BQH2_9TELE	Insulin-like growth factor II	212	32.7 (73)	6.1	3	NA	NA	NA	NA	NA	NA	NA	NA	NA	NA	NA	NA	NA	NA	NA	NA	1	UU	NA	-4.91361	-4.57887	5.98669e-05	0.0480122	1.43585
26	14	27	6B6	Contig2791	no data	TTTTCTACACACCTCTCAATTCAACTCACTGTAATATAGTCGTGTTTGAA	Contig2791	-	SIMILAR TO EGGSHELL PROTEIN PRECURSOR (CHORION PROTEIN) 9E-68 POSSIBLE ANTISENSE	SIMILAR TO EGGSHELL PROTEIN PRECURSOR (CHORION PROTEIN) 9E-68 POSSIBLE ANTISENSE	-	OM0023394-AOP	-	NA	NA	NA	NA	NA	NA	NA	NA	NA	NA	NA	NA	NA	NA	NA	NA	1	UU	NA	-5.38656	-4.57593	6.039e-05	0.0480122	1.42894
18	11	11	58F20	CF501183	AAATCTATGCTTCAAGTAAACTTACTTTTACTGAACAAGGTTATCCACAA	TCTATGCTTCAAGTAAACTTACTTTTACTGAACAAGGTTATCCACAA	Q5TQT3	Q5TQT3_ANOGA	ENSANGP00000027601 (Fragment)	403	74.3 (181)	1e-12	2	NA	NA	NA	NA	NA	NA	NA	NA	NA	NA	NA	NA	NA	NA	NA	NA	1e-12	SU	NA	-5.69491	-4.57269	6.09688e-05	0.0480122	1.42136
41	21	22	23I2	CD065348	TACTGAGGCAGTCAGTTGAGTTGTGGATGATTCTAATTTGTTAGTGTTAC	TACTGAGGCAGTCAGTTGAGTTGTGGATGATTCTAATTTGTTAGTGTTAC	Q4QQE8	Q4QQE8_SCHMA	Endonuclease-reverse transcriptase	992	40.4 (93)	0.016	-3	NA	NA	NA	NA	NA	NA	NA	NA	NA	NA	NA	NA	NA	NA	NA	NA	1	UU	NA	-5.02381	-4.55776	6.37163e-05	0.0490851	1.38635
1	9	23	1.8e+25	Contig751	no data	TGAGTTTGAGCGCTGATTCAGTAAAGTGATAAGTGCTATGTTCTAATCTC	Contig751	-	UNKNOWN 419	UNKNOWN 419	hypothetical	OM0023383-AOP	-	NA	NA	NA	NA	NA	NA	NA	NA	NA	NA	NA	NA	NA	NA	NA	NA	1	UU	NA	-6.45483	-4.5423	6.6687e-05	0.0497532	1.35014
38	25	20	30N3	CD088205	CTTTCGTTTCCTCATACAGAAGCCCAACATAGTACTCGGTAGTTGAGATA	CTTTCGTTTCCTCATACAGAAGCCCAACATAGTACTCGGTAGTTGAGATA	-	-	-	-	-	-	-	NA	NA	NA	NA	NA	NA	NA	NA	NA	NA	NA	NA	NA	NA	NA	NA	1	UU	NA	-5.24934	-4.53874	6.73915e-05	0.0497532	1.34179
39	8	22	21G15	AI764791	CATGCAGTACGATTATTAACATATGCGAAATAGCTTGATTTCTGAAGTGA	CATGCAGTACGATTATTAACATATGCGAAATAGCTTGATTTCTGAAGTGA	Q8MNZ8	Q8MNZ8_SCHMA	Egg secreted protein ESP15 precursor (Fragment)	84	43.5 (101)	0.002	3	NA	NA	NA	NA	NA	NA	NA	NA	NA	NA	NA	NA	NA	NA	NA	NA	1	UU	NA	-7.45332	-4.51863	7.15057e-05	0.0504328	1.29468
40	14	22	22P3	CD063598	TTTTATTACGGTCCGTAAAGTATTTGGGGTTTATTTTTGATGCTGACGGC	TTTTATTACGGTCCGTAAAGTATTTGGGGTTTATTTTTGATGCTGACGGC	Q4QQF6	Q4QQF6_SCHMA	Gag-pol polyprotein (Fragment)	816	59.7 (143)	3e-08	3	NA	NA	NA	NA	NA	NA	NA	NA	NA	NA	NA	NA	NA	NA	NA	NA	1	UU	NA	-5.14685	-4.50758	7.38717e-05	0.0504328	1.2688
32	19	8	69H17	CONTIG3678	TGGACAAACTGCAAGTGAAAACGACCAATCAATATGTCATGCAAGATTCT	TGGACAAACTGCAAGTGAAAACGACCAATCAATATGTCATGCAAGATTCT	Q6ZRP5	Q6ZRP5_HUMAN	Hypothetical protein FLJ46204	225	36.2 (82)	0.54	-3	NA	NA	NA	NA	NA	NA	NA	NA	NA	NA	NA	NA	NA	NA	NA	NA	1	UU	NA	-6.39743	-4.50169	7.5162e-05	0.0504328	1.25503
11	13	23	19C10	SCMRPTAA	no data	TTCTATGAAAATCGTTGTATCTCCGAAACCACTGGACGGATTTTTATGAT	SCMRPTAA	-	S.MANSONI TANDEM REPEAT UNITS	S.MANSONI TANDEM REPEAT UNITS	-	OM0023390-AOP	-	Smp_129730, Smp_143100, Smp_131440	NA	NA	NA	+	3	5	NA	NA	NA	NA	NA	NA	NA	NA	NA	1	US	NA	-3.88718	-4.5014	7.52278e-05	0.0504328	1.25434
1	21	22	23I12	CD065387	GTTGTATCTCCGAAACCACTGGACGGATTTTTATGATGTTTGTTTTAGAT	GTTGTATCTCCGAAACCACTGGACGGATTTTTATGATGTTTGTTTTAGAT	-	-	-	-	-	-	-	Smp_129730, Smp_143100, Smp_131440	NA	NA	NA	+	3	1	NA	NA	NA	NA	NA	NA	NA	NA	NA	1	US	NA	-4.69306	-4.49721	7.61603e-05	0.0504328	1.24454
39	13	14	48O15	CD167183	TTTGGCATTAGTTTTGGACTACGTTTTCATTCGTTATCCTTTGATTGTCT	TTTGGCATTAGTTTTGGACTACGTTTTCATTCGTTATCCTTTGATTGTCT	Q30T66	Q30T66_9HELI	Hydrophobe/amphiphile efflux-1 HAE1	1034	31.6 (70)	9.2	-3	NA	NA	NA	NA	NA	NA	NA	NA	NA	NA	NA	NA	NA	NA	NA	NA	1	UU	NA	-5.43621	-4.49132	7.74925e-05	0.0504328	1.23075
42	28	8	70J14	CONTIG4188	CATCGTCCAAGTTTCAGTATGTTCATTAGTCTCAGTGATTCGACATTATG	CATCGTCCAAGTTTCAGTATGTTCATTAGTCTCAGTGATTCGACATTATG	Q6GIW8	Q6GIW8_STAAR	Putative transposase	224	31.2 (69)	9.8	1	NA	NA	NA	NA	NA	NA	NA	NA	NA	NA	NA	NA	NA	NA	NA	NA	1	UU	NA	-5.37058	-4.48413	7.91497e-05	0.0504328	1.21392
14	24	28	3N21	Contig1860	no data	TTTAGATAGGACAGCATTATCACCATAGGCGAGCTGATTTCTAGGTCACC	Contig1860	-	SIMILAR TO REVERSE TRANSCRIPTASE (1E-09) POSSIBLE ANTISENSE	SIMILAR TO REVERSE TRANSCRIPTASE (1E-09) POSSIBLE ANTISENSE	-	OM0023327-AOP	-	NA	NA	NA	NA	NA	NA	NA	NA	NA	NA	NA	NA	NA	NA	NA	NA	1	UU	NA	-4.34927	-4.46779	8.30438e-05	0.0504328	1.17572
16	11	1	91L21	CL626	TACATACAATGACAGTTGGTGGTGTGTTCATTCTCACGTCACAGATTTTC	TACATACAATGACAGTTGGTGGTGTGTTCATTCTCACGTCACAGATTTTC	Q8N8E0	Q8N8E0_HUMAN	Hypothetical protein FLJ39621	226	40.8 (94)	0.029	-3	NA	NA	NA	NA	NA	NA	NA	NA	NA	NA	NA	NA	NA	NA	NA	NA	1	UU	NA	-6.35242	-4.46032	8.48885e-05	0.0504328	1.15824
38	13	24	15J15	Contig6116	no data	TGATAGCGGTTATGACAATTGTGGAGGTGGATTTGATGAGGCTTTCCTTG	Contig6116	-	SIMILAR TO EGGSHELL PROTEIN PRECURSOR (CHORION PROTEIN) 2E-12 POSSIBLE ANTISENSE	SIMILAR TO EGGSHELL PROTEIN PRECURSOR (CHORION PROTEIN) 2E-12 POSSIBLE ANTISENSE	-	OM0023345-AOP	-	NA	NA	NA	NA	NA	NA	NA	NA	NA	NA	NA	NA	NA	NA	NA	NA	1	UU	NA	-3.96096	-4.45929	8.51452e-05	0.0504328	1.15583
37	22	12	56I15	CD201565	TGGTTTGGCTAACATAGTAAATAATCTGGAACGTTTATCTGTTCGTCCTA	TGGTTTGGCTAACATAGTAAATAATCTGGAACGTTTATCTGTTCGTCCTA	Q9Z7Z7	Q9Z7Z7_CHLPN	Tail-specific protease, putative	648	38.1 (87)	0.14	3	Smp_185840	hypothetical protein	NA	NA	+	1	1	NA	NA	NA	NA	NA	NA	NA	NA	NA	1	US	NA	-5.50736	-4.45538	8.61282e-05	0.0504328	1.1467
35	4	10	61C4	CONTIG11105	TGGTATCTTGATGATGAGGTATTTTTCTTTCCAGTCTGTTCACACTTGTT	TGGTATCTTGATGATGAGGTATTTTTCTTTCCAGTCTGTTCACACTTGTT	Q4QQE8	Q4QQE8_SCHMA	Endonuclease-reverse transcriptase	992	108 (269)	1e-22	-1	NA	NA	NA	NA	NA	NA	NA	NA	NA	NA	NA	NA	NA	NA	NA	NA	1e-22	AU	NA	-5.41469	-4.44486	8.88335e-05	0.0504328	1.12209
14	13	1	92B9	CL788	AGACTTCTTAGAAACTGACCACTTACTTGTATCGTGGAGACCATCATATT	GACTTCTTAGAAACTGACCACTTACTTGTATCGTGGAGACCATCATATT	-	-	-	-	-	-	-	NA	NA	NA	NA	NA	NA	NA	NA	NA	NA	NA	NA	NA	NA	NA	NA	1	UU	NA	-5.38548	-4.44071	8.99225e-05	0.0504328	1.11239
20	18	8	69D20	CONTIG3534	ATATCAACTGACTCAAGACAATAGATGAACGGTCAGTGAACTTCATGGAA	TATCAACTGACTCAAGACAATAGATGAACGGTCAGTGAACTTCATGGAA	Q6BP92	Q6BP92_DEBHA	Similar to CA5073|IPF3603 Candida albicans IPF3603 unknown function	1057	31.6 (70)	7.6	-2	NA	NA	NA	NA	NA	NA	NA	NA	NA	NA	NA	NA	NA	NA	NA	NA	1	UU	NA	-5.94493	-4.43475	9.15098e-05	0.0504328	1.09846
34	27	8	70F16	CONTIG4074	TCTTGTTCCTCCTTTCTTATCTATCTCACCTATCTTATCCAGTGTATCAA	TCTTGTTCCTCCTTTCTTATCTATCTCACCTATCTTATCCAGTGTATCAA	Q4QQE8	Q4QQE8_SCHMA	Endonuclease-reverse transcriptase	992	209 (533)	3e-53	-2	NA	NA	NA	NA	NA	NA	NA	NA	NA	NA	NA	NA	NA	NA	NA	NA	3e-53	AU	NA	-5.23073	-4.42744	9.34942e-05	0.0504328	1.08139
32	2	6	74L5	CONTIG6242	TCTAATTTGATCATTCCATTATGGTGGAGCGTAGCATTTACTAGTTCTGT	TCTAATTTGATCATTCCATTATGGTGGAGCGTAGCATTTACTAGTTCTGT	Q8TMX4	Q8TMX4_METAC	WD40-repeat containing protein	1233	54.7 (130)	5e-06	3	Smp_126540	expressed protein	NA	NA	-	1	1	NA	NA	NA	NA	NA	NA	NA	NA	NA	1	UA	NA	-5.81511	-4.42362	9.45464e-05	0.0504328	1.07248
35	25	11	60K4	CONTIG10913	TGCAGCTATGCTTAAATAACTGCCTGTTTCTTGCAAAAAATAACTTTAAG	TGCAGCTATGCTTAAATAACTGCCTGTTTCTTGCAAAAAATAACTTTAAG	Q5C3C1	Q5C3C1_SCHJA	SJCHGC04023 protein (Fragment)	353	213 (541)	7e-54	-1	NA	NA	NA	NA	NA	NA	NA	NA	NA	NA	NA	NA	NA	NA	NA	NA	7e-54	AU	NA	-4.93856	-4.42317	9.46715e-05	0.0504328	1.07143
10	15	19	32F22	CD091735	TTGACGAGGGTTATTTCAGTACTTCTTAACATTAACCTCTTGATAAGTCT	TTGACGAGGGTTATTTCAGTACTTCTTAACATTAACCTCTTGATAAGTCT	-	-	-	-	-	-	-	NA	NA	NA	NA	NA	NA	NA	NA	NA	NA	NA	NA	NA	NA	NA	NA	1	UU	NA	-5.52691	-4.41852	9.59732e-05	0.0504328	1.06055
42	15	17	39F2	CD128123	GAGAACTTCTTACTGGCAGATGTAATAACTTGGACAGATACACTTCTCCA	GAGAACTTCTTACTGGCAGATGTAATAACTTGGACAGATACACTTCTCCA	-	-	-	-	-	-	-	NA	NA	NA	NA	NA	NA	NA	NA	NA	NA	NA	NA	NA	NA	NA	NA	1	UU	NA	-4.38637	-4.40858	9.88116e-05	0.0504328	1.03735
38	9	11	58N3	CONTIG10005	GAAACCACGTTGTAAACTACATGTATGGCGAACTGTCATATGATTTTACA	GAAACCACGTTGTAAACTACATGTATGGCGAACTGTCATATGATTTTACA	Q5DAD1	Q5DAD1_SCHJA	SJCHGC04667 protein	102	72.0 (175)	1e-11	-3	NA	NA	NA	NA	NA	NA	NA	NA	NA	NA	NA	NA	NA	NA	NA	NA	1e-11	AU	NA	-4.44811	-4.40256	0.000100571	0.0504328	1.0233
23	19	9	66O7	CONTIG2245	GGTTGATAATTGTTTTGAGTTCCAGATGAATGCTAACTGTTGGGATTCAT	GGTTGATAATTGTTTTGAGTTCCAGATGAATGCTAACTGTTGGGATTCAT	Q4QQE8	Q4QQE8_SCHMA	Endonuclease-reverse transcriptase	992	172 (435)	2e-41	-3	NA	NA	NA	NA	NA	NA	NA	NA	NA	NA	NA	NA	NA	NA	NA	NA	2e-41	AU	NA	-5.03006	-4.40128	0.000100951	0.0504328	1.02029
39	14	13	52O3	CD188430	CAACGTCTTCAACTACTAATCGCATTACTTTCAAGGACCTAAACTAGGAA	CAACGTCTTCAACTACTAATCGCATTACTTTCAAGGACCTAAACTAGGAA	Q5BSG6	Q5BSG6_SCHJA	SJCHGC04354 protein (Fragment)	66	43.1 (100)	0.003	-1	NA	NA	NA	NA	NA	NA	NA	NA	NA	NA	NA	NA	NA	NA	NA	NA	1	UU	NA	-5.32919	-4.39487	0.000102865	0.0504328	1.00533
42	26	7	73J14	CONTIG5649	AACCAATCAGAATCGAGACCTTCAAGATTTGTGAAAAATTCATCTACTTG	CCAATCAGAATCGAGACCTTCAAGATTTGTGAAAAATTCATCTACTTG	Q30KX0	Q30KX0_SCHMA	Reverse transcriptase SR3-left (Fragment)	271	159 (402)	2e-37	-2	NA	NA	NA	NA	NA	NA	NA	NA	NA	NA	NA	NA	NA	NA	NA	NA	2e-37	AU	NA	-5.82195	-4.38647	0.000105428	0.0504328	0.985733
38	11	11	58F15	CF501107	TTTCAGCTTCTGTATGATCAACTGGCTAAACTAAGTCTATTTCCATTGTC	TTTCAGCTTCTGTATGATCAACTGGCTAAACTAAGTCTATTTCCATTGTC	Q4QQE9	Q4QQE9_SCHMA	Endonuclease-reverse transcriptase	940	168 (426)	4e-41	-3	NA	NA	NA	NA	NA	NA	NA	NA	NA	NA	NA	NA	NA	NA	NA	NA	4e-41	AU	NA	-4.43649	-4.38551	0.000105723	0.0504328	0.98351
38	4	8	67N15	CONTIG2792	AAGGGTTTGACCAGAATTGTCATTATTCAGAAAACTCCAGAAAAGACATG	GGGTTTGACCAGAATTGTCATTATTCAGAAAACTCCAGAAAAGACATG	-	-	-	-	-	-	-	NA	NA	NA	NA	NA	NA	NA	NA	NA	NA	NA	NA	NA	NA	NA	NA	1	UU	NA	-5.05683	-4.36574	0.000112025	0.0504328	0.937387
22	18	5	79J7	CONTIG8652	TATGCTCCTCCACAAGGTGTAACAAGCGTAAGTAAGTAAGTTAGTAAGTA	TATGCTCCTCCACAAGGTGTAACAAGCGTAAGTAAGTAAGTTAGTAAGTA	Q5BSV8	Q5BSV8_SCHJA	SJCHGC03153 protein	67	77.8 (190)	2e-13	-2	NA	NA	NA	NA	NA	NA	NA	NA	NA	NA	NA	NA	NA	NA	NA	NA	2e-13	AU	NA	-4.61936	-4.35984	0.000113977	0.0504328	0.923627
35	21	20	29O16	CD086449	CATTGATTTGAACAAAAGACAACAACATAAAGAACATTAACGTTGACAGA	CATTGATTTGAACAAAAGACAACAACATAAAGAACATTAACGTTGACAGA	-	-	-	-	-	-	-	NA	NA	NA	NA	NA	NA	NA	NA	NA	NA	NA	NA	NA	NA	NA	NA	1	UU	NA	-5.14305	-4.35975	0.000114007	0.0504328	0.923414
43	25	9	67C2	CONTIG2436	CATGTCGAAAATATCTTGGGTCATTATTTCCTTCTCGTGATTTGCATACT	CATGTCGAAAATATCTTGGGTCATTATTTCCTTCTCGTGATTTGCATACT	Q7TS63	Q7TS63_MOUSE	Zinc finger protein 406	1219	38.5 (88)	0.28	-1	NA	NA	NA	NA	NA	NA	NA	NA	NA	NA	NA	NA	NA	NA	NA	NA	1	UU	NA	-4.84755	-4.35261	0.000116414	0.0504328	0.906769
14	13	14	48N21	CD166893	TGCCGGGTTTCCCACATAGTTCTGCTTGTCGACTATAATGCTTCTCTTCA	TGCCGGGTTTCCCACATAGTTCTGCTTGTCGACTATAATGCTTCTCTTCA	Q4QQE8	Q4QQE8_SCHMA	Endonuclease-reverse transcriptase	992	53.1 (126)	2e-06	-3	NA	NA	NA	NA	NA	NA	NA	NA	NA	NA	NA	NA	NA	NA	NA	NA	1	UU	MGE/repetitive elements	-4.56797	-4.35056	0.000117113	0.0504328	0.901997
30	11	22	22B5	CD060738	TGCCTAATGATTTTTAACTTTCACTGGTTGTCTAACGAAAGTCAGCTCAA	TGCCTAATGATTTTTAACTTTCACTGGTTGTCTAACGAAAGTCAGCTCAA	-	-	-	-	-	-	-	NA	NA	NA	NA	NA	NA	NA	NA	NA	NA	NA	NA	NA	NA	NA	NA	1	UU	NA	-4.70178	-4.33877	0.00012122	0.0504328	0.87453
34	18	13	52N16	CD188344	AGGACTTACCAATACGACTAAAACTAACGGTCAATGAATTTATGGACTGA	GGACTTACCAATACGACTAAAACTAACGGTCAATGAATTTATGGACTGA	Q4CT35	Q4CT35_TRYCR	Ubiquinol-cytochrome-C-reductase, putative	71	33.1 (74)	2.6	-1	NA	NA	NA	NA	NA	NA	NA	NA	NA	NA	NA	NA	NA	NA	NA	NA	1	UU	NA	-4.89524	-4.33757	0.000121646	0.0504328	0.871737
1	28	12	57M12	CF498215	TCACTTTCAGTGATCTTCTTGATAGTTTCAAAGGTTACTGGGAGTCCAAA	TCACTTTCAGTGATCTTCTTGATAGTTTCAAAGGTTACTGGGAGTCCAAA	Q4QQF4	Q4QQF4_SCHMA	Gag-pol polyprotein	1357	147 (371)	1e-34	-1	NA	NA	NA	NA	NA	NA	NA	NA	NA	NA	NA	NA	NA	NA	NA	NA	1e-34	AU	NA	-5.94695	-4.33737	0.000121715	0.0504328	0.871281
38	17	13	52J15	CD187395	ATGTACTACGAACTCAGAAAAATGGGAAGTGCTGATCACTTGGAATTAAG	TGTACTACGAACTCAGAAAAATGGGAAGTGCTGATCACTTGGAATTAAG	Q973L1	Q973L1_SULTO	Hypothetical protein ST0887	661	32.0 (71)	5.8	1	NA	NA	NA	NA	NA	NA	NA	NA	NA	NA	NA	NA	NA	NA	NA	NA	1	UU	NA	-4.54439	-4.33712	0.000121806	0.0504328	0.870686
39	15	1	92K3	CL1066	CTGATAGTGTCTGGCGTAGACAACTATTAATAAACACTTGTATCCTCTGG	CTGATAGTGTCTGGCGTAGACAACTATTAATAAACACTTGTATCCTCTGG	Q4QQE8	Q4QQE8_SCHMA	Endonuclease-reverse transcriptase	992	108 (271)	1e-22	1	NA	NA	NA	NA	NA	NA	NA	NA	NA	NA	NA	NA	NA	NA	NA	NA	1e-22	SU	NA	-4.94827	-4.33597	0.000122214	0.0504328	0.86802
26	17	1	92B18	CL771	GAAGTACATTAACCTCATAAAGGCTCTCTACTTTAACACAACTGGTCGAG	GAAGTACATTAACCTCATAAAGGCTCTCTACTTTAACACAACTGGTCGAG	Q8T5G5	Q8T5G5_SCHJA	Polyprotein	1091	112 (281)	2e-23	-2	NA	NA	NA	NA	NA	NA	NA	NA	NA	NA	NA	NA	NA	NA	NA	NA	2e-23	AU	NA	-4.68209	-4.3295	0.000124549	0.0504328	0.852941
43	16	20	29O2	CD086386	GGTTATGTTCACTTTGATGATGAATAATAATCTTAGGAACTTGGTAAGAT	GGTTATGTTCACTTTGATGATGAATAATAATCTTAGGAACTTGGTAAGAT	Q8CQM0	Q8CQM0_STAES	Hypothetical protein SE2409	189	32.3 (72)	7.8	-1	NA	NA	NA	NA	NA	NA	NA	NA	NA	NA	NA	NA	NA	NA	NA	NA	1	UU	NA	-4.63316	-4.32599	0.000125833	0.0504328	0.844763
26	12	21	25B18	CD070143	ATGAGGGTTAACAGGCGTAAGTAATTAATAATGCCTTTTGAATCTAGGAA	TGAGGGTTAACAGGCGTAAGTAATTAATAATGCCTTTTGAATCTAGGAA	-	-	-	-	-	-	-	NA	NA	NA	NA	NA	NA	NA	NA	NA	NA	NA	NA	NA	NA	NA	NA	1	UU	NA	-4.27601	-4.32204	0.000127292	0.0504328	0.835575
39	9	8	68O3	CONTIG3432	AAATCATGAACCCATCAGTGTTAGATCATTAATAAAAACCTGGAAGGCTG	TCATGAACCCATCAGTGTTAGATCATTAATAAAAACCTGGAAGGCTG	Q3PJF7	Q3PJF7_PARDE	Putative aliphatic sulfonates uptake ABC transporter periplasmic solute-binding	325	32.3 (72)	4.5	-3	NA	NA	NA	NA	NA	NA	NA	NA	NA	NA	NA	NA	NA	NA	NA	NA	1	UU	NA	-5.28587	-4.31817	0.000128738	0.0504328	0.826573
18	1	11	57B20	CF493654	AAGGTCAAAATTTCATCCTTTTTCAATGGCAATAAACCTTTGACGTGTGC	GGTCAAAATTTCATCCTTTTTCAATGGCAATAAACCTTTGACGTGTGC	Q6IFT8	Q6IFT8_SCHMA	Pol polyprotein	1166	66.6 (161)	2e-10	-2	NA	NA	NA	NA	NA	NA	NA	NA	NA	NA	NA	NA	NA	NA	NA	NA	1	UU	MGE/repetitive elements	-5.62464	-4.31328	0.000130589	0.0504328	0.815191
31	5	11	58C5	CF500617	ATATGCCATTTCCAGAGAAAATTTCAGTGAGGAGCTGTATTGTTTTAGTT	TATGCCATTTCCAGAGAAAATTTCAGTGAGGAGCTGTATTGTTTTAGTT	Q4QQF4	Q4QQF4_SCHMA	Gag-pol polyprotein	1357	79.0 (193)	4e-14	3	NA	NA	NA	NA	NA	NA	NA	NA	NA	NA	NA	NA	NA	NA	NA	NA	4e-14	SU	NA	-5.47013	-4.3012	0.000135275	0.0504328	0.787081
26	4	6	74B18	CONTIG5915	CACTTCAGTCAACTTGGACAGTATGGTAGAACTTTAACGAATAAATGTTC	CACTTCAGTCAACTTGGACAGTATGGTAGAACTTTAACGAATAAATGTTC	Q8F7I3	Q8F7I3_LEPIN	Putative lipoprotein	841	32.0 (71)	5.8	-3	NA	NA	NA	NA	NA	NA	NA	NA	NA	NA	NA	NA	NA	NA	NA	NA	1	UU	NA	-5.17952	-4.29756	0.000136723	0.0504328	0.778594
35	8	19	31K16	CD090448	GTGAGCACATGATTATTGTCAGTATGAGCATTTGTGGAGACTGTAGTCAT	GTGAGCACATGATTATTGTCAGTATGAGCATTTGTGGAGACTGTAGTCAT	Q887Y1	Q887Y1_PSESM	Hypothetical protein	645	32.3 (72)	4.4	-3	NA	NA	NA	NA	NA	NA	NA	NA	NA	NA	NA	NA	NA	NA	NA	NA	1	UU	NA	-4.57323	-4.2953	0.000137625	0.0504328	0.77335
26	26	12	57J6	CF497379	AGATTCTGGAATATGGATATACTTTTTTACGCCGACTGAATTTGTATTCC	GATTCTGGAATATGGATATACTTTTTTACGCCGACTGAATTTGTATTCC	Q5C3A3	Q5C3A3_SCHJA	SJCHGC09318 protein (Fragment)	513	103 (256)	2e-21	1	NA	NA	NA	NA	NA	NA	NA	NA	NA	NA	NA	NA	NA	NA	NA	NA	2e-21	SU	NA	-4.66839	-4.29128	0.000139247	0.0504328	0.76401
6	24	19	33F23	CD094129	CGCCAGTGATTATCTTTTTTTTGTTAAGTCTATTATATGAGATAGGATAC	CGCCAGTGATTATCTTTTTTTTGTTAAGTCTATTATATGAGATAGGATAC	-	-	-	-	-	-	-	NA	NA	NA	NA	NA	NA	NA	NA	NA	NA	NA	NA	NA	NA	NA	NA	1	UU	NA	-5.80955	-4.28895	0.000140199	0.0504328	0.758577
39	11	11	58G15	CF502072	AGTCTTCCATTGACCTGAACATATTACTGACTGAAATATGATCTATCAGG	GTCTTCCATTGACCTGAACATATTACTGACTGAAATATGATCTATCAGG	Q4QQE8	Q4QQE8_SCHMA	Endonuclease-reverse transcriptase	992	99.4 (246)	3e-20	3	NA	NA	NA	NA	NA	NA	NA	NA	NA	NA	NA	NA	NA	NA	NA	NA	3e-20	SU	MGE/repetitive elements	-4.92498	-4.2852	0.000141739	0.0504328	0.749862
11	14	27	6C10	Contig2716	no data	CTTCAATTGAAAACAAACATACGAATTGGACGATTTTCACCGGTGTACA	Contig2716	-	UNKNOWN 1538	UNKNOWN 1538	-	OM0023391-AOP	-	NA	NA	NA	NA	NA	NA	NA	NA	NA	NA	NA	NA	NA	NA	NA	NA	1	UU	NA	-4.85452	-4.28515	0.00014176	0.0504328	0.749746
31	4	13	51G5	CD182378	CCATCCAGCTAATAATTCCCAGTTGTTATTCCTCCTTCCCATATCTGCTT	CCATCCAGCTAATAATTCCCAGTTGTTATTCCTCCTTCCCATATCTGCTT	Q4QQE8	Q4QQE8_SCHMA	Endonuclease-reverse transcriptase	992	46.2 (108)	0.0003	-2	NA	NA	NA	NA	NA	NA	NA	NA	NA	NA	NA	NA	NA	NA	NA	NA	1	UU	NA	-4.64996	-4.28509	0.000141785	0.0504328	0.749604
43	1	11	57C14	CF495583	CGGTGTTACTGTTGTTTACGAAATTGGGAGAACGAAAAGAGAATATCCAG	CGGTGTTACTGTTGTTTACGAAATTGGGAGAACGAAAAGAGAATATCCAG	Q5FNG2	Q5FNG2_GLUOX	Bacteriophage protein	170	31.6 (70)	7.8	-3	NA	NA	NA	NA	NA	NA	NA	NA	NA	NA	NA	NA	NA	NA	NA	NA	1	UU	NA	-4.57689	-4.28283	0.000142721	0.0504328	0.744359
39	11	16	41O15	CD136780	TTTGCATTTTTTTCGACAGCTGTTAATTGCTGTCTTCTGGTTCTTCCTTT	TTTGCATTTTTTTCGACAGCTGTTAATTGCTGTCTTCTGGTTCTTCCTTT	Q4QQE8	Q4QQE8_SCHMA	Endonuclease-reverse transcriptase	992	127 (319)	2e-28	1	NA	NA	NA	NA	NA	NA	NA	NA	NA	NA	NA	NA	NA	NA	NA	NA	2e-28	SU	NA	-5.02619	-4.28261	0.000142815	0.0504328	0.743832
44	24	12	57D2	CF495771	AACAAATTCATCACGCTAAACGGATCGATGTCAGGAAATTGATTTCAGCT	CAAATTCATCACGCTAAACGGATCGATGTCAGGAAATTGATTTCAGCT	O76213	O76213_SCHMA	Reverse transcriptase (Fragment)	321	146 (369)	2e-34	3	NA	NA	NA	NA	NA	NA	NA	NA	NA	NA	NA	NA	NA	NA	NA	NA	2e-34	SU	NA	-4.95014	-4.27982	0.000143981	0.0504328	0.737348
31	5	5	77K17	CONTIG7732	TTGCGAAATTCATCCATCTATATGTTTAAATGGCATTCCGGCATTATAGC	TTGCGAAATTCATCCATCTATATGTTTAAATGGCATTCCGGCATTATAGC	-	-	-	-	-	-	-	NA	NA	NA	NA	NA	NA	NA	NA	NA	NA	NA	NA	NA	NA	NA	NA	1	UU	NA	-5.09546	-4.27877	0.00014442	0.0504328	0.734921
35	10	11	58C16	CF500776	TATGTTCTTCAATTGTAAGAATAAGTTCATTGCTTTGCAAATCCTCGCCT	TATGTTCTTCAATTGTAAGAATAAGTTCATTGCTTTGCAAATCCTCGCCT	Q4QQE8	Q4QQE8_SCHMA	Endonuclease-reverse transcriptase	992	105 (262)	4e-22	2	NA	NA	NA	NA	NA	NA	NA	NA	NA	NA	NA	NA	NA	NA	NA	NA	4e-22	SU	NA	-4.83912	-4.27684	0.000145236	0.0504328	0.730428
43	13	8	68O14	CONTIG3417	GATCGATTAGTTATGATGTCAATGTGGTAAAATCGGAATCCTGAGTAGCT	GATCGATTAGTTATGATGTCAATGTGGTAAAATCGGAATCCTGAGTAGCT	Q3VK84	Q3VK84_9CHLB	Fructose-6-phosphate phosphoketolase (EC 4.1.2.22)	795	35.0 (79)	1.5	2	NA	NA	NA	NA	NA	NA	NA	NA	NA	NA	NA	NA	NA	NA	NA	NA	1	UU	NA	-4.65632	-4.27601	0.000145586	0.0504328	0.728504
22	20	4	82N19	SMLA17D10	GAGATGATCAACAATAAAGCCATCCATGTAACTTGTGTCGTTTTTCAAAC	GAGATGATCAACAATAAAGCCATCCATGTAACTTGTGTCGTTTTTCAAAC	Q567F5	Q567F5_BRARE	Hypothetical protein zgc:112083	504	49.3 (116)	0.0001	-2	NA	NA	NA	NA	NA	NA	NA	NA	NA	NA	NA	NA	NA	NA	NA	NA	1	UU	NA	-5.43599	-4.27262	0.000147032	0.0504328	0.720625
19	12	1	91O20	CL747	TGAAGGTGTCTATTAATATAGTATTACGTCCTTGGTTTGAATCTCGCGAG	TGAAGGTGTCTATTAATATAGTATTACGTCCTTGGTTTGAATCTCGCGAG	-	-	-	-	-	-	-	NA	NA	NA	NA	NA	NA	NA	NA	NA	NA	NA	NA	NA	NA	NA	NA	1	UU	NA	-5.09327	-4.27167	0.000147438	0.0504328	0.718427
39	4	23	18C3	Contig7026	no data	TGGTATCAACCAATCTCGCGACAGACCATTCACACATATATCACTGAGAC	Contig7026	-	UNKNOWN 4433	UNKNOWN 4433	hypothetical	OM0023379-AOP	-	NA	NA	NA	NA	NA	NA	NA	NA	NA	NA	NA	NA	NA	NA	NA	NA	1	UU	NA	-4.81375	-4.27035	0.000148009	0.0504328	0.71534
43	17	18	36C2	CD117100	CGTCATTTTAAACTCGACAATCTGAGCAGCCTTGGAACTTCATTAATATC	CGTCATTTTAAACTCGACAATCTGAGCAGCCTTGGAACTTCATTAATATC	Q4YBR9	Q4YBR9_PLABE	Binding protein, putative	733	31.6 (70)	7.7	-3	Smp_182360	hypothetical protein	NA	NA	+	1	3	NA	NA	NA	NA	NA	NA	NA	NA	NA	1	US	NA	-4.37646	-4.25895	0.000153004	0.0507869	0.688865
38	16	17	39J3	CD129307	TGAATAATGTCTGTTCAAGTTTATCCGTGATAAATCGGGCTAAGTAGACA	TGAATAATGTCTGTTCAAGTTTATCCGTGATAAATCGGGCTAAGTAGACA	-	-	-	-	-	-	-	NA	NA	NA	NA	NA	NA	NA	NA	NA	NA	NA	NA	NA	NA	NA	NA	1	UU	NA	-3.60232	-4.25645	0.000154123	0.0507869	0.683053
19	8	23	18C20	Contig739	no data	CTTGTACTGGCTATCATCATGTTTTTCAAAAGCCTACTTCAAGGTGATAT	Contig739	-	UNKNOWN 410	UNKNOWN 410	-	OM0023383-AOP	-	Smp_143880	hypothetical protein	NA	NA	+	1	8	NA	NA	NA	NA	NA	NA	NA	NA	NA	1	US	NA	-8.09556	-4.25537	0.000154609	0.0507869	0.680546
31	1	11	57C17	CF495620	ATTCTCGGTCGTACTAGGGCATTTGTTGGCACTAAAGAATGTAATATTCT	TTCTCGGTCGTACTAGGGCATTTGTTGGCACTAAAGAATGTAATATTCT	Q9K9Z6	Q9K9Z6_BACHD	BH2498 protein	557	32.3 (72)	4.4	-2	NA	NA	NA	NA	NA	NA	NA	NA	NA	NA	NA	NA	NA	NA	NA	NA	1	UU	NA	-4.31023	-4.25498	0.000154781	0.0507869	0.679655
23	23	4	83K7	SMLA28B08	CTTTTAGGGAGATGGCAAGTATGATGAAATGACGAAACTTCATTGTTATT	CTTTTAGGGAGATGGCAAGTATGATGAAATGACGAAACTTCATTGTTATT	Q5BVT5	Q5BVT5_SCHJA	SJCHGC07766 protein (Fragment)	155	33.9 (76)	9.7	1	NA	NA	NA	NA	NA	NA	NA	NA	NA	NA	NA	NA	NA	NA	NA	NA	1	UU	NA	-5.11752	-4.24128	0.000161079	0.051308	0.647841
11	11	22	22C10	CD061105	GCCATGCTCTTTTTTACTCGTTTGTTTGCTTCCATATATTCAGACCATAA	GCCATGCTCTTTTTTACTCGTTTGTTTGCTTCCATATATTCAGACCATAA	Q4QQE8	Q4QQE8_SCHMA	Endonuclease-reverse transcriptase	992	57.0 (136)	2e-07	-1	NA	NA	NA	NA	NA	NA	NA	NA	NA	NA	NA	NA	NA	NA	NA	NA	1	UU	MGE/repetitive elements	-4.77971	-4.24064	0.00016138	0.051308	0.646349
27	1	11	57C18	CF495603	TTATATATCCAACCTTTTACATCCAAACTAGCATCATGAAGGCACCAAAA	TTATATATCCAACCTTTTACATCCAAACTAGCATCATGAAGGCACCAAAA	Q8T5G5	Q8T5G5_SCHJA	Polyprotein	1091	48.1 (113)	8e-05	3	NA	NA	NA	NA	NA	NA	NA	NA	NA	NA	NA	NA	NA	NA	NA	NA	1	UU	MGE/repetitive elements	-5.15029	-4.24016	0.000161602	0.051308	0.645252
43	17	19	32O14	CD093295	GAGTCCTAAACATTAATGGAAAGATTTAAACAAGCAATACCAAGTGAAAA	GAGTCCTAAACATTAATGGAAAGATTTAAACAAGCAATACCAAGTGAAAA	-	-	-	-	-	-	-	NA	NA	NA	NA	NA	NA	NA	NA	NA	NA	NA	NA	NA	NA	NA	NA	1	UU	NA	-4.48578	-4.23745	0.000162883	0.051308	0.638954
27	19	7	72O18	CONTIG5355	GAGACATCCAAATCTGAGTGAATGTATTAAGTAGATCGTGTACGTAGTCG	GAGACATCCAAATCTGAGTGAATGTATTAAGTAGATCGTGTACGTAGTCG	Q4XWJ4	Q4XWJ4_PLACH	Hypothetical protein (Fragment)	339	32.7 (73)	7.5	-3	NA	NA	NA	NA	NA	NA	NA	NA	NA	NA	NA	NA	NA	NA	NA	NA	1	UU	NA	-5.06089	-4.23295	0.000165026	0.051308	0.628525
46	1	5	77N1	CONTIG7771	CGGAATCTCTTCAGACCAGATTATATTTCATCCACCACATTCGGTGGGTT	CGGAATCTCTTCAGACCAGATTATATTTCATCCACCACATTCGGTGGGTT	Q5ZPA9	Q5ZPA9_9DELT	TubC protein	2625	32.0 (71)	5.7	-1	NA	NA	NA	NA	NA	NA	NA	NA	NA	NA	NA	NA	NA	NA	NA	NA	1	UU	NA	-6.48744	-4.22492	0.000168926	0.051308	0.609884
34	25	17	40N4	CD132739	TAGTTGTAATCAGGGGTCAATTGAAACTAGACCACCATGTGAGATATCAA	TAGTTGTAATCAGGGGTCAATTGAAACTAGACCACCATGTGAGATATCAA	-	-	-	-	-	-	-	NA	NA	NA	NA	NA	NA	NA	NA	NA	NA	NA	NA	NA	NA	NA	NA	1	UU	NA	-4.9011	-4.22453	0.000169115	0.051308	0.608993
43	12	8	68K14	CONTIG3299	TCAATAACAGAGTAGAATACTTCGAGGGAATTTTGAATAGACCAGCTCCA	TCAATAACAGAGTAGAATACTTCGAGGGAATTTTGAATAGACCAGCTCCA	Q4QQE8	Q4QQE8_SCHMA	Endonuclease-reverse transcriptase	992	172 (437)	4e-42	-3	NA	NA	NA	NA	NA	NA	NA	NA	NA	NA	NA	NA	NA	NA	NA	NA	4e-42	AU	NA	-4.85064	-4.21886	0.000171928	0.051308	0.595828
39	18	19	33C3	CD093874	TGCTACACTGATGTCTTGACCTACATATGATTGTATGTAAGGGATATAAG	TGCTACACTGATGTCTTGACCTACATATGATTGTATGTAAGGGATATAAG	Q30KX0	Q30KX0_SCHMA	Reverse transcriptase SR3-left (Fragment)	271	105 (262)	4e-22	2	NA	NA	NA	NA	NA	NA	NA	NA	NA	NA	NA	NA	NA	NA	NA	NA	4e-22	SU	MGE/repetitive elements	-5.27191	-4.21857	0.000172071	0.051308	0.595167
38	19	18	36J3	CD117982	AGTGTTAGATCACTATTAAAAACCTAGAAGCACTGAACTTCCGTTTCGTC	GTGTTAGATCACTATTAAAAACCTAGAAGCACTGAACTTCCGTTTCGTC	-	-	-	-	-	-	-	NA	NA	NA	NA	NA	NA	NA	NA	NA	NA	NA	NA	NA	NA	NA	NA	1	UU	NA	-4.7608	-4.21443	0.000174154	0.051308	0.585561
22	3	11	57J19	CF497532	ATATTGAGTTCAGCGAATTTGTAAGCATCTCTTGAGGAAGCTGTATTGAA	TATTGAGTTCAGCGAATTTGTAAGCATCTCTTGAGGAAGCTGTATTGAA	Q4QQE8	Q4QQE8_SCHMA	Endonuclease-reverse transcriptase	992	96.7 (239)	2e-19	3	NA	NA	NA	NA	NA	NA	NA	NA	NA	NA	NA	NA	NA	NA	NA	NA	2e-19	SU	NA	-5.14643	-4.21281	0.000174974	0.051308	0.581815
23	10	11	58C19	CF500883	GTGGTATCCACCAGTAACTTAAATCATTGGGTTTGGAAAAATCCATGGAT	GTGGTATCCACCAGTAACTTAAATCATTGGGTTTGGAAAAATCCATGGAT	Q8T5G5	Q8T5G5_SCHJA	Polyprotein	1091	121 (304)	6e-27	3	NA	NA	NA	NA	NA	NA	NA	NA	NA	NA	NA	NA	NA	NA	NA	NA	6e-27	SU	NA	-4.85266	-4.21239	0.000175186	0.051308	0.580849
32	13	9	65H17	CONTIG1389	CAGCATTACAAAGGTTCACTACAACCTTACCTAGAAATACTAGAAAACCC	CAGCATTACAAAGGTTCACTACAACCTTACCTAGAAATACTAGAAAACCC	Q4QQE8	Q4QQE8_SCHMA	Endonuclease-reverse transcriptase	992	79.3 (194)	8e-14	3	NA	NA	NA	NA	NA	NA	NA	NA	NA	NA	NA	NA	NA	NA	NA	NA	8e-14	SU	MGE/repetitive elements	-5.96698	-4.21238	0.000175192	0.051308	0.580821
40	1	24	14L3	Contig5771	no data	TAGCGTGAACAGAATATAAGAATGAGAATCCGAGAGTATTCCTAATGGTC	Contig5771	-	UNKNOWN 3417	UNKNOWN 3417	-	OM0023351-AOP	-	NA	NA	NA	NA	NA	NA	NA	NA	NA	NA	NA	NA	NA	NA	NA	NA	1	UU	NA	-4.56296	-4.20578	0.000178585	0.0518731	0.565512
42	23	12	56N14	CD202378	CAAAAGCAAAGATAATCACAAGTACTAAACCACTGATCTCTCTTGAAGCA	CAAAAGCAAAGATAATCACAAGTACTAAACCACTGATCTCTCTTGAAGCA	Q4QQE3	Q4QQE3_SCHMA	Hypothetical protein	398	48.1 (113)	8e-05	3	NA	NA	NA	NA	NA	NA	NA	NA	NA	NA	NA	NA	NA	NA	NA	NA	1	UU	NA	-4.18878	-4.19459	0.000184476	0.0527982	0.539609
23	13	5	78G19	CONTIG8082	CGATCTTTTGCTCGAACGCTTAACCTATAGATCACTAAGCTAGTATTCAA	CGATCTTTTGCTCGAACGCTTAACCTATAGATCACTAAGCTAGTATTCAA	-	-	-	-	-	-	-	NA	NA	NA	NA	NA	NA	NA	NA	NA	NA	NA	NA	NA	NA	NA	NA	1	UU	NA	-4.87725	-4.19408	0.00018475	0.0527982	0.538424
22	24	12	57B7	CF493024	CAAAGCGTTTGCAACTACTTGTTTGCTCCATAAATGTGTTGTATATCTGA	CAAAGCGTTTGCAACTACTTGTTTGCTCCATAAATGTGTTGTATATCTGA	Q6IFU4	Q6IFU4_SCHMA	Gag protein	277	139 (349)	6e-32	-2	NA	NA	NA	NA	NA	NA	NA	NA	NA	NA	NA	NA	NA	NA	NA	NA	6e-32	AU	NA	-5.39348	-4.18728	0.000188431	0.0534194	0.522676
34	12	12	55F16	CD196704	TCAATAGGTCTAGACAAAAGTGTGCAGAAACTTAGAGAAGACATAATCAT	TCAATAGGTCTAGACAAAAGTGTGCAGAAACTTAGAGAAGACATAATCAT	Q2ZN02	Q2ZN02_SHEPU	PAS:GGDEF	1438	31.2 (69)	9.8	-1	NA	NA	NA	NA	NA	NA	NA	NA	NA	NA	NA	NA	NA	NA	NA	NA	1	UU	NA	-5.43763	-4.18438	0.000190024	0.0534434	0.515955
26	26	22	23N18	CD066573	TATTTGGGTCCAATCAGTTATTCAAAGTCTGAGACCCATTTTTTTGGAAA	TATTTGGGTCCAATCAGTTATTCAAAGTCTGAGACCCATTTTTTTGGAAA	-	-	-	-	-	-	-	NA	NA	NA	NA	NA	NA	NA	NA	NA	NA	NA	NA	NA	NA	NA	NA	1	UU	NA	-4.79967	-4.17881	0.000193119	0.0538864	0.503056
42	4	10	61B2	CONTIG11074	CCGAGGGAATTTTCTGACAATCCAGTTCTCAGATTATTTCAGTCTACCGT	CCGAGGGAATTTTCTGACAATCCAGTTCTCAGATTATTTCAGTCTACCGT	Q4QQE9	Q4QQE9_SCHMA	Endonuclease-reverse transcriptase	940	252 (643)	1e-65	2	NA	NA	NA	NA	NA	NA	NA	NA	NA	NA	NA	NA	NA	NA	NA	NA	1e-65	SU	NA	-5.0738	-4.17066	0.000197733	0.054539	0.484208
35	3	28	1K4	AF510339.1	no data	TGTCGATGAGTCCACATGTAATTATGTTAAGACATTCTGAATAAATAAAC	AF510339.1	-	SCHISTOSOMA MANSONI ELASTASE 2A (CE-2A) MRNA, COMPLETE CDS	SCHISTOSOMA MANSONI ELASTASE 2A (CE-2A) MRNA, COMPLETE CDS	-	OM0023389-AOP	-	NA	NA	NA	NA	NA	NA	NA	NA	NA	NA	NA	NA	NA	NA	NA	NA	1	UU	NA	-5.55258	-4.164	0.000201583	0.054539	0.46881
1	8	23	18A24	Contig729	no data	TGCTGTTATCATATTTTGGAGAAACCTATTTCCAAGTAGTATGGAAGCAA	Contig729	-	UNKNOWN 402	UNKNOWN 402	-	OM0023383-AOP	-	Smp_111740, Smp_143890	NA	NA	NA	+	2	994	NA	NA	NA	NA	NA	NA	NA	NA	NA	1	US	NA	-6.42004	-4.15968	0.000204125	0.054539	0.458807
43	1	21	24K2	CD068651	TTCCAGCCTCTGAACAGATCAATCTATTCATTCTTCTTAAACCACATTTT	TTCCAGCCTCTGAACAGATCAATCTATTCATTCTTCTTAAACCACATTTT	Q2ZJ61	Q2ZJ61_CALSA	Hypothetical protein precursor	358	32.0 (71)	5.8	3	NA	NA	NA	NA	NA	NA	NA	NA	NA	NA	NA	NA	NA	NA	NA	NA	1	UU	NA	-4.32676	-4.15705	0.000205681	0.054539	0.452743
20	2	13	50P20	CD180442	CATGTCATCCAAATTTACCAACTACTGGTCGAGGTTATAAGGTAATTTGG	CATGTCATCCAAATTTACCAACTACTGGTCGAGGTTATAAGGTAATTTGG	Q5BSA3	Q5BSA3_SCHJA	SJCHGC05284 protein	77	37.0 (84)	0.18	-1	NA	NA	NA	NA	NA	NA	NA	NA	NA	NA	NA	NA	NA	NA	NA	NA	1	UU	NA	-5.84415	-4.15062	0.000209549	0.054539	0.437867
34	21	7	73F4	CONTIG5514	TCAAACTCAACAATACTCATCCGTCATCAAACCGTGTTCATTTCAAAATT	TCAAACTCAACAATACTCATCCGTCATCAAACCGTGTTCATTTCAAAATT	-	-	-	-	-	-	-	NA	NA	NA	NA	NA	NA	NA	NA	NA	NA	NA	NA	NA	NA	NA	NA	1	UU	NA	-5.00409	-4.14933	0.00021033	0.054539	0.434894
43	20	14	49G14	CD169057	TGTTGTTAACTGCTGTCTTCTTGTCTTGTATTGAACCTTTGTAATGCTGC	TGTTGTTAACTGCTGTCTTCTTGTCTTGTATTGAACCTTTGTAATGCTGC	Q5C264	Q5C264_SCHJA	SJCHGC06886 protein (Fragment)	184	78.2 (191)	7e-14	1	NA	NA	NA	NA	NA	NA	NA	NA	NA	NA	NA	NA	NA	NA	NA	NA	7e-14	SU	NA	-4.57256	-4.14885	0.000210625	0.054539	0.433775
39	21	27	6K15	Contig2675	no data	GTATTCTACCTATCTGTCCCTGAACCTTAGTGATTATCTTGCCCTTTT	Contig2675	-	UNKNOWN 1500	UNKNOWN 1500	-	OM0023393-AOP	-	NA	NA	NA	NA	NA	NA	NA	NA	NA	NA	NA	NA	NA	NA	NA	NA	1	UU	NA	-5.32781	-4.14767	0.000211342	0.054539	0.431062
41	8	28	1M14	AY028436.1	no data	CCGAAACGGAGAAGGACATACTGTCGATTCTAATCAAGAAATGTAATGC	AY028436.1	-	SCHISTOSOMA MANSONI INTERLEUKIN-4-INDUCING PROTEIN PRECURSOR, MRNA, COMPLETE CDS	SCHISTOSOMA MANSONI INTERLEUKIN-4-INDUCING PROTEIN PRECURSOR, MRNA, COMPLETE CDS	-	OM0023389-AOP	-	NA	NA	NA	NA	NA	NA	NA	NA	NA	NA	NA	NA	NA	NA	NA	NA	1	UU	GOI	-6.72071	-4.14235	0.00021462	0.054539	0.418769
38	17	23	19B15	SMU54586	no data	CCATAGTCGTTATCACGGATATTATGATGATTTAGATAAATATGATAGTG	SMU54586	-	SCHISTOSOMA MANSONI PRO-HIS-RICH PROTEIN MRNA, PARTIAL CDS	SCHISTOSOMA MANSONI PRO-HIS-RICH PROTEIN MRNA, PARTIAL CDS	-	OM0023337-AOP	-	Smp_000420	Pro-His-rich protein	NA	NA	+	1	4	NA	NA	NA	NA	NA	NA	NA	NA	NA	1	US	NA	-5.01797	-4.13872	0.000216886	0.054539	0.410382
39	16	12	56C3	CD200381	CAAAAGAACGGAATATAATGGACAGCTTGCAAACAAGTAGAAGATTTGGA	CAAAAGAACGGAATATAATGGACAGCTTGCAAACAAGTAGAAGATTTGGA	Q30KX0	Q30KX0_SCHMA	Reverse transcriptase SR3-left (Fragment)	271	87.4 (215)	1e-16	-1	NA	NA	NA	NA	NA	NA	NA	NA	NA	NA	NA	NA	NA	NA	NA	NA	1e-16	AU	NA	-4.96152	-4.13654	0.000218261	0.054539	0.405336
23	17	4	82C19	CONTIG9972	AGCTCCTCTTCTAATATCAATTTGTGCTGGACATGTAACAACAATTTGTT	GCTCCTCTTCTAATATCAATTTGTGCTGGACATGTAACAACAATTTGTT	Q6PAC0	Q6PAC0_MOUSE	Myom1 protein	1569	40.4 (93)	0.016	1	Smp_163920	titin, putative	3600	3600	-	1	20	PF00047; PF00090; PF07645; PF07679	EGF_CA; I-set; ig; TSP_1	IPR000884; IPR013091; IPR013098; IPR013151	EGF calcium-binding; Immunoglobulin; Immunoglobulin I-set; Thrombospondin, type I	-	SM00179; SM00181; SM00209; SM00406; SM00408; SM00409	IPR000884; IPR001881; IPR003596; IPR003598; IPR003599; IPR006210	EGF; EGF-like calcium-binding; Immunoglobulin subtype; Immunoglobulin subtype 2; Immunoglobulin V-set, subgroup; Thrombospondin, type I	-; Molecular Function: calcium ion binding (GO:0005509)	1	UA	NA	-4.80824	-4.13583	0.000218707	0.054539	0.403706
28	5	11	58D6	CF500252	GTAAGTACAGCATTGGGTCCTAGGGCAGAACTAGCTCTCTTAGATTGGAT	GTAAGTACAGCATTGGGTCCTAGGGCAGAACTAGCTCTCTTAGATTGGAT	Q5C3C1	Q5C3C1_SCHJA	SJCHGC04023 protein (Fragment)	353	149 (375)	4e-35	-3	NA	NA	NA	NA	NA	NA	NA	NA	NA	NA	NA	NA	NA	NA	NA	NA	4e-35	AU	NA	-4.42841	-4.13525	0.000219077	0.054539	0.402355
25	22	20	30A6	CD086657	AGTCAAATAATAAGAAACACAAACACTCAGACTGATGTGCACATTTCACA	NA	Q31FQ3	Q31FQ3_9GAMM	Secretion protein HlyD precursor	433	31.6 (70)	7.7	1	NA	NA	NA	NA	NA	NA	NA	NA	NA	NA	NA	NA	NA	NA	NA	NA	1	UU	NA	-5.33301	-4.13518	0.00021912	0.054539	0.402198
19	4	11	57O20	CF499156	TAGATTAGCCAAACAGTTAGAATCTTCATGAACTGATGTCACAACTTCCT	TAGATTAGCCAAACAGTTAGAATCTTCATGAACTGATGTCACAACTTCCT	Q8T5G5	Q8T5G5_SCHJA	Polyprotein	1091	75.9 (185)	3e-13	2	NA	NA	NA	NA	NA	NA	NA	NA	NA	NA	NA	NA	NA	NA	NA	NA	3e-13	SU	NA	-4.41534	-4.13247	0.000220844	0.054539	0.395941
46	4	22	21J1	AI764938	CTGCAATTCCCTCTTCACATCATCACAATTTACATACACGATATCATCTC	CTGCAATTCCCTCTTCACATCATCACAATTTACATACACGATATCATCTC	-	-	-	-	-	-	-	NA	NA	NA	NA	NA	NA	NA	NA	NA	NA	NA	NA	NA	NA	NA	NA	1	UU	NA	-6.7257	-4.13097	0.000221806	0.054539	0.392469
38	28	25	14F3	Contig5738	no data	CTAACCGATTAGATTGTGCAGCTAACTACTGTTTCCTCAAATATAAGTGT	Contig5738	-	UNKNOWN 3394	UNKNOWN 3394	-	OM0023351-AOP	-	NA	NA	NA	NA	NA	NA	NA	NA	NA	NA	NA	NA	NA	NA	NA	NA	1	UU	NA	-4.36582	-4.13089	0.000221856	0.054539	0.392288
38	21	8	69N15	CONTIG3837	TCTGTACATTTCGATTCTTACCAATTCAACACTTTTCCAGCCTTTCTTCT	TCTGTACATTTCGATTCTTACCAATTCAACACTTTTCCAGCCTTTCTTCT	Q7Y3M5	Q7Y3M5_9CAUD	Hypothetical protein	145	33.1 (74)	2.6	-3	NA	NA	NA	NA	NA	NA	NA	NA	NA	NA	NA	NA	NA	NA	NA	NA	1	UU	NA	-4.13153	-4.1279	0.000223781	0.054539	0.385389
22	2	26	7J19	Contig3288	no data	CGTTCTAACGAGATTCCTTTTTTATCAATAAACTGACATGTGTTCAAAAA	Contig3288	-	UNKNOWN 1989	UNKNOWN 1989	-	OM0023396-AOP	-	NA	NA	NA	NA	NA	NA	NA	NA	NA	NA	NA	NA	NA	NA	NA	NA	1	UU	NA	-4.97706	-4.11696	0.000230967	0.054539	0.360145
32	1	19	30P17	CD088473	TGCATATGTGATTGCGTGAGTGATCTTCGAGATTTTCATGTGTATGTGGA	TGCATATGTGATTGCGTGAGTGATCTTCGAGATTTTCATGTGTATGTGGA	Q9PH93	Q9PH93_XYLFA	Hypothetical protein	121	42.7 (99)	0.003	-1	NA	NA	NA	NA	NA	NA	NA	NA	NA	NA	NA	NA	NA	NA	NA	NA	1	UU	NA	-5.26144	-4.10839	0.000236754	0.054539	0.340376
31	22	8	70C5	CONTIG3969	TAGATGTCACTCCAACGATCGAAGAAATCATCATATCCATCAGAAAAGTG	TAGATGTCACTCCAACGATCGAAGAAATCATCATATCCATCAGAAAAGTG	Q4QQE8	Q4QQE8_SCHMA	Endonuclease-reverse transcriptase	992	138 (348)	4e-32	2	NA	NA	NA	NA	NA	NA	NA	NA	NA	NA	NA	NA	NA	NA	NA	NA	4e-32	SU	NA	-4.87327	-4.10713	0.000237616	0.054539	0.337474
43	9	17	38C14	CD124389	TCTCGTATCTTGATGAGATGTCCTTCTTTCAAATCATTGAATGTCCTTGT	TCTCGTATCTTGATGAGATGTCCTTCTTTCAAATCATTGAATGTCCTTGT	Q4QQE8	Q4QQE8_SCHMA	Endonuclease-reverse transcriptase	992	207 (528)	1e-52	2	NA	NA	NA	NA	NA	NA	NA	NA	NA	NA	NA	NA	NA	NA	NA	NA	1e-52	SU	NA	-5.2394	-4.10402	0.00023976	0.054539	0.330298
26	8	13	51F18	CD181820	TTCCATCACTAAAAAAATTCCTAATGTCAATGAACAACGTGAGAACAAAT	TTCCATCACTAAAAAAATTCCTAATGTCAATGAACAACGTGAGAACAAAT	Q4QQE8	Q4QQE8_SCHMA	Endonuclease-reverse transcriptase	992	96.3 (238)	3e-19	3	NA	NA	NA	NA	NA	NA	NA	NA	NA	NA	NA	NA	NA	NA	NA	NA	3e-19	SU	NA	-4.49343	-4.10208	0.000241106	0.054539	0.325826
10	1	12	54J10	CD194343	CCATATGTTCTTCAGTTGTAGGAATATTGTCCCTACTTTTCCAATCCTTG	CCATATGTTCTTCAGTTGTAGGAATATTGTCCCTACTTTTCCAATCCTTG	Q4QQE8	Q4QQE8_SCHMA	Endonuclease-reverse transcriptase	992	111 (277)	8e-24	-1	NA	NA	NA	NA	NA	NA	NA	NA	NA	NA	NA	NA	NA	NA	NA	NA	8e-24	AU	NA	-5.06477	-4.1015	0.000241513	0.054539	0.324479
39	15	14	49G3	CD168908	CGAAATCGATCTAGAAACTCGTTGTTGTATTTTTGAGATCCGAGATCTTC	CGAAATCGATCTAGAAACTCGTTGTTGTATTTTTGAGATCCGAGATCTTC	Q7PNV9	Q7PNV9_ANOGA	ENSANGP00000021024 (Fragment)	837	33.1 (74)	2.6	-1	NA	NA	NA	NA	NA	NA	NA	NA	NA	NA	NA	NA	NA	NA	NA	NA	1	UU	NA	-5.6351	-4.10029	0.000242355	0.054539	0.3217
43	23	3	86G14	SMLA63A06	GATAAAGGGTGAGGTTATCCGAGATTGTTTTTTACCTTTAGGTTGGATTT	GATAAAGGGTGAGGTTATCCGAGATTGTTTTTTACCTTTAGGTTGGATTT	Q9SSX4	Q9SSX4_9LAMI	Cytochrome P450	512	34.3 (77)	4.2	1	NA	NA	NA	NA	NA	NA	NA	NA	NA	NA	NA	NA	NA	NA	NA	NA	1	UU	NA	-4.78792	-4.10017	0.000242439	0.054539	0.321422
10	8	10	61B22	CONTIG11095	TAGAGTAAAGAATTCAATGGATTGTTCCACAATGATCCGTAGATTTGAAA	TAGAGTAAAGAATTCAATGGATTGTTCCACAATGATCCGTAGATTTGAAA	Q4QQE8	Q4QQE8_SCHMA	Endonuclease-reverse transcriptase	992	255 (652)	7e-67	-1	NA	NA	NA	NA	NA	NA	NA	NA	NA	NA	NA	NA	NA	NA	NA	NA	7e-67	AU	NA	-5.49703	-4.09839	0.000243689	0.054539	0.317315
30	14	22	22N5	CD063155	AGATTGGCTTGTCCGGAAGCTAGGATAGACTGTGAGATTAACATAACAAC	GATTGGCTTGTCCGGAAGCTAGGATAGACTGTGAGATTAACATAACAAC	Q5C3A7	Q5C3A7_SCHJA	SJCHGC06937 protein (Fragment)	244	31.2 (69)	9.9	3	NA	NA	NA	NA	NA	NA	NA	NA	NA	NA	NA	NA	NA	NA	NA	NA	1	UU	NA	-4.1705	-4.09669	0.000244889	0.054539	0.313388
4	18	23	19H24	SMLIBREPF	no data	GTTCGCATTATCATTTCGAACATTGAGTTGAATGTCGAGTGGTGAATTC	SMLIBREPF	-	S.MANSONI LIBERIAN STRAIN REPETITIVE DNA	S.MANSONI LIBERIAN STRAIN REPETITIVE DNA	-	OM0023338-AOP	-	Smp_183210, Smp_183230, Smp_183240, Smp_183190, Smp_186350	NA	NA	NA	+	5	7	NA	NA	NA	NA	NA	NA	NA	NA	NA	1	US	MGE/repetitive elements	-5.33728	-4.09657	0.00024497	0.054539	0.313126
19	1	11	57C20	CF495625	AGGTATGACAAGTCAATAGTTTGGACGCAATCAGATGTAGACATATCTCC	GGTATGACAAGTCAATAGTTTGGACGCAATCAGATGTAGACATATCTCC	Q5DGM9	Q5DGM9_SCHJA	SJCHGC02902 protein	120	42.4 (98)	0.006	3	NA	NA	NA	NA	NA	NA	NA	NA	NA	NA	NA	NA	NA	NA	NA	NA	1	UU	NA	-4.95066	-4.09604	0.000245345	0.054539	0.311903
19	26	12	57K8	CF497701	AGACTTATTCTCCGATAGTTGTTGCATAGGTGATGTGAACCCTTTATAAA	GACTTATTCTCCGATAGTTGTTGCATAGGTGATGTGAACCCTTTATAAA	Q5C394	Q5C394_SCHJA	SJCHGC09145 protein (Fragment)	367	41.6 (96)	0.007	-1	NA	NA	NA	NA	NA	NA	NA	NA	NA	NA	NA	NA	NA	NA	NA	NA	1	UU	NA	-4.92649	-4.09391	0.000246856	0.054539	0.306999
31	15	20	29K5	CD085820	TGCTCCCTAATGTAGGGTAACATACGTAAGTAAGCAAGTATTTCTTGACT	TGCTCCCTAATGTAGGGTAACATACGTAAGTAAGCAAGTATTTCTTGACT	Q5BSV8	Q5BSV8_SCHJA	SJCHGC03153 protein	67	37.4 (85)	0.14	3	NA	NA	NA	NA	NA	NA	NA	NA	NA	NA	NA	NA	NA	NA	NA	NA	1	UU	NA	-4.61651	-4.09289	0.000247584	0.054539	0.304647
14	2	11	57F21	CF496515	CGGTTAAAGTCTTTAAGGTAACGATAGTCTATGGTATAAGATGCTAGACT	CGGTTAAAGTCTTTAAGGTAACGATAGTCTATGGTATAAGATGCTAGACT	Q84QV1	Q84QV1_ORYSA	Putative type 1 capsule synthesis gene(CapI)	477	33.1 (74)	5.5	1	NA	NA	NA	NA	NA	NA	NA	NA	NA	NA	NA	NA	NA	NA	NA	NA	1	UU	NA	-5.06457	-4.09034	0.000249412	0.054539	0.298768
30	11	6	75N5	CONTIG6817	TGAAGGTGTCTATTAATATAGTATTACGTCCTTGGTTTGAATCTCGCGAG	NA	Q9QB84	ETF2_YMTV	Early transcription factor 82 kDa subunit (VETF large subunit)	713	32.7 (73)	3.4	2	NA	NA	NA	NA	NA	NA	NA	NA	NA	NA	NA	NA	NA	NA	NA	NA	1	UU	NA	-4.89022	-4.08598	0.000252568	0.054539	0.288724
15	11	9	65O9	CONTIG1664	CGTCCAGTGGTTCAGGTTATTATTTCATCCATTCAATGATTCATTCATAA	CGTCCAGTGGTTCAGGTTATTATTTCATCCATTCAATGATTCATTCATAA	-	-	-	-	-	-	-	NA	NA	NA	NA	NA	NA	NA	NA	NA	NA	NA	NA	NA	NA	NA	NA	1	UU	NA	-5.81562	-4.08444	0.000253696	0.054539	0.285162
23	25	20	30O7	CD088608	TTTTCTGAAATACTCTATGAGATTTGTGTTGTTCCTGTGAATTGGACAGT	TTTTCTGAAATACTCTATGAGATTTGTGTTGTTCCTGTGAATTGGACAGT	-	-	-	-	-	-	-	NA	NA	NA	NA	NA	NA	NA	NA	NA	NA	NA	NA	NA	NA	NA	NA	1	UU	NA	-4.1873	-4.08386	0.000254119	0.054539	0.283832
39	19	17	39G15	CD128763	TACAAATACCCCATTTAGTCTTTCACGCAGAATAAAACAGGGAACTTTTT	TACAAATACCCCATTTAGTCTTTCACGCAGAATAAAACAGGGAACTTTTT	Q5CPL9	Q5CPL9_CRYPV	Signal peptide, large protein, transcripts identified by EST	1236	32.7 (73)	3.4	3	NA	NA	NA	NA	NA	NA	NA	NA	NA	NA	NA	NA	NA	NA	NA	NA	1	UU	NA	-5.10375	-4.081	0.000256222	0.054539	0.277247
43	6	3	84G14	SMLA39A01	ATCCAATGGTTCAGATGTTGATTCGTGATATTTCACAATCCTCTTCCATT	TCCAATGGTTCAGATGTTGATTCGTGATATTTCACAATCCTCTTCCATT	Q4QQE8	Q4QQE8_SCHMA	Endonuclease-reverse transcriptase	992	89.4 (220)	1e-16	1	NA	NA	NA	NA	NA	NA	NA	NA	NA	NA	NA	NA	NA	NA	NA	NA	1e-16	SU	NA	-5.21777	-4.07828	0.000258242	0.054539	0.270974
19	22	21	26K20	CD077532	CAATAAGTGGCAGAATATTTATCGCCAGTATCATTTGGTGCTTATGCTAC	CAATAAGTGGCAGAATATTTATCGCCAGTATCATTTGGTGCTTATGCTAC	Q5BVX5	Q5BVX5_SCHJA	SJCHGC00611 protein (Fragment)	417	50.1 (118)	2e-05	3	NA	NA	NA	NA	NA	NA	NA	NA	NA	NA	NA	NA	NA	NA	NA	NA	1	UU	NA	-5.2139	-4.07716	0.000259076	0.054539	0.268396
18	19	22	23B8	CD064106	GTTGAACAATATCATGTACTGATTGAAGTTAGGCATGTGTACCAGTGGAT	GTTGAACAATATCATGTACTGATTGAAGTTAGGCATGTGTACCAGTGGAT	Q4PHN0	Q4PHN0_USTMA	Hypothetical protein	714	33.5 (75)	2	3	NA	NA	NA	NA	NA	NA	NA	NA	NA	NA	NA	NA	NA	NA	NA	NA	1	UU	NA	-4.82278	-4.07611	0.000259858	0.054539	0.265989
31	26	11	60O5	CONTIG10994	AGTAAGCCACATCGAATCTGGTACTTTACTGAGGATATGATCACTAAAGA	GTAAGCCACATCGAATCTGGTACTTTACTGAGGATATGATCACTAAAGA	Q4QQE0	Q4QQE0_SCHMA	Endonuclease-reverse transcriptase	1067	558 (1438)	e-157	2	NA	NA	NA	NA	NA	NA	NA	NA	NA	NA	NA	NA	NA	NA	NA	NA	1	UU	NA	-5.35856	-4.07382	0.000261575	0.054539	0.260726
26	21	16	43F6	CD143047	CGTCGATTAGAAAAACGGATTCTAGTTGACTTACCAAATAAAGAGGCAAG	CGTCGATTAGAAAAACGGATTCTAGTTGACTTACCAAATAAAGAGGCAAG	Q32PM7	Q32PM7_BRARE	Hypothetical protein	485	144 (364)	6e-34	-2	Smp_140150	katanin-related	486	486	+	1	3	PF00004; PF08513	AAA; LisH	IPR003959; IPR013720	AAA ATPase, core; LisH dimerisation motif, subgroup	-; Molecular Function: ATP binding (GO:0005524)	SM00382; SM00667	IPR003593; IPR006594	AAA+ ATPase, core; LisH dimerisation motif	-; Molecular Function: nucleotide binding (GO:0000166), Molecular Function: nucleoside-triphosphatase activity (GO:0017111)	6e-34	AS	NA	-4.44338	-4.07303	0.000262175	0.054539	0.258895
34	14	13	52N4	CD188141	GATGTTGATGTTGTCCTGGATAGCTTGGTGTATTGGATGACATAGATCGA	GATGTTGATGTTGTCCTGGATAGCTTGGTGTATTGGATGACATAGATCGA	-	-	-	-	-	-	-	NA	NA	NA	NA	NA	NA	NA	NA	NA	NA	NA	NA	NA	NA	NA	NA	1	UU	NA	-5.76231	-4.07177	0.000263127	0.054539	0.256
35	21	12	56G16	CD201318	CCACTATATCAACTTCATGCAAGGTATTCTGACAGTAGAATCATCTCCCT	CCACTATATCAACTTCATGCAAGGTATTCTGACAGTAGAATCATCTCCCT	Q4YW71	Q4YW71_PLABE	Biotin carboxylase subunit of acetyl CoA carboxylase, putative (Fragment)	980	35.0 (79)	1.6	-3	NA	NA	NA	NA	NA	NA	NA	NA	NA	NA	NA	NA	NA	NA	NA	NA	1	UU	NA	-5.4822	-4.07144	0.000263375	0.054539	0.255249
48	16	1	92P1	CL1173	TGAGGCTAGTATCCTATATGCTATATTAGTCAAACTAATCCCTCTATGGT	TGAGGCTAGTATCCTATATGCTATATTAGTCAAACTAATCCCTCTATGGT	Q5C3A3	Q5C3A3_SCHJA	SJCHGC09318 protein (Fragment)	513	164 (415)	5e-39	3	NA	NA	NA	NA	NA	NA	NA	NA	NA	NA	NA	NA	NA	NA	NA	NA	5e-39	SU	NA	-5.01506	-4.06905	0.000265197	0.054539	0.249738
18	12	17	38N20	CD126439	TGGACTAGGCACATATATGAATCAGCCCAAGTTGCTATATTTCAAAAGCA	TGGACTAGGCACATATATGAATCAGCCCAAGTTGCTATATTTCAAAAGCA	-	-	-	-	-	-	-	NA	NA	NA	NA	NA	NA	NA	NA	NA	NA	NA	NA	NA	NA	NA	NA	1	UU	NA	-4.36054	-4.06722	0.0002666	0.054539	0.245522
23	11	6	75O7	CONTIG6860	TTTCAATTATTTTAAGTTGCACTGCCACTTGGTATTCTCCCATTTTAGTG	TTTCAATTATTTTAAGTTGCACTGCCACTTGGTATTCTCCCATTTTAGTG	-	-	-	-	-	-	-	NA	NA	NA	NA	NA	NA	NA	NA	NA	NA	NA	NA	NA	NA	NA	NA	1	UU	NA	-4.74665	-4.06567	0.000267793	0.054539	0.241954
28	12	5	78D18	CONTIG7993	AAACCTTGGAAATAAGCGTTTAGAACATGTTCCCTATACGTCAGGTATAA	CCTTGGAAATAAGCGTTTAGAACATGTTCCCTATACGTCAGGTATAA	Q71DF4	Q71DF4_DROYA	CG4363 (Fragment)	304	37.7 (86)	0.15	-2	NA	NA	NA	NA	NA	NA	NA	NA	NA	NA	NA	NA	NA	NA	NA	NA	1	UU	NA	-4.60609	-4.06352	0.000269451	0.054563	0.237024
30	8	4	81B17	CONTIG9380	TCAGTAAAGTAATGATAGTACCCAACATAACTACCGTATCGGTGTTGCAG	TCAGTAAAGTAATGATAGTACCCAACATAACTACCGTATCGGTGTTGCAG	Q4QQF0	Q4QQF0_SCHMA	Hypothetical protein	375	97.4 (241)	9e-19	2	NA	NA	NA	NA	NA	NA	NA	NA	NA	NA	NA	NA	NA	NA	NA	NA	9e-19	SU	NA	-4.774	-4.05756	0.00027412	0.0549705	0.223296
34	22	8	70B4	CONTIG3942	TTGAGCTGAAATCCAACGATTTTAATGTCTAACTTCAGCCAGTTCATGAT	TTGAGCTGAAATCCAACGATTTTAATGTCTAACTTCAGCCAGTTCATGAT	Q468U8	Q468U8_METBA	Multidrug resistance ABC transporter	615	32.0 (71)	5.9	-2	NA	NA	NA	NA	NA	NA	NA	NA	NA	NA	NA	NA	NA	NA	NA	NA	1	UU	NA	-5.07554	-4.05695	0.000274599	0.0549705	0.2219
5	26	13	53M23	CD191990	AGAGACAACAGGATGCGAAAGTACTACACACAAGTCTTTTAAATACTAGG	GAGACAACAGGATGCGAAAGTACTACACACAAGTCTTTTAAATACTAGG	-	-	-	-	-	-	-	NA	NA	NA	NA	NA	NA	NA	NA	NA	NA	NA	NA	NA	NA	NA	NA	1	UU	NA	-6.33918	-4.05446	0.000276575	0.0549705	0.21617
13	26	11	60M9	CONTIG10948	GATGAAGTGAAAGATGACTTTTACCGAAATCTTTGTGAACTTCAAAAAGC	GATGAAGTGAAAGATGACTTTTACCGAAATCTTTGTGAACTTCAAAAAGC	Q5C387	Q5C387_SCHJA	SJCHGC03776 protein (Fragment)	157	128 (321)	6e-29	1	NA	NA	NA	NA	NA	NA	NA	NA	NA	NA	NA	NA	NA	NA	NA	NA	6e-29	SU	NA	-4.94842	-4.0528	0.000277898	0.0549705	0.212358
25	21	8	69M18	CONTIG3811	GTGATAATTCTTCTTGCGGTTGATTATCTCCTTGTACGACAAAGGTAGTG	GTGATAATTCTTCTTGCGGTTGATTATCTCCTTGTACGACAAAGGTAGTG	Q4QQE8	Q4QQE8_SCHMA	Endonuclease-reverse transcriptase	992	137 (346)	8e-32	-3	NA	NA	NA	NA	NA	NA	NA	NA	NA	NA	NA	NA	NA	NA	NA	NA	8e-32	AU	MGE/repetitive elements	-5.93179	-4.05115	0.000279219	0.0549705	0.208567
38	23	1	93J3	CL1451	TGTGCTTCAAGATTTTGAATGGTAGTCTAGTTTCGATTGACACATAAGTT	TGTGCTTCAAGATTTTGAATGGTAGTCTAGTTTCGATTGACACATAAGTT	Q5X8G5	Q5X8G5_LEGPA	Hypothetical protein	368	33.5 (75)	2.7	1	NA	NA	NA	NA	NA	NA	NA	NA	NA	NA	NA	NA	NA	NA	NA	NA	1	UU	NA	-4.84542	-4.04215	0.000286541	0.0559978	0.187882
20	3	19	31H8	CD089857	GATGACTTGGTAAGATGGTGAAGCCAACATAAGGTAGAAAAACAAGTCTA	GATGACTTGGTAAGATGGTGAAGCCAACATAAGGTAGAAAAACAAGTCTA	Q9N217	Q9N217_EULRU	Olfactory receptor (Fragment)	216	32.7 (73)	3.4	-2	NA	NA	NA	NA	NA	NA	NA	NA	NA	NA	NA	NA	NA	NA	NA	NA	1	UU	NA	-4.9471	-4.03751	0.000290387	0.0559978	0.177226
34	16	8	69J4	CONTIG3688	CAGTTTATTTCGCACCATTAAGTGAAGACTTTCTGGTTTGGCATAAAAAC	CAGTTTATTTCGCACCATTAAGTGAAGACTTTCTGGTTTGGCATAAAAAC	Q7RIX3	Q7RIX3_PLAYO	Hypothetical protein	1566	33.5 (75)	4	3	NA	NA	NA	NA	NA	NA	NA	NA	NA	NA	NA	NA	NA	NA	NA	NA	1	UU	NA	-4.18663	-4.03391	0.000293409	0.0559978	0.168951
12	3	10	60P22	CONTIG11045	ACAGACATGTGAAGAATGAAAAAGAACTGGAAAGAACTAGAAAAGAAGGC	CAGACATGTGAAGAATGAAAAAGAACTGGAAAGAACTAGAAAAGAAGGC	Q4QQE8	Q4QQE8_SCHMA	Endonuclease-reverse transcriptase	992	334 (856)	3e-90	1	Smp_125760	prokaryotic DNA topoisomerase, putative	NA	NA	+	1	5	NA	NA	NA	NA	NA	NA	NA	NA	NA	3e-90	SS	NA	-4.51769	-4.03285	0.000294307	0.0559978	0.16651
35	15	22	22C16	CD061139	GTTCTTCGGTCTTCCTCTTCTCCGTTTCTCTTTAGAATTCTATGTTACCG	GTTCTTCGGTCTTCCTCTTCTCCGTTTCTCTTTAGAATTCTATGTTACCG	Q5BSV8	Q5BSV8_SCHJA	SJCHGC03153 protein	67	60.1 (144)	2e-08	-3	NA	NA	NA	NA	NA	NA	NA	NA	NA	NA	NA	NA	NA	NA	NA	NA	1	UU	NA	-4.76658	-4.03269	0.000294444	0.0559978	0.166139
31	10	19	32C5	CD091466	CTCGACAAATGGTCTAAGTCATAATAGTTGCGTAAACGATGTGTTTGTCA	CTCGACAAATGGTCTAAGTCATAATAGTTGCGTAAACGATGTGTTTGTCA	Q7RQ69	Q7RQ69_PLAYO	Hypothetical protein	3623	32.3 (72)	7.8	1	NA	NA	NA	NA	NA	NA	NA	NA	NA	NA	NA	NA	NA	NA	NA	NA	1	UU	NA	-5.19659	-4.03032	0.000296449	0.0559978	0.160714
44	27	18	37L2	CD122295	GTTCCCAGCTAGCTAAAAAAACGGTGACAAATTTGCTTAATTTTTCTGTA	GTTCCCAGCTAGCTAAAAAAACGGTGACAAATTTGCTTAATTTTTCTGTA	Q6K3Y7	Q6K3Y7_ORYSA	Putative ubiquitin-protein ligase 1	3716	35.0 (79)	0.69	2	NA	NA	NA	NA	NA	NA	NA	NA	NA	NA	NA	NA	NA	NA	NA	NA	1	UU	NA	-5.53203	-4.02744	0.000298915	0.0559978	0.154091
23	25	12	57G7	CF496685	CAACTAATTGAAGACACTAAGTGGCATGGCTTAAAATCCACAAATTCATT	CAACTAATTGAAGACACTAAGTGGCATGGCTTAAAATCCACAAATTCATT	P22839	RECF_PROMI	DNA replication and repair protein recF	362	31.6 (70)	7.9	-3	NA	NA	NA	NA	NA	NA	NA	NA	NA	NA	NA	NA	NA	NA	NA	NA	1	UU	NA	-4.11851	-4.02615	0.000300027	0.0559978	0.151124
44	5	24	14L14	Contig5688	no data	GAGCTGCGATTTGATCTGTATTACAGAGTCCTTCATTCTGTTTAACAAT	Contig5688	-	UNKNOWN 3360	UNKNOWN 3360	-	OM0023349-AOP	-	NA	NA	NA	NA	NA	NA	NA	NA	NA	NA	NA	NA	NA	NA	NA	NA	1	UU	NA	-4.99511	-4.02593	0.000300218	0.0559978	0.150617
38	24	28	3N15	Contig1858	no data	GTTGAAGACAGTGAAACCTGATCATATGATGTCAGTGAGTGCCTCCTAC	Contig1858	-	SIMILAR TO MF3 TRANSCRIPTION FACTOR (6E-58)	SIMILAR TO MF3 TRANSCRIPTION FACTOR (6E-58)	-	OM0023327-AOP	-	Smp_126830, Smp_185510, Smp_157380, Smp_184180	NA	NA	NA	+	4	4	NA	NA	NA	NA	NA	NA	NA	NA	NA	1	US	NA	-4.56957	-4.0259	0.000300239	0.0559978	0.150559
12	15	23	19L10	SMU10109	no data	GATAGCAAATCAGTTGTTCATCGTAGTAGAGGAGTACACACGTTGGACG	SMU10109	-	SCHISTOSOMA MANSONI FEMALE-SPECIFIC REPETITIVE DNA, REPEAT W2	SCHISTOSOMA MANSONI FEMALE-SPECIFIC REPETITIVE DNA, REPEAT W2	-	OM0023338-AOP	-	NA	NA	NA	NA	NA	NA	NA	NA	NA	NA	NA	NA	NA	NA	NA	NA	1	UU	MGE/repetitive elements	-5.78987	-4.02334	0.000302453	0.0560928	0.144688
38	19	15	46J3	CD158817	CCATAATTTCGTATTAAAACACATTGATTGTCCCCATCTGTATTCTCGTT	CCATAATTTCGTATTAAAACACATTGATTGTCCCCATCTGTATTCTCGTT	-	-	-	-	-	-	-	NA	NA	NA	NA	NA	NA	NA	NA	NA	NA	NA	NA	NA	NA	NA	NA	1	UU	NA	-4.34086	-4.02094	0.000304548	0.0560928	0.139172
34	12	20	29B4	CD084932	CCACTGCTAGTCATTATCCGTCTCTGCTTAAAGTTGGAAACCTAAATAAT	CCACTGCTAGTCATTATCCGTCTCTGCTTAAAGTTGGAAACCTAAATAAT	-	-	-	-	-	-	-	NA	NA	NA	NA	NA	NA	NA	NA	NA	NA	NA	NA	NA	NA	NA	NA	1	UU	NA	-4.37094	-4.0169	0.0003081	0.0560928	0.129903
18	4	11	57N20	CF498886	ATGTTGTTCAATTGTAGAAACTCGGTTCTTGCTTTGCCGATCCTAACATT	TGTTGTTCAATTGTAGAAACTCGGTTCTTGCTTTGCCGATCCTAACATT	Q4QQE8	Q4QQE8_SCHMA	Endonuclease-reverse transcriptase	992	122 (307)	2e-27	-2	NA	NA	NA	NA	NA	NA	NA	NA	NA	NA	NA	NA	NA	NA	NA	NA	2e-27	AU	NA	-4.36585	-4.01674	0.000308239	0.0560928	0.129543
38	24	14	50F3	CD178430	CTTAGGGATAGTTTCTACGTTCCCCCATTGGTGAATTTATTAGTTACTCA	CTTAGGGATAGTTTCTACGTTCCCCCATTGGTGAATTTATTAGTTACTCA	Q4QBH7	Q4QBH7_LEIMA	Hypothetical protein	2898	31.6 (70)	8.4	1	NA	NA	NA	NA	NA	NA	NA	NA	NA	NA	NA	NA	NA	NA	NA	NA	1	UU	NA	-4.03389	-4.01478	0.000309981	0.0560928	0.125037
40	3	10	60P15	CONTIG11005	TATCTTCAAGCAACTTAAATGGCGAATCGGCATACATATTCAAACTCTTA	TATCTTCAAGCAACTTAAATGGCGAATCGGCATACATATTCAAACTCTTA	Q8T5G5	Q8T5G5_SCHJA	Polyprotein	1091	42.7 (99)	0.003	1	NA	NA	NA	NA	NA	NA	NA	NA	NA	NA	NA	NA	NA	NA	NA	NA	1	UU	NA	-4.86978	-4.01432	0.000310388	0.0560928	0.123989
44	1	21	24L2	CD069020	AACTAAATTCCAAAAGCTTGGATCATGTAAAGACCACAATGAGAAAACTG	CTAAATTCCAAAAGCTTGGATCATGTAAAGACCACAATGAGAAAACTG	-	-	-	-	-	-	-	NA	NA	NA	NA	NA	NA	NA	NA	NA	NA	NA	NA	NA	NA	NA	NA	1	UU	NA	-4.33919	-4.0112	0.000313187	0.0560928	0.116813
35	8	12	55G4	CD196973	AAAAAAAGAGAAAAGAACAGCTATTTGTGGCACACCTTCATGAGACAGTA	GAGAAAAGAACAGCTATTTGTGGCACACCTTCATGAGACAGTA	Q4QQD9	Q4QQD9_SCHMA	Reverse transcriptase (Fragment)	446	91.7 (226)	6e-18	-3	NA	NA	NA	NA	NA	NA	NA	NA	NA	NA	NA	NA	NA	NA	NA	NA	6e-18	AU	NA	-4.18999	-4.01095	0.000313412	0.0560928	0.116239
43	3	28	1K2	AF510338.1	no data	CCATACGTAATCAGATAATGCACTGAGTTGTCCCATAACATTCTCATAAT	AF510338.1	-	SCHISTOSOMA MANSONI ELASTASE 2A (CE-2A) GENE, PARTIAL CDS	SCHISTOSOMA MANSONI ELASTASE 2A (CE-2A) GENE, PARTIAL CDS	-	OM0023389-AOP	-	NA	NA	NA	NA	NA	NA	NA	NA	NA	NA	NA	NA	NA	NA	NA	NA	1	UU	NA	-6.19279	-4.00552	0.000318327	0.0565115	0.1038
32	2	17	37H17	CD121906	GTAAGAAATCCTTCAAAGACAACAATCTTTGTATATGGTCGATGAACATC	GTAAGAAATCCTTCAAAGACAACAATCTTTGTATATGGTCGATGAACATC	-	-	-	-	-	-	-	NA	NA	NA	NA	NA	NA	NA	NA	NA	NA	NA	NA	NA	NA	NA	NA	1	UU	NA	-5.1209	-4.00356	0.000320123	0.0565115	0.0993028
42	28	12	57N2	CF498543	CAAAACATCGCCCATAGAGGTAGGTGTTTGGATATATGTAACATATGTCT	CAAAACATCGCCCATAGAGGTAGGTGTTTGGATATATGTAACATATGTCT	Q5DBA5	Q5DBA5_SCHJA	SJCHGC09144 protein	240	62.4 (150)	4e-09	2	NA	NA	NA	NA	NA	NA	NA	NA	NA	NA	NA	NA	NA	NA	NA	NA	1	UU	NA	-4.17492	-4.00151	0.000322012	0.0565115	0.0946003
13	13	1	92A9	CL787	TATAGTGAATGTGAATGACTGTGTGCATTGGTCACATCCAGTCAGTATAG	TATAGTGAATGTGAATGACTGTGTGCATTGGTCACATCCAGTCAGTATAG	Q4XZV2	Q4XZV2_PLACH	Hypothetical protein	61	37.0 (84)	0.29	-2	NA	NA	NA	NA	NA	NA	NA	NA	NA	NA	NA	NA	NA	NA	NA	NA	1	UU	NA	-6.19523	-4.00138	0.00032213	0.0565115	0.0943078
15	26	13	53O21	CD192313	GTTCCTCTTTCATGAGGTTTATCAGGCGTAAGTAAGTAATTAGTGACTGG	GTTCCTCTTTCATGAGGTTTATCAGGCGTAAGTAAGTAATTAGTGACTGG	Q5DEY9	Q5DEY9_SCHJA	SJCHGC02887 protein	187	48.1 (113)	8e-05	-3	NA	NA	NA	NA	NA	NA	NA	NA	NA	NA	NA	NA	NA	NA	NA	NA	1	UU	NA	-4.78285	-3.99435	0.000328691	0.0572375	0.0781891
42	3	13	51B2	CD180843	AAACCGTGTTAACATGGCTTACAAGTTTAAATCATCAGAGAGGTTCTAGT	CCGTGTTAACATGGCTTACAAGTTTAAATCATCAGAGAGGTTCTAGT	Q4Y7B7	Q4Y7B7_PLACH	Hypothetical protein (Fragment)	92	32.0 (71)	5.8	1	NA	NA	NA	NA	NA	NA	NA	NA	NA	NA	NA	NA	NA	NA	NA	NA	1	UU	NA	-4.45414	-3.99349	0.000329499	0.0572375	0.0762277
46	9	6	75F1	CONTIG6558	AATACCACTGAAGAAATAGGCTGCGGTTATGAAAAATGTGGAAAGAACTA	TACCACTGAAGAAATAGGCTGCGGTTATGAAAAATGTGGAAAGAACTA	Q86F86	Q86F86_SCHJA	Clone ZZD10 mRNA sequence	215	97.8 (242)	1e-19	-3	Smp_002070	venom allergen-like (VAL) 4 protein	181	181	+	1	2	PF00188	SCP	IPR014044	SCP-like extracellular	-	SM00198	IPR001283	Allergen V5/Tpx-1 related	Cellular Component: extracellular region (GO:0005576)	1e-19	AS	GOI	-5.07567	-3.98863	0.000334121	0.0576176	0.0650905
34	16	13	52F16	CD186659	AAATAATACTGCTCTGTATAGGCAGTGATTAGGACTTCTCTCACAAAAGC	TAATACTGCTCTGTATAGGCAGTGATTAGGACTTCTCTCACAAAAGC	Q9F3H2	Q9F3H2_STRCO	Putative membrane protein	547	34.7 (78)	0.9	1	NA	NA	NA	NA	NA	NA	NA	NA	NA	NA	NA	NA	NA	NA	NA	NA	1	UU	NA	-4.19416	-3.98778	0.000334939	0.0576176	0.0631369
43	3	11	57K14	CF497731	GCCAATTACTGAAACTATTTGAAAAAGATGGAACAATAACCCCACTCTGA	GCCAATTACTGAAACTATTTGAAAAAGATGGAACAATAACCCCACTCTGA	Q5C394	Q5C394_SCHJA	SJCHGC09145 protein (Fragment)	367	52.4 (124)	4e-06	-1	NA	NA	NA	NA	NA	NA	NA	NA	NA	NA	NA	NA	NA	NA	NA	NA	1	UU	MGE/repetitive elements	-5.04708	-3.98603	0.00033662	0.057627	0.0591353
12	8	5	78D10	CONTIG7984	ATGTCTTCAGTGAGTTACTCTCTCAAAACACAAGTACGTCAACTCAACTG	TGTCTTCAGTGAGTTACTCTCTCAAAACACAAGTACGTCAACTCAACTG	Q8ID65	Q8ID65_PLAF7	Hypothetical protein PF13_0339	1813	43.9 (102)	0.005	-3	Smp_185900	hypothetical protein	NA	NA	+	1	1931	NA	NA	NA	NA	NA	NA	NA	NA	NA	1	US	NA	-6.08087	-3.98051	0.000341985	0.0579098	0.046494
43	12	1	91O14	CL741	GGCATGAATGAAATCACAGAGATTCAAGAACATAGGAGAAGATGGGTATA	NA	-	-	-	-	-	-	-	NA	NA	NA	NA	NA	NA	NA	NA	NA	NA	NA	NA	NA	NA	NA	NA	1	UU	NA	-4.95172	-3.97795	0.0003445	0.0579098	0.0406346
31	23	21	26O17	CD077845	TCACAGCATGAAATTAAGTCCAATCATGTGATTGACAGGTAAGAGGTGAA	TCACAGCATGAAATTAAGTCCAATCATGTGATTGACAGGTAAGAGGTGAA	Q9AK53	Q9AK53_STRCO	Hypothetical protein SCO4064	87	31.6 (70)	7.7	2	NA	NA	NA	NA	NA	NA	NA	NA	NA	NA	NA	NA	NA	NA	NA	NA	1	UU	NA	-4.47695	-3.97729	0.000345154	0.0579098	0.0391196
18	15	14	49F8	CD168253	ACCTTTGCCATTTTTTCAATAGTTTGAATGTTGAAGTCAACTCGAGACGA	CCTTTGCCATTTTTTCAATAGTTTGAATGTTGAAGTCAACTCGAGACGA	Q5KQ88	Q5KQ88_CRYNE	Expressed protein	985	32.3 (72)	4.5	-1	NA	NA	NA	NA	NA	NA	NA	NA	NA	NA	NA	NA	NA	NA	NA	NA	1	UU	NA	-4.16274	-3.97701	0.000345428	0.0579098	0.0384837
15	7	13	51C21	CD181630	CAAAATTGGCCTCTCAATGAATGTATGAATTACGGTGAATCAATGATTCA	CAAAATTGGCCTCTCAATGAATGTATGAATTACGGTGAATCAATGATTCA	Q9H8X0	Q9H8X0_HUMAN	Hypothetical protein FLJ13166	622	55.8 (133)	4e-07	1	Smp_124500	adamts (A disintegrin and metalloprotease, putative	NA	NA	+	1	4	NA	NA	NA	NA	NA	NA	NA	NA	NA	1	US	NA	-5.40172	-3.97439	0.000348027	0.0579098	0.0324924
16	2	4	80L21	CONTIG9225	TTGTCTTGACTTCTTTGTTTGTCCTTGACTGACCTCTGGTTTACTATATT	TTGTCTTGACTTCTTTGTTTGTCCTTGACTGACCTCTGGTTTACTATATT	Q4QQE8	Q4QQE8_SCHMA	Endonuclease-reverse transcriptase	992	147 (371)	2e-34	-2	NA	NA	NA	NA	NA	NA	NA	NA	NA	NA	NA	NA	NA	NA	NA	NA	2e-34	AU	MGE/repetitive elements	-4.83984	-3.97192	0.000350493	0.0579098	0.026846
6	10	20	28J23	CD083581	GGTGGTCTAGCTTCAGGTGAACCATGATCTCAACTAAGATTTTAAAAAAT	GGTGGTCTAGCTTCAGGTGAACCATGATCTCAACTAAGATTTTAAAAAAT	Q9TTS5	Q9TTS5_BOVIN	SCO-spondin (Fragment)	685	32.7 (73)	6.1	3	NA	NA	NA	NA	NA	NA	NA	NA	NA	NA	NA	NA	NA	NA	NA	NA	1	UU	NA	-4.39416	-3.97105	0.000351376	0.0579098	0.0248364
1	10	19	32A12	CD091238	GAGGAAACACACAAAATAGACAGTAATTAAGACAGCATTAATCGTGTGCA	GAGGAAACACACAAAATAGACAGTAATTAAGACAGCATTAATCGTGTGCA	Q4Z052	Q4Z052_PLABE	Hypothetical protein (Fragment)	906	32.0 (71)	5.9	-1	NA	NA	NA	NA	NA	NA	NA	NA	NA	NA	NA	NA	NA	NA	NA	NA	1	UU	NA	-6.34711	-3.97072	0.000351706	0.0579098	0.0240859
44	19	21	26P2	CD077799	TGCGAAAGAAATTATTAGTTCAAAATCGTAGCTATGTATCGTTGAGGCCA	TGCGAAAGAAATTATTAGTTCAAAATCGTAGCTATGTATCGTTGAGGCCA	Q87ME4	Q87ME4_VIBPA	Putative membrane-associated Zn-dependent protease	452	32.0 (71)	5.7	-3	NA	NA	NA	NA	NA	NA	NA	NA	NA	NA	NA	NA	NA	NA	NA	NA	1	UU	NA	-5.18477	-3.96858	0.000353861	0.0579098	0.0192
26	21	17	39N18	CD130011	TTCGTATCGAAGATTCTGACTTAAATGTTGGTTGACAGTTGCTTCGAGTT	TTCGTATCGAAGATTCTGACTTAAATGTTGGTTGACAGTTGCTTCGAGTT	Q4QQE8	Q4QQE8_SCHMA	Endonuclease-reverse transcriptase	992	163 (413)	1e-39	1	NA	NA	NA	NA	NA	NA	NA	NA	NA	NA	NA	NA	NA	NA	NA	NA	1e-39	SU	NA	-4.77619	-3.96784	0.000354613	0.0579098	0.0175029
26	23	14	50B6	CD171451	TGAAAAGAAAGCCCACATTAACGTTGTACTCTAGGTGAATACATATCACA	TGAAAAGAAAGCCCACATTAACGTTGTACTCTAGGTGAATACATATCACA	Q4N5K3	Q4N5K3_THEPA	Hypothetical protein	708	31.2 (69)	9.8	-1	NA	NA	NA	NA	NA	NA	NA	NA	NA	NA	NA	NA	NA	NA	NA	NA	1	UU	NA	-4.23629	-3.96232	0.000360258	0.0580316	0.00487554
39	19	23	19K15	SCMFSP	no data	GGTGGTAGTAAAGGCAACAATTATGGAAAGGGTAAGGGTGGTGGCAAA	SCMFSP	-	S.MANSONI FEMALE SPECIFIC POLYPEPTIDE MRNA	S.MANSONI FEMALE SPECIFIC POLYPEPTIDE MRNA	-	OM0023376-AOP	-	Smp_131110.1, Smp_131110.7, Smp_131110.6, Smp_131110.5, Smp_131110.4	NA	NA	NA	+	5	4	NA	NA	NA	NA	NA	NA	NA	NA	NA	1	US	NA	-4.01047	-3.96042	0.000362224	0.0580316	0.000525156
38	6	12	54N15	CD195512	ATTCGGGAAAAGAAGCTTGCGTCTTGGTCTGTTTTAAACTTTTCATTAAT	TTCGGGAAAAGAAGCTTGCGTCTTGGTCTGTTTTAAACTTTTCATTAAT	Q4QQD7	Q4QQD7_SCHMA	Reverse transcriptase	394	43.1 (100)	0.003	-3	NA	NA	NA	NA	NA	NA	NA	NA	NA	NA	NA	NA	NA	NA	NA	NA	1	UU	NA	-3.94626	-3.95995	0.000362707	0.0580316	-0.000539899
28	1	6	74H6	CONTIG6084	GATCTAGAATGACCACTCATTTTAGATGCCTCTAAACCATTTTGTCTAGA	GATCTAGAATGACCACTCATTTTAGATGCCTCTAAACCATTTTGTCTAGA	Q5D9Q3	Q5D9Q3_SCHJA	SJCHGC09200 protein	223	159 (402)	1e-37	-3	Smp_000280	similar to female-specific protein 800 (fs800)	222	NA	-	1	3	PF08034	TES	IPR012615	Trematode Eggshell Synthesis	-	NA	NA	NA	NA	1e-37	AA	NA	-5.44578	-3.95828	0.00036444	0.0580316	-0.00435013
41	24	12	57A2	CD202811	AAGACTTTCAGTCCGTTTCCAGGTTTGTTGATCAAAATATCTACTCTTGT	GACTTTCAGTCCGTTTCCAGGTTTGTTGATCAAAATATCTACTCTTGT	Q4QQE6	Q4QQE6_SCHMA	Endonuclease-reverse transcriptase	831	38.9 (89)	0.047	-2	NA	NA	NA	NA	NA	NA	NA	NA	NA	NA	NA	NA	NA	NA	NA	NA	1	UU	NA	-5.1395	-3.95609	0.000366735	0.0580316	-0.00937109
35	9	8	68O4	CONTIG3407	TCCACGAGGGGTAACAGTCATAAGTAAGTAAGTTAATTGCGATCAATGAT	NA	Q4QQE8	Q4QQE8_SCHMA	Endonuclease-reverse transcriptase	992	68.2 (165)	2e-10	1	NA	NA	NA	NA	NA	NA	NA	NA	NA	NA	NA	NA	NA	NA	NA	NA	1	UU	MGE/repetitive elements	-4.88848	-3.95522	0.00036765	0.0580316	-0.0113633
31	10	5	78K5	CONTIG8196	GAGCAGAGAACGTACAAGGCAAATACACAGAAGCAAATAGGTATTTAATT	GAGCAGAGAACGTACAAGGCAAATACACAGAAGCAAATAGGTATTTAATT	Q4QQE8	Q4QQE8_SCHMA	Endonuclease-reverse transcriptase	992	116 (290)	3e-25	1	NA	NA	NA	NA	NA	NA	NA	NA	NA	NA	NA	NA	NA	NA	NA	NA	3e-25	SU	MGE/repetitive elements	-4.37019	-3.95501	0.000367869	0.0580316	-0.0118399
40	10	19	32D3	CD091348	TCCAGTGTCCTCTGATTTTCATTTAAACCCAAAATGATTTCAATCTGTGA	TCCAGTGTCCTCTGATTTTCATTTAAACCCAAAATGATTTCAATCTGTGA	-	-	-	-	-	-	-	NA	NA	NA	NA	NA	NA	NA	NA	NA	NA	NA	NA	NA	NA	NA	NA	1	UU	NA	-4.55813	-3.95293	0.000370057	0.0580316	-0.0165798
26	26	21	27J6	CD079858	GAATGAAATGCATGTTCTGGATTCTTCAGCTAGTCAAAACCTATTATTCC	GAATGAAATGCATGTTCTGGATTCTTCAGCTAGTCAAAACCTATTATTCC	Q5VHR7	Q5VHR7_SCHMA	Ftz-F1 interacting protein	788	103 (256)	7e-21	3	NA	NA	NA	NA	NA	NA	NA	NA	NA	NA	NA	NA	NA	NA	NA	NA	7e-21	SU	NA	-4.69359	-3.9529	0.000370098	0.0580316	-0.0166684
27	27	8	70G18	CONTIG4129	GATATAGCCTAGCTCCAAACCTAGTCTGCGATGAAATTAGTTATGAGAAC	GATATAGCCTAGCTCCAAACCTAGTCTGCGATGAAATTAGTTATGAGAAC	Q4E0S9	Q4E0S9_TRYCR	Hypothetical protein	683	32.0 (71)	5.8	2	NA	NA	NA	NA	NA	NA	NA	NA	NA	NA	NA	NA	NA	NA	NA	NA	1	UU	NA	-5.49799	-3.94957	0.000373628	0.0582574	-0.0242599
39	3	10	60O15	CONTIG11007	GGTATGAGGCGTAAGTAAGTAAGTAATAACAAATTAGCGACAGCTTTGGC	GGTATGAGGCGTAAGTAAGTAAGTAATAACAAATTAGCGACAGCTTTGGC	Q4QQE8	Q4QQE8_SCHMA	Endonuclease-reverse transcriptase	992	391 (1005)	e-107	1	NA	NA	NA	NA	NA	NA	NA	NA	NA	NA	NA	NA	NA	NA	NA	NA	1	UU	NA	-5.40894	-3.94845	0.000374825	0.0582574	-0.0268173
42	1	10	60J14	CONTIG10877	AGATAACGGGGATCGTCTACTGAAACTGTACACAGTCTACAATCTGTTTC	GATAACGGGGATCGTCTACTGAAACTGTACACAGTCTACAATCTGTTTC	O76213	O76213_SCHMA	Reverse transcriptase (Fragment)	321	187 (475)	8e-47	3	NA	NA	NA	NA	NA	NA	NA	NA	NA	NA	NA	NA	NA	NA	NA	NA	8e-47	SU	NA	-4.02604	-3.9441	0.000379514	0.0587286	-0.0367579
30	23	20	30F5	CD087217	GCTTTTCATGGTGGTCTAGTTTAATTGACTCATGAATTCAGCTAATGAAT	GCTTTTCATGGTGGTCTAGTTTAATTGACTCATGAATTCAGCTAATGAAT	-	-	-	-	-	-	-	NA	NA	NA	NA	NA	NA	NA	NA	NA	NA	NA	NA	NA	NA	NA	NA	1	UU	NA	-4.39813	-3.93832	0.000385831	0.0587332	-0.0499577
38	25	18	37B3	CD120181	CTATACCAAAAACCGACGTATTCAAATCGGTACATCGATCTCAACTCTTC	CTATACCAAAAACCGACGTATTCAAATCGGTACATCGATCTCAACTCTTC	Q23515	Q23515_CAEEL	Trehalose 6-phosphate synthase protein 1	1294	32.0 (71)	5.8	-3	NA	NA	NA	NA	NA	NA	NA	NA	NA	NA	NA	NA	NA	NA	NA	NA	1	UU	NA	-4.161	-3.93671	0.000387608	0.0587332	-0.0536323
23	7	19	31G19	CD089812	TTCCAGCTGAAGAGAAAATTAGAAAAACATGTTGAAAGTGGATAGGACAC	TTCCAGCTGAAGAGAAAATTAGAAAAACATGTTGAAAGTGGATAGGACAC	Q4QQE8	Q4QQE8_SCHMA	Endonuclease-reverse transcriptase	992	84.0 (206)	1e-15	3	NA	NA	NA	NA	NA	NA	NA	NA	NA	NA	NA	NA	NA	NA	NA	NA	1e-15	SU	NA	-4.40496	-3.93414	0.00039046	0.0587332	-0.059494
26	2	16	41B6	CD133685	GAGTTTACTGCGCAGCAGTTCGTTCCGTCATCATCATGATTTCAACTATC	GAGTTTACTGCGCAGCAGTTCGTTCCGTCATCATCATGATTTCAACTATC	Q5BT27	Q5BT27_SCHJA	SJCHGC02953 protein (Fragment)	77	33.9 (76)	1.5	-2	NA	NA	NA	NA	NA	NA	NA	NA	NA	NA	NA	NA	NA	NA	NA	NA	1	UU	NA	-4.21397	-3.93383	0.000390809	0.0587332	-0.0602072
31	15	1	92K5	CL1069	GATCTAACTTCAATTGACTCATGCTTCCAACTATGAAAATAAAACCTAAA	GATCTAACTTCAATTGACTCATGCTTCCAACTATGAAAATAAAACCTAAA	Q4Z136	Q4Z136_PLABE	Hypothetical protein (Fragment)	949	41.6 (96)	0.03	-3	NA	NA	NA	NA	NA	NA	NA	NA	NA	NA	NA	NA	NA	NA	NA	NA	1	UU	NA	-4.97334	-3.93184	0.000393034	0.0587332	-0.0647479
32	23	13	53D17	CD189186	ACCAAGTAATGAAGGTTTAAATCCTACAGGAACCATTATTTCCCACAAGA	CCAAGTAATGAAGGTTTAAATCCTACAGGAACCATTATTTCCCACAAGA	Q7RH19	Q7RH19_PLAYO	Hypothetical protein	657	34.7 (78)	0.91	3	NA	NA	NA	NA	NA	NA	NA	NA	NA	NA	NA	NA	NA	NA	NA	NA	1	UU	NA	-6.02037	-3.93056	0.00039448	0.0587332	-0.0676841
30	20	7	73B5	CONTIG5433	AGTACATTTTCCGCTAGAACTTACCATAATTTTCCAAGCTACATCGTCAA	GTACATTTTCCGCTAGAACTTACCATAATTTTCCAAGCTACATCGTCAA	Q5MF40	Q5MF40_PINTH	NADH dehydrogenase subunit 6 (Fragment)	186	33.1 (74)	5	-1	NA	NA	NA	NA	NA	NA	NA	NA	NA	NA	NA	NA	NA	NA	NA	NA	1	UU	NA	-5.24426	-3.92982	0.000395312	0.0587332	-0.0693687
14	24	12	57B9	CF493130	CAACGCAAGTCAATTACCTCTCGAAAGTACAAGGTTGGCTAAAAACGAAT	CAACGCAAGTCAATTACCTCTCGAAAGTACAAGGTTGGCTAAAAACGAAT	Q6IFU3	Q6IFU3_SCHMA	Pol polyprotein (Fragment)	1057	287 (735)	1e-76	-3	NA	NA	NA	NA	NA	NA	NA	NA	NA	NA	NA	NA	NA	NA	NA	NA	1e-76	AU	NA	-5.19742	-3.92943	0.000395752	0.0587332	-0.070258
42	12	19	32J2	CD092348	TACTCGATTTCAAAAATGAAGTTGTCGAACCCTAGTAGGTCACAACAAAC	TACTCGATTTCAAAAATGAAGTTGTCGAACCCTAGTAGGTCACAACAAAC	Q6CNE7	Q6CNE7_KLULA	Similarities with sp|P36166 Saccharomyces cerevisiae YKR090w singleton	625	32.3 (72)	4.4	-2	NA	NA	NA	NA	NA	NA	NA	NA	NA	NA	NA	NA	NA	NA	NA	NA	1	UU	NA	-4.17126	-3.92921	0.000396	0.0587332	-0.0707592
24	5	21	24L19	CD068968	AACCTATTGGACCATTACTGGACAGAAGAGAATAGTTTCAGGAGAGACGG	CCTATTGGACCATTACTGGACAGAAGAGAATAGTTTCAGGAGAGACGG	Q4QQE8	Q4QQE8_SCHMA	Endonuclease-reverse transcriptase	992	42.7 (99)	0.003	1	NA	NA	NA	NA	NA	NA	NA	NA	NA	NA	NA	NA	NA	NA	NA	NA	1	UU	NA	-4.50794	-3.92739	0.000398061	0.0587332	-0.0749102
43	5	17	38C2	CD124247	TCGGCAAATCAAGGACAGCATCCCTACAGTTGTAGAACATATGGAACCCA	TCGGCAAATCAAGGACAGCATCCCTACAGTTGTAGAACATATGGAACCCA	Q4QQE8	Q4QQE8_SCHMA	Endonuclease-reverse transcriptase	992	230 (587)	2e-59	3	NA	NA	NA	NA	NA	NA	NA	NA	NA	NA	NA	NA	NA	NA	NA	NA	2e-59	SU	NA	-4.17266	-3.9252	0.000400551	0.0587332	-0.0798977
38	22	12	56J15	CD201689	CTGATCATATTGATTTTACAGCGCTAGGATTTCAGTGAAATGTGGTAACT	CTGATCATATTGATTTTACAGCGCTAGGATTTCAGTGAAATGTGGTAACT	-	-	-	-	-	-	-	NA	NA	NA	NA	NA	NA	NA	NA	NA	NA	NA	NA	NA	NA	NA	NA	1	UU	NA	-4.55468	-3.92423	0.000401668	0.0587332	-0.0821237
14	5	21	24J21	CD068500	ATTATACTGTGCAATACGGACCATCATTGTGCAGAAACGAATTGAATAAA	TTATACTGTGCAATACGGACCATCATTGTGCAGAAACGAATTGAATAAA	Q4QQE8	Q4QQE8_SCHMA	Endonuclease-reverse transcriptase	992	73.6 (179)	2e-12	-2	NA	NA	NA	NA	NA	NA	NA	NA	NA	NA	NA	NA	NA	NA	NA	NA	2e-12	AU	MGE/repetitive elements	-4.34461	-3.92161	0.000404678	0.0587332	-0.0880936
37	28	15	47I3	CD162683	TAAGAGCAGATAAGGGTTTATCGAAACCCAAATATATCGAGTACAGGTTT	TAAGAGCAGATAAGGGTTTATCGAAACCCAAATATATCGAGTACAGGTTT	Q4PCB5	Q4PCB5_USTMA	Hypothetical protein	489	31.6 (70)	7.7	2	NA	NA	NA	NA	NA	NA	NA	NA	NA	NA	NA	NA	NA	NA	NA	NA	1	UU	NA	-4.38906	-3.921	0.000405384	0.0587332	-0.0894887
16	10	5	78L9	CONTIG8200	CATCCAGATGACAAACAAAGGAGATCTGAGTAAATGTGAAAGCTACAAAG	CATCCAGATGACAAACAAAGGAGATCTGAGTAAATGTGAAAGCTACAAAG	Q5DEY9	Q5DEY9_SCHJA	SJCHGC02887 protein	187	48.1 (113)	8e-05	2	NA	NA	NA	NA	NA	NA	NA	NA	NA	NA	NA	NA	NA	NA	NA	NA	1	UU	NA	-5.61373	-3.92079	0.00040562	0.0587332	-0.0899526
18	20	8	69J20	CONTIG3706	CATGAATCAATTGAAGCTAGACCATCATAGAAAACCTAAAAGCACTAGAC	CATGAATCAATTGAAGCTAGACCATCATAGAAAACCTAAAAGCACTAGAC	-	-	-	-	-	-	-	NA	NA	NA	NA	NA	NA	NA	NA	NA	NA	NA	NA	NA	NA	NA	NA	1	UU	NA	-4.58416	-3.92041	0.000406062	0.0587332	-0.0908244
31	18	12	56K5	CD201777	CCGATAAAGATTCACCACCTTAGTTTTCGATTTGCCATACGTATTTTGTA	CCGATAAAGATTCACCACCTTAGTTTTCGATTTGCCATACGTATTTTGTA	Q8T5G5	Q8T5G5_SCHJA	Polyprotein	1091	73.9 (180)	1e-12	3	NA	NA	NA	NA	NA	NA	NA	NA	NA	NA	NA	NA	NA	NA	NA	NA	1e-12	SU	NA	-4.71269	-3.91892	0.000407789	0.0587431	-0.0942175
27	22	17	40C6	CD131261	GGTCACATCTAAATTACATCAATCTCGAAACAGAAGAGATGACGGTTGTT	GGTCACATCTAAATTACATCAATCTCGAAACAGAAGAGATGACGGTTGTT	O81613	O81613_ARATH	F8M12.14 protein	320	33.1 (74)	5	2	NA	NA	NA	NA	NA	NA	NA	NA	NA	NA	NA	NA	NA	NA	NA	NA	1	UU	NA	-5.17242	-3.91218	0.000415699	0.0596153	-0.109582
39	10	11	58C15	CF500777	TGGTGTGAATGAAACAATCTGTGAAGACGACAGGATGCAAATCAATAAAA	TGGTGTGAATGAAACAATCTGTGAAGACGACAGGATGCAAATCAATAAAA	Q5C394	Q5C394_SCHJA	SJCHGC09145 protein (Fragment)	367	33.9 (76)	1.6	-2	NA	NA	NA	NA	NA	NA	NA	NA	NA	NA	NA	NA	NA	NA	NA	NA	1	UU	NA	-4.71494	-3.91091	0.000417208	0.0596153	-0.112478
47	26	1	93G13	CL1375	CATAAATATTGGTACAAGAAAGCACCAGATAAATATGCGCTTCACAAATC	CATAAATATTGGTACAAGAAAGCACCAGATAAATATGCGCTTCACAAATC	Q6IFU2	Q6IFU2_SCHMA	Pol polyprotein	1227	70.9 (172)	5e-11	-1	NA	NA	NA	NA	NA	NA	NA	NA	NA	NA	NA	NA	NA	NA	NA	NA	5e-11	AU	NA	-3.87072	-3.90912	0.000419343	0.0596797	-0.11656
15	28	19	34C9	CD097289	TAACCTACTGTGACAGAGAATAAACCAGCTTCCAGATGAAAAGTAAGTTG	TAACCTACTGTGACAGAGAATAAACCAGCTTCCAGATGAAAAGTAAGTTG	Q4QQE8	Q4QQE8_SCHMA	Endonuclease-reverse transcriptase	992	72.4 (176)	5e-12	1	NA	NA	NA	NA	NA	NA	NA	NA	NA	NA	NA	NA	NA	NA	NA	NA	5e-12	SU	NA	-4.83655	-3.90602	0.000423069	0.0597617	-0.123634
38	3	11	57J15	CF497490	CCGAGTTGAGGATGTTAGATGACTCTCCATGTTTGGTCATCGTCGTCTCC	CCGAGTTGAGGATGTTAGATGACTCTCCATGTTTGGTCATCGTCGTCTCC	-	-	-	-	-	-	-	NA	NA	NA	NA	NA	NA	NA	NA	NA	NA	NA	NA	NA	NA	NA	NA	1	UU	NA	-3.99479	-3.90322	0.000426455	0.0597617	-0.130009
39	17	12	56G3	CD201253	GCTTATGTGTACAAATTGCATGAATCTCGACATGTGTAATTATGCACTTG	GCTTATGTGTACAAATTGCATGAATCTCGACATGTGTAATTATGCACTTG	-	-	-	-	-	-	-	NA	NA	NA	NA	NA	NA	NA	NA	NA	NA	NA	NA	NA	NA	NA	NA	1	UU	NA	-4.52809	-3.90318	0.000426502	0.0597617	-0.130099
45	17	8	69M1	CONTIG3820	GCGACTCCAGAATAGTGTCATTTACTTCATTTCCTAATAAGTCTTCGCCC	GCGACTCCAGAATAGTGTCATTTACTTCATTTCCTAATAAGTCTTCGCCC	-	-	-	-	-	-	-	NA	NA	NA	NA	NA	NA	NA	NA	NA	NA	NA	NA	NA	NA	NA	NA	1	UU	NA	-4.79295	-3.90213	0.000427773	0.0597617	-0.132477
22	11	22	22B7	CD060745	GTTTTCGTAGTCGATCGAATTTCGTTTTTGAATTTGCAGTTCAGCTACTA	GTTTTCGTAGTCGATCGAATTTCGTTTTTGAATTTGCAGTTCAGCTACTA	Q59NL1	Q59NL1_CANAL	Hypothetical protein	362	33.1 (74)	2.6	2	NA	NA	NA	NA	NA	NA	NA	NA	NA	NA	NA	NA	NA	NA	NA	NA	1	UU	NA	-4.9252	-3.89891	0.000431713	0.0597617	-0.13981
42	25	8	70N2	CONTIG4309	AAAGTATGTCCTATTTACTTCCAACGTCTTTTCGTAATTTGCTCAGTTGG	GTATGTCCTATTTACTTCCAACGTCTTTTCGTAATTTGCTCAGTTGG	Q5BSV8	Q5BSV8_SCHJA	SJCHGC03153 protein	67	44.7 (104)	0.002	1	NA	NA	NA	NA	NA	NA	NA	NA	NA	NA	NA	NA	NA	NA	NA	NA	1	UU	NA	-4.46336	-3.89807	0.000432757	0.0597617	-0.141741
20	8	1	91P8	CL711	CAAAACACATTCCGTTCTCAGCTGAAACCTCACCGTGAACACCGTAGATG	CAAAACACATTCCGTTCTCAGCTGAAACCTCACCGTGAACACCGTAGATG	Q6PYV0	Q6PYV0_SCHJA	Egg protein CP422	92	53.5 (127)	2e-06	-2	Smp_113900	egg protein CP422-like	NA	NA	-	1	1	NA	NA	NA	NA	NA	NA	NA	NA	NA	1	UA	NA	-5.11808	-3.8978	0.000433085	0.0597617	-0.142347
10	12	14	48J22	CD166221	GGAGTGATCGGATATAGATGAATTGCACCATGTTTCCGTAATAAGTACAA	GGAGTGATCGGATATAGATGAATTGCACCATGTTTCCGTAATAAGTACAA	Q4QQE0	Q4QQE0_SCHMA	Endonuclease-reverse transcriptase	1067	72.8 (177)	3e-12	2	NA	NA	NA	NA	NA	NA	NA	NA	NA	NA	NA	NA	NA	NA	NA	NA	3e-12	SU	NA	-4.27771	-3.89669	0.000434462	0.0597617	-0.144887
41	25	11	60I2	CONTIG10861	CCACTAACTCGGTTAAAGCGATGTACATTCACTTTTCATCCTTTCAATTT	CCACTAACTCGGTTAAAGCGATGTACATTCACTTTTCATCCTTTCAATTT	P08563	POLS_RUBVM	Structural polyprotein [Contains: Nucleocapsid protein C; Membrane glycoprotein	992	35.0 (79)	3	2	NA	NA	NA	NA	NA	NA	NA	NA	NA	NA	NA	NA	NA	NA	NA	NA	1	UU	NA	-4.21967	-3.89617	0.000435096	0.0597617	-0.146053
26	21	12	56F18	CD201218	CTCACCAGTATTCTCTATTGAACTTCTGTTCTATGCAATCCTTTTCCAGT	CTCACCAGTATTCTCTATTGAACTTCTGTTCTATGCAATCCTTTTCCAGT	Q4Z707	Q4Z707_PLABE	Hypothetical protein	50	32.7 (73)	3.4	3	NA	NA	NA	NA	NA	NA	NA	NA	NA	NA	NA	NA	NA	NA	NA	NA	1	UU	NA	-4.25969	-3.89383	0.000438003	0.0599287	-0.151378
14	2	1	90F21	CL42	GGTTTAGCCGATGAAAGTGTTATCTCTAAAAGTATGTCAACGACAAAGTT	GGTTTAGCCGATGAAAGTGTTATCTCTAAAAGTATGTCAACGACAAAGTT	Q5C3C6	Q5C3C6_SCHJA	SJCHGC03094 protein (Fragment)	132	78.2 (191)	2e-13	2	NA	NA	NA	NA	NA	NA	NA	NA	NA	NA	NA	NA	NA	NA	NA	NA	2e-13	SU	NA	-4.93736	-3.88994	0.000442878	0.0603626	-0.16023
27	25	28	4C6	Contig1975	no data	GTGTGTCAGAGGACAGTGTTTGCAGTCGAAAGAACAATGTGTAGATAATG	Contig1975	-	UNKNOWN 937	UNKNOWN 937	hypothetical	OM0023386-AOP	-	Smp_183470, Smp_182940	NA	NA	NA	+	2	4	NA	NA	NA	NA	NA	NA	NA	NA	NA	1	US	NA	-4.92859	-3.88699	0.000446617	0.0604609	-0.166954
39	18	8	69C15	CONTIG3556	ACTTCCATACCTGACTTCATTGGTTCAGCTTGTACGGTTTTAGGTCCTGC	CTTCCATACCTGACTTCATTGGTTCAGCTTGTACGGTTTTAGGTCCTGC	Q4QQE8	Q4QQE8_SCHMA	Endonuclease-reverse transcriptase	992	110 (274)	4e-23	-1	NA	NA	NA	NA	NA	NA	NA	NA	NA	NA	NA	NA	NA	NA	NA	NA	4e-23	AU	NA	-5.15524	-3.88558	0.000448408	0.0604609	-0.170155
20	4	13	51H8	CD182172	GGGGACTTTTATCGAGAGCTATCTTGAATCCATCGAGTTTGTCAGTATCT	GGGGACTTTTATCGAGAGCTATCTTGAATCCATCGAGTTTGTCAGTATCT	Q4QQE8	Q4QQE8_SCHMA	Endonuclease-reverse transcriptase	992	73.6 (179)	2e-12	-2	NA	NA	NA	NA	NA	NA	NA	NA	NA	NA	NA	NA	NA	NA	NA	NA	2e-12	AU	NA	-4.99163	-3.88534	0.000448718	0.0604609	-0.170707
44	8	11	58L2	CF502716	CTACCAGTGGTTGGATACTTTATGTCTCATCAGTCAAAGTTGACCATTCC	CTACCAGTGGTTGGATACTTTATGTCTCATCAGTCAAAGTTGACCATTCC	Q5BT13	Q5BT13_SCHJA	SJCHGC03000 protein (Fragment)	112	62.0 (149)	5e-09	-2	NA	NA	NA	NA	NA	NA	NA	NA	NA	NA	NA	NA	NA	NA	NA	NA	1	UU	NA	-4.95184	-3.88134	0.00045385	0.0609208	-0.179802
14	23	12	56N21	CD202452	ACTGGTGCATATGGATATTTTGATTTTGTGAAACTAGAAGTTTTGCCTGG	CTGGTGCATATGGATATTTTGATTTTGTGAAACTAGAAGTTTTGCCTGG	Q6AA69	Q6AA69_PROAC	Alpha-amylase 3 (EC 3.2.1.1)	411	33.9 (76)	1.5	-2	Smp_146950	expressed protein	5808	5808	+	1	8	PF00047; PF00053; PF00057; PF07679; PF07686	I-set; ig; Laminin_EGF; Ldl_recept_a; V-set	IPR002049; IPR002172; IPR013098; IPR013106; IPR013151	EGF-like, laminin; Immunoglobulin; Immunoglobulin I-set; Immunoglobulin V-set; Low density lipoprotein-receptor, class A	-	SM00192; SM00408; SM00409	IPR002172; IPR003598; IPR003599	Immunoglobulin subtype; Immunoglobulin subtype 2; Low density lipoprotein-receptor, class A	-	1	US	NA	-6.19962	-3.87895	0.000456948	0.0610037	-0.185244
15	4	17	37O21	CD123501	TATATGCGCTACACAAGTCTCATTTGATTTCGATGAGAGCTGTGATACTG	TATATGCGCTACACAAGTCTCATTTGATTTCGATGAGAGCTGTGATACTG	Q6ZP83	Q6ZP83_HUMAN	Hypothetical protein FLJ26336	236	40.0 (92)	0.048	3	NA	NA	NA	NA	NA	NA	NA	NA	NA	NA	NA	NA	NA	NA	NA	NA	1	UU	NA	-4.43193	-3.87821	0.00045791	0.0610037	-0.186926
23	5	13	51K7	CD183644	TCGCACGCTTGTCAACTAATCAGGTGATAGAATAACTTTTGTCTCTCTAG	TCGCACGCTTGTCAACTAATCAGGTGATAGAATAACTTTTGTCTCTCTAG	Q9NG57	Q9NG57_PLAFA	CG1 protein	939	34.3 (77)	1.2	3	NA	NA	NA	NA	NA	NA	NA	NA	NA	NA	NA	NA	NA	NA	NA	NA	1	UU	NA	-4.76341	-3.87275	0.000465069	0.0617253	-0.199332
44	1	19	30P14	CD088663	GGAAGATACAAGTATACAACACCAAGTGAATACTCTGTTTGGTTAAGCGA	GGAAGATACAAGTATACAACACCAAGTGAATACTCTGTTTGGTTAAGCGA	Q33T60	Q33T60_9GAMM	Peptidoglycan-binding domain 1 precursor	458	31.2 (69)	9.8	-1	NA	NA	NA	NA	NA	NA	NA	NA	NA	NA	NA	NA	NA	NA	NA	NA	1	UU	NA	-4.90722	-3.87049	0.00046806	0.0617563	-0.204459
38	1	23	17F15	Contig6936	no data	CACTGATTGTACCAGTCTATAAGAAGGATAAAAGTCCTCTTACGACAATC	Contig6936	-	SIMILAR TO POLYPROTEIN (1E-05)	SIMILAR TO POLYPROTEIN (1E-05)	-	OM0023380-AOP	-	NA	NA	NA	NA	NA	NA	NA	NA	NA	NA	NA	NA	NA	NA	NA	NA	1	UU	NA	-4.50914	-3.86834	0.000470939	0.0617563	-0.209363
30	16	20	29N5	CD086274	AAGTCACTGAAACTTAATACTTGGAGGAAGATAGAAAGTGTGTTTCCGTC	GTCACTGAAACTTAATACTTGGAGGAAGATAGAAAGTGTGTTTCCGTC	Q68H72	Q68H72_9CLOT	60 kDa chaperonin (Fragment)	184	32.0 (71)	9.2	-1	NA	NA	NA	NA	NA	NA	NA	NA	NA	NA	NA	NA	NA	NA	NA	NA	1	UU	NA	-4.2933	-3.86742	0.000472173	0.0617563	-0.211456
28	14	8	69D6	CONTIG3517	CAACAACTTAATTGATATATCCGTTCTGTACACCTGACACAGACATCATA	CAACAACTTAATTGATATATCCGTTCTGTACACCTGACACAGACATCATA	Q6ZSA2	Q6ZSA2_HUMAN	Hypothetical protein FLJ45698	415	40.0 (92)	0.14	-2	NA	NA	NA	NA	NA	NA	NA	NA	NA	NA	NA	NA	NA	NA	NA	NA	1	UU	NA	-4.50183	-3.86733	0.000472293	0.0617563	-0.21166
26	21	15	46B18	CD156651	CATCAGATCATTCACACTTGCTTCGTTTCATATGGCCAAGTAATTATAGG	CATCAGATCATTCACACTTGCTTCGTTTCATATGGCCAAGTAATTATAGG	Q420K6	Q420K6_DESHA	Tripartite ATP-independent periplasmic transporters, DctQ component precursor	177	32.0 (71)	5.8	-3	Smp_150770	teneurin and n-acetylglucosamine-1-phosphodiester alpha-n-acetylglucosaminidase, putative	2950	2950	+	1	2	PF00008; PF07974	EGF; EGF_2	IPR006209; IPR013111	EGF-like; EGF, extracellular	-	SM00181	IPR006210	EGF	-	1	US	NA	-4.44137	-3.86604	0.000474016	0.0617563	-0.214572
34	26	12	57J4	CF497345	AATCATTCTCCACAGTCAAGAAACTTATCACAAAAGCAACATTGCTCTCA	TCATTCTCCACAGTCAAGAAACTTATCACAAAAGCAACATTGCTCTCA	Q6IFU3	Q6IFU3_SCHMA	Pol polyprotein (Fragment)	1057	100 (249)	1e-20	-1	NA	NA	NA	NA	NA	NA	NA	NA	NA	NA	NA	NA	NA	NA	NA	NA	1e-20	AU	NA	-4.46817	-3.86001	0.000482202	0.0623016	-0.228267
12	8	18	34P22	CD112348	AATAAGAACACCTTTGTATGGTTTTAAACCGGTTGTAACTGTTCTATGGG	TAAGAACACCTTTGTATGGTTTTAAACCGGTTGTAACTGTTCTATGGG	Q8I271	Q8I271_PLAF7	Hypothetical protein PFA0350c	543	31.6 (70)	7.6	-3	NA	NA	NA	NA	NA	NA	NA	NA	NA	NA	NA	NA	NA	NA	NA	NA	1	UU	NA	-4.67422	-3.85723	0.000486026	0.0623016	-0.234584
38	3	13	51B3	CD180856	AGTTTAAACTGTTTGGTACCCAACAAAAGCACCATTAATCATTTCTATTC	GTTTAAACTGTTTGGTACCCAACAAAAGCACCATTAATCATTTCTATTC	-	-	-	-	-	-	-	NA	NA	NA	NA	NA	NA	NA	NA	NA	NA	NA	NA	NA	NA	NA	NA	1	UU	NA	-4.35346	-3.85684	0.000486567	0.0623016	-0.235474
18	8	19	31J20	CD090200	CAGTCCTTGACAATCCTTTCCAGTTGTTTTTAGATGCTACCCATTATTTT	CAGTCCTTGACAATCCTTTCCAGTTGTTTTTAGATGCTACCCATTATTTT	Q5BSV8	Q5BSV8_SCHJA	SJCHGC03153 protein	67	34.3 (77)	1.2	1	NA	NA	NA	NA	NA	NA	NA	NA	NA	NA	NA	NA	NA	NA	NA	NA	1	UU	NA	-4.92652	-3.85671	0.000486749	0.0623016	-0.235773
34	19	15	46J4	CD158617	GCCTAATTGTGACAGTGCTCAAAGTTGTTTCATACCTTAAGTAGTTTTGG	GCCTAATTGTGACAGTGCTCAAAGTTGTTTCATACCTTAAGTAGTTTTGG	-	-	-	-	-	-	-	NA	NA	NA	NA	NA	NA	NA	NA	NA	NA	NA	NA	NA	NA	NA	NA	1	UU	NA	-4.49038	-3.85495	0.000489184	0.0623016	-0.239765
39	22	8	70C3	CONTIG3967	GATCGATGAATCAGTCTGTGGATGAGTCGGTGTAGTTGATGTTGTCGGTT	GATCGATGAATCAGTCTGTGGATGAGTCGGTGTAGTTGATGTTGTCGGTT	Q47TA2	Q47TA2_THEFY	Surface protein from Gram-positive cocci, anchor region precursor	302	37.7 (86)	0.11	-3	Smp_192060	expressed protein	NA	NA	-	1	4	NA	NA	NA	NA	NA	NA	NA	NA	NA	1	UA	NA	-4.58398	-3.85313	0.000491716	0.0623016	-0.243893
13	21	16	43000000000	CD143157	TGTTTGTATGATTGGTTGGATGTTTGCAGTGTTGCATGTATGAGTATGTT	TGTTTGTATGATTGGTTGGATGTTTGCAGTGTTGCATGTATGAGTATGTT	Q4YBB2	Q4YBB2_PLABE	Hypothetical protein	107	41.2 (95)	0.01	-2	NA	NA	NA	NA	NA	NA	NA	NA	NA	NA	NA	NA	NA	NA	NA	NA	1	UU	NA	-5.28143	-3.85203	0.000493252	0.0623016	-0.246389
18	1	19	30N20	CD088378	TCTAGGGAGTATTGAACAGCTGTTTTAGTCCTAGTATAAGATTTCTCTTA	TCTAGGGAGTATTGAACAGCTGTTTTAGTCCTAGTATAAGATTTCTCTTA	Q5BT27	Q5BT27_SCHJA	SJCHGC02953 protein (Fragment)	77	48.9 (115)	9e-05	-1	NA	NA	NA	NA	NA	NA	NA	NA	NA	NA	NA	NA	NA	NA	NA	NA	1	UU	NA	-4.40052	-3.85069	0.000495126	0.0623016	-0.249422
18	15	18	35J20	CD114822	TGAAGTTCGTTGATGTAACTTGTAGAAGACGTGTGTTAAGATGAACTCCA	TGAAGTTCGTTGATGTAACTTGTAGAAGACGTGTGTTAAGATGAACTCCA	Q5BR20	Q5BR20_SCHJA	SJCHGC09721 protein	91	37.7 (86)	0.11	3	NA	NA	NA	NA	NA	NA	NA	NA	NA	NA	NA	NA	NA	NA	NA	NA	1	UU	NA	-5.19486	-3.84985	0.000496315	0.0623016	-0.25134
30	22	14	49N17	CD170363	GGGTTTCCAATTCCAAATGGTGTTACATACTGCTTATGTCTGTCGACATA	GGGTTTCCAATTCCAAATGGTGTTACATACTGCTTATGTCTGTCGACATA	-	-	-	-	-	-	-	NA	NA	NA	NA	NA	NA	NA	NA	NA	NA	NA	NA	NA	NA	NA	NA	1	UU	NA	-4.11299	-3.84907	0.000497414	0.0623016	-0.253108
35	11	9	65O4	CONTIG1655	TAGGGCATTTGGAAATCTTGTAGGTTCAGACATTTCTGCAAAATCATCAA	TAGGGCATTTGGAAATCTTGTAGGTTCAGACATTTCTGCAAAATCATCAA	Q3IKC9	Q3IKC9_PSEHT	Putative basic aminoacid decarboxylase (Could be ornithine decarboxylase) (EC 4.	635	36.6 (83)	0.48	-2	NA	NA	NA	NA	NA	NA	NA	NA	NA	NA	NA	NA	NA	NA	NA	NA	1	UU	NA	-5.43336	-3.84898	0.00049754	0.0623016	-0.253312
18	25	11	60J8	CONTIG10871	ATACTGGTCTTGGATAGACAACAAACGTCGATATTAAGACTTTCTTAAGA	TACTGGTCTTGGATAGACAACAAACGTCGATATTAAGACTTTCTTAAGA	O76213	O76213_SCHMA	Reverse transcriptase (Fragment)	321	193 (491)	3e-48	-1	NA	NA	NA	NA	NA	NA	NA	NA	NA	NA	NA	NA	NA	NA	NA	NA	3e-48	AU	NA	-4.59719	-3.8469	0.000500489	0.0624501	-0.258038
39	3	13	51C3	CD181481	AAAAGCGCTTAAGAATAAATGCATCTGCACTATCGTCACAAATTTTTGAG	GCGCTTAAGAATAAATGCATCTGCACTATCGTCACAAATTTTTGAG	Q3MJT3	Q3MJT3_SCHJA	SJCHGC05140 protein	87	36.6 (83)	0.24	3	NA	NA	NA	NA	NA	NA	NA	NA	NA	NA	NA	NA	NA	NA	NA	NA	1	UU	NA	-3.75476	-3.84066	0.000509415	0.0631512	-0.272177
28	10	10	61L18	CONTIG11440	GTTGTTGGTGTATCGTCCCCAAAAATCGAACCCCCTATAACATATTGTAT	GTTGTTGGTGTATCGTCCCCAAAAATCGAACCCCCTATAACATATTGTAT	Q95AS9	Q95AS9_CHASI	NADH dehydrogenase subunit F (Fragment)	695	31.2 (69)	9.8	1	Smp_123100	hypothetical protein	NA	NA	-	1	2	NA	NA	NA	NA	NA	NA	NA	NA	NA	1	UA	NA	-4.27655	-3.83814	0.000513069	0.0631512	-0.277894
6	8	11	58J11	CF502292	GGCATGAATGAAATCACAGAGATTCAAGAACATAGGAGAAGATGGGTATA	GGCATGAATGAAATCACAGAGATTCAAGAACATAGGAGAAGATGGGTATA	Q4QQE8	Q4QQE8_SCHMA	Endonuclease-reverse transcriptase	992	175 (444)	1e-42	3	NA	NA	NA	NA	NA	NA	NA	NA	NA	NA	NA	NA	NA	NA	NA	NA	1e-42	SU	NA	-4.9834	-3.83811	0.000513115	0.0631512	-0.277965
42	4	12	54F14	CD193619	GGTTTATGGAGTTATTGAATGTTACTGAGATCACGAACTGAGTTAAGTTG	GGTTTATGGAGTTATTGAATGTTACTGAGATCACGAACTGAGTTAAGTTG	Q5R6J1	S6A19_PONPY	Sodium-dependent neutral amino acid transporter B(0) (System B(0) neutral amino	634	31.6 (70)	7.6	3	NA	NA	NA	NA	NA	NA	NA	NA	NA	NA	NA	NA	NA	NA	NA	NA	1	UU	NA	-5.12001	-3.83803	0.000513236	0.0631512	-0.278155
16	1	10	60L21	CONTIG10906	TTTAGATGTCCAACTAACCAGGAGAATAGACGGAACATTAAAAAGAGGAT	TTTAGATGTCCAACTAACCAGGAGAATAGACGGAACATTAAAAAGAGGAT	Q4QQD7	Q4QQD7_SCHMA	Reverse transcriptase	394	272 (695)	3e-72	3	NA	NA	NA	NA	NA	NA	NA	NA	NA	NA	NA	NA	NA	NA	NA	NA	3e-72	SU	NA	-5.093	-3.83535	0.00051715	0.0634126	-0.284231
23	2	11	57G19	CF496783	CGGTGCCTACTTGTACCAATATTCGCGTGTTCAAATAAAATAAAATCATG	CGGTGCCTACTTGTACCAATATTCGCGTGTTCAAATAAAATAAAATCATG	Q8ILK9	Q8ILK9_PLAF7	DNA-directed DNA polymerase, putative	1236	35.4 (80)	1.2	-1	NA	NA	NA	NA	NA	NA	NA	NA	NA	NA	NA	NA	NA	NA	NA	NA	1	UU	NA	-4.22464	-3.83155	0.000522748	0.063878	-0.292843
39	19	5	79O3	CONTIG8797	TAGTGGTTCGTTTCTCAGTGAATACTAAGCACTTGTGATAATCGATTCCC	TAGTGGTTCGTTTCTCAGTGAATACTAAGCACTTGTGATAATCGATTCCC	-	-	-	-	-	-	-	NA	NA	NA	NA	NA	NA	NA	NA	NA	NA	NA	NA	NA	NA	NA	NA	1	UU	NA	-5.48268	-3.82676	0.000529878	0.0645268	-0.303679
32	1	23	17H17	Contig6950	no data	TAAGATTCTGTGGAAATTCATTTAAAACAGAGAAGGCTTCGTCGATTTAA	Contig6950	-	UNKNOWN 4360	UNKNOWN 4360	-	OM0023380-AOP	-	NA	NA	NA	NA	NA	NA	NA	NA	NA	NA	NA	NA	NA	NA	NA	NA	1	UU	NA	-4.58158	-3.82474	0.000532918	0.0645509	-0.308255
23	18	28	3G7	Contig1557	no data	GAGACCCACTCTTTGAAAAATGAAACAGTCACTCACACTCGTCTTCTTAG	Contig1557	-	SIMILAR TO FEMALE SPECIFIC EGGSHELL PROTEIN (ORF-RF2) 2E-32	SIMILAR TO FEMALE SPECIFIC EGGSHELL PROTEIN (ORF-RF2) 2E-32	-	OM0023335-AOP	-	NA	NA	NA	NA	NA	NA	NA	NA	NA	NA	NA	NA	NA	NA	NA	NA	1	UU	NA	-4.91274	-3.8219	0.000537225	0.0645509	-0.314693
44	4	11	57P14	CF499421	CATATTGAAGATCCTGACTTTGATATTGACTGACAGCTGTTTTGAGTTCC	CATATTGAAGATCCTGACTTTGATATTGACTGACAGCTGTTTTGAGTTCC	Q4QQE8	Q4QQE8_SCHMA	Endonuclease-reverse transcriptase	992	188 (477)	6e-47	1	NA	NA	NA	NA	NA	NA	NA	NA	NA	NA	NA	NA	NA	NA	NA	NA	6e-47	SU	NA	-4.4944	-3.82187	0.000537262	0.0645509	-0.314748
47	4	11	57O13	CF499093	CTAAAACATCTGTGGTCAAAAACTAGTAGCTTACGAGTATCTTGTACTCT	CTAAAACATCTGTGGTCAAAAACTAGTAGCTTACGAGTATCTTGTACTCT	Q8T5G5	Q8T5G5_SCHJA	Polyprotein	1091	233 (594)	2e-60	-3	NA	NA	NA	NA	NA	NA	NA	NA	NA	NA	NA	NA	NA	NA	NA	NA	2e-60	AU	NA	-4.22475	-3.82181	0.000537362	0.0645509	-0.314897
14	22	16	43J9	CD145333	TCTGAGGAGGTAATCATTCAAACCTTCGGGTTCAGTTGTTTTCTATTTAA	TCTGAGGAGGTAATCATTCAAACCTTCGGGTTCAGTTGTTTTCTATTTAA	Q4N174	Q4N174_THEPA	Hypothetical protein	1625	32.3 (72)	4.8	-1	NA	NA	NA	NA	NA	NA	NA	NA	NA	NA	NA	NA	NA	NA	NA	NA	1	UU	NA	-4.29599	-3.81829	0.000542736	0.0648018	-0.322857
25	28	12	57M6	CF498156	CAGTGTTTCTCCCTAACCTTATGATTTACCGTACCAGTAGATATCACTAA	CAGTGTTTCTCCCTAACCTTATGATTTACCGTACCAGTAGATATCACTAA	Q8T5G5	Q8T5G5_SCHJA	Polyprotein	1091	89.4 (220)	3e-17	3	NA	NA	NA	NA	NA	NA	NA	NA	NA	NA	NA	NA	NA	NA	NA	NA	3e-17	SU	NA	-4.90494	-3.81805	0.000543108	0.0648018	-0.323405
14	24	19	33F21	CD094110	TCGACCAAATTATCATACGATGGGATCCCAACATAACATGAAAACCATAA	TCGACCAAATTATCATACGATGGGATCCCAACATAACATGAAAACCATAA	-	-	-	-	-	-	-	NA	NA	NA	NA	NA	NA	NA	NA	NA	NA	NA	NA	NA	NA	NA	NA	1	UU	NA	-4.52838	-3.81203	0.000552433	0.0655614	-0.337022
43	19	5	79O2	CONTIG8822	CTGACTATAAATATTGATTAACGCTTGCTTAAAGTGAGTTGGTTTCCCCG	CTGACTATAAATATTGATTAACGCTTGCTTAAAGTGAGTTGGTTTCCCCG	Q88HZ0	Q88HZ0_PSEPK	Rieske 2Fe-2S family protein	341	33.5 (75)	2.2	-2	NA	NA	NA	NA	NA	NA	NA	NA	NA	NA	NA	NA	NA	NA	NA	NA	1	UU	NA	-4.22282	-3.81156	0.000553175	0.0655614	-0.338096
34	28	17	40J16	CD132044	AAATAAATAAATCAGCAACAGGTTCCAAGCCTTTCATGATGTACTCAGTT	TAAATAAATCAGCAACAGGTTCCAAGCCTTTCATGATGTACTCAGTT	Q4QQE8	Q4QQE8_SCHMA	Endonuclease-reverse transcriptase	992	101 (252)	6e-21	-1	NA	NA	NA	NA	NA	NA	NA	NA	NA	NA	NA	NA	NA	NA	NA	NA	6e-21	AU	NA	-4.59025	-3.80759	0.000559411	0.0659062	-0.347063
20	6	16	41P8	CD136886	GAATTGGAGGTACCCAGTGATAGAGATTTAACAGTAGTGTCTACTTCGAA	GAATTGGAGGTACCCAGTGATAGAGATTTAACAGTAGTGTCTACTTCGAA	Q5C6Z8	Q5C6Z8_SCHJA	SJCHGC09006 protein (Fragment)	206	125 (315)	3e-28	-1	NA	NA	NA	NA	NA	NA	NA	NA	NA	NA	NA	NA	NA	NA	NA	NA	3e-28	AU	NA	4.04918	3.80717	0.000560076	0.0659062	-0.348012
37	19	23	19I15	SCMEGGA	no data	CGTAATATGTATTTGAATAATGATGCACTTAGTGAGGCACAACTCTTCAA	SCMEGGA	-	S.MANSONI EGGSHELL PROTEIN (F10) GENE, COMPLETE CDS	S.MANSONI EGGSHELL PROTEIN (F10) GENE, COMPLETE CDS	-	OM0023376-AOP	-	NA	NA	NA	NA	NA	NA	NA	NA	NA	NA	NA	NA	NA	NA	NA	NA	1	UU	NA	-5.35329	-3.80617	0.000561664	0.0659062	-0.350277
31	7	8	68K5	CONTIG3322	ATGAACGAGAACAGAGGTGAAGACAACCATTTGTATTTTAATACGCGTAT	TGAACGAGAACAGAGGTGAAGACAACCATTTGTATTTTAATACGCGTAT	Q8NB63	Q8NB63_HUMAN	Hypothetical protein FLJ34185	124	52.8 (125)	3e-06	2	NA	NA	NA	NA	NA	NA	NA	NA	NA	NA	NA	NA	NA	NA	NA	NA	1	UU	NA	-4.4614	-3.80372	0.000565574	0.066146	-0.355826
31	7	24	15C5	Contig5815	no data	TTGATGTCTTCTTGTTCTTCTTTTCTTGAATCTTATTCGGGGTTTCGA	Contig5815	-	UNKNOWN 3450	UNKNOWN 3450	hypothetical	OM0023352-AOP	-	NA	NA	NA	NA	NA	NA	NA	NA	NA	NA	NA	NA	NA	NA	NA	NA	1	UU	NA	-5.16452	-3.80135	0.000569378	0.0661562	-0.361188
19	25	25	13K20	Contig5250	no data	TCGACTTATGTAGCAGATGGTTCTAGTTTTCAAGTGAGATATCTGGATA	Contig5250	-	SIMILAR TO ASPARTIC PROTEINASE PRECURSOR (EC 3.4.23.-) 6E-22	SIMILAR TO ASPARTIC PROTEINASE PRECURSOR (EC 3.4.23.-) 6E-22	-	OM0023332-AOP	-	Smp_018800, Smp_132470, Smp_132480, Smp_136830.1, Smp_136830.2	NA	NA	NA	+	5	1	NA	NA	NA	NA	NA	NA	NA	NA	NA	1	US	NA	-4.84999	-3.80134	0.000569395	0.0661562	-0.361211
30	2	12	54N5	CD195339	AACCCGGGTTTAATAAGAGCACTTCTCAGATTAAGAGCTATCTCAGAAAG	CCCGGGTTTAATAAGAGCACTTCTCAGATTAAGAGCTATCTCAGAAAG	Q5BSA3	Q5BSA3_SCHJA	SJCHGC05284 protein	77	47.8 (112)	0.0003	-1	NA	NA	NA	NA	NA	NA	NA	NA	NA	NA	NA	NA	NA	NA	NA	NA	1	UU	NA	-4.13134	-3.7986	0.000573823	0.0664529	-0.367409
32	12	27	5L17	Contig2587	no data	CACATGAACAATATAAACTCTTCAAGTCAGAACTTAATAAACTGAGTTCA	Contig2587	-	UNKNOWN 1422	UNKNOWN 1422	-	OM0023333-AOP	-	NA	NA	NA	NA	NA	NA	NA	NA	NA	NA	NA	NA	NA	NA	NA	NA	1	UU	NA	4.53649	3.79596	0.000578118	0.0667321	-0.373373
43	9	16	41G14	CD135017	CTTGTAGCTAGTCACGAGTAAGCATATGATTGTTATTAGTTTGGGAGGTT	CTTGTAGCTAGTCACGAGTAAGCATATGATTGTTATTAGTTTGGGAGGTT	Q5BSF5	Q5BSF5_SCHJA	SJCHGC04561 protein (Fragment)	113	35.4 (80)	0.53	-1	NA	NA	NA	NA	NA	NA	NA	NA	NA	NA	NA	NA	NA	NA	NA	NA	1	UU	NA	-4.92131	-3.79319	0.000582661	0.0669726	-0.379635
26	22	16	43J6	CD144947	ACTCTTAACCTTTAGACGGTGGTGAAATTTCATGGATTCGTTGAAGTTAG	CTCTTAACCTTTAGACGGTGGTGAAATTTCATGGATTCGTTGAAGTTAG	Q55IP4	Q55IP4_CRYNE	Hypothetical protein	205	32.0 (71)	6.7	2	NA	NA	NA	NA	NA	NA	NA	NA	NA	NA	NA	NA	NA	NA	NA	NA	1	UU	NA	-3.9306	-3.79021	0.000587578	0.0669726	-0.386357
22	12	24	15F19	Contig6096	no data	CCTCCACAATAAAGAGGATATTCGTGGGTTTTTATATTTGACAAAACGTA	Contig6096	-	UNKNOWN 3644	UNKNOWN 3644	-	OM0023345-AOP	-	NA	NA	NA	NA	NA	NA	NA	NA	NA	NA	NA	NA	NA	NA	NA	NA	1	UU	NA	-5.59445	-3.78898	0.000589613	0.0669726	-0.389123
42	6	15	44J14	CD149544	TGAAGTTCTTATCTTACGTGCGGTATAACTTATGCCTCATACCTCTTACG	TGAAGTTCTTATCTTACGTGCGGTATAACTTATGCCTCATACCTCTTACG	Q5CX83	Q5CX83_CRYPV	Hypothetical protein	964	33.5 (75)	2	-3	NA	NA	NA	NA	NA	NA	NA	NA	NA	NA	NA	NA	NA	NA	NA	NA	1	UU	NA	-4.49939	-3.78886	0.000589824	0.0669726	-0.389408
19	3	11	57K20	CF497804	AATAACTAATAAATGTGACTGCTGTTTCCACAGCTGTTCGTATGTCTTTC	TAACTAATAAATGTGACTGCTGTTTCCACAGCTGTTCGTATGTCTTTC	Q8T5G5	Q8T5G5_SCHJA	Polyprotein	1091	123 (308)	2e-27	2	NA	NA	NA	NA	NA	NA	NA	NA	NA	NA	NA	NA	NA	NA	NA	NA	2e-27	SU	NA	-4.53289	-3.78863	0.000590199	0.0669726	-0.389916
11	10	11	58C22	CF500921	GATTTGGATTTCATAGATGACCTAGTCCTTCTACCAATACACACCAACAA	GATTTGGATTTCATAGATGACCTAGTCCTTCTACCAATACACACCAACAA	Q4QQE8	Q4QQE8_SCHMA	Endonuclease-reverse transcriptase	992	87.8 (216)	9e-17	1	NA	NA	NA	NA	NA	NA	NA	NA	NA	NA	NA	NA	NA	NA	NA	NA	9e-17	SU	MGE/repetitive elements	-4.90127	-3.78739	0.000592276	0.0669726	-0.392727
18	17	18	36B8	CD116710	CGGTATGATTGCATTAGTCGTCTGTCAATAATTTGTTTGCAGATTTGAAC	CGGTATGATTGCATTAGTCGTCTGTCAATAATTTGTTTGCAGATTTGAAC	Q6CYY9	Q6CYY9_ERWCT	Putative membrane protein	548	33.9 (76)	2.9	-3	NA	NA	NA	NA	NA	NA	NA	NA	NA	NA	NA	NA	NA	NA	NA	NA	1	UU	NA	-4.30132	-3.78481	0.000596608	0.0669726	-0.398556
43	7	8	68K2	CONTIG3285	ATACCATGTTTGGCTGTTAAGAAAATCGAAAGATTAGTTGATCGTGTAGT	TACCATGTTTGGCTGTTAAGAAAATCGAAAGATTAGTTGATCGTGTAGT	Q86EQ1	Q86EQ1_SCHJA	Clone ZZD1549 mRNA sequence	383	552 (1422)	e-156	3	Smp_149920	protein phophatase methylesterase -related	739	NA	-	1	786	PF00561; PF08547	Abhydrolase_1; CIA30	IPR000073; IPR013857	Alpha/beta hydrolase fold-1; NADH:ubiquinone oxidoreductase complex I intermediate-associated protein 30	-	NA	NA	NA	NA	1	UA	NA	-4.83488	-3.78362	0.000598615	0.0669726	-0.401243
14	8	13	51F21	CD181890	ACCATACCTCTCTACATACAAGCTTCAAGAACACTAACAAGATGTGATTG	CCATACCTCTCTACATACAAGCTTCAAGAACACTAACAAGATGTGATTG	-	-	-	-	-	-	-	NA	NA	NA	NA	NA	NA	NA	NA	NA	NA	NA	NA	NA	NA	NA	NA	1	UU	NA	-5.60219	-3.78202	0.000601314	0.0669726	-0.404841
38	21	17	39N15	CD130239	TTGATGAAGTATTATGGCCCAAGTTGGTATAGAATAGATGGAATGTGGCT	TTGATGAAGTATTATGGCCCAAGTTGGTATAGAATAGATGGAATGTGGCT	Q5TQI7	Q5TQI7_ANOGA	ENSANGP00000025512 (Fragment)	202	33.1 (74)	2.6	-2	NA	NA	NA	NA	NA	NA	NA	NA	NA	NA	NA	NA	NA	NA	NA	NA	1	UU	NA	-4.44938	-3.78198	0.00060139	0.0669726	-0.404941
22	16	26	9J7	Contig3990	no data	GTAAGGTAATCACCAACATTGAAGAACTCAAGAACAGGTGGATAGAACTC	Contig3990	-	SIMILAR TO POLYPROTEIN (2E-07) POSSIBLE ANTISENSE	SIMILAR TO POLYPROTEIN (2E-07) POSSIBLE ANTISENSE	-	OM0023398-AOP	-	NA	NA	NA	NA	NA	NA	NA	NA	NA	NA	NA	NA	NA	NA	NA	NA	1	UU	NA	-4.53287	-3.7808	0.000603399	0.0669726	-0.407609
19	5	19	31O8	CD090979	TCAGTAGTGACTGGCTTCAAGACTTATTTCCTAGAGTTCTAGTAAGAAGC	TCAGTAGTGACTGGCTTCAAGACTTATTTCCTAGAGTTCTAGTAAGAAGC	-	-	-	-	-	-	-	NA	NA	NA	NA	NA	NA	NA	NA	NA	NA	NA	NA	NA	NA	NA	NA	1	UU	NA	-4.68921	-3.78023	0.000604357	0.0669726	-0.408879
38	9	15	45F3	CD153487	GTATGTCATTGAAAATTCTCATTTGCAACTACTTTTCAGTGAGAAAAAAC	GTATGTCATTGAAAATTCTCATTTGCAACTACTTTTCAGTGAGAAAAAAC	Q44815	Q44815_BORBU	REP- protein	161	36.6 (83)	0.31	3	NA	NA	NA	NA	NA	NA	NA	NA	NA	NA	NA	NA	NA	NA	NA	NA	1	UU	NA	-4.55379	-3.77857	0.000607196	0.0669726	-0.412627
24	2	14	47D19	CD161502	ACAATCCTCTTCTATTTCACTTCCTGTTTACTTCTGTTAGATCTTCTTGG	CAATCCTCTTCTATTTCACTTCCTGTTTACTTCTGTTAGATCTTCTTGG	-	-	-	-	-	-	-	NA	NA	NA	NA	NA	NA	NA	NA	NA	NA	NA	NA	NA	NA	NA	NA	1	UU	NA	-5.08111	-3.77817	0.000607884	0.0669726	-0.413533
35	3	14	47G16	CD162369	CATGTTAGACCACTTTGTCGTCTTGAACACCGTAATTGAACTTTGCTTAT	CATGTTAGACCACTTTGTCGTCTTGAACACCGTAATTGAACTTTGCTTAT	-	-	-	-	-	-	-	NA	NA	NA	NA	NA	NA	NA	NA	NA	NA	NA	NA	NA	NA	NA	NA	1	UU	NA	-4.82083	-3.77778	0.00060855	0.0669726	-0.414409
38	28	12	57N3	CF498559	GGTGATTTTCTCAAATGGCCACACCTTAAGTTTCTTTCTTAAAGGTCTAA	GGTGATTTTCTCAAATGGCCACACCTTAAGTTTCTTTCTTAAAGGTCTAA	Q8T5G5	Q8T5G5_SCHJA	Polyprotein	1091	45.8 (107)	0.0006	1	NA	NA	NA	NA	NA	NA	NA	NA	NA	NA	NA	NA	NA	NA	NA	NA	1	UU	NA	-3.73984	-3.77556	0.000612386	0.0670676	-0.419435
22	15	13	52B19	CD185595	GACAGAGATATGAAAGATAACTGTCCACTTGAGATGGTTAGGCCACGTGT	GACAGAGATATGAAAGATAACTGTCCACTTGAGATGGTTAGGCCACGTGT	Q8T5G5	Q8T5G5_SCHJA	Polyprotein	1091	59.7 (143)	3e-08	2	NA	NA	NA	NA	NA	NA	NA	NA	NA	NA	NA	NA	NA	NA	NA	NA	1	UU	NA	-3.77776	-3.77388	0.000615283	0.0670676	-0.42321
18	10	11	58B20	CF499785	CAAAGAAGTACATTAACCTCATAAAGGCTCTTTACTCGAACAGAACTGGT	CAAAGAAGTACATTAACCTCATAAAGGCTCTTTACTCGAACAGAACTGGT	Q8T5G5	Q8T5G5_SCHJA	Polyprotein	1091	141 (356)	8e-33	1	NA	NA	NA	NA	NA	NA	NA	NA	NA	NA	NA	NA	NA	NA	NA	NA	8e-33	SU	NA	-4.28858	-3.7729	0.000616981	0.0670676	-0.425415
23	17	16	42G19	CD139291	AACTATAGGACACAACGAAGAAAAAGGGCAGAGAAATATGGTAAAACAGA	CTATAGGACACAACGAAGAAAAAGGGCAGAGAAATATGGTAAAACAGA	Q4QQE8	Q4QQE8_SCHMA	Endonuclease-reverse transcriptase	992	98.6 (244)	5e-20	1	NA	NA	NA	NA	NA	NA	NA	NA	NA	NA	NA	NA	NA	NA	NA	NA	5e-20	SU	NA	-4.67378	-3.7729	0.000616984	0.0670676	-0.425418
39	21	22	23K3	CD066069	GTTTATGTGCTACTAAGAAAAGAAATCTTTCTCCTACATGCGTCTAAGCT	GTTTATGTGCTACTAAGAAAAGAAATCTTTCTCCTACATGCGTCTAAGCT	Q5D9Y3	Q5D9Y3_SCHJA	SJCHGC03243 protein	144	32.0 (71)	8.2	-3	NA	NA	NA	NA	NA	NA	NA	NA	NA	NA	NA	NA	NA	NA	NA	NA	1	UU	NA	-4.54353	-3.76659	0.00062807	0.0679896	-0.439664
34	24	18	36N16	CD119132	TTGAGTTTTGATTGAGATCATGAATCGACTAGTATTAGGCCACCATTGAA	TTGAGTTTTGATTGAGATCATGAATCGACTAGTATTAGGCCACCATTGAA	Q7N6R8	Q7N6R8_PHOLL	Protein ModF	491	33.5 (75)	2.3	-2	NA	NA	NA	NA	NA	NA	NA	NA	NA	NA	NA	NA	NA	NA	NA	NA	1	UU	NA	-4.39422	-3.76589	0.000629303	0.0679896	-0.441232
39	9	13	51K15	CD183740	AAATTCATCATTTAACTTATGCAACTCACTGTACAAATGTGGCTTACTGA	TTCATCATTTAACTTATGCAACTCACTGTACAAATGTGGCTTACTGA	Q5Y4N8	Q5Y4N8_RAT	EMR1	932	32.0 (71)	5.9	1	NA	NA	NA	NA	NA	NA	NA	NA	NA	NA	NA	NA	NA	NA	NA	NA	1	UU	NA	-4.15201	-3.76476	0.000631307	0.0679989	-0.443776
23	1	17	37C19	CD120641	GTAAAATGGCTGCAAAATAAAGTATATGAACATGCGAATGATAAACAGAG	GTAAAATGGCTGCAAAATAAAGTATATGAACATGCGAATGATAAACAGAG	Q8I0U9	Q8I0U9_PLAF7	Phosphoenolpyruvate/phosphate translocator, putative	524	32.7 (73)	3.4	-1	NA	NA	NA	NA	NA	NA	NA	NA	NA	NA	NA	NA	NA	NA	NA	NA	1	UU	NA	-4.50563	-3.76153	0.000637079	0.0683034	-0.451056
34	1	11	57B16	CF493269	TCGCAATCGAAATTAAGTTGTGTATCCAGCAATGTTACACACAGCAATTT	TCGCAATCGAAATTAAGTTGTGTATCCAGCAATGTTACACACAGCAATTT	Q6IFU3	Q6IFU3_SCHMA	Pol polyprotein (Fragment)	1057	187 (475)	2e-46	-2	NA	NA	NA	NA	NA	NA	NA	NA	NA	NA	NA	NA	NA	NA	NA	NA	2e-46	AU	NA	-4.57106	-3.7608	0.000638391	0.0683034	-0.452701
40	4	24	14H15	Contig5755	no data	TGTTGAGGGCGACAATTCCACTATTCTGAGACCACCTTCTATATACTCC	Contig5755	-	UNKNOWN 3404	UNKNOWN 3404	hypothetical	OM0023351-AOP	-	NA	NA	NA	NA	NA	NA	NA	NA	NA	NA	NA	NA	NA	NA	NA	NA	1	UU	NA	-3.94853	-3.75935	0.000641	0.0683034	-0.455964
14	28	16	44B9	CD147614	GGATGTGGTGTATTTTGTGTAGAAAGCTGTTAAAAAATGAATGTATTGTT	GGATGTGGTGTATTTTGTGTAGAAAGCTGTTAAAAAATGAATGTATTGTT	Q4QQE8	Q4QQE8_SCHMA	Endonuclease-reverse transcriptase	992	62.8 (151)	3e-09	-3	NA	NA	NA	NA	NA	NA	NA	NA	NA	NA	NA	NA	NA	NA	NA	NA	1	UU	MGE/repetitive elements	-4.79932	-3.75728	0.000644756	0.0683034	-0.460638
14	13	21	25F21	CD071767	AGCTACAACTTACCTGAGACAAAACGTTACTTTTTACTGCTGTAGTTTTC	GCTACAACTTACCTGAGACAAAACGTTACTTTTTACTGCTGTAGTTTTC	Q812R0	Q812R0_BACCR	Hypothetical Membrane Spanning Protein	1091	33.5 (75)	2.2	3	NA	NA	NA	NA	NA	NA	NA	NA	NA	NA	NA	NA	NA	NA	NA	NA	1	UU	NA	-4.3446	-3.75614	0.000646826	0.0683034	-0.463202
39	24	6	76O15	CONTIG7397	AGAGAAACTTAGGAAATGGATAGAACACACATTGAGGAAGTCGTCAAACT	GAGAAACTTAGGAAATGGATAGAACACACATTGAGGAAGTCGTCAAACT	Q4QQE8	Q4QQE8_SCHMA	Endonuclease-reverse transcriptase	992	82.4 (202)	8e-15	2	NA	NA	NA	NA	NA	NA	NA	NA	NA	NA	NA	NA	NA	NA	NA	NA	8e-15	SU	NA	-4.2262	-3.75605	0.000646982	0.0683034	-0.463395
38	8	14	48J3	CD166073	AAAATTGACGATTATGGATTGGATTAAGTCTGCCTATAGCTCTTCCAGGT	TTGACGATTATGGATTGGATTAAGTCTGCCTATAGCTCTTCCAGGT	Q5DCR7	Q5DCR7_SCHJA	SJCHGC03163 protein	124	49.3 (116)	3e-05	1	NA	NA	NA	NA	NA	NA	NA	NA	NA	NA	NA	NA	NA	NA	NA	NA	1	UU	NA	-3.30319	-3.7557	0.000647626	0.0683034	-0.464191
42	26	12	57J2	CF497307	ACAAAATCTCAGTGGATAAAAGACTTCCTAGTTGGGCGTCAACAAAGAGT	CAAAATCTCAGTGGATAAAAGACTTCCTAGTTGGGCGTCAACAAAGAGT	Q4QQE9	Q4QQE9_SCHMA	Endonuclease-reverse transcriptase	940	104 (260)	7e-22	3	NA	NA	NA	NA	NA	NA	NA	NA	NA	NA	NA	NA	NA	NA	NA	NA	7e-22	SU	NA	-3.69877	-3.75137	0.000655578	0.0689369	-0.473952
15	21	20	29O21	CD086484	AATTATTGACAAGCCACAGACATTGACAGACATCTGACATGAGATAATGA	TTATTGACAAGCCACAGACATTGACAGACATCTGACATGAGATAATGA	-	-	-	-	-	-	-	NA	NA	NA	NA	NA	NA	NA	NA	NA	NA	NA	NA	NA	NA	NA	NA	1	UU	NA	-5.5189	-3.74867	0.000660579	0.0692572	-0.480031
38	25	19	33J15	CD095032	GGAATCCCTACAATTCCCTATGAAAGGTCCTTCTAAGATGAATGAGACGA	GGAATCCCTACAATTCCCTATGAAAGGTCCTTCTAAGATGAATGAGACGA	Q3XZV8	Q3XZV8_ENTFC	Exonuclease RexB	1175	33.1 (74)	2.6	2	NA	NA	NA	NA	NA	NA	NA	NA	NA	NA	NA	NA	NA	NA	NA	NA	1	UU	NA	-4.72719	-3.74746	0.000662819	0.0692871	-0.482739
39	1	21	24K3	CD069042	CATAAATGGGAAGATTCAAGTAAACAATACGAAGTCAATGTAAACGGTAG	CATAAATGGGAAGATTCAAGTAAACAATACGAAGTCAATGTAAACGGTAG	Q54RR0	Q54RR0_DICDI	Hypothetical protein	1025	32.7 (73)	3.4	2	NA	NA	NA	NA	NA	NA	NA	NA	NA	NA	NA	NA	NA	NA	NA	NA	1	UU	NA	-4.58059	-3.74328	0.000670657	0.0694743	-0.492143
37	23	14	50A3	CD171420	GATAGGACTTTGTATTTGTGTAATAGGAGACGAGTGATTGTGTGTTTACA	GATAGGACTTTGTATTTGTGTAATAGGAGACGAGTGATTGTGTGTTTACA	Q5ATY9	Q5ATY9_EMENI	Hypothetical protein	961	32.3 (72)	4.4	-2	NA	NA	NA	NA	NA	NA	NA	NA	NA	NA	NA	NA	NA	NA	NA	NA	1	UU	NA	-4.48131	-3.74151	0.000674017	0.0694743	-0.49614
37	28	17	40I15	CD132188	GGTCATTCAGTAGTTCTACGTTTTCAAAAAAGGTCTAGCTAAAAGCAGTT	GGTCATTCAGTAGTTCTACGTTTTCAAAAAAGGTCTAGCTAAAAGCAGTT	Q4SUB5	Q4SUB5_TETNG	Chromosome 3 SCAF13974, whole genome shotgun sequence	687	31.2 (69)	9.9	3	NA	NA	NA	NA	NA	NA	NA	NA	NA	NA	NA	NA	NA	NA	NA	NA	1	UU	NA	-4.19494	-3.74018	0.000676533	0.0694743	-0.49912
34	25	11	60J4	CONTIG10865	AACAGAAGTAGTTGAGAAAGTCGTGTATCTGGGTAGCTCCATAAGTGCTG	CAGAAGTAGTTGAGAAAGTCGTGTATCTGGGTAGCTCCATAAGTGCTG	Q8T5G5	Q8T5G5_SCHJA	Polyprotein	1091	89.0 (219)	4e-17	1	NA	NA	NA	NA	NA	NA	NA	NA	NA	NA	NA	NA	NA	NA	NA	NA	4e-17	SU	NA	-4.21578	-3.73901	0.000678774	0.0694743	-0.501765
16	8	11	58L9	CF502848	CTTCAACTTTGACAACGATGTACTGGAAACAGCTCTGATGGTTGTAGGTA	CTTCAACTTTGACAACGATGTACTGGAAACAGCTCTGATGGTTGTAGGTA	Q8T5G5	Q8T5G5_SCHJA	Polyprotein	1091	69.7 (169)	2e-11	3	NA	NA	NA	NA	NA	NA	NA	NA	NA	NA	NA	NA	NA	NA	NA	NA	2e-11	SU	NA	-4.71038	-3.73798	0.000680731	0.0694743	-0.504068
43	14	11	59C2	CONTIG10171	ATACTAGCACGAAACAGAAATTCGATGCTTCTTGTTTCTTAGTGGTTTTC	TACTAGCACGAAACAGAAATTCGATGCTTCTTGTTTCTTAGTGGTTTTC	Q4QQE8	Q4QQE8_SCHMA	Endonuclease-reverse transcriptase	992	36.6 (83)	0.5	-2	NA	NA	NA	NA	NA	NA	NA	NA	NA	NA	NA	NA	NA	NA	NA	NA	1	UU	NA	-4.21774	-3.73702	0.000682569	0.0694743	-0.506225
14	19	12	56N9	CD202354	CGAGATTCGAACTCAGGACCTATCTAGCTTCGATTGACTCATGATTATAA	CGAGATTCGAACTCAGGACCTATCTAGCTTCGATTGACTCATGATTATAA	Q64642	Q64642_RAT	Brain-enriched membrane-associated protein tyrosine phosphatase (BEM)-2 precurso	405	41.2 (95)	0.017	3	NA	NA	NA	NA	NA	NA	NA	NA	NA	NA	NA	NA	NA	NA	NA	NA	1	UU	NA	-4.3848	-3.73573	0.000685062	0.0694743	-0.509141
28	15	16	42P6	CD140818	CGAGAAGTGTTATACTAGGACGAAACAGTTTTCTATCGCCTTTTGTTTTC	CGAGAAGTGTTATACTAGGACGAAACAGTTTTCTATCGCCTTTTGTTTTC	Q4N842	Q4N842_THEPA	Hypothetical protein	1134	33.9 (76)	1.5	-3	NA	NA	NA	NA	NA	NA	NA	NA	NA	NA	NA	NA	NA	NA	NA	NA	1	UU	NA	-5.35262	-3.73493	0.000686596	0.0694743	-0.51093
15	4	15	44C21	CD148334	CTCCACAAAAAAACCCTCTGATAATAATAGTTTGCATTATCTGGCTGTGT	CTCCACAAAAAAACCCTCTGATAATAATAGTTTGCATTATCTGGCTGTGT	Q348W4	Q348W4_RHOPA	Flagellar hook-associated protein 2, N-terminal:Flagellar hook-associated 2, C-t	568	35.0 (79)	0.68	-1	NA	NA	NA	NA	NA	NA	NA	NA	NA	NA	NA	NA	NA	NA	NA	NA	1	UU	NA	-4.13482	-3.73372	0.000688943	0.0694743	-0.513661
41	28	12	57M2	CF498120	TTTTGTGCATATTTTCTAGAACACATGTACGAGCATTGTGCCTTAAGGCA	TTTTGTGCATATTTTCTAGAACACATGTACGAGCATTGTGCCTTAAGGCA	Q4QQE4	Q4QQE4_SCHMA	Endonuclease-reverse transcriptase	910	96.3 (238)	2e-19	3	NA	NA	NA	NA	NA	NA	NA	NA	NA	NA	NA	NA	NA	NA	NA	NA	2e-19	SU	NA	-3.98029	-3.73366	0.000689052	0.0694743	-0.513787
35	12	22	22G4	CD061948	ATTCTCCATCGAACTCTGTCCTCAGCAATCCTTTTCATATCTGCTTCCAA	TTCTCCATCGAACTCTGTCCTCAGCAATCCTTTTCATATCTGCTTCCAA	Q4QQE8	Q4QQE8_SCHMA	Endonuclease-reverse transcriptase	992	57.0 (136)	2e-07	-2	NA	NA	NA	NA	NA	NA	NA	NA	NA	NA	NA	NA	NA	NA	NA	NA	1	UU	NA	-4.59508	-3.73356	0.00068924	0.0694743	-0.514005
23	13	8	68O19	CONTIG3452	GTGTTGTTGAACTAGGTAAAAGAGTGAGTAGAAACCCGAATTCGAGATCA	GTGTTGTTGAACTAGGTAAAAGAGTGAGTAGAAACCCGAATTCGAGATCA	Q4QQE8	Q4QQE8_SCHMA	Endonuclease-reverse transcriptase	992	117 (292)	2e-25	2	NA	NA	NA	NA	NA	NA	NA	NA	NA	NA	NA	NA	NA	NA	NA	NA	2e-25	SU	NA	-4.20742	-3.73315	0.000690045	0.0694743	-0.514938
42	19	8	69F14	CONTIG3581	CCAATAAGAAACATGCTGAATTGACTCGACAAGTTGATTGGTCAAATAAA	CCAATAAGAAACATGCTGAATTGACTCGACAAGTTGATTGGTCAAATAAA	O51099	O51099_BORBU	Hypothetical protein BB0072	773	32.3 (72)	7.1	-2	NA	NA	NA	NA	NA	NA	NA	NA	NA	NA	NA	NA	NA	NA	NA	NA	1	UU	NA	-4.70417	-3.73177	0.000692733	0.0694743	-0.518048
40	15	16	42P3	CD140803	ACAATAGTGGATGTGCCACTGAATTTCGTGGATTAGTTGAAGTTAGACTT	CAATAGTGGATGTGCCACTGAATTTCGTGGATTAGTTGAAGTTAGACTT	-	-	-	-	-	-	-	NA	NA	NA	NA	NA	NA	NA	NA	NA	NA	NA	NA	NA	NA	NA	NA	1	UU	NA	-4.77799	-3.73121	0.000693809	0.0694743	-0.519289
35	14	22	22O4	CD063600	CCCAGTCCATCGCACTTGTTCTTCCTCCCAAATCTTCCTGAATAGAATGC	CCCAGTCCATCGCACTTGTTCTTCCTCCCAAATCTTCCTGAATAGAATGC	Q4QQE8	Q4QQE8_SCHMA	Endonuclease-reverse transcriptase	992	97.4 (241)	1e-19	1	NA	NA	NA	NA	NA	NA	NA	NA	NA	NA	NA	NA	NA	NA	NA	NA	1e-19	SU	NA	-4.61802	-3.73093	0.000694354	0.0694743	-0.519918
24	20	28	3P7	Contig1866	no data	CACAAGTACTTCATACTGATTCGAGTTCGACTCAATGAACCCTTTCAAAT	Contig1866	-	UNKNOWN 870	UNKNOWN 870	-	OM0023327-AOP	-	Smp_174510	dynein light chain, putative	104	NA	+	1	1	PF01221	Dynein_light	IPR001372	Dynein light chain, type 1	Molecular Function: microtubule motor activity (GO:0003777), Cellular Component: microtubule associated complex (GO:0005875), Biological Process: microtubule-based process (GO:0007017)	NA	NA	NA	NA	1	US	NA	3.67114	3.7301	0.000695978	0.0694743	-0.521787
39	18	11	59C15	CONTIG10219	TTATACTTTATATGTGCTGCTGTGTCAAACGACGGTGTGCTCATATTATT	TTATACTTTATATGTGCTGCTGTGTCAAACGACGGTGTGCTCATATTATT	Q86AR2	Q86AR2_DICDI	Similar to Dictyostelium discoideum (Slime mold). Developmentally regulated prot	714	35.0 (79)	0.69	-1	Smp_176770	dock-9, putative	3063	NA	-	1	2	PF01436; PF06920	Ded_cyto; NHL	IPR001258; IPR010703	Dedicator of cytokinesis; NHL repeat	-; Molecular Function: guanyl-nucleotide exchange factor activity (GO:0005085), Molecular Function: GTP binding (GO:0005525), Molecular Function: GTPase binding (GO:0051020)	NA	NA	NA	NA	1	UA	NA	-3.9061	-3.72819	0.000699729	0.0696525	-0.526086
40	1	15	44H3	CD149254	CTGAAAAGTAAGTTAAATTCCGTTTGCTCAAAGACGATGAAGTAGATCGA	CTGAAAAGTAAGTTAAATTCCGTTTGCTCAAAGACGATGAAGTAGATCGA	Q5DED9	Q5DED9_SCHJA	SJCHGC00897 protein	380	82.8 (203)	3e-15	3	NA	NA	NA	NA	NA	NA	NA	NA	NA	NA	NA	NA	NA	NA	NA	NA	3e-15	SU	NA	-4.17743	-3.72669	0.000702679	0.0697502	-0.529451
10	23	14	50B10	CD171487	CCATTGTATTTCACAGACTGATCCAGTATTGATGCTTGTGTGTGTATGTG	CCATTGTATTTCACAGACTGATCCAGTATTGATGCTTGTGTGTGTATGTG	Q6ZR84	Q6ZR84_HUMAN	Hypothetical protein FLJ46559	303	34.3 (77)	1.2	1	NA	NA	NA	NA	NA	NA	NA	NA	NA	NA	NA	NA	NA	NA	NA	NA	1	UU	NA	-4.53677	-3.72281	0.00071038	0.0702418	-0.53817
43	15	19	32G14	CD092238	CTAGATGCCACTAAGTTTTGAATTTTGAATATGTTTATACTATTGGTTCG	CTAGATGCCACTAAGTTTTGAATTTTGAATATGTTTATACTATTGGTTCG	Q7RTK8	Q7RTK8_SCHMA	Reverse transcriptase	789	35.8 (81)	0.4	-2	NA	NA	NA	NA	NA	NA	NA	NA	NA	NA	NA	NA	NA	NA	NA	NA	1	UU	NA	-4.88801	-3.72158	0.000712829	0.0702418	-0.540922
34	12	21	25B16	CD070140	TAGGTATCTAGGATTTGTTTGGTCACAACCTATTTGATCGCATTACTTCC	TAGGTATCTAGGATTTGTTTGGTCACAACCTATTTGATCGCATTACTTCC	Q54QJ6	Q54QJ6_DICDI	Hypothetical protein	163	31.2 (69)	10	1	NA	NA	NA	NA	NA	NA	NA	NA	NA	NA	NA	NA	NA	NA	NA	NA	1	UU	NA	-4.64468	-3.72031	0.000715389	0.0702418	-0.543791
23	12	14	48K19	CD166743	TAGCTTCAAGATGGATTTCCTGGAGTTCTCATGATAAACCGAGAACAATG	TAGCTTCAAGATGGATTTCCTGGAGTTCTCATGATAAACCGAGAACAATG	-	-	-	-	-	-	-	NA	NA	NA	NA	NA	NA	NA	NA	NA	NA	NA	NA	NA	NA	NA	NA	1	UU	NA	-4.89285	-3.72022	0.00071556	0.0702418	-0.543982
11	25	19	33K22	CD095657	ACGATTTCCTTAATGTATGTCCTATCAATTGCCAACGTGTTTTCCTAATT	CGATTTCCTTAATGTATGTCCTATCAATTGCCAACGTGTTTTCCTAATT	Q4QQE8	Q4QQE8_SCHMA	Endonuclease-reverse transcriptase	992	98.6 (244)	1e-19	2	NA	NA	NA	NA	NA	NA	NA	NA	NA	NA	NA	NA	NA	NA	NA	NA	1e-19	SU	MGE/repetitive elements	-3.94459	-3.71879	0.000718436	0.0703293	-0.54719
11	28	22	24G10	CD068213	CTGCTTCTAATTATCGACTCAGTGTGTTCTTTAACCTTACTCTTTCCGTT	CTGCTTCTAATTATCGACTCAGTGTGTTCTTTAACCTTACTCTTTCCGTT	Q5BSV8	Q5BSV8_SCHJA	SJCHGC03153 protein	67	52.0 (123)	8e-06	-3	NA	NA	NA	NA	NA	NA	NA	NA	NA	NA	NA	NA	NA	NA	NA	NA	1	UU	MGE/repetitive elements	-4.57654	-3.71703	0.000722004	0.0703328	-0.551152
35	21	28	3C16	Contig1625	no data	CATGATCACAAAAATGGCAAAGGGTACTAACTACAGTGAATATCTTCTT	Contig1625	-	SIMILAR TO FEMALE SPECIFIC EGGSHELL PROTEIN ORF 2 (1E-144)	SIMILAR TO FEMALE SPECIFIC EGGSHELL PROTEIN ORF 2 (1E-144)	-	OM0023385-AOP	-	NA	NA	NA	NA	NA	NA	NA	NA	NA	NA	NA	NA	NA	NA	NA	NA	1	UU	NA	-4.65024	-3.71619	0.000723708	0.0703328	-0.553038
22	18	11	59B19	CONTIG10163	AGGTAGTCTGTACCTATTAACATGACTTCATGAACTGATGCTGTTTTGGT	GGTAGTCTGTACCTATTAACATGACTTCATGAACTGATGCTGTTTTGGT	Q5C3C6	Q5C3C6_SCHJA	SJCHGC03094 protein (Fragment)	132	48.9 (115)	0.0001	-2	NA	NA	NA	NA	NA	NA	NA	NA	NA	NA	NA	NA	NA	NA	NA	NA	1	UU	NA	-4.12493	-3.71584	0.000724425	0.0703328	-0.553831
11	3	28	1K10	AF521087.1	no data	TTGAGAGGTGTGTAGAAAAATAGGACAGTGGAGAGTGTGACACAAACAA	AF521087.1	-	SCHISTOSOMA MANSONI CLONE P25D5 UNKNOWN MRNA	SCHISTOSOMA MANSONI CLONE P25D5 UNKNOWN MRNA	-	OM0023389-AOP	-	Smp_131110.2, Smp_131110.3, Smp_131110.1, Smp_131110.7, Smp_131110.6, Smp_131110.5, Smp_131110.4	NA	NA	NA	-	7	1	NA	NA	NA	NA	NA	NA	NA	NA	NA	1	UA	NA	-5.0202	-3.71335	0.000729497	0.0705001	-0.55941
42	5	11	58B2	CF499598	TTTGGCGTTTAGATCGTTCATCAGAAGTGTTAGGTCGTTTATTGGGTACT	TTTGGCGTTTAGATCGTTCATCAGAAGTGTTAGGTCGTTTATTGGGTACT	Q4QQE8	Q4QQE8_SCHMA	Endonuclease-reverse transcriptase	992	187 (475)	8e-47	2	NA	NA	NA	NA	NA	NA	NA	NA	NA	NA	NA	NA	NA	NA	NA	NA	8e-47	SU	MGE/repetitive elements	-4.45184	-3.71304	0.000730127	0.0705001	-0.560102
30	28	10	64B5	CONTIG12688	TCTTCACGAATACCACTTAAAGTTTGAGTAACTCCGATGTGCATGTTAAT	TCTTCACGAATACCACTTAAAGTTTGAGTAACTCCGATGTGCATGTTAAT	Q6IFU1	Q6IFU1_SCHMA	Pol polyprotein	1680	224 (571)	5e-57	3	NA	NA	NA	NA	NA	NA	NA	NA	NA	NA	NA	NA	NA	NA	NA	NA	5e-57	SU	NA	-4.83952	-3.71036	0.000735641	0.0708394	-0.566119
39	13	5	78G15	CONTIG8078	AATCAATGAGAGGCAACCGATATCCTTATTAACTTGTCTTTAGTGCTGAC	TCAATGAGAGGCAACCGATATCCTTATTAACTTGTCTTTAGTGCTGAC	-	-	-	-	-	-	-	NA	NA	NA	NA	NA	NA	NA	NA	NA	NA	NA	NA	NA	NA	NA	NA	1	UU	NA	-5.04226	-3.7087	0.000739075	0.0709773	-0.569845
38	19	4	82J15	SMLA13H08	GACGCTAAATGTTTACAGATTTCGGCGAATTTCTTGGCTATAGCTACTAA	GACGCTAAATGTTTACAGATTTCGGCGAATTTCTTGGCTATAGCTACTAA	Q6UY70	Q6UY70_9VIRU	L protein	2198	34.7 (78)	5.4	-1	NA	NA	NA	NA	NA	NA	NA	NA	NA	NA	NA	NA	NA	NA	NA	NA	1	UU	NA	-4.51789	-3.70651	0.000743624	0.0711882	-0.574753
47	6	18	34G13	CD098221	TGTCTTCGAAAACAAACATCGTGATTTTATTGATTGTTGAAAGTTCCCTA	TGTCTTCGAAAACAAACATCGTGATTTTATTGATTGTTGAAAGTTCCCTA	Q2Y2H0	Q2Y2H0_SCHMA	Hepatotoxic ribonuclease omega-1 (Fragment)	124	172 (436)	3e-42	-2	NA	NA	NA	NA	NA	NA	NA	NA	NA	NA	NA	NA	NA	NA	NA	NA	3e-42	AU	NA	-5.32815	-3.70571	0.00074529	0.0711882	-0.576542
38	1	15	44F3	CD148742	ATGATACTTTTTCCTATTTAAAGCTCCGAAATTCGCTCATAAAAGTCGCA	TGATACTTTTTCCTATTTAAAGCTCCGAAATTCGCTCATAAAAGTCGCA	-	-	-	-	-	-	-	NA	NA	NA	NA	NA	NA	NA	NA	NA	NA	NA	NA	NA	NA	NA	NA	1	UU	NA	-4.74518	-3.70305	0.000750877	0.0715291	-0.582516
28	8	22	21H18	AI559074	AGAGAGACATAGAGGTTATGAGTTGGCTTGAAACCAATTTTAGGGGGTTC	GAGAGACATAGAGGTTATGAGTTGGCTTGAAACCAATTTTAGGGGGTTC	Q38S63	Q38S63_9RODE	Cytochrome c oxidase subunit I (Fragment)	101	57.8 (138)	1e-07	1	NA	NA	NA	NA	NA	NA	NA	NA	NA	NA	NA	NA	NA	NA	NA	NA	1	UU	NA	4.55033	3.70194	0.000753219	0.0715598	-0.585007
34	16	17	39J4	CD128997	GAGGATAAAACATCTGTCCATTGTTCCATAGTTCCCAATGATTACCTAAC	GAGGATAAAACATCTGTCCATTGTTCCATAGTTCCCAATGATTACCTAAC	Q92AS8	Q92AS8_LISIN	Lin1841 protein	414	31.2 (69)	10	-3	NA	NA	NA	NA	NA	NA	NA	NA	NA	NA	NA	NA	NA	NA	NA	NA	1	UU	NA	-5.22863	-3.70086	0.000755507	0.0715853	-0.587433
29	28	12	57M5	CF498163	TCAATAAATCCCTTAAAGGTTTGAGCTGCATTAGTTAGACCAAATGGCAT	TCAATAAATCCCTTAAAGGTTTGAGCTGCATTAGTTAGACCAAATGGCAT	Q6IFU3	Q6IFU3_SCHMA	Pol polyprotein (Fragment)	1057	133 (335)	1e-30	-2	NA	NA	NA	NA	NA	NA	NA	NA	NA	NA	NA	NA	NA	NA	NA	NA	1e-30	AU	MGE/repetitive elements	-4.67456	-3.69704	0.000763631	0.0716489	-0.595988
23	18	18	36G7	CD117865	TATTTCAAAGTGGAAATCATGAGTCAAATGAAGCTAGCAAAATGTGGCTA	TATTTCAAAGTGGAAATCATGAGTCAAATGAAGCTAGCAAAATGTGGCTA	-	-	-	-	-	-	-	NA	NA	NA	NA	NA	NA	NA	NA	NA	NA	NA	NA	NA	NA	NA	NA	1	UU	NA	-4.46168	-3.69694	0.00076385	0.0716489	-0.596217
42	3	4	80N14	CONTIG9248	GGGAAACGAAAAAGAGGAAGACCAAATAACACTACTTCGGGAAATAGAAG	GGGAAACGAAAAAGAGGAAGACCAAATAACACTACTTCGGGAAATAGAAG	Q4QQE8	Q4QQE8_SCHMA	Endonuclease-reverse transcriptase	992	135 (340)	5e-31	1	NA	NA	NA	NA	NA	NA	NA	NA	NA	NA	NA	NA	NA	NA	NA	NA	5e-31	SU	NA	-4.1924	-3.69644	0.000764913	0.0716489	-0.59733
12	24	11	60H10	CONTIG10814	AAGACAATATCACCCTCATATTCCAGGTCGAGAAGTCTTTCTCTAGACAA	NA	Q8T5G5	Q8T5G5_SCHJA	Polyprotein	1091	79.7 (195)	4e-14	1	NA	NA	NA	NA	NA	NA	NA	NA	NA	NA	NA	NA	NA	NA	NA	NA	4e-14	SU	MGE/repetitive elements	-5.48833	-3.69629	0.000765241	0.0716489	-0.597673
11	25	11	60K10	CONTIG10919	TGAAAAGGTGTGCATAAAGCAGTGATATCTGCTAGTAAGGTAAACCATAA	TGAAAAGGTGTGCATAAAGCAGTGATATCTGCTAGTAAGGTAAACCATAA	Q8T5G5	Q8T5G5_SCHJA	Polyprotein	1091	122 (307)	3e-27	-1	NA	NA	NA	NA	NA	NA	NA	NA	NA	NA	NA	NA	NA	NA	NA	NA	3e-27	AU	NA	-4.50667	-3.69522	0.000767533	0.0716489	-0.600064
42	18	8	69B14	CONTIG3470	TTGTTTTCTCATTAATCATGTGAAATTTCCTAGCCGAAATATCAATCTGT	TTGTTTTCTCATTAATCATGTGAAATTTCCTAGCCGAAATATCAATCTGT	Q9CUT3	Q9CUT3_MOUSE	0 day neonate head cDNA, RIKEN full-length enriched library, clone:4833413O10 pr	601	32.7 (73)	7.2	2	NA	NA	NA	NA	NA	NA	NA	NA	NA	NA	NA	NA	NA	NA	NA	NA	1	UU	NA	-3.94204	-3.6941	0.000769956	0.0716489	-0.602586
12	13	1	92D10	CL814	TAATCAGTATGTGGATTTGTGCAGATTGTAGTGATTTGACAGTTGAAATG	TAATCAGTATGTGGATTTGTGCAGATTGTAGTGATTTGACAGTTGAAATG	Q8ETH8	Q8ETH8_OCEIH	Hypothetical conserved protein	473	35.4 (80)	0.75	-3	Smp_181820	hypothetical protein	NA	NA	+	1	1	NA	NA	NA	NA	NA	NA	NA	NA	NA	1	US	NA	-4.63317	-3.69359	0.000771057	0.0716489	-0.603729
34	12	1	91N16	CL668	TACTTATGTTTGTCGTCTCTAATGCTCTCTATCACGTGCTTATTTGTTCG	TACTTATGTTTGTCGTCTCTAATGCTCTCTATCACGTGCTTATTTGTTCG	Q4QQE8	Q4QQE8_SCHMA	Endonuclease-reverse transcriptase	992	101 (251)	2e-20	3	NA	NA	NA	NA	NA	NA	NA	NA	NA	NA	NA	NA	NA	NA	NA	NA	2e-20	SU	NA	-4.79014	-3.69285	0.000772645	0.0716489	-0.605374
14	15	8	69F9	CONTIG3608	CGATTTGGAAGAGTCTCCCACATTGTGCGGACATTCCATGTATCTACATT	CGATTTGGAAGAGTCTCCCACATTGTGCGGACATTCCATGTATCTACATT	Q4QQE8	Q4QQE8_SCHMA	Endonuclease-reverse transcriptase	992	451 (1160)	e-125	1	NA	NA	NA	NA	NA	NA	NA	NA	NA	NA	NA	NA	NA	NA	NA	NA	1	UU	NA	-3.76317	-3.69169	0.00077517	0.0716489	-0.607984
26	15	21	25N18	CD074715	TGGAAGTATTGGATGGAAGTTTCCTTCTAACATGGGTCTGTTATATCCTA	TGGAAGTATTGGATGGAAGTTTCCTTCTAACATGGGTCTGTTATATCCTA	-	-	-	-	-	-	-	NA	NA	NA	NA	NA	NA	NA	NA	NA	NA	NA	NA	NA	NA	NA	NA	1	UU	NA	-4.41747	-3.69029	0.000778209	0.0716489	-0.611113
16	15	8	69H9	CONTIG3669	TTGAAACTTGTACAATGTATTGTGTGATTGACTTTTGAATTGTCGTCGGT	TTGAAACTTGTACAATGTATTGTGTGATTGACTTTTGAATTGTCGTCGGT	Q6ZQV8	Q6ZQV8_HUMAN	Hypothetical protein FLJ46861	291	43.5 (101)	0.006	-2	Smp_108720, Smp_185080	NA	NA	NA	-	2	3	NA	NA	NA	NA	NA	NA	NA	NA	NA	1	UA	NA	-5.34963	-3.69019	0.000778418	0.0716489	-0.611329
9	27	24	17M10	Contig6792	no data	TGATAAAGCTTCATCTGCCAGTCACAAAGGTGACGAAGTTATAATAA	Contig6792	-	UNKNOWN 4221	UNKNOWN 4221	-	OM0023374-AOP	-	NA	NA	NA	NA	NA	NA	NA	NA	NA	NA	NA	NA	NA	NA	NA	NA	1	UU	NA	-4.78815	-3.68739	0.000784554	0.0720265	-0.617609
33	28	12	57M4	CF498145	CGCCATGTCAAAAGGTGCTTTTTTTGTGCTTAAAGTTAGTATTTTCAAGA	CGCCATGTCAAAAGGTGCTTTTTTTGTGCTTAAAGTTAGTATTTTCAAGA	Q5C3C1	Q5C3C1_SCHJA	SJCHGC04023 protein (Fragment)	353	105 (261)	5e-22	-3	NA	NA	NA	NA	NA	NA	NA	NA	NA	NA	NA	NA	NA	NA	NA	NA	5e-22	AU	NA	-4.28555	-3.68494	0.000789953	0.0723348	-0.623094
39	22	11	59O15	CONTIG10572	GGTAAATATCTATTAAAAACCTGGGAACACTGGACGTTCGTTTCATCCTA	GGTAAATATCTATTAAAAACCTGGGAACACTGGACGTTCGTTTCATCCTA	Q8T7S4	Q8T7S4_ANOGA	Collagen IV alpha 1 chain (Fragment)	1024	51.6 (122)	2e-05	1	NA	NA	NA	NA	NA	NA	NA	NA	NA	NA	NA	NA	NA	NA	NA	NA	1	UU	NA	-4.22566	-3.68249	0.000795392	0.072464	-0.628582
43	17	10	62G14	CONTIG11800	CGAATACCAGTTTGTTAAGGGAACATGTAATCCCAGTATTCATTCATTCA	CGAATACCAGTTTGTTAAGGGAACATGTAATCCCAGTATTCATTCATTCA	P27730	CAN_SCHMA	Calpain (EC 3.4.22.-) (Calcium-activated neutral proteinase) (CANP)	758	133 (335)	5e-30	2	NA	NA	NA	NA	NA	NA	NA	NA	NA	NA	NA	NA	NA	NA	NA	NA	5e-30	SU	NA	-4.23706	-3.68169	0.00079716	0.072464	-0.630358
19	3	23	17O20	Contig6807	no data	TATAATTCGGTGACATTTGAAACGAATGGTACTAGGCTTGAGTTCGAAGT	Contig6807	-	UNKNOWN 4233	UNKNOWN 4233	-	OM0023374-AOP	-	NA	NA	NA	NA	NA	NA	NA	NA	NA	NA	NA	NA	NA	NA	NA	NA	1	UU	NA	-3.93563	-3.68143	0.000797756	0.072464	-0.630956
15	25	20	30O9	CD088634	CACATATGACTTCTTCATAACAACACGGAAACAACAATGGTTTGTCTACA	CACATATGACTTCTTCATAACAACACGGAAACAACAATGGTTTGTCTACA	Q8CC74	Q8CC74_MOUSE	Adult male epididymis cDNA, RIKEN full-length enriched library, clone:9230104O11	168	32.0 (71)	6	-2	NA	NA	NA	NA	NA	NA	NA	NA	NA	NA	NA	NA	NA	NA	NA	NA	1	UU	NA	-4.52157	-3.67987	0.00080123	0.072464	-0.634431
22	9	3	85B7	SMLA47A03	AGAAAAAGACGATGGTCCGAAGCAGTAATTAAGTAAACTAATGACGCAAA	GAAAAAGACGATGGTCCGAAGCAGTAATTAAGTAAACTAATGACGCAAA	Q7ZTM1	Q7ZTM1_XENLA	MGC53046 protein	521	152 (385)	9e-36	2	NA	NA	NA	NA	NA	NA	NA	NA	NA	NA	NA	NA	NA	NA	NA	NA	9e-36	SU	NA	-4.0218	-3.67971	0.000801589	0.072464	-0.634789
38	25	12	57F3	CF496323	ATGCAGACTAAACAGCATATAGGATTGCCAATGTCTTTAGAAAGTCTAGA	TGCAGACTAAACAGCATATAGGATTGCCAATGTCTTTAGAAAGTCTAGA	Q5C3C1	Q5C3C1_SCHJA	SJCHGC04023 protein (Fragment)	353	57.4 (137)	1e-07	-1	NA	NA	NA	NA	NA	NA	NA	NA	NA	NA	NA	NA	NA	NA	NA	NA	1	UU	NA	-4.24426	-3.67842	0.00080449	0.0725412	-0.637678
39	1	10	60K15	CONTIG10901	CTGGAATAAACTTCATTAATTCAACATTGTTGCTGTCCCACTTGGTTAGA	CTGGAATAAACTTCATTAATTCAACATTGTTGCTGTCCCACTTGGTTAGA	Q6IFU1	Q6IFU1_SCHMA	Pol polyprotein	1680	195 (496)	3e-48	3	NA	NA	NA	NA	NA	NA	NA	NA	NA	NA	NA	NA	NA	NA	NA	NA	3e-48	SU	NA	-4.36393	-3.67598	0.000810007	0.0725791	-0.643145
20	2	12	54P8	CD195645	AAACTGATGAGTTGAGTTTATTGAAAGTAGCTGGTCTTACAATATCGTCT	CTGATGAGTTGAGTTTATTGAAAGTAGCTGGTCTTACAATATCGTCT	Q3ATR2	Q3ATR2_9CHLB	Glycosyltransferases probably involved in cell wall biogenesis-like (EC 2.4.1.12	503	32.3 (72)	4.4	1	Smp_127740	adam (A disintegrin and metalloprotease, putative	2100	2100	+	1	2	PF00200; PF01421; PF01562; PF08516	ADAM_CR; Disintegrin; Pep_M12B_propep; Reprolysin	IPR001590; IPR001762; IPR002870; IPR006586	ADAM, cysteine-rich; Blood coagulation inhibitor, Disintegrin; Peptidase M12B, ADAM/reprolysin; Peptidase M12B, propeptide	-; Molecular Function: metalloendopeptidase activity (GO:0004222), Biological Process: proteolysis (GO:0006508); Molecular Function: metalloendopeptidase activity (GO:0004222), Biological Process: proteolysis (GO:0006508), Molecular Function: zinc ion bin	SM00050; SM00608	IPR001762; IPR006586	ADAM, cysteine-rich; Blood coagulation inhibitor, Disintegrin	-	1	US	NA	-4.5006	-3.67531	0.000811528	0.0725791	-0.644645
36	15	22	22D16	CD060968	CGATGAATGATCGTACAGTCGATGAAAATGAGTTTCAGCAGTATCAATTT	CGATGAATGATCGTACAGTCGATGAAAATGAGTTTCAGCAGTATCAATTT	Q4QQE8	Q4QQE8_SCHMA	Endonuclease-reverse transcriptase	992	52.0 (123)	8e-06	1	NA	NA	NA	NA	NA	NA	NA	NA	NA	NA	NA	NA	NA	NA	NA	NA	1	UU	MGE/repetitive elements	-5.58072	-3.67402	0.000814464	0.0725791	-0.647534
10	4	10	61B10	CONTIG11082	ACTGGACATCTTCGAATGATAATGACGTCGTGTTATCGAATCTTAGCTTG	CTGGACATCTTCGAATGATAATGACGTCGTGTTATCGAATCTTAGCTTG	Q4QQF8	Q4QQF8_SCHMA	Pol polyprotein	925	80.9 (198)	1e-14	-3	NA	NA	NA	NA	NA	NA	NA	NA	NA	NA	NA	NA	NA	NA	NA	NA	1e-14	AU	NA	-4.85551	-3.6732	0.000816332	0.0725791	-0.649366
23	16	17	39K7	CD129537	CCCGAAGAGATTTCATCCAATCAGATTTCGATAAAGCTTTCTGGAATATC	CCCGAAGAGATTTCATCCAATCAGATTTCGATAAAGCTTTCTGGAATATC	Q8KN52	Q8KN52_PSEAE	ORF_13; potential multiple membrane spanning domains	384	33.9 (76)	1.6	-3	NA	NA	NA	NA	NA	NA	NA	NA	NA	NA	NA	NA	NA	NA	NA	NA	1	UU	NA	-3.83314	-3.67294	0.000816923	0.0725791	-0.649945
22	16	22	22F19	CD061659	GTATCTAATCGGTCCACTGTACTCTATACTTCTCCTCAGATGTGGAGGTC	GTATCTAATCGGTCCACTGTACTCTATACTTCTCCTCAGATGTGGAGGTC	Q30KW9	Q30KW9_SCHMA	Reverse transcriptase SR3-right (Fragment)	271	128 (322)	5e-29	3	NA	NA	NA	NA	NA	NA	NA	NA	NA	NA	NA	NA	NA	NA	NA	NA	5e-29	SU	NA	-4.12661	-3.67196	0.00081915	0.0725791	-0.652122
42	6	3	84F14	SMLA36D08	GCAGAAACCAAACAACTAGGTTCGCCAGCTATAATGTAAGTATAATCTTC	GCAGAAACCAAACAACTAGGTTCGCCAGCTATAATGTAAGTATAATCTTC	Q50QJ9	Q50QJ9_ENTHI	Putative GTPase (Fragment)	448	54.7 (130)	6e-06	2	NA	NA	NA	NA	NA	NA	NA	NA	NA	NA	NA	NA	NA	NA	NA	NA	1	UU	NA	-3.60942	-3.67126	0.000820771	0.0725791	-0.653703
37	20	7	73A3	CONTIG5431	ACAATCAGACCATCATAAATGTCAGATAACTGCTCGAGAGGAAATACTGT	CAATCAGACCATCATAAATGTCAGATAACTGCTCGAGAGGAAATACTGT	Q38DE4	Q38DE4_9TRYP	Phospholipase A2-like protein, putative	447	32.3 (72)	8.2	-1	NA	NA	NA	NA	NA	NA	NA	NA	NA	NA	NA	NA	NA	NA	NA	NA	1	UU	NA	-5.08029	-3.67071	0.000822026	0.0725791	-0.654925
6	14	26	9B11	Contig3949	no data	TTTTGCACAAAGAAGTCAAGTCACAAATTTATCAGGGATTGAATGGGTTA	Contig3949	-	SIMILAR TO GLYCINE AMIDINOTRANSFERASE (2E-51)	SIMILAR TO GLYCINE AMIDINOTRANSFERASE (2E-51)	-	OM0023398-AOP	-	Smp_144220	glycine amidinotransferase, mitochondrial precursor, putative	384	NA	+	1	3	PF02274	Amidinotransf	IPR003198	Amidinotransferase	Cellular Component: cytoplasm (GO:0005737), Molecular Function: hydrolase activity, acting on carbon-nitrogen (but not peptide) bonds, in linear amidines (GO:0016813)	NA	NA	NA	NA	1	US	NA	-4.6163	-3.66943	0.000824982	0.0725791	-0.657796
32	4	10	61D5	CONTIG11137	AACTTAAGGGCAGTCTTACAGCGTATTAAGCAGCATAATTTAAAGGTGAA	CTTAAGGGCAGTCTTACAGCGTATTAAGCAGCATAATTTAAAGGTGAA	Q6IFU0	Q6IFU0_SCHMA	Pol polyprotein	1382	467 (1201)	e-130	-1	NA	NA	NA	NA	NA	NA	NA	NA	NA	NA	NA	NA	NA	NA	NA	NA	1	UU	NA	-4.67162	-3.66921	0.000825476	0.0725791	-0.658275
38	12	16	42B3	CD137061	TGATAGCCACTTGCTTGTGCAAACAAACAATACTAGGTGAATGTTGTTAT	TGATAGCCACTTGCTTGTGCAAACAAACAATACTAGGTGAATGTTGTTAT	Q5BR20	Q5BR20_SCHJA	SJCHGC09721 protein	91	47.0 (110)	0.0004	1	NA	NA	NA	NA	NA	NA	NA	NA	NA	NA	NA	NA	NA	NA	NA	NA	1	UU	NA	-4.63811	-3.66777	0.0008288	0.0725791	-0.661489
34	27	4	83J16	SMLA27E06	AACTAACAACCAATTGTGGATGAAATCAAGTAAAAGTGATGGATGTAGAT	CTAACAACCAATTGTGGATGAAATCAAGTAAAAGTGATGGATGTAGAT	Q4QQE8	Q4QQE8_SCHMA	Endonuclease-reverse transcriptase	992	57.4 (137)	8e-07	-3	NA	NA	NA	NA	NA	NA	NA	NA	NA	NA	NA	NA	NA	NA	NA	NA	1	UU	MGE/repetitive elements	-4.6083	-3.66748	0.000829487	0.0725791	-0.662152
23	6	25	11C19	Contig4396	no data	GAGATTTGCTGAGAATTGCTGCTTAACAAGGTTATTCAGGTGTGATAACC	Contig4396	-	UNKNOWN 2790	UNKNOWN 2790	-	OM0023355-AOP	-	Smp_158480	AMP dependent ligase, putative	NA	NA	+	1	2	NA	NA	NA	NA	NA	NA	NA	NA	NA	1	US	NA	-4.23798	-3.66624	0.000832358	0.0726509	-0.664916
42	7	24	15B2	Contig5978	no data	TTGTCAGTGACTGTCTGATGTTTGGTGACCGTGTAGTAATTCCAACAACC	Contig5978	-	SIMILAR TO O17342 T23E7.1 PROTEIN (5E-13) POSSIBLE ANTISENSE	SIMILAR TO O17342 T23E7.1 PROTEIN (5E-13) POSSIBLE ANTISENSE	-	OM0023350-AOP	-	NA	NA	NA	NA	NA	NA	NA	NA	NA	NA	NA	NA	NA	NA	NA	NA	1	UU	NA	-4.53193	-3.66508	0.000835054	0.0727071	-0.667502
44	19	8	69H14	CONTIG3641	TGAAGAGTGGATGCATCTGCGCCATTGTGAAAGATTTTAAGTTATGTTAC	TGAAGAGTGGATGCATCTGCGCCATTGTGAAAGATTTTAAGTTATGTTAC	Q5BSA3	Q5BSA3_SCHJA	SJCHGC05284 protein	77	42.4 (98)	0.004	1	NA	NA	NA	NA	NA	NA	NA	NA	NA	NA	NA	NA	NA	NA	NA	NA	1	UU	NA	-4.24731	-3.66302	0.000839876	0.0729477	-0.672107
19	1	9	64G8	CONTIG12856	TGGAATCCAGAAGGTCAAAGATGAAGAGGAAGACCAAGGAATATATTACG	TGGAATCCAGAAGGTCAAAGATGAAGAGGAAGACCAAGGAATATATTACG	Q4QQE8	Q4QQE8_SCHMA	Endonuclease-reverse transcriptase	992	52.4 (124)	3e-05	2	NA	NA	NA	NA	NA	NA	NA	NA	NA	NA	NA	NA	NA	NA	NA	NA	1	UU	NA	-4.82492	-3.65961	0.000847931	0.0734673	-0.679741
35	17	17	39O4	CD130467	GGGTCTCATGGATTGTCAGGGTTAGTTGATTTAGGAAATGACTTATTACA	GGGTCTCATGGATTGTCAGGGTTAGTTGATTTAGGAAATGACTTATTACA	Q6BZF3	Q6BZF3_DEBHA	Debaryomyces hansenii chromosome A of strain CBS767 of Debaryomyces hansenii	885	34.3 (77)	1.2	1	NA	NA	NA	NA	NA	NA	NA	NA	NA	NA	NA	NA	NA	NA	NA	NA	1	UU	NA	-4.80349	-3.65741	0.000853143	0.0737386	-0.684642
40	2	1	90H15	CL97	AGTTGTTACAGGAACAACGTGAGCCCTTTTTAAGATAGGGACGACTATTG	GTTGTTACAGGAACAACGTGAGCCCTTTTTAAGATAGGGACGACTATTG	Q8T5G5	Q8T5G5_SCHJA	Polyprotein	1091	218 (554)	5e-55	-3	NA	NA	NA	NA	NA	NA	NA	NA	NA	NA	NA	NA	NA	NA	NA	NA	5e-55	AU	NA	-4.94429	-3.65519	0.000858436	0.0740156	-0.689589
22	22	12	56J19	CD201709	TTTCATGTATTTTCACTGCTACTAAATTGTTCATGAGTGTTTTTGGTGAG	TTTCATGTATTTTCACTGCTACTAAATTGTTCATGAGTGTTTTTGGTGAG	-	-	-	-	-	-	-	NA	NA	NA	NA	NA	NA	NA	NA	NA	NA	NA	NA	NA	NA	NA	NA	1	UU	NA	-4.51881	-3.65418	0.000860882	0.0740463	-0.691864
39	10	9	65K3	CONTIG1527	TTTGATCCCGTCAAACCACGTGTTAGGCTAAATCCTAATGAATTACTATT	TTTGATCCCGTCAAACCACGTGTTAGGCTAAATCCTAATGAATTACTATT	Q5BWE5	Q5BWE5_SCHJA	SJCHGC07593 protein (Fragment)	266	164 (416)	9e-40	2	Smp_134180	receptor tyrosine phosphatase type r2a, putative	1569	1569	-	1	1	PF00041; PF00102	fn3; Y_phosphatase	IPR000242; IPR003961	Fibronectin, type III; Protein-tyrosine phosphatase, receptor/non-receptor type	-; Molecular Function: protein tyrosine phosphatase activity (GO:0004725), Biological Process: protein amino acid dephosphorylation (GO:0006470)	SM00060; SM00194; SM00404	IPR000242; IPR003595; IPR003961	Fibronectin, type III; Protein-tyrosine phosphatase, catalytic; Protein-tyrosine phosphatase, receptor/non-receptor type	-; Molecular Function: protein tyrosine phosphatase activity (GO:0004725), Biological Process: protein amino acid dephosphorylation (GO:0006470)	9e-40	SA	NA	-3.82651	-3.65217	0.000865726	0.0742826	-0.696351
42	25	12	57F2	CF496308	CTATCTAACACGGAAGTACTGGCATAGTAGTGTGAACATTAGCTTATCAA	CTATCTAACACGGAAGTACTGGCATAGTAGTGTGAACATTAGCTTATCAA	Q4QBA0	Q4QBA0_LEIMA	Hypothetical protein	1185	32.0 (71)	6.3	-2	NA	NA	NA	NA	NA	NA	NA	NA	NA	NA	NA	NA	NA	NA	NA	NA	1	UU	NA	-3.76534	-3.6512	0.00086805	0.0743022	-0.698496
19	26	11	60O8	CONTIG11024	CCTTTCAGAGTAGAGGATACTCGTAAGGTACTAGTACTTGACCACAGATG	CCTTTCAGAGTAGAGGATACTCGTAAGGTACTAGTACTTGACCACAGATG	Q8T5G5	Q8T5G5_SCHJA	Polyprotein	1091	146 (368)	1e-33	2	NA	NA	NA	NA	NA	NA	NA	NA	NA	NA	NA	NA	NA	NA	NA	NA	1e-33	SU	NA	-4.36553	-3.64918	0.000872972	0.0745434	-0.703018
15	28	11	60G21	CONTIG10801	TTACTGTTGTATACGAAAGTACGAGGACGTAAAGCGAATGTTCAGCGCTT	TTACTGTTGTATACGAAAGTACGAGGACGTAAAGCGAATGTTCAGCGCTT	Q4TJD3	Q4TJD3_TETNG	Chromosome undetermined SCAF147, whole genome shotgun sequence. (Fragment)	525	36.6 (83)	0.23	1	NA	NA	NA	NA	NA	NA	NA	NA	NA	NA	NA	NA	NA	NA	NA	NA	1	UU	NA	-4.45706	-3.64702	0.000878239	0.0748129	-0.707828
40	19	2	89L3	SMLC41B02	AACACTAATTGTGAATTGAACGCTGATACTTCCAGATGACTAGCTCTAAA	CACTAATTGTGAATTGAACGCTGATACTTCCAGATGACTAGCTCTAAA	Q4UBB7	Q4UBB7_THEAN	Hypothetical protein	518	33.9 (76)	5.2	-2	NA	NA	NA	NA	NA	NA	NA	NA	NA	NA	NA	NA	NA	NA	NA	NA	1	UU	NA	-5.44914	-3.6456	0.000881727	0.0749298	-0.710998
39	26	2	90G3	CL109	CAGCACTCCTACAATTGAGTAACATATGAAACTCATAACAACTGTCGACT	CAGCACTCCTACAATTGAGTAACATATGAAACTCATAACAACTGTCGACT	Q4QQE8	Q4QQE8_SCHMA	Endonuclease-reverse transcriptase	992	609 (1570)	e-172	1	NA	NA	NA	NA	NA	NA	NA	NA	NA	NA	NA	NA	NA	NA	NA	NA	1	UU	NA	-4.57984	-3.64438	0.000884742	0.0750062	-0.713728
42	14	3	85F14	SMLA4B01	CATCTCTACATGCAAACGGAAAAGTATAGTGGGTGTTTGAAAAATTGGTT	CATCTCTACATGCAAACGGAAAAGTATAGTGGGTGTTTGAAAAATTGGTT	-	-	-	-	-	-	-	NA	NA	NA	NA	NA	NA	NA	NA	NA	NA	NA	NA	NA	NA	NA	NA	1	UU	NA	-4.61567	-3.64266	0.000888995	0.0751869	-0.717564
40	10	8	68D15	CONTIG3005	CCAATGAAATTCATCGACAAACACATGAAGGAGATGAAAAGAAGGACAAG	CCAATGAAATTCATCGACAAACACATGAAGGAGATGAAAAGAAGGACAAG	Q4QQD6	Q4QQD6_SCHMA	Hypothetical protein	117	153 (386)	8e-36	2	Smp_175120.1, Smp_175120.2	NA	NA	NA	+	2	2	NA	NA	NA	NA	NA	NA	NA	NA	NA	8e-36	SS	NA	-4.71487	-3.6399	0.000895853	0.0754214	-0.72371
19	28	11	60G20	CONTIG10825	ATGCTGCTGAGATCTAGCGTTTCTCCCTAACCTTATGGTTTACCATACTA	TGCTGCTGAGATCTAGCGTTTCTCCCTAACCTTATGGTTTACCATACTA	Q8T5G5	Q8T5G5_SCHJA	Polyprotein	1091	122 (305)	2e-26	3	NA	NA	NA	NA	NA	NA	NA	NA	NA	NA	NA	NA	NA	NA	NA	NA	2e-26	SU	NA	-4.89638	-3.63915	0.000897728	0.0754214	-0.725382
26	15	7	72F18	CONTIG5079	ATCGGTGGGATATTTGTAACTTAAAATCCTACCACGTCAAGTAGATCAAA	TCGGTGGGATATTTGTAACTTAAAATCCTACCACGTCAAGTAGATCAAA	-	-	-	-	-	-	-	NA	NA	NA	NA	NA	NA	NA	NA	NA	NA	NA	NA	NA	NA	NA	NA	1	UU	NA	-6.23907	-3.63898	0.000898152	0.0754214	-0.725759
11	26	13	53O22	CD192317	ACCAATGAAGAGGTAAATATGATGTACAGATGTGAAATGATGATCGATTT	CCAATGAAGAGGTAAATATGATGTACAGATGTGAAATGATGATCGATTT	Q9KLD9	Q9KLD9_VIBCH	ABC transporter, periplasmic substrate-binding protein	278	31.6 (70)	7.5	-1	NA	NA	NA	NA	NA	NA	NA	NA	NA	NA	NA	NA	NA	NA	NA	NA	1	UU	NA	-4.77729	-3.63504	0.000908063	0.0760734	-0.734536
33	19	22	23A4	CD063908	AGACTTCTTAGAAACTGACCACTTACTTGTATCGTGGAGACCATCATATT	NA	Q48A31	Q48A31_COLP3	Hypothetical protein	968	31.6 (70)	7.7	3	NA	NA	NA	NA	NA	NA	NA	NA	NA	NA	NA	NA	NA	NA	NA	NA	1	UU	NA	-4.88684	-3.63388	0.000911	0.0761394	-0.737118
10	5	12	54J22	CD194478	TAGGATATTTCGGGTTAGAAGCTAGTGTCTGGTTCTTTCAAGGTTAGTAA	TAGGATATTTCGGGTTAGAAGCTAGTGTCTGGTTCTTTCAAGGTTAGTAA	Q4BV07	Q4BV07_CROWT	Transposase, IS4	398	32.0 (71)	5.7	1	NA	NA	NA	NA	NA	NA	NA	NA	NA	NA	NA	NA	NA	NA	NA	NA	1	UU	NA	-4.77293	-3.63067	0.0009192	0.076644	-0.744284
35	20	11	59G16	CONTIG10314	GTGATTCAGTTTGATGATTTCTTCAATACATGTCCTATCCACCTCCATTG	GTGATTCAGTTTGATGATTTCTTCAATACATGTCCTATCCACCTCCATTG	Q4QQE8	Q4QQE8_SCHMA	Endonuclease-reverse transcriptase	992	110 (276)	1e-23	2	NA	NA	NA	NA	NA	NA	NA	NA	NA	NA	NA	NA	NA	NA	NA	NA	1e-23	SU	NA	-4.44381	-3.62977	0.000921498	0.0766552	-0.746281
43	28	17	40K14	CD132501	CAGGAGAAAAGCGTTGAGAAGATTCTACAAAGCTTTTTTATCTACACTGT	CAGGAGAAAAGCGTTGAGAAGATTCTACAAAGCTTTTTTATCTACACTGT	Q30KX0	Q30KX0_SCHMA	Reverse transcriptase SR3-left (Fragment)	271	32.7 (73)	3.4	3	NA	NA	NA	NA	NA	NA	NA	NA	NA	NA	NA	NA	NA	NA	NA	NA	1	UU	NA	-5.10416	-3.62861	0.000924477	0.076723	-0.748862
15	3	14	47G21	CD162471	GAAGAATTGGTGCGTAGAAATAAAGGTATGGAGCAATTTTAATCTTACGG	GAAGAATTGGTGCGTAGAAATAAAGGTATGGAGCAATTTTAATCTTACGG	Q92CG8	Q92CG8_LISIN	Lin1204 protein	1237	33.9 (76)	4.2	-1	NA	NA	NA	NA	NA	NA	NA	NA	NA	NA	NA	NA	NA	NA	NA	NA	1	UU	NA	-4.74496	-3.6257	0.00093201	0.0771673	-0.755351
38	19	1	92J15	CL1020	CCGGTGTGATTATTTAGCGTTAGTGTAGACAGATGTAGGTTGGTTTAAAG	CCGGTGTGATTATTTAGCGTTAGTGTAGACAGATGTAGGTTGGTTTAAAG	Q8T5G5	Q8T5G5_SCHJA	Polyprotein	1091	45.8 (107)	0.004	2	NA	NA	NA	NA	NA	NA	NA	NA	NA	NA	NA	NA	NA	NA	NA	NA	1	UU	NA	-4.88752	-3.6236	0.000937457	0.0774374	-0.760012
30	10	12	55N5	CD197802	TGAAAAGTCCTTTTTTGTTTGCTTTAGTGCCCTGTTTAATATATGACGTG	TGAAAAGTCCTTTTTTGTTTGCTTTAGTGCCCTGTTTAATATATGACGTG	Q5DCM1	Q5DCM1_SCHJA	SJCHGC03450 protein	172	32.3 (72)	4.4	-3	NA	NA	NA	NA	NA	NA	NA	NA	NA	NA	NA	NA	NA	NA	NA	NA	1	UU	NA	-4.47386	-3.6217	0.000942435	0.0776676	-0.764247
14	11	19	32F9	CD091688	TTTTCGTTCTAATATGAGACTCCTCAGCGGTATGCATCCAACTGTTGGAT	TTTTCGTTCTAATATGAGACTCCTCAGCGGTATGCATCCAACTGTTGGAT	-	-	-	-	-	-	-	NA	NA	NA	NA	NA	NA	NA	NA	NA	NA	NA	NA	NA	NA	NA	NA	1	UU	NA	-4.09909	-3.61989	0.000947202	0.0778793	-0.768282
39	25	12	57G3	CF496629	ATCATGGCACTGCATCACTTAATGTTGCTCTACTACCTTGTGGATTAGAC	TCATGGCACTGCATCACTTAATGTTGCTCTACTACCTTGTGGATTAGAC	Q4SR66	Q4SR66_TETNG	Chromosome 11 SCAF14528, whole genome shotgun sequence	743	32.7 (73)	3.4	-1	NA	NA	NA	NA	NA	NA	NA	NA	NA	NA	NA	NA	NA	NA	NA	NA	1	UU	NA	-4.43228	-3.6183	0.000951387	0.0780385	-0.771807
43	7	27	5K2	Contig240	no data	GTATCAGGCGATAAAAATGTGAAATTTAGACCCATAGCAATGACTTCA	Contig240	-	UNKNOWN 143	UNKNOWN 143	hypothetical	OM0023341-AOP	-	NA	NA	NA	NA	NA	NA	NA	NA	NA	NA	NA	NA	NA	NA	NA	NA	1	UU	NA	-3.80407	-3.61749	0.000953542	0.0780385	-0.773617
30	10	3	85F5	SMLA4G07	AAACACCGAATTCATAGAAGTAATTAATTTGGTGGTGGTGTAGTGAACAA	CACCGAATTCATAGAAGTAATTAATTTGGTGGTGGTGTAGTGAACAA	-	-	-	-	-	-	-	NA	NA	NA	NA	NA	NA	NA	NA	NA	NA	NA	NA	NA	NA	NA	NA	1	UU	NA	-3.98059	-3.616	0.000957496	0.0780834	-0.776926
40	3	11	57L15	CF498063	GCACGTGAAGCAGCTTAATTCTACCCGAGATATTGAAAATTGGTTACAGT	GCACGTGAAGCAGCTTAATTCTACCCGAGATATTGAAAATTGGTTACAGT	Q5DEY9	Q5DEY9_SCHJA	SJCHGC02887 protein	187	185 (469)	7e-46	3	NA	NA	NA	NA	NA	NA	NA	NA	NA	NA	NA	NA	NA	NA	NA	NA	7e-46	SU	NA	-4.42958	-3.61524	0.000959534	0.0780834	-0.778626
43	12	18	35O2	CD116379	ATAGAACATACTGAGAATGAGCAAAATGTAACAACTGAAAAGACGCATGA	TAGAACATACTGAGAATGAGCAAAATGTAACAACTGAAAAGACGCATGA	Q8ILB9	Q8ILB9_PLAF7	Hypothetical protein	8094	35.4 (80)	0.95	3	Smp_154900	rhoGAP protein , putative	NA	NA	+	1	2	NA	NA	NA	NA	NA	NA	NA	NA	NA	1	US	NA	-5.10249	-3.61464	0.000961124	0.0780834	-0.77995
18	25	2	90B8	SMLC53F03	ATAGGACTTCTGTTCATTAACACATGGATATCCACAACCTTGAGATTTTG	TAGGACTTCTGTTCATTAACACATGGATATCCACAACCTTGAGATTTTG	Q30KW9	Q30KW9_SCHMA	Reverse transcriptase SR3-right (Fragment)	271	58.5 (140)	2e-07	1	NA	NA	NA	NA	NA	NA	NA	NA	NA	NA	NA	NA	NA	NA	NA	NA	1	UU	MGE/repetitive elements	-4.7412	-3.61367	0.000963732	0.0780834	-0.782117
30	13	6	75B17	CONTIG6454	CTATCATGCAATACTGAATGACAATGATGCCTCCATCACCTCTATGTCTC	CTATCATGCAATACTGAATGACAATGATGCCTCCATCACCTCTATGTCTC	Q4YFP1	Q4YFP1_PLABE	Hypothetical protein (Fragment)	149	48.1 (113)	0.0002	-1	NA	NA	NA	NA	NA	NA	NA	NA	NA	NA	NA	NA	NA	NA	NA	NA	1	UU	NA	-4.56076	-3.61316	0.000965108	0.0780834	-0.783257
36	1	11	57D16	CF495948	AATTGCCACTAATGTTCATTTATACTTTTCGATGGAATGGTAGCTAGCCT	TTGCCACTAATGTTCATTTATACTTTTCGATGGAATGGTAGCTAGCCT	O76213	O76213_SCHMA	Reverse transcriptase (Fragment)	321	99.8 (247)	2e-20	-3	NA	NA	NA	NA	NA	NA	NA	NA	NA	NA	NA	NA	NA	NA	NA	NA	2e-20	AU	NA	-4.06689	-3.61156	0.000969412	0.0781393	-0.786816
42	26	2	90F2	CL21	CGACTGAATACTGCATCTTACATGTGTCTCACAAACTTCTAGGAAACTTA	NA	Q5D9Z7	Q5D9Z7_SCHJA	SJCHGC03074 protein	99	35.0 (79)	0.85	-3	NA	NA	NA	NA	NA	NA	NA	NA	NA	NA	NA	NA	NA	NA	NA	NA	1	UU	NA	-3.87056	-3.60943	0.000975166	0.0781393	-0.791548
42	5	20	28F2	CD082177	TGGTTTAGCCTCAATTGATTCATGATCTCGACTATCAAATTTTCTATTGT	NA	Q6P9I5	Q6P9I5_XENLA	MGC68974 protein	1019	34.3 (77)	4.5	3	NA	NA	NA	NA	NA	NA	NA	NA	NA	NA	NA	NA	NA	NA	NA	NA	1	UU	NA	-4.49893	-3.60918	0.000975829	0.0781393	-0.792092
19	25	8	70O8	CONTIG4378	GACCTTATCCTCGTGAATTAGATAAGTTATGTCTGAGCCAATTGACAGTG	GACCTTATCCTCGTGAATTAGATAAGTTATGTCTGAGCCAATTGACAGTG	Q98918	Q98918_CHICK	Connectin/titin (Fragment)	4162	130 (327)	7e-29	-3	Smp_157020	hemicentin, putative	4133	4133	+	1	14	PF00041; PF00047; PF07679	fn3; I-set; ig	IPR003961; IPR013098; IPR013151	Fibronectin, type III; Immunoglobulin; Immunoglobulin I-set	-	SM00060; SM00150; SM00408; SM00409	IPR002017; IPR003598; IPR003599; IPR003961	Fibronectin, type III; Immunoglobulin subtype; Immunoglobulin subtype 2; Spectrin repeat	-	7e-29	AS	NA	-3.83705	-3.60901	0.000976298	0.0781393	-0.792476
43	19	21	26O2	CD077871	TCTTGGTAGTTTTACTCAGCAAATAAGCAGTATGTTGTTGTCAGGAAACT	TCTTGGTAGTTTTACTCAGCAAATAAGCAGTATGTTGTTGTCAGGAAACT	-	-	-	-	-	-	-	NA	NA	NA	NA	NA	NA	NA	NA	NA	NA	NA	NA	NA	NA	NA	NA	1	UU	NA	-4.45755	-3.60882	0.000976824	0.0781393	-0.792907
27	7	19	31G18	CD089949	GACAGATAATCTAATGCGAAAGAAACCATAACTGTTATATCCGGACGAGA	GACAGATAATCTAATGCGAAAGAAACCATAACTGTTATATCCGGACGAGA	Q5BR20	Q5BR20_SCHJA	SJCHGC09721 protein	91	46.2 (108)	0.0003	3	NA	NA	NA	NA	NA	NA	NA	NA	NA	NA	NA	NA	NA	NA	NA	NA	1	UU	NA	-4.59506	-3.60162	0.00099656	0.0795385	-0.808901
18	17	25	12N20	Contig4985	no data	TGCCATACCACATTAGCACCAAAGATCCAAGTTGGTCAATTCAAATCCCC	Contig4985	-	UNKNOWN 2857	UNKNOWN 2857	-	OM0023363-AOP	-	NA	NA	NA	NA	NA	NA	NA	NA	NA	NA	NA	NA	NA	NA	NA	NA	1	UU	NA	-3.58642	-3.59755	0.00100789	0.0802622	-0.817943
35	16	13	52G16	CD186839	ACCCTGAGTAGCATTCAGGAAAAGAATAAAGAGAAGATGACAATCAGCAT	CCCTGAGTAGCATTCAGGAAAAGAATAAAGAGAAGATGACAATCAGCAT	Q4QQE8	Q4QQE8_SCHMA	Endonuclease-reverse transcriptase	992	130 (327)	1e-29	2	NA	NA	NA	NA	NA	NA	NA	NA	NA	NA	NA	NA	NA	NA	NA	NA	1e-29	SU	MGE/repetitive elements	-4.46646	-3.59522	0.00101442	0.0806009	-0.823105
19	22	22	23O8	CD066626	CGTAAGTAAGTAAGTAAGTAAGTAAGTCAGTGTAATACTAACTTACCAAA	CGTAAGTAAGTAAGTAAGTAAGTAAGTCAGTGTAATACTAACTTACCAAA	Q8RE36	Q8RE36_FUSNN	Hypothetical protein FN1292	453	35.4 (80)	0.53	3	NA	NA	NA	NA	NA	NA	NA	NA	NA	NA	NA	NA	NA	NA	NA	NA	1	UU	NA	-4.56933	-3.59349	0.00101931	0.0807878	-0.826952
18	22	1	93F8	CL1313	TGAAGGAACAACAAAAACGCTTAAGAAAAGAAAAAGCGGACCAAATAAAA	TGAAGGAACAACAAAAACGCTTAAGAAAAGAAAAAGCGGACCAAATAAAA	Q611D2	Q611D2_CAEBR	Hypothetical protein CBG17156	376	56.6 (135)	4e-07	-2	Smp_168380	serine-rich repeat protein , putative	NA	NA	+	1	3	NA	NA	NA	NA	NA	NA	NA	NA	NA	1	US	NA	-4.71629	-3.59207	0.00102334	0.0807878	-0.830108
28	4	10	61D6	CONTIG11136	GACACAGCATACATCAATAGTACGAGATTCTAGAGTTTTATCCAAGGAGG	GACACAGCATACATCAATAGTACGAGATTCTAGAGTTTTATCCAAGGAGG	Q8T5G5	Q8T5G5_SCHJA	Polyprotein	1091	174 (440)	2e-42	-2	NA	NA	NA	NA	NA	NA	NA	NA	NA	NA	NA	NA	NA	NA	NA	NA	2e-42	AU	NA	-4.57531	-3.59041	0.00102806	0.0807878	-0.833781
31	19	23	19K17	SCMFSPA	no data	TGAGCATAAAGTCATCACACCCAGTACAACAACACCAACAATTTGAAAAA	SCMFSPA	-	SCHISTOSOMA MANSONI FEMALE-SPECIFIC DEVELOPMENTALLY REGULATED MRNA, COMPLETE CDS	SCHISTOSOMA MANSONI FEMALE-SPECIFIC DEVELOPMENTALLY REGULATED MRNA, COMPLETE CDS	-	OM0023376-AOP	-	NA	NA	NA	NA	NA	NA	NA	NA	NA	NA	NA	NA	NA	NA	NA	NA	1	UU	NA	-3.96963	-3.59013	0.00102886	0.0807878	-0.834404
39	27	17	40G15	CD131901	CTAGATCTTCAGTTTTGGGATCATTATATATTTTTTGTTCCGGAAATTCA	CTAGATCTTCAGTTTTGGGATCATTATATATTTTTTGTTCCGGAAATTCA	Q8T5G5	Q8T5G5_SCHJA	Polyprotein	1091	32.0 (71)	5.9	1	NA	NA	NA	NA	NA	NA	NA	NA	NA	NA	NA	NA	NA	NA	NA	NA	1	UU	NA	-4.3545	-3.58966	0.0010302	0.0807878	-0.835444
47	2	1	90G13	CL127	TTACTCTATGTTTCCATTCTCTTCGATTCGATCTTCCCAACCATCTATCG	TTACTCTATGTTTCCATTCTCTTCGATTCGATCTTCCCAACCATCTATCG	Q8IAQ7	Q8IAQ7_PLAF7	Hypothetical protein PF08_0114	2572	32.3 (72)	5.8	1	NA	NA	NA	NA	NA	NA	NA	NA	NA	NA	NA	NA	NA	NA	NA	NA	1	UU	NA	-4.83284	-3.58957	0.00103045	0.0807878	-0.835641
27	28	11	60G18	CONTIG10823	GCGACTATAATCCAGTTAGTTTCACTATCTTGAAACATCGATTTCGGTGG	GCGACTATAATCCAGTTAGTTTCACTATCTTGAAACATCGATTTCGGTGG	Q8T5G5	Q8T5G5_SCHJA	Polyprotein	1091	95.5 (236)	4e-19	-2	NA	NA	NA	NA	NA	NA	NA	NA	NA	NA	NA	NA	NA	NA	NA	NA	4e-19	AU	NA	-4.76759	-3.58873	0.00103285	0.0807971	-0.837501
39	21	14	49K15	CD169840	CTTTTGATTTCTGCTTACAATTCTCGACGTAGTATATTCTTTGATCTTCC	CTTTTGATTTCTGCTTACAATTCTCGACGTAGTATATTCTTTGATCTTCC	Q86EW6	Q86EW6_SCHJA	Clone ZZD1352 mRNA sequence	203	120 (302)	2e-26	2	NA	NA	NA	NA	NA	NA	NA	NA	NA	NA	NA	NA	NA	NA	NA	NA	2e-26	SU	NA	-4.53429	-3.58525	0.00104287	0.0814014	-0.845222
38	16	15	45N15	CD155893	GGGTTTCTGGATAATAGCAGCAATCATAATAGCAAACAGGAAGTTTGTTG	GGGTTTCTGGATAATAGCAGCAATCATAATAGCAAACAGGAAGTTTGTTG	-	-	-	-	-	-	-	NA	NA	NA	NA	NA	NA	NA	NA	NA	NA	NA	NA	NA	NA	NA	NA	1	UU	NA	-4.19257	-3.58301	0.00104939	0.0817302	-0.850204
36	13	28	2D16	Contig1365	no data	TACGTACACATTTTGAGAGCATTCGTCCTGACTCCAGCTCGTTAAGC	Contig1365	-	SIMILAR TO POLYPROTEIN 5E-16 POSSIBLE ANTISENSE	SIMILAR TO POLYPROTEIN 5E-16 POSSIBLE ANTISENSE	-	OM0023384-AOP	-	NA	NA	NA	NA	NA	NA	NA	NA	NA	NA	NA	NA	NA	NA	NA	NA	1	UU	NA	-3.47691	-3.58196	0.00105244	0.0817879	-0.852523
14	11	7	72F9	CONTIG5070	CATATTTCTGATCTAATGCCCTTCTTCGCTTGCTTGTTTTCGTCTGTGTA	CATATTTCTGATCTAATGCCCTTCTTCGCTTGCTTGTTTTCGTCTGTGTA	Q5C0M3	Q5C0M3_SCHJA	SJCHGC02939 protein (Fragment)	149	117 (293)	2e-25	-3	NA	NA	NA	NA	NA	NA	NA	NA	NA	NA	NA	NA	NA	NA	NA	NA	2e-25	AU	NA	-4.64717	-3.57893	0.00106131	0.0822971	-0.859237
27	16	5	79C6	CONTIG8465	TTTACCAGTTGAATTCGTAAGTCGAAGAAGCAATAGATTATCATGTGCTC	TTTACCAGTTGAATTCGTAAGTCGAAGAAGCAATAGATTATCATGTGCTC	Q8IJJ2	Q8IJJ2_PLAF7	Hypothetical protein	1934	33.1 (74)	5.6	2	NA	NA	NA	NA	NA	NA	NA	NA	NA	NA	NA	NA	NA	NA	NA	NA	1	UU	NA	-3.60726	-3.57597	0.00107006	0.0827943	-0.865801
43	27	8	70G14	CONTIG4125	TGCAATGGTGATAGCATCTGCCTTGGAAGCATAATTTAGTTTTATTTACA	TGCAATGGTGATAGCATCTGCCTTGGAAGCATAATTTAGTTTTATTTACA	Q4QQE8	Q4QQE8_SCHMA	Endonuclease-reverse transcriptase	992	70.1 (170)	4e-11	1	NA	NA	NA	NA	NA	NA	NA	NA	NA	NA	NA	NA	NA	NA	NA	NA	4e-11	SU	NA	-4.18181	-3.575	0.00107295	0.0827968	-0.867954
23	25	5	80G7	CONTIG9077	GATTTAGGAACGAAAAGGACTGAGCTTCTTTGATACGATCGGTTATCTTC	GATTTAGGAACGAAAAGGACTGAGCTTCTTTGATACGATCGGTTATCTTC	Q4Y2N6	Q4Y2N6_PLACH	Hypothetical protein (Fragment)	228	31.2 (69)	9.8	-3	NA	NA	NA	NA	NA	NA	NA	NA	NA	NA	NA	NA	NA	NA	NA	NA	1	UU	NA	-4.88837	-3.57439	0.00107477	0.0827968	-0.869308
38	16	25	12J15	Contig505	no data	TCTAATGGTTGAGCGGTCACGTACGAAACTGATAGATCCTGGGTTTGAAT	Contig505	-	UNKNOWN 272 POSSIBLE ANTISENSE	UNKNOWN 272 POSSIBLE ANTISENSE	-	OM0023358-AOP	-	NA	NA	NA	NA	NA	NA	NA	NA	NA	NA	NA	NA	NA	NA	NA	NA	1	UU	NA	-4.05478	-3.57232	0.00108093	0.0829631	-0.873878
43	5	12	54K14	CD194893	ATCGTTTACACACTGACTACAGTTTTTAAAACCGTCTGATTATTCCCTCT	TCGTTTACACACTGACTACAGTTTTTAAAACCGTCTGATTATTCCCTCT	-	-	-	-	-	-	-	NA	NA	NA	NA	NA	NA	NA	NA	NA	NA	NA	NA	NA	NA	NA	NA	1	UU	NA	-4.7824	-3.5721	0.00108161	0.0829631	-0.874382
46	23	4	83J1	SMLA26B01	CAAGGTTCTCTCTTACTAAATACGGTTGCTAATCTTACACCCAACCTTCC	CAAGGTTCTCTCTTACTAAATACGGTTGCTAATCTTACACCCAACCTTCC	-	-	-	-	-	-	-	NA	NA	NA	NA	NA	NA	NA	NA	NA	NA	NA	NA	NA	NA	NA	NA	1	UU	NA	-5.20018	-3.57095	0.00108506	0.0830479	-0.876927
38	15	13	52B15	CD185548	TAGTTAACATTTCATTCAGTGAATCTGTCGGTTGTCCCACATACAACATA	TAGTTAACATTTCATTCAGTGAATCTGTCGGTTGTCCCACATACAACATA	Q8R350	Q8R350_MOUSE	Jmjd1a protein (Fragment)	592	110 (274)	3e-23	-3	Smp_161410	jumonji domain containing protein, putative	273	273	-	1	1	PF02373	JmjC	IPR013129	Transcription factor jumonji	-	SM00558	IPR003347	Transcription factor jumonji/aspartyl beta-hydroxylase	-	3e-23	AA	NA	-3.35362	-3.56841	0.00109272	0.0834538	-0.88255
30	28	8	70J17	CONTIG4161	TAGGCCACTAAGGATAGTTTTCAATTCTTTCACCTAATTACTACGCTCAC	TAGGCCACTAAGGATAGTTTTCAATTCTTTCACCTAATTACTACGCTCAC	Q4TEC1	Q4TEC1_TETNG	Chromosome undetermined SCAF5507, whole genome shotgun sequence. (Fragment)	1116	32.7 (73)	5.7	1	NA	NA	NA	NA	NA	NA	NA	NA	NA	NA	NA	NA	NA	NA	NA	NA	1	UU	NA	-4.24795	-3.56673	0.0010978	0.0834965	-0.886263
33	25	11	60I4	CONTIG10864	AACTTTGTAAACAACTTAGCCAGTTCCTTAACCAGAAAATCACCACTATC	CTTTGTAAACAACTTAGCCAGTTCCTTAACCAGAAAATCACCACTATC	Q3KZB5	Q3KZB5_SCHJA	SJCHGC09460 protein (Fragment)	134	54.7 (130)	1e-06	2	NA	NA	NA	NA	NA	NA	NA	NA	NA	NA	NA	NA	NA	NA	NA	NA	1	UU	NA	-4.6323	-3.56667	0.00109799	0.0834965	-0.886397
19	26	22	23O20	CD066688	AATGCCAACAAGGGATCAACTAACTCTTAACAGTTTTGTTTTCCAGTTGT	TGCCAACAAGGGATCAACTAACTCTTAACAGTTTTGTTTTCCAGTTGT	Q5BSV8	Q5BSV8_SCHJA	SJCHGC03153 protein	67	36.6 (83)	0.26	2	NA	NA	NA	NA	NA	NA	NA	NA	NA	NA	NA	NA	NA	NA	NA	NA	1	UU	NA	-4.03507	-3.5647	0.00110398	0.0837051	-0.890751
5	25	11	60I11	CONTIG10844	TGGTTGACGAACTGACTGAGTTGTTAACAAATGTCTGGTAATTAAAGTGT	TGGTTGACGAACTGACTGAGTTGTTAACAAATGTCTGGTAATTAAAGTGT	Q5C3A3	Q5C3A3_SCHJA	SJCHGC09318 protein (Fragment)	513	50.4 (119)	2e-05	3	NA	NA	NA	NA	NA	NA	NA	NA	NA	NA	NA	NA	NA	NA	NA	NA	1	UU	NA	-5.50851	-3.56422	0.00110545	0.0837051	-0.891816
13	14	13	52M9	CD187892	TGAAAAGTTGTCTACGGTTTGCTATATACTCTGAAGGTTACACTTGATAT	TGAAAAGTTGTCTACGGTTTGCTATATACTCTGAAGGTTACACTTGATAT	-	-	-	-	-	-	-	NA	NA	NA	NA	NA	NA	NA	NA	NA	NA	NA	NA	NA	NA	NA	NA	1	UU	NA	-4.28176	-3.56321	0.00110856	0.0837609	-0.894055
15	24	11	60G9	CONTIG10784	ATTGGACGATCCCTACCTGTAGATGTGTCACAAGGTAAGGTTACCCTTAC	TTGGACGATCCCTACCTGTAGATGTGTCACAAGGTAAGGTTACCCTTAC	Q6IFU3	Q6IFU3_SCHMA	Pol polyprotein (Fragment)	1057	269 (688)	2e-71	2	NA	NA	NA	NA	NA	NA	NA	NA	NA	NA	NA	NA	NA	NA	NA	NA	2e-71	SU	NA	-4.71291	-3.56149	0.00111385	0.0839819	-0.897864
43	24	20	30K2	CD087880	GATTTAACAGGCAGGCCTAGACGGTAGAAGGACCAATAAGAACTCCAGGC	GATTTAACAGGCAGGCCTAGACGGTAGAAGGACCAATAAGAACTCCAGGC	Q8ILK9	Q8ILK9_PLAF7	DNA-directed DNA polymerase, putative	1236	32.0 (71)	5.8	3	NA	NA	NA	NA	NA	NA	NA	NA	NA	NA	NA	NA	NA	NA	NA	NA	1	UU	NA	-3.58666	-3.56037	0.00111728	0.0840619	-0.900325
47	12	11	58K13	CF503165	AGACATGTTTTAAAGATAACATTTTCATCCTCTGATGTTTCAGGGATTGA	GACATGTTTTAAAGATAACATTTTCATCCTCTGATGTTTCAGGGATTGA	Q8T5G5	Q8T5G5_SCHJA	Polyprotein	1091	108 (270)	1e-22	-1	NA	NA	NA	NA	NA	NA	NA	NA	NA	NA	NA	NA	NA	NA	NA	NA	1e-22	AU	NA	-4.76037	-3.5595	0.00111999	0.0840872	-0.902261
12	12	5	78D22	CONTIG7998	GTATTGGCGAATCACATAAGCTGTGTATATGAGTTGTGAGGATCTTGATC	GTATTGGCGAATCACATAAGCTGTGTATATGAGTTGTGAGGATCTTGATC	-	-	-	-	-	-	-	NA	NA	NA	NA	NA	NA	NA	NA	NA	NA	NA	NA	NA	NA	NA	NA	1	UU	NA	-5.29208	-3.55852	0.00112303	0.0841119	-0.904424
27	12	8	68K18	CONTIG3305	GGGAATAACCTATTTTAAAACCATGATGCTTTTCACGAAAGGATCCGGTT	GGGAATAACCTATTTTAAAACCATGATGCTTTTCACGAAAGGATCCGGTT	Q4QQE9	Q4QQE9_SCHMA	Endonuclease-reverse transcriptase	940	145 (366)	8e-34	1	NA	NA	NA	NA	NA	NA	NA	NA	NA	NA	NA	NA	NA	NA	NA	NA	8e-34	SU	NA	-4.75977	-3.55785	0.00112511	0.0841119	-0.905907
1	8	16	41A24	CD133634	ACTGGAGAGGTTATGTAATCATTTACGAGATCATAAAGTGAAACTGCATG	CTGGAGAGGTTATGTAATCATTTACGAGATCATAAAGTGAAACTGCATG	Q4S2G1	Q4S2G1_TETNG	Chromosome 17 SCAF14762, whole genome shotgun sequence. (Fragment)	1283	113 (282)	2e-24	-2	Smp_145020	delta 1-pyrroline-5-carboxylate synthetase, putative	NA	NA	+	1	3	NA	NA	NA	NA	NA	NA	NA	NA	NA	2e-24	AS	NA	-5.42644	-3.5571	0.00112744	0.0841119	-0.907561
38	16	5	79B3	CONTIG8400	GAAGAAGTGGATAGTTGTTTCGTTTTAGTATGCTACTCTTCAGCACTGTC	GAAGAAGTGGATAGTTGTTTCGTTTTAGTATGCTACTCTTCAGCACTGTC	-	-	-	-	-	-	-	NA	NA	NA	NA	NA	NA	NA	NA	NA	NA	NA	NA	NA	NA	NA	NA	1	UU	NA	-3.67396	-3.55569	0.00113187	0.0842646	-0.910693
23	14	19	32C19	CD091606	ATTGAAGACTCTCACTTTGATATTGATTTCCGAACAGTTGTTTTGAGTCC	TTGAAGACTCTCACTTTGATATTGATTTCCGAACAGTTGTTTTGAGTCC	Q30KW9	Q30KW9_SCHMA	Reverse transcriptase SR3-right (Fragment)	271	85.9 (211)	6e-16	-1	NA	NA	NA	NA	NA	NA	NA	NA	NA	NA	NA	NA	NA	NA	NA	NA	6e-16	AU	MGE/repetitive elements	-4.42121	-3.5545	0.00113557	0.0843405	-0.913306
22	10	12	55N7	CD197809	ATTTGTGTATGACCGCATATATGCGTCTATTTAACTACCTCTATTTCGTG	TTTGTGTATGACCGCATATATGCGTCTATTTAACTACCTCTATTTCGTG	O13290	DYHC_SCHPO	Dynein heavy chain, cytosolic (DYHC)	4196	33.5 (75)	2	1	NA	NA	NA	NA	NA	NA	NA	NA	NA	NA	NA	NA	NA	NA	NA	NA	1	UU	NA	-3.94898	-3.55385	0.00113765	0.0843405	-0.914763
19	8	4	81C20	CONTIG9445	GTTGAAAAAACGTTTCATTCTGCTGAGTTTCGTATTGTCTTCTAAACTTT	GTTGAAAAAACGTTTCATTCTGCTGAGTTTCGTATTGTCTTCTAAACTTT	-	-	-	-	-	-	-	NA	NA	NA	NA	NA	NA	NA	NA	NA	NA	NA	NA	NA	NA	NA	NA	1	UU	NA	-5.03064	-3.55206	0.00114328	0.0845809	-0.91871
39	13	17	39C3	CD127589	TCATCTCAGAAAAGATAAAAAGTGAATGGACGTACAGGAATGTGAACGAT	TCATCTCAGAAAAGATAAAAAGTGAATGGACGTACAGGAATGTGAACGAT	-	-	-	-	-	-	-	NA	NA	NA	NA	NA	NA	NA	NA	NA	NA	NA	NA	NA	NA	NA	NA	1	UU	NA	-4.25958	-3.54949	0.00115143	0.0846029	-0.924391
27	26	19	33O18	CD096700	ACTAGAAGTTAGTGACTTCAAGGATTGATGTCACTGATGAAACTTTATTG	CTAGAAGTTAGTGACTTCAAGGATTGATGTCACTGATGAAACTTTATTG	Q4QQE6	Q4QQE6_SCHMA	Endonuclease-reverse transcriptase	831	101 (252)	6e-21	-3	NA	NA	NA	NA	NA	NA	NA	NA	NA	NA	NA	NA	NA	NA	NA	NA	6e-21	AU	NA	-4.39042	-3.54929	0.00115205	0.0846029	-0.924825
34	26	16	43J16	CD145060	CATACGTTTTGGTTGAGATCTGACCAGTGGTTGAAAACATTATATGAAGT	CATACGTTTTGGTTGAGATCTGACCAGTGGTTGAAAACATTATATGAAGT	Q52JF2	Q52JF2_9SAUR	NADH dehydrogenase subunit II	346	34.3 (77)	1.2	-2	NA	NA	NA	NA	NA	NA	NA	NA	NA	NA	NA	NA	NA	NA	NA	NA	1	UU	NA	-4.66667	-3.54897	0.00115307	0.0846029	-0.925532
31	4	11	57O17	CF499155	CTGGGATCACATGGTAAGTAATAGTGAGGTTAGACACAGGGTATTAGGGA	CTGGGATCACATGGTAAGTAATAGTGAGGTTAGACACAGGGTATTAGGGA	Q5BSC9	Q5BSC9_SCHJA	SJCHGC05010 protein (Fragment)	137	146 (368)	5e-34	-2	NA	NA	NA	NA	NA	NA	NA	NA	NA	NA	NA	NA	NA	NA	NA	NA	5e-34	AU	NA	-3.85784	-3.54833	0.00115511	0.0846029	-0.926944
48	17	19	32P13	CD093177	CACTGTGTTTGTTAGTTCTTCAGTAAATATCAATTCGTATTTAAACTTGG	CACTGTGTTTGTTAGTTCTTCAGTAAATATCAATTCGTATTTAAACTTGG	O96205	O96205_PLAF7	Hypothetical protein PFB0560w	3990	32.0 (71)	5.7	-3	NA	NA	NA	NA	NA	NA	NA	NA	NA	NA	NA	NA	NA	NA	NA	NA	1	UU	NA	-5.93715	-3.54657	0.00116077	0.0846029	-0.930848
10	22	1	93F10	CL1316	GAATGAGGCTTATCTTTCTTCTTAAAGGAACCCAGCTATAGAAGTTGGTT	GAATGAGGCTTATCTTTCTTCTTAAAGGAACCCAGCTATAGAAGTTGGTT	Q4QQD7	Q4QQD7_SCHMA	Reverse transcriptase	394	79.3 (194)	2e-13	-1	NA	NA	NA	NA	NA	NA	NA	NA	NA	NA	NA	NA	NA	NA	NA	NA	2e-13	AU	NA	-4.69808	-3.54647	0.00116108	0.0846029	-0.931061
22	16	17	39J7	CD129359	AAATGTGCAAGCTGTATTTGTAAAGATCTGACCGGTAATTTGGAAATAAA	TGTGCAAGCTGTATTTGTAAAGATCTGACCGGTAATTTGGAAATAAA	O75426	FBX24_HUMAN	F-box only protein 24	580	32.7 (73)	9.9	3	NA	NA	NA	NA	NA	NA	NA	NA	NA	NA	NA	NA	NA	NA	NA	NA	1	UU	NA	-3.7417	-3.54436	0.00116786	0.0846029	-0.935716
30	13	9	65F17	CONTIG13320	CGGATCTTCAATTTCTTCAACTTTTGAAAAAATCTGATTGATTGATGGAT	CGGATCTTCAATTTCTTCAACTTTTGAAAAAATCTGATTGATTGATGGAT	Q5DI20	Q5DI20_SCHJA	SJCHGC09644 protein	108	45.8 (107)	0.002	2	Smp_114660	hypothetical protein	NA	NA	-	1	2	NA	NA	NA	NA	NA	NA	NA	NA	NA	1	UA	NA	4.08041	3.54408	0.00116878	0.0846029	-0.936346
26	21	8	69N18	CONTIG3810	AAGCATTTAGTCAAATAATTTGTTGCAAACTCATAATTACAATCCGGTCG	GCATTTAGTCAAATAATTTGTTGCAAACTCATAATTACAATCCGGTCG	Q4QQE8	Q4QQE8_SCHMA	Endonuclease-reverse transcriptase	992	63.9 (154)	1e-09	-3	NA	NA	NA	NA	NA	NA	NA	NA	NA	NA	NA	NA	NA	NA	NA	NA	1	UU	NA	-4.71132	-3.54343	0.00117089	0.0846029	-0.937786
2	21	23	20B12	Contig5210d	no data	NA	-	-	-	-	-	-	-	NA	NA	NA	NA	NA	NA	NA	NA	NA	NA	NA	NA	NA	NA	NA	NA	1	UU	NA	-5.17136	-3.54281	0.00117289	0.0846029	-0.939155
22	4	23	18B7	Contig896	no data	CAGATGGTTATACAGCTGAAACGATCAATGAAGCAATCATAAAAATTTGC	Contig896	-	SM32 (HEMOGLOBINASE PRECURSOR) (EC 3.4.22.34) POSSIBLE ANTISENSE	SM32 (HEMOGLOBINASE PRECURSOR) (EC 3.4.22.34) POSSIBLE ANTISENSE	-	OM0023378-AOP	-	Smp_075800.1, Smp_075800.2, Smp_179170	NA	NA	NA	+	3	1	NA	NA	NA	NA	NA	NA	NA	NA	NA	1	US	NA	-3.46959	-3.54251	0.00117384	0.0846029	-0.9398
48	27	2	90L1	CL196	TGACCTCACCTAATCAAAATAAAGGTTCATCTCGATACACGTTTCGTGTA	TGACCTCACCTAATCAAAATAAAGGTTCATCTCGATACACGTTTCGTGTA	Q8T5G5	Q8T5G5_SCHJA	Polyprotein	1091	161 (408)	9e-39	1	NA	NA	NA	NA	NA	NA	NA	NA	NA	NA	NA	NA	NA	NA	NA	NA	9e-39	SU	NA	-5.26603	-3.54249	0.00117391	0.0846029	-0.939849
1	12	24	1.5e+25	Contig5921	no data	CTGAGCATTCAGTTCCTAAAATAATCCCAAAAAGCTACAAGCAACCTCC	Contig5921	-	SIMILAR TO POL (4E-46)	SIMILAR TO POL (4E-46)	-	OM0023348-AOP	-	NA	NA	NA	NA	NA	NA	NA	NA	NA	NA	NA	NA	NA	NA	NA	NA	1	UU	NA	-5.46346	-3.54228	0.00117461	0.0846029	-0.940324
34	2	19	31B4	CD088992	ATAATCACTACATACAGTTTGAATTGATGCTGCCTACGATTATTGACGCA	TAATCACTACATACAGTTTGAATTGATGCTGCCTACGATTATTGACGCA	Q6KZ95	Q6KZ95_PICTO	TenA/THI-4 family protein	219	32.7 (73)	3.4	-2	NA	NA	NA	NA	NA	NA	NA	NA	NA	NA	NA	NA	NA	NA	NA	NA	1	UU	NA	-4.98828	-3.54112	0.00117838	0.0847024	-0.942886
1	8	26	8I12	Contig3460	no data	TCCATATTTCCTCTAAAATAACTTTCAAATTATCCTATACGCTATCCGGA	Contig3460	-	UNKNOWN 2144	UNKNOWN 2144	-	OM0023362-AOP	-	NA	NA	NA	NA	NA	NA	NA	NA	NA	NA	NA	NA	NA	NA	NA	NA	1	UU	NA	-6.5566	-3.54021	0.00118132	0.0847421	-0.944881
26	18	8	69B18	CONTIG3475	TTGGAATATGGGTTAATTGGAGACCAGTACAATGTCATCTGATGATACTG	TTGGAATATGGGTTAATTGGAGACCAGTACAATGTCATCTGATGATACTG	-	-	-	-	-	-	-	NA	NA	NA	NA	NA	NA	NA	NA	NA	NA	NA	NA	NA	NA	NA	NA	1	UU	NA	-6.1294	-3.53942	0.0011839	0.0847556	-0.946624
16	19	22	23D9	CD064380	AACGCAAAGCGTATTTTCATCACTGTTACAAATCAGTGGTCAAATTTGGG	CGCAAAGCGTATTTTCATCACTGTTACAAATCAGTGGTCAAATTTGGG	Q8IJ59	Q8IJ59_PLAF7	Hypothetical protein	993	32.3 (72)	4.5	-3	NA	NA	NA	NA	NA	NA	NA	NA	NA	NA	NA	NA	NA	NA	NA	NA	1	UU	NA	-4.30026	-3.53767	0.00118964	0.084874	-0.950488
14	5	12	54J21	CD194684	TTAGCTCTAGACTGGCAAGTAACAGATTCCTTATGCTATCTGACTTCTAA	TTAGCTCTAGACTGGCAAGTAACAGATTCCTTATGCTATCTGACTTCTAA	-	-	-	-	-	-	-	NA	NA	NA	NA	NA	NA	NA	NA	NA	NA	NA	NA	NA	NA	NA	NA	1	UU	NA	-5.10062	-3.53746	0.00119035	0.084874	-0.950964
14	10	11	58B21	CF499796	TTTTACCCTTATCTACTCTCAATCCAAACGTTTAGAACGATGGGCGGAGC	TTTTACCCTTATCTACTCTCAATCCAAACGTTTAGAACGATGGGCGGAGC	Q5C387	Q5C387_SCHJA	SJCHGC03776 protein (Fragment)	157	219 (559)	3e-56	-3	Smp_112270	hypothetical protein	NA	NA	+	1	2	NA	NA	NA	NA	NA	NA	NA	NA	NA	3e-56	AS	NA	-4.46053	-3.53656	0.00119329	0.0849129	-0.952937
30	10	22	21N17	BG930689	TTTGCAGGAAACATTAAACTTTATGGTTCATATCACGGACTGACCTTAGT	TTTGCAGGAAACATTAAACTTTATGGTTCATATCACGGACTGACCTTAGT	-	-	-	-	-	-	-	NA	NA	NA	NA	NA	NA	NA	NA	NA	NA	NA	NA	NA	NA	NA	NA	1	UU	NA	-4.09263	-3.53421	0.00120107	0.0850185	-0.958134
15	13	11	58O21	CONTIG10114	ATTTGATCATAATGAGAAGGGGTTTTGTGGATATTACAGTGATTTCAATA	TTTGATCATAATGAGAAGGGGTTTTGTGGATATTACAGTGATTTCAATA	Q61493	DPOLZ_MOUSE	DNA polymerase zeta catalytic subunit (EC 2.7.7.7) (Seizure-related protein 4)	3122	38.1 (87)	0.41	1	NA	NA	NA	NA	NA	NA	NA	NA	NA	NA	NA	NA	NA	NA	NA	NA	1	UU	NA	-4.75568	-3.53367	0.00120286	0.0850185	-0.959321
38	21	7	73F3	CONTIG5544	TCATCATTCTAGTGCTTTGAAACTTCCAATAATTCTGTCCGAAATCTACC	TCATCATTCTAGTGCTTTGAAACTTCCAATAATTCTGTCCGAAATCTACC	Q8V1Y4	Q8V1Y4_9POTY	Polyprotein	3034	31.6 (70)	7.7	2	NA	NA	NA	NA	NA	NA	NA	NA	NA	NA	NA	NA	NA	NA	NA	NA	1	UU	NA	-4.29086	-3.53275	0.00120591	0.0850185	-0.961347
23	11	21	25O7	CD075073	GTTCCATTTGCAAATCCATGTAATTTACATACTGATTTCTCACAACATGG	GTTCCATTTGCAAATCCATGTAATTTACATACTGATTTCTCACAACATGG	Q5DFA1	Q5DFA1_SCHJA	SJCHGC09643 protein	150	78.6 (192)	9e-14	-3	NA	NA	NA	NA	NA	NA	NA	NA	NA	NA	NA	NA	NA	NA	NA	NA	9e-14	AU	NA	-5.56006	-3.53228	0.00120748	0.0850185	-0.962387
24	16	14	49L7	CD169616	GAAAAGCCGATAACCAGATTCATTCATCAGCAAAGTTCAGTGGATAAATC	GAAAAGCCGATAACCAGATTCATTCATCAGCAAAGTTCAGTGGATAAATC	-	-	-	-	-	-	-	NA	NA	NA	NA	NA	NA	NA	NA	NA	NA	NA	NA	NA	NA	NA	NA	1	UU	NA	-5.15576	-3.53224	0.00120762	0.0850185	-0.962479
10	14	24	15N22	Contig6052	no data	GTTGGGAACCTGGAGTCATTGAAAACAGAATGGTAAATGTTCTATACAAG	Contig6052	-	SIMILAR TO P91422 HYPOTHETICAL 148.5 KDA PROTEIN (1E-09) POSSIBLE ANTISENSE	SIMILAR TO P91422 HYPOTHETICAL 148.5 KDA PROTEIN (1E-09) POSSIBLE ANTISENSE	-	OM0023350-AOP	-	NA	NA	NA	NA	NA	NA	NA	NA	NA	NA	NA	NA	NA	NA	NA	NA	1	UU	NA	-4.35623	-3.53177	0.00120917	0.0850185	-0.963503
44	3	10	60P14	CONTIG11034	GACTTTTGCATCCACTATTGTGTTGTCAGTCTAAGTGATTTTTTCATCAC	GACTTTTGCATCCACTATTGTGTTGTCAGTCTAAGTGATTTTTTCATCAC	Q5C3A7	Q5C3A7_SCHJA	SJCHGC06937 protein (Fragment)	244	99.4 (246)	5e-20	2	NA	NA	NA	NA	NA	NA	NA	NA	NA	NA	NA	NA	NA	NA	NA	NA	5e-20	SU	NA	-4.60927	-3.52895	0.00121861	0.0851243	-0.969718
27	11	6	75O6	CONTIG6856	TAATCTATCGACAAATCCACACGCAATTGTGTTAACACATTTCCATAAAT	TAATCTATCGACAAATCCACACGCAATTGTGTTAACACATTTCCATAAAT	Q26552	Q26552_SCHMA	Elastase	274	468 (1204)	e-130	3	NA	NA	NA	NA	NA	NA	NA	NA	NA	NA	NA	NA	NA	NA	NA	NA	1	UU	NA	-4.94366	-3.52887	0.00121888	0.0851243	-0.969899
25	19	17	3.9e+19	CD128544	AAAATTCGTTATGAATACAATTGCAGGGATATACTGTTCAACCATAACCG	TTCGTTATGAATACAATTGCAGGGATATACTGTTCAACCATAACCG	-	-	-	-	-	-	-	NA	NA	NA	NA	NA	NA	NA	NA	NA	NA	NA	NA	NA	NA	NA	NA	1	UU	NA	-4.75422	-3.52831	0.00122078	0.0851243	-0.971142
39	5	6	74G15	CONTIG610	CTCTTTTCCGTTTCCCTTCTCCATTTCAAGATAGGAATTGTCTTGTAATG	CTCTTTTCCGTTTCCCTTCTCCATTTCAAGATAGGAATTGTCTTGTAATG	Q4QQE8	Q4QQE8_SCHMA	Endonuclease-reverse transcriptase	992	189 (480)	1e-46	2	NA	NA	NA	NA	NA	NA	NA	NA	NA	NA	NA	NA	NA	NA	NA	NA	1e-46	SU	NA	-4.17062	-3.52827	0.00122091	0.0851243	-0.971229
22	5	23	18F7	Contig917	no data	TTTATTCTACGATAGACTTCAGTCAATCGTCGAGAAATACCCAACAAAG	Contig917	-	SIMILAR TO P97 AND BCNT (2E-17)	SIMILAR TO P97 AND BCNT (2E-17)	-	OM0023378-AOP	-	NA	NA	NA	NA	NA	NA	NA	NA	NA	NA	NA	NA	NA	NA	NA	NA	1	UU	NA	-4.78111	-3.52774	0.00122268	0.0851243	-0.972387
34	1	3	84B4	SMLA32C08	AGTTTTGTCGTATATGTGAGAAAATGATAGAATTAGAGACTGACCAGTCG	GTTTTGTCGTATATGTGAGAAAATGATAGAATTAGAGACTGACCAGTCG	-	-	-	-	-	-	-	NA	NA	NA	NA	NA	NA	NA	NA	NA	NA	NA	NA	NA	NA	NA	NA	1	UU	NA	-4.0549	-3.52637	0.00122731	0.0852325	-0.975406
11	3	10	60O22	CONTIG11044	AGCCTCATCTGTCAACACGTTTTGAAATAAAAGCACTCTTAGAATTCGTC	GCCTCATCTGTCAACACGTTTTGAAATAAAAGCACTCTTAGAATTCGTC	Q5DAZ4	Q5DAZ4_SCHJA	SJCHGC03504 protein	268	169 (427)	1e-40	-1	NA	NA	NA	NA	NA	NA	NA	NA	NA	NA	NA	NA	NA	NA	NA	NA	1e-40	AU	NA	-4.34404	-3.52479	0.00123267	0.0852325	-0.97889
39	4	18	34O3	CD111966	AGTCAGCGGATATTTTGTAGAATTAGCAGCAGTGAAAACAGATAACATAA	GTCAGCGGATATTTTGTAGAATTAGCAGCAGTGAAAACAGATAACATAA	Q4QQE8	Q4QQE8_SCHMA	Endonuclease-reverse transcriptase	992	39.3 (90)	0.054	-3	NA	NA	NA	NA	NA	NA	NA	NA	NA	NA	NA	NA	NA	NA	NA	NA	1	UU	NA	-3.81913	-3.52385	0.00123589	0.0852325	-0.980972
27	18	17	39C18	CD128011	ATAGGAAGGAAGAGAGATATGAAGCAAGTTAGTCTTCAAGGTTTAAGGGA	TAGGAAGGAAGAGAGATATGAAGCAAGTTAGTCTTCAAGGTTTAAGGGA	Q5BSZ8	Q5BSZ8_SCHJA	SJCHGC03030 protein (Fragment)	62	35.4 (80)	0.9	-2	NA	NA	NA	NA	NA	NA	NA	NA	NA	NA	NA	NA	NA	NA	NA	NA	1	UU	NA	-4.57609	-3.52382	0.001236	0.0852325	-0.981043
5	5	25	11M11	Contig4446	no data	CTTTATCATCTGTTGCATCAACTGGAAGTATATCCTCTGGTTTCAAACT	Contig4446	-	UNKNOWN 2821	UNKNOWN 2821	hypothetical	OM0023355-AOP	-	Smp_146950	expressed protein	5808	5808	-	1	4	PF00047; PF00053; PF00057; PF07679; PF07686	I-set; ig; Laminin_EGF; Ldl_recept_a; V-set	IPR002049; IPR002172; IPR013098; IPR013106; IPR013151	EGF-like, laminin; Immunoglobulin; Immunoglobulin I-set; Immunoglobulin V-set; Low density lipoprotein-receptor, class A	-	SM00192; SM00408; SM00409	IPR002172; IPR003598; IPR003599	Immunoglobulin subtype; Immunoglobulin subtype 2; Low density lipoprotein-receptor, class A	-	1	UA	NA	-6.91041	-3.52374	0.00123626	0.0852325	-0.981215
24	1	12	54L7	CD195051	AAGACCTGACTGTTTAGGACTAATCTTTGAGCATCAGGTTTGAACTAAAC	GACCTGACTGTTTAGGACTAATCTTTGAGCATCAGGTTTGAACTAAAC	Q7PDV1	Q7PDV1_PLAYO	Arabidopsis thaliana brahma ortholog (Fragment)	772	35.8 (81)	0.54	1	NA	NA	NA	NA	NA	NA	NA	NA	NA	NA	NA	NA	NA	NA	NA	NA	1	UU	NA	-4.1377	-3.5216	0.00124358	0.0855707	-0.985934
23	16	20	29O7	CD086428	TGTAATCTTGAAGGAACTGATGCTCCCTGGCTTATTTGATCCCGTCTGAC	TGTAATCTTGAAGGAACTGATGCTCCCTGGCTTATTTGATCCCGTCTGAC	Q6A5F5	Q6A5F5_PROAC	Conserved protein	713	31.2 (69)	9.8	2	NA	NA	NA	NA	NA	NA	NA	NA	NA	NA	NA	NA	NA	NA	NA	NA	1	UU	NA	-4.36469	-3.51857	0.001254	0.0858652	-0.9926
16	12	1	91P21	CL726	AGATGTTACTGCTGTTTCCACAGCTATTCGTATATCTTTACAAGCAACAT	GATGTTACTGCTGTTTCCACAGCTATTCGTATATCTTTACAAGCAACAT	Q8T5G5	Q8T5G5_SCHJA	Polyprotein	1091	140 (352)	3e-32	2	NA	NA	NA	NA	NA	NA	NA	NA	NA	NA	NA	NA	NA	NA	NA	NA	3e-32	SU	NA	-4.7683	-3.51846	0.00125437	0.0858652	-0.992839
31	12	8	68K17	CONTIG3334	GCACACGTGACTACAGTAGTAGTTGGATACAGTGAGGAGACGATGTTGTG	GCACACGTGACTACAGTAGTAGTTGGATACAGTGAGGAGACGATGTTGTG	Q9PH93	Q9PH93_XYLFA	Hypothetical protein	121	60.8 (146)	3e-08	-2	NA	NA	NA	NA	NA	NA	NA	NA	NA	NA	NA	NA	NA	NA	NA	NA	1	UU	NA	-3.70209	-3.51801	0.00125595	0.0858652	-0.993842
34	14	7	72B16	CONTIG4964	TAAATTGGCCTGTCCAGAAGCTTGAATATGTTATACGGGCTTGATATAAC	TAAATTGGCCTGTCCAGAAGCTTGAATATGTTATACGGGCTTGATATAAC	Q839S2	Q839S2_ENTFA	Hypothetical protein	127	39.3 (90)	0.21	-3	NA	NA	NA	NA	NA	NA	NA	NA	NA	NA	NA	NA	NA	NA	NA	NA	1	UU	NA	-3.87871	-3.51754	0.00125756	0.0858652	-0.994864
29	26	11	60M5	CONTIG10944	ACTGTCAGCGAAACTATTTCGGAAAAAGATGGACATTTCATTCACTCTCA	CTGTCAGCGAAACTATTTCGGAAAAAGATGGACATTTCATTCACTCTCA	Q8T5G5	Q8T5G5_SCHJA	Polyprotein	1091	132 (331)	4e-30	-2	NA	NA	NA	NA	NA	NA	NA	NA	NA	NA	NA	NA	NA	NA	NA	NA	4e-30	AU	NA	-4.92337	-3.51545	0.00126484	0.0861963	-0.999478
39	12	14	48K15	CD166713	AAGGATGAGTTCAGGAATAGAAAGTACGAAATAATTTCAAGTTCAGGACT	GGATGAGTTCAGGAATAGAAAGTACGAAATAATTTCAAGTTCAGGACT	Q4N1A8	Q4N1A8_THEPA	Hypothetical protein	324	32.7 (73)	3.4	-3	NA	NA	NA	NA	NA	NA	NA	NA	NA	NA	NA	NA	NA	NA	NA	NA	1	UU	NA	-4.11636	-3.51196	0.00127705	0.0865994	-1.00716
19	4	12	54G20	CD194055	CATAGGCTATTCTAGTTTTTGAACTGAACACTCTACTCGTTCTTCTCAAG	CATAGGCTATTCTAGTTTTTGAACTGAACACTCTACTCGTTCTTCTCAAG	Q86ET0	Q86ET0_SCHJA	Clone ZZD1459 mRNA sequence	312	45.1 (105)	0.0007	3	NA	NA	NA	NA	NA	NA	NA	NA	NA	NA	NA	NA	NA	NA	NA	NA	1	UU	NA	-4.18642	-3.5114	0.00127901	0.0865994	-1.00839
31	28	6	77K5	CONTIG7719	CTTTTGGAGTTTTGGTCCGATCAAATATTCAAATGGAAAACATTCGCAAA	CTTTTGGAGTTTTGGTCCGATCAAATATTCAAATGGAAAACATTCGCAAA	Q9H1A4	ANC1_HUMAN	Anaphase promoting complex subunit 1 (APC1) (Cyclosome subunit 1) (Protein Tsg2	1944	55.5 (132)	1e-06	-1	Smp_151380	meiotic checkpoint regulator cut4, putative	2740	NA	+	1	12	PF01851	PC_rep	IPR002015	Proteasome/cyclosome, regulatory subunit	Biological Process: regulation of progression through cell cycle (GO:0000074)	NA	NA	NA	NA	1	US	NA	-4.46333	-3.5109	0.00128077	0.0865994	-1.00948
43	1	1	90C14	CL7	TTTAGTCCTCGACGAGCTTATTATCTGTAGGGATTTCTACTTTTAGCCTT	TTTAGTCCTCGACGAGCTTATTATCTGTAGGGATTTCTACTTTTAGCCTT	Q7VQA9	Q7VQA9_BLOFL	Protein-export membrane protein SecD	624	35.8 (81)	1.5	-3	NA	NA	NA	NA	NA	NA	NA	NA	NA	NA	NA	NA	NA	NA	NA	NA	1	UU	NA	-4.64862	-3.50911	0.00128711	0.0865994	-1.01343
38	18	19	33B3	CD093344	CATCCATTCCTACACTTGATATTCGTTATGACTCAGCAGAATACTAGGTT	CATCCATTCCTACACTTGATATTCGTTATGACTCAGCAGAATACTAGGTT	Q6IFU4	Q6IFU4_SCHMA	Gag protein	277	54.3 (129)	1e-06	3	NA	NA	NA	NA	NA	NA	NA	NA	NA	NA	NA	NA	NA	NA	NA	NA	1	UU	NA	-4.25672	-3.50854	0.00128911	0.0865994	-1.01467
47	24	8	70K1	CONTIG4204	GAAGTTAAACAAAAATGGAAATAGTGGGCAATCTTGCCGGATATCACTTG	GAAGTTAAACAAAAATGGAAATAGTGGGCAATCTTGCCGGATATCACTTG	Q8T5G5	Q8T5G5_SCHJA	Polyprotein	1091	301 (771)	3e-80	-3	NA	NA	NA	NA	NA	NA	NA	NA	NA	NA	NA	NA	NA	NA	NA	NA	3e-80	AU	NA	-4.30327	-3.50849	0.00128929	0.0865994	-1.01478
14	20	18	36N9	CD119039	GCTTCGCTCAATTTTAATTGTTCTGACTGAAAAATAATGTTTATGTCGCT	GCTTCGCTCAATTTTAATTGTTCTGACTGAAAAATAATGTTTATGTCGCT	Q5WK41	Q5WK41_BACSK	Two-component sensor histidine kinase	565	32.3 (72)	4.8	1	NA	NA	NA	NA	NA	NA	NA	NA	NA	NA	NA	NA	NA	NA	NA	NA	1	UU	NA	-4.58245	-3.50841	0.0012896	0.0865994	-1.01497
28	1	21	24L6	CD069043	AGCAGAGGACTATGGAGAATTGACTGAAGTTATGTGAATCAATGGATCTT	GCAGAGGACTATGGAGAATTGACTGAAGTTATGTGAATCAATGGATCTT	-	-	-	-	-	-	-	NA	NA	NA	NA	NA	NA	NA	NA	NA	NA	NA	NA	NA	NA	NA	NA	1	UU	NA	-4.93031	-3.50821	0.0012903	0.0865994	-1.01541
10	13	15	45B22	CD152758	ATTAAACATATCATTGTCAAATCAGGGTTTTCCACTCTCCAAGGTGGATC	TTAAACATATCATTGTCAAATCAGGGTTTTCCACTCTCCAAGGTGGATC	Q3ZCU5	Q3ZCU5_HUMAN	DLG4 protein (Fragment)	549	32.0 (71)	5.9	3	NA	NA	NA	NA	NA	NA	NA	NA	NA	NA	NA	NA	NA	NA	NA	NA	1	UU	NA	-4.22868	-3.50531	0.00130064	0.0870142	-1.02179
30	28	18	37N5	CD123165	CTCGTTGATCATAATTAGCTGACTAACTGGTGATGATGATGCCTAACAAT	CTCGTTGATCATAATTAGCTGACTAACTGGTGATGATGATGCCTAACAAT	-	-	-	-	-	-	-	NA	NA	NA	NA	NA	NA	NA	NA	NA	NA	NA	NA	NA	NA	NA	NA	1	UU	NA	-3.48797	-3.50488	0.00130216	0.0870142	-1.02272
48	4	1	90P13	CL318	TTCTCTAAGTTTCAGCTCCATAGAGTAAAACTGTCTTGGTGTTCGTATTG	TTCTCTAAGTTTCAGCTCCATAGAGTAAAACTGTCTTGGTGTTCGTATTG	Q4QQE8	Q4QQE8_SCHMA	Endonuclease-reverse transcriptase	992	233 (593)	1e-59	1	NA	NA	NA	NA	NA	NA	NA	NA	NA	NA	NA	NA	NA	NA	NA	NA	1e-59	SU	NA	-4.77224	-3.50441	0.00130385	0.0870142	-1.02376
14	13	8	68N21	CONTIG3373	CCGAGCACCTACATGTTGTATTTCCTCATTTCCGCAACTATTTGATTAGT	CCGAGCACCTACATGTTGTATTTCCTCATTTCCGCAACTATTTGATTAGT	Q4QQE8	Q4QQE8_SCHMA	Endonuclease-reverse transcriptase	992	72.0 (175)	5e-12	-2	NA	NA	NA	NA	NA	NA	NA	NA	NA	NA	NA	NA	NA	NA	NA	NA	5e-12	AU	NA	-4.66244	-3.50265	0.0013102	0.0872537	-1.02764
30	24	19	33F17	CD094099	CAATCGAGTGTATTTGAACACACAAATTACGGAACGTTTAAGTAAAACCT	CAATCGAGTGTATTTGAACACACAAATTACGGAACGTTTAAGTAAAACCT	Q9Z6Y2	PRIA_CHLPN	Primosomal protein Nprime (EC 3.6.1.-) (ATP-dependent helicase priA) (Replication fa	749	32.3 (72)	4.4	-1	NA	NA	NA	NA	NA	NA	NA	NA	NA	NA	NA	NA	NA	NA	NA	NA	1	UU	NA	-3.88818	-3.5015	0.00131435	0.0872537	-1.03017
15	18	21	26K9	CD077354	AGATGGTTGAACAATATCTTGGATTGTTTGAAGTTAGACATTAACACCTT	GATGGTTGAACAATATCTTGGATTGTTTGAAGTTAGACATTAACACCTT	Q51CP5	Q51CP5_ENTHI	Hypothetical protein	1114	32.0 (71)	5.9	-2	NA	NA	NA	NA	NA	NA	NA	NA	NA	NA	NA	NA	NA	NA	NA	NA	1	UU	NA	-4.58271	-3.50137	0.00131483	0.0872537	-1.03045
24	5	6	74H19	CONTIG6133	CGAAATATTAGGGTTTGAAGATGTTATTGATTAGTGACACTGTTATGCCC	CGAAATATTAGGGTTTGAAGATGTTATTGATTAGTGACACTGTTATGCCC	Q5BR20	Q5BR20_SCHJA	SJCHGC09721 protein	91	38.5 (88)	0.21	-3	NA	NA	NA	NA	NA	NA	NA	NA	NA	NA	NA	NA	NA	NA	NA	NA	1	UU	NA	-4.75278	-3.49967	0.00132098	0.0874985	-1.03419
34	19	1	92J16	CL994	TATTACAGCTCACATACAGATTAAGTGACTTGTGTGGTGCATATGTATCC	NA	-	-	-	-	-	-	-	NA	NA	NA	NA	NA	NA	NA	NA	NA	NA	NA	NA	NA	NA	NA	NA	1	UU	NA	-4.19178	-3.49879	0.00132416	0.0875454	-1.03611
30	3	25	11F5	Contig4662	no data	TGGAAGAGGTTTACCTTTATGTACCTGAAGAGTATCACTGATAAACAGG	Contig4662	-	UNKNOWN 2598	UNKNOWN 2598	-	OM0023331-AOP	-	NA	NA	NA	NA	NA	NA	NA	NA	NA	NA	NA	NA	NA	NA	NA	NA	1	UU	NA	-4.44522	-3.49738	0.00132934	0.0875503	-1.03923
46	25	4	83B13	SMLA1C03	AAGGAAAACCCGAAAATTCCCCCCAAATTGAAAGTTTAGGAAAAAATTTG	GGAAAACCCGAAAATTCCCCCCAAATTGAAAGTTTAGGAAAAAATTTG	Q86YA1	Q86YA1_HUMAN	PRB2 protein (Fragment)	338	40.0 (92)	0.078	3	NA	NA	NA	NA	NA	NA	NA	NA	NA	NA	NA	NA	NA	NA	NA	NA	1	UU	NA	-3.83954	-3.49719	0.00133002	0.0875503	-1.03963
48	12	11	58L13	CF502889	GATGGGAACAACTATTGACTTATTCTACGATGTTGGAACACTGTCTATTT	GATGGGAACAACTATTGACTTATTCTACGATGTTGGAACACTGTCTATTT	Q5C3A3	Q5C3A3_SCHJA	SJCHGC09318 protein (Fragment)	513	95.9 (237)	4e-19	-1	NA	NA	NA	NA	NA	NA	NA	NA	NA	NA	NA	NA	NA	NA	NA	NA	4e-19	AU	NA	-5.68952	-3.49674	0.00133165	0.0875503	-1.04061
29	15	23	19I5	SCMDNAP	no data	GTTTGCATTATCATTTCGAACATTGAGTTGAATGTCGAGTGGTGAATTC	SCMDNAP	-	S.MANSONI FEMALE-SPECIFIC DNA REPEAT W1	S.MANSONI FEMALE-SPECIFIC DNA REPEAT W1	-	OM0023376-AOP	-	Smp_183210, Smp_183230, Smp_183240, Smp_183190, Smp_186350	NA	NA	NA	+	5	3	NA	NA	NA	NA	NA	NA	NA	NA	NA	1	US	MGE/repetitive elements	-5.12875	-3.49493	0.00133832	0.0875893	-1.04461
44	10	18	35H2	CD114188	ATACACAGCAAATGGGTAAGGAGGAGCATTGGAATCTAAAGGCGGAAAAA	TACACAGCAAATGGGTAAGGAGGAGCATTGGAATCTAAAGGCGGAAAAA	Q4QQE8	Q4QQE8_SCHMA	Endonuclease-reverse transcriptase	992	106 (264)	3e-22	-2	NA	NA	NA	NA	NA	NA	NA	NA	NA	NA	NA	NA	NA	NA	NA	NA	3e-22	AU	MGE/repetitive elements	-5.22101	-3.49405	0.00134156	0.0875893	-1.04654
38	14	3	85F15	SMLA50B05	GATACATCTTGCTTGTTCAATTTCAAAGTCATTTCATTTCATAAAGCCTA	GATACATCTTGCTTGTTCAATTTCAAAGTCATTTCATTTCATAAAGCCTA	Q5DCR7	Q5DCR7_SCHJA	SJCHGC03163 protein	124	66.6 (161)	2e-09	1	NA	NA	NA	NA	NA	NA	NA	NA	NA	NA	NA	NA	NA	NA	NA	NA	1	UU	NA	-4.98032	-3.49377	0.00134256	0.0875893	-1.04714
18	16	16	42B20	CD137239	AGTGGATAACGCAAGTACTATATGCATTGGAATTGAAACTTCTCCGTAAC	GTGGATAACGCAAGTACTATATGCATTGGAATTGAAACTTCTCCGTAAC	Q4QQE8	Q4QQE8_SCHMA	Endonuclease-reverse transcriptase	992	59.7 (143)	3e-08	-3	NA	NA	NA	NA	NA	NA	NA	NA	NA	NA	NA	NA	NA	NA	NA	NA	1	UU	NA	-4.44335	-3.49332	0.00134424	0.0875893	-1.04813
30	21	22	23J5	CD065353	AACCCAAGCTCAAATGATAAAAAGTCCAACTCAACGATTACTGATGCAAA	CCCAAGCTCAAATGATAAAAAGTCCAACTCAACGATTACTGATGCAAA	Q5DG21	Q5DG21_SCHJA	SJCHGC01271 protein	223	57.8 (138)	1e-07	3	Smp_130260	expressed protein	660	NA	+	1	2	PF00307	CH	IPR001715	Calponin-like actin-binding	-	NA	NA	NA	NA	1	US	NA	-3.78871	-3.49319	0.00134472	0.0875893	-1.04842
23	7	12	55C7	CD196057	CGCCTGTTTATCTCACGATATTTATCATGTTTAGGTTGCATAGTTGTATG	CGCCTGTTTATCTCACGATATTTATCATGTTTAGGTTGCATAGTTGTATG	Q5BVR2	Q5BVR2_SCHJA	SJCHGC04989 protein (Fragment)	407	58.9 (141)	4e-08	-1	NA	NA	NA	NA	NA	NA	NA	NA	NA	NA	NA	NA	NA	NA	NA	NA	1	UU	NA	-3.98476	-3.4919	0.0013495	0.0875893	-1.05126
41	27	8	7e+15	CONTIG4069	TTCACTTGGTATTGTTTGCTGATATCTTCTCATTGTTGTTTGAGACAACA	TTCACTTGGTATTGTTTGCTGATATCTTCTCATTGTTGTTTGAGACAACA	-	-	-	-	-	-	-	NA	NA	NA	NA	NA	NA	NA	NA	NA	NA	NA	NA	NA	NA	NA	NA	1	UU	NA	-4.39359	-3.49189	0.00134954	0.0875893	-1.05128
39	19	12	56O3	CD202481	CCCATGCAGTACATTTACAAAGTGGAACAAGTATCTGTATTAAACAGACA	CCCATGCAGTACATTTACAAAGTGGAACAAGTATCTGTATTAAACAGACA	Q8MNZ8	Q8MNZ8_SCHMA	Egg secreted protein ESP15 precursor (Fragment)	84	48.1 (113)	8e-05	-1	NA	NA	NA	NA	NA	NA	NA	NA	NA	NA	NA	NA	NA	NA	NA	NA	1	UU	NA	-4.5142	-3.48821	0.00136325	0.0882393	-1.05936
16	8	15	45D9	CD153043	GAGAAACAATGACTAGTGGAGTTCAAACCACGTCTGTTGTGAGATAGAAA	GAGAAACAATGACTAGTGGAGTTCAAACCACGTCTGTTGTGAGATAGAAA	Q95EQ6	Q95EQ6_9ROSI	Maturase	507	34.3 (77)	1.9	2	Smp_000100	filamin	NA	NA	+	1	3	NA	NA	NA	NA	NA	NA	NA	NA	NA	1	US	Rhodopsin like GPCRs	-3.74371	-3.48787	0.00136454	0.0882393	-1.06011
41	23	20	3000	CD087182	ACTCTCTAGGACAACACCATTTCAATCATTATACACCCTACAACAAACAC	CTCTCTAGGACAACACCATTTCAATCATTATACACCCTACAACAAACAC	Q3VRS3	Q3VRS3_PROAE	Hypothetical protein	98	37.7 (86)	0.11	-1	NA	NA	NA	NA	NA	NA	NA	NA	NA	NA	NA	NA	NA	NA	NA	NA	1	UU	NA	-5.23235	-3.48631	0.00137039	0.0884294	-1.06353
10	14	13	52N10	CD188261	CAGCTACAATGTAAGACCAGGAACATATATAGATCGATCCAAGTTGCCAT	CAGCTACAATGTAAGACCAGGAACATATATAGATCGATCCAAGTTGCCAT	Q5H717	Q5H717_FUGRU	TLR9	1045	34.7 (78)	0.89	3	NA	NA	NA	NA	NA	NA	NA	NA	NA	NA	NA	NA	NA	NA	NA	NA	1	UU	NA	-4.11654	-3.48531	0.00137415	0.0884294	-1.06572
35	2	11	57G16	CF496749	ACTTCCTTAACTGGAAAATTTTTTTACGGTTGTACCTTTGCTAACCGAAC	NA	Q5BSC9	Q5BSC9_SCHJA	SJCHGC05010 protein (Fragment)	137	70.5 (171)	3e-11	-2	NA	NA	NA	NA	NA	NA	NA	NA	NA	NA	NA	NA	NA	NA	NA	NA	3e-11	AU	NA	-3.92345	-3.48445	0.0013774	0.0884294	-1.06761
20	6	13	51P8	CD184743	TAATAGGTCAAAAGAAAATGACGATGTTGTACAGTCTTGGGTGATTTCAC	TAATAGGTCAAAAGAAAATGACGATGTTGTACAGTCTTGGGTGATTTCAC	P60219	SCPB_STAAN	Segregation and condensation protein B	180	31.2 (69)	9.9	-2	NA	NA	NA	NA	NA	NA	NA	NA	NA	NA	NA	NA	NA	NA	NA	NA	1	UU	NA	-4.43423	-3.48419	0.00137839	0.0884294	-1.06818
16	9	19	31P21	CD090927	TTGGTTATCAGCAGTTGTTTCATGATGAACCTCTACATGAGATAATGATC	TTGGTTATCAGCAGTTGTTTCATGATGAACCTCTACATGAGATAATGATC	Q4D2I2	Q4D2I2_TRYCR	Hypothetical protein	156	36.2 (82)	0.31	3	Smp_159540	inhibitor of apoptosis (iap) domain family member, putative	NA	NA	-	1	6	NA	NA	NA	NA	NA	NA	NA	NA	NA	1	UA	NA	-4.53484	-3.48378	0.00137995	0.0884294	-1.06909
15	9	8	68O9	CONTIG3441	GCCATCATTGGATACTGACTCAGTGGTCTAGAAGTTAAGTGTTAGCGTAC	GCCATCATTGGATACTGACTCAGTGGTCTAGAAGTTAAGTGTTAGCGTAC	Q8LWZ3	Q8LWZ3_9PHAE	Hypothetical protein	384	35.8 (81)	1.3	-1	NA	NA	NA	NA	NA	NA	NA	NA	NA	NA	NA	NA	NA	NA	NA	NA	1	UU	NA	-5.04291	-3.48089	0.00139095	0.0889728	-1.07543
15	20	26	9K21	Contig3747	no data	CAGCAATTAGTGGACATGATCACACGTTCAGTCGTAAATGCTTGCATATC	Contig3747	-	UNKNOWN 2398	UNKNOWN 2398	-	OM0023360-AOP	-	NA	NA	NA	NA	NA	NA	NA	NA	NA	NA	NA	NA	NA	NA	NA	NA	1	UU	NA	-5.06186	-3.48	0.00139432	0.0890277	-1.07736
30	26	12	57J5	CF497346	CCACTATGTATCTTTGCTTATAAAGCTTGTGATTTCGGGCAATATCGAGG	CCACTATGTATCTTTGCTTATAAAGCTTGTGATTTCGGGCAATATCGAGG	-	-	-	-	-	-	-	NA	NA	NA	NA	NA	NA	NA	NA	NA	NA	NA	NA	NA	NA	NA	NA	1	UU	NA	-3.70567	-3.47898	0.00139825	0.0891186	-1.07961
39	15	18	35K15	CD115275	AAGTTATAAGACTAGTCTTTAGTTGTGCATCACGTATTGGAGCTATTCAT	GTTATAAGACTAGTCTTTAGTTGTGCATCACGTATTGGAGCTATTCAT	-	-	-	-	-	-	-	NA	NA	NA	NA	NA	NA	NA	NA	NA	NA	NA	NA	NA	NA	NA	NA	1	UU	NA	-4.87315	-3.47781	0.00140275	0.0891951	-1.08218
44	9	3	85D2	SMLA47H03	GATAGTTTTTTATAAATACCTGTACGTTTTTGATGATGGTTGTAGCAGCC	GATAGTTTTTTATAAATACCTGTACGTTTTTGATGATGGTTGTAGCAGCC	Q4QQE8	Q4QQE8_SCHMA	Endonuclease-reverse transcriptase	992	183 (465)	4e-45	-1	NA	NA	NA	NA	NA	NA	NA	NA	NA	NA	NA	NA	NA	NA	NA	NA	4e-45	AU	NA	-4.35867	-3.47658	0.00140747	0.0891951	-1.08487
43	12	17	38O14	CD126900	TTGATCATAGCTTAGGTCGCCAAACTCATAATCATCATTCACATTCACTT	TTGATCATAGCTTAGGTCGCCAAACTCATAATCATCATTCACATTCACTT	-	-	-	-	-	-	-	NA	NA	NA	NA	NA	NA	NA	NA	NA	NA	NA	NA	NA	NA	NA	NA	1	UU	NA	-3.68304	-3.47621	0.00140893	0.0891951	-1.08569
15	8	3	84O21	SMLA45E04	AAAGAGATTTAAATCCATGGTTCCTACTGAATGCATTTAACCAACCACTA	GAGATTTAAATCCATGGTTCCTACTGAATGCATTTAACCAACCACTA	Q4RIP0	Q4RIP0_TETNG	Chromosome 7 SCAF15042, whole genome shotgun sequence. (Fragment)	1919	34.7 (78)	2.2	2	NA	NA	NA	NA	NA	NA	NA	NA	NA	NA	NA	NA	NA	NA	NA	NA	1	UU	NA	-5.67661	-3.47605	0.00140952	0.0891951	-1.08603
42	22	8	70B2	CONTIG3939	CAGTACTATGAACAGAGCAATTCAGAAAATATACAGCAACATTATCACTT	CAGTACTATGAACAGAGCAATTCAGAAAATATACAGCAACATTATCACTT	Q4QQE8	Q4QQE8_SCHMA	Endonuclease-reverse transcriptase	992	70.1 (170)	7e-11	-3	NA	NA	NA	NA	NA	NA	NA	NA	NA	NA	NA	NA	NA	NA	NA	NA	7e-11	AU	NA	-4.16432	-3.47485	0.00141419	0.0893311	-1.08867
22	7	14	48F7	CD165226	AGTTCATCCAAATGTGTGACTCGAATTCCAGTGAATAAGTCAGAACGTTA	GTTCATCCAAATGTGTGACTCGAATTCCAGTGAATAAGTCAGAACGTTA	Q9LGK8	Q9LGK8_ORYSA	Putative verticillium wilt disease resistance protein	1022	32.7 (73)	3.5	2	NA	NA	NA	NA	NA	NA	NA	NA	NA	NA	NA	NA	NA	NA	NA	NA	1	UU	NA	-4.06061	-3.47123	0.00142829	0.090061	-1.09659
39	13	13	52K3	CD187482	GTAAGCATTAACTAAAACAATTTAGACGGCCTACCATTGTATCTATTTTA	GTAAGCATTAACTAAAACAATTTAGACGGCCTACCATTGTATCTATTTTA	-	-	-	-	-	-	-	NA	NA	NA	NA	NA	NA	NA	NA	NA	NA	NA	NA	NA	NA	NA	NA	1	UU	NA	-4.72149	-3.47028	0.00143203	0.0901362	-1.09868
18	6	24	14N20	Contig5700	no data	GATCGGTTCGTGATCTCAATAACAACTCAACATACTCCACAATGCTATGT	Contig5700	-	UNKNOWN 3369	UNKNOWN 3369	-	OM0023349-AOP	-	NA	NA	NA	NA	NA	NA	NA	NA	NA	NA	NA	NA	NA	NA	NA	NA	1	UU	NA	-4.01265	-3.46905	0.00143685	0.0902311	-1.10137
43	15	23	19K2	SCMSOD3	no data	NA	SCMSOD3	-	S.MANSONI SUPEROXIDE DISMUTASE GENE, EXON 3, CLONE GT10-38	S.MANSONI SUPEROXIDE DISMUTASE GENE, EXON 3, CLONE GT10-38	-	OM0023390-AOP	-	NA	NA	NA	NA	NA	NA	NA	NA	NA	NA	NA	NA	NA	NA	NA	NA	1	UU	NA	-4.40187	-3.4686	0.00143863	0.0902311	-1.10236
34	15	1	92J4	CL980	GATAAACGGAATATACCCATTGCGATGAAGAGTTCTCTTTTCGGTGAATA	GATAAACGGAATATACCCATTGCGATGAAGAGTTCTCTTTTCGGTGAATA	Q5DCA4	Q5DCA4_SCHJA	SJCHGC03534 protein	115	38.5 (88)	0.4	-2	NA	NA	NA	NA	NA	NA	NA	NA	NA	NA	NA	NA	NA	NA	NA	NA	1	UU	NA	-3.84522	-3.46787	0.0014415	0.0902516	-1.10395
6	7	11	58F11	CF501067	GATCAACTAGGAAAACAGTTAGGCAGCTATGTAATTGATGCTACTACTGC	GATCAACTAGGAAAACAGTTAGGCAGCTATGTAATTGATGCTACTACTGC	Q5C3C1	Q5C3C1_SCHJA	SJCHGC04023 protein (Fragment)	353	117 (293)	1e-25	3	NA	NA	NA	NA	NA	NA	NA	NA	NA	NA	NA	NA	NA	NA	NA	NA	1e-25	SU	NA	-4.36197	-3.46351	0.00145883	0.0911757	-1.1135
6	5	3	84B23	SMLA32H04	GGTCGACAAAGAAAGCCACATAGAAATTAATGAATCCCTACTTTATCCCT	GGTCGACAAAGAAAGCCACATAGAAATTAATGAATCCCTACTTTATCCCT	-	-	-	-	-	-	-	NA	NA	NA	NA	NA	NA	NA	NA	NA	NA	NA	NA	NA	NA	NA	NA	1	UU	NA	-5.12862	-3.46201	0.00146485	0.0913906	-1.11679
41	27	10	63M14	CONTIG12561	TCGTATTGAAAATTCTGATATTGGTTTTGGTTGACAATTGTTTCGAGTCC	TCGTATTGAAAATTCTGATATTGGTTTTGGTTGACAATTGTTTCGAGTCC	Q4QQE8	Q4QQE8_SCHMA	Endonuclease-reverse transcriptase	992	169 (427)	1e-40	-2	NA	NA	NA	NA	NA	NA	NA	NA	NA	NA	NA	NA	NA	NA	NA	NA	1e-40	AU	NA	-4.38356	-3.461	0.00146892	0.0914834	-1.119
15	23	13	53C21	CD189363	ATTCATATTCTTCTCTATGAACCGGTCTGAGTAGCCATTTTCCATAAAGG	TTCATATTCTTCTCTATGAACCGGTCTGAGTAGCCATTTTCCATAAAGG	Q866U9	Q866U9_MACPR	Prion protein (Fragment)	224	35.4 (80)	0.52	2	NA	NA	NA	NA	NA	NA	NA	NA	NA	NA	NA	NA	NA	NA	NA	NA	1	UU	NA	-4.31903	-3.45902	0.00147691	0.0918195	-1.12334
34	19	7	72N16	CONTIG5323	AGCCTTATACGCTCTGCTGAAAGGACAAGAAAGTACTATGAGGACAACTG	GCCTTATACGCTCTGCTGAAAGGACAAGAAAGTACTATGAGGACAACTG	Q5DEY9	Q5DEY9_SCHJA	SJCHGC02887 protein	187	64.7 (156)	8e-10	1	NA	NA	NA	NA	NA	NA	NA	NA	NA	NA	NA	NA	NA	NA	NA	NA	1	UU	NA	-4.10326	-3.45768	0.00148232	0.0919949	-1.12626
39	13	9	65G15	CONTIG1420	TAATCTGGTAGACCCCGATCTAGTGATTTATACCTACTGGTAGTGAATGA	TAATCTGGTAGACCCCGATCTAGTGATTTATACCTACTGGTAGTGAATGA	Q5BR20	Q5BR20_SCHJA	SJCHGC09721 protein	91	45.1 (105)	0.005	-3	NA	NA	NA	NA	NA	NA	NA	NA	NA	NA	NA	NA	NA	NA	NA	NA	1	UU	NA	-4.54915	-3.45662	0.00148662	0.0920406	-1.12857
43	7	3	84K14	SMLA42A10	TGAATGCTCACTAGGAATGGGAAGCTCTCTAACTAAACTGATGTTAATGG	TGAATGCTCACTAGGAATGGGAAGCTCTCTAACTAAACTGATGTTAATGG	Q3UFH0	Q3UFH0_MOUSE	Adult pancreas islet cells cDNA, RIKEN full-length enriched library, clone:C820	637	40.8 (94)	0.082	-3	NA	NA	NA	NA	NA	NA	NA	NA	NA	NA	NA	NA	NA	NA	NA	NA	1	UU	NA	-4.69867	-3.45622	0.00148825	0.0920406	-1.12945
27	3	10	60O18	CONTIG11039	TTTGGTCACATCATGTAGGATCGTTTAACGTCCGAACACTGTGTCAAATA	TTTGGTCACATCATGTAGGATCGTTTAACGTCCGAACACTGTGTCAAATA	Q8T5G5	Q8T5G5_SCHJA	Polyprotein	1091	74.3 (181)	3e-12	-2	NA	NA	NA	NA	NA	NA	NA	NA	NA	NA	NA	NA	NA	NA	NA	NA	3e-12	AU	NA	-3.78916	-3.45452	0.0014952	0.092142	-1.13317
37	27	1	93I15	CL1436	AGACTGCTACTTTGAAGGTAATTACACTGCATTTCTGAAAATGAGTAAGT	GACTGCTACTTTGAAGGTAATTACACTGCATTTCTGAAAATGAGTAAGT	Q4QQD6	Q4QQD6_SCHMA	Hypothetical protein	117	77.0 (188)	2e-13	2	NA	NA	NA	NA	NA	NA	NA	NA	NA	NA	NA	NA	NA	NA	NA	NA	2e-13	SU	NA	-4.27434	-3.4538	0.00149816	0.092142	-1.13475
31	9	19	31O17	CD090914	TCAAATCACATTTTCCGACCACATATGTACTGAGTGTATTGGGACAGACA	TCAAATCACATTTTCCGACCACATATGTACTGAGTGTATTGGGACAGACA	Q757K2	Q757K2_ASHGO	AER010Cp	764	32.7 (73)	3.4	1	NA	NA	NA	NA	NA	NA	NA	NA	NA	NA	NA	NA	NA	NA	NA	NA	1	UU	NA	-5.04912	-3.45335	0.00149999	0.092142	-1.13572
31	6	13	51O5	CD184888	GTAATCTTGTACTAAGATAAAATCGGTTGTCTCCACCTGGTACCGATAGT	GTAATCTTGTACTAAGATAAAATCGGTTGTCTCCACCTGGTACCGATAGT	Q5DEY9	Q5DEY9_SCHJA	SJCHGC02887 protein	187	84.7 (208)	1e-15	3	NA	NA	NA	NA	NA	NA	NA	NA	NA	NA	NA	NA	NA	NA	NA	NA	1e-15	SU	NA	-3.90369	-3.45328	0.00150029	0.092142	-1.13589
28	20	23	19P18	SMU31768	no data	TGTGTGTAATGATCAGTGGATTGTTAGTGGACTGAACAGTTATTTATTTT	SMU31768	-	SCHISTOSOMA MANSONI ELASTASE GENE, 3045 BP CLONE, COMPLETE CDS	SCHISTOSOMA MANSONI ELASTASE GENE, 3045 BP CLONE, COMPLETE CDS	-	OM0023338-AOP	-	NA	NA	NA	NA	NA	NA	NA	NA	NA	NA	NA	NA	NA	NA	NA	NA	1	UU	NA	-5.14571	-3.45139	0.00150807	0.0922103	-1.14001
22	16	1	92N7	CL1125	ACGATGTGGGTCGTGTACGTTCAGTAAGTAATTTTTGAAATTGAAAAACA	NA	-	-	-	-	-	-	-	NA	NA	NA	NA	NA	NA	NA	NA	NA	NA	NA	NA	NA	NA	NA	NA	1	UU	NA	-3.88867	-3.45124	0.00150871	0.0922103	-1.14036
6	5	6	74F23	CONTIG6077	ACTTTTTCTAATTTCCTCTTCAGATGAAAACTGGATTGTCGTCTCTCACA	CTTTTTCTAATTTCCTCTTCAGATGAAAACTGGATTGTCGTCTCTCACA	Q4QQE8	Q4QQE8_SCHMA	Endonuclease-reverse transcriptase	992	63.2 (152)	6e-09	1	NA	NA	NA	NA	NA	NA	NA	NA	NA	NA	NA	NA	NA	NA	NA	NA	1	UU	NA	-4.61703	-3.45111	0.00150921	0.0922103	-1.14062
34	27	1	93J16	CL1438	GAAAAAGAACAATTTGAGACATGACCGAATAAAAGTCCTGGTTTTGGTAA	GAAAAAGAACAATTTGAGACATGACCGAATAAAAGTCCTGGTTTTGGTAA	Q8IB83	Q8IB83_PLAF7	Hypothetical protein PF08_0027	978	33.9 (76)	1.8	-3	NA	NA	NA	NA	NA	NA	NA	NA	NA	NA	NA	NA	NA	NA	NA	NA	1	UU	NA	-4.72687	-3.4452	0.00153382	0.0935153	-1.15354
15	5	11	58C9	CF500699	CTCGGTCGTACCTAGAGACAACCAAACAAATATATTGACTGTTGGGTTAT	CTCGGTCGTACCTAGAGACAACCAAACAAATATATTGACTGTTGGGTTAT	Q5BSA3	Q5BSA3_SCHJA	SJCHGC05284 protein	77	50.4 (119)	2e-05	1	NA	NA	NA	NA	NA	NA	NA	NA	NA	NA	NA	NA	NA	NA	NA	NA	1	UU	NA	-5.16343	-3.44458	0.00153644	0.0935153	-1.1549
39	22	13	53O3	CD192188	ACGGACCGACAAGAGACAATATATTGTGAATGAAATTTCTCCTCTCACCA	CGGACCGACAAGAGACAATATATTGTGAATGAAATTTCTCCTCTCACCA	-	-	-	-	-	-	-	NA	NA	NA	NA	NA	NA	NA	NA	NA	NA	NA	NA	NA	NA	NA	NA	1	UU	NA	-4.12007	-3.44409	0.00153849	0.0935153	-1.15597
23	20	28	3O7	Contig160	no data	NA	Contig160	-	CALCIUM-BINDING PROTEIN (CABP) (8E-34)	CALCIUM-BINDING PROTEIN (CABP) (8E-34)	-	OM0023335-AOP	-	NA	NA	NA	NA	NA	NA	NA	NA	NA	NA	NA	NA	NA	NA	NA	NA	1	UU	NA	3.73648	3.44222	0.0015464	0.0938351	-1.16006
48	12	17	38P13	CD126636	ATGTACAACCCTGGGTTTGAAGATATGATTAGACGATATGAACGAGAATG	TGTACAACCCTGGGTTTGAAGATATGATTAGACGATATGAACGAGAATG	-	-	-	-	-	-	-	NA	NA	NA	NA	NA	NA	NA	NA	NA	NA	NA	NA	NA	NA	NA	NA	1	UU	NA	-5.75589	-3.44043	0.00155398	0.094134	-1.16397
40	5	13	51L3	CD183417	GATGTATGCATCATGTGCGGATTTTTATGATATTGCCAGTACATCATAGG	GATGTATGCATCATGTGCGGATTTTTATGATATTGCCAGTACATCATAGG	-	-	-	-	-	-	-	NA	NA	NA	NA	NA	NA	NA	NA	NA	NA	NA	NA	NA	NA	NA	NA	1	UU	NA	-4.60168	-3.43886	0.00156066	0.094377	-1.16739
42	5	10	61F2	CONTIG11189	CTGGAATGCATGTGTAGACTCTGATCATGCTTTAATACAAGCACACATTT	CTGGAATGCATGTGTAGACTCTGATCATGCTTTAATACAAGCACACATTT	Q5C3C6	Q5C3C6_SCHJA	SJCHGC03094 protein (Fragment)	132	82.0 (201)	1e-14	-2	NA	NA	NA	NA	NA	NA	NA	NA	NA	NA	NA	NA	NA	NA	NA	NA	1e-14	AU	NA	-4.29889	-3.43751	0.00156643	0.0945651	-1.17035
7	6	21	24O23	CD069682	AGACATCAAGATCACGAATAGCACTTTTAGACAAACGAAAAAGGAGAACC	GACATCAAGATCACGAATAGCACTTTTAGACAAACGAAAAAGGAGAACC	Q5D9Z7	Q5D9Z7_SCHJA	SJCHGC03074 protein	99	34.7 (78)	0.9	2	NA	NA	NA	NA	NA	NA	NA	NA	NA	NA	NA	NA	NA	NA	NA	NA	1	UU	NA	-5.62779	-3.43525	0.00157614	0.0949893	-1.17528
19	11	18	35K8	CD115450	CTCCCACTTATTCTGTCATTTCTCTTCAACTTTCCAACTGTTTACTACTG	CTCCCACTTATTCTGTCATTTCTCTTCAACTTTCCAACTGTTTACTACTG	Q5BSA9	Q5BSA9_SCHJA	SJCHGC05208 protein	79	36.6 (83)	0.33	-1	NA	NA	NA	NA	NA	NA	NA	NA	NA	NA	NA	NA	NA	NA	NA	NA	1	UU	NA	-4.65788	-3.43407	0.0015812	0.0951323	-1.17784
14	27	14	50B21	CD177774	GAGACGAAGGAACAACAAAGCCAGAAGATTGATTGACATTTTGCAAATGA	GAGACGAAGGAACAACAAAGCCAGAAGATTGATTGACATTTTGCAAATGA	-	-	-	-	-	-	-	NA	NA	NA	NA	NA	NA	NA	NA	NA	NA	NA	NA	NA	NA	NA	NA	1	UU	NA	-4.30296	-3.43279	0.00158673	0.0952389	-1.18063
31	12	11	58K17	CF503259	TTTTAGCTTGTTTATCGAACGTTTTATGGTACCAGCAAATGTTATGTCGG	TTTTAGCTTGTTTATCGAACGTTTTATGGTACCAGCAAATGTTATGTCGG	Q9BM79	Q9BM79_CLOSI	Gag-pol polyprotein	1304	74.7 (182)	8e-13	3	NA	NA	NA	NA	NA	NA	NA	NA	NA	NA	NA	NA	NA	NA	NA	NA	8e-13	SU	MGE/repetitive elements	-5.44054	-3.43242	0.00158835	0.0952389	-1.18144
43	15	13	52C14	CD185807	GGTTTTGTTTTCTGAACAGGATGGTTCTCTCACGAAGCTTTCATCTTATT	GGTTTTGTTTTCTGAACAGGATGGTTCTCTCACGAAGCTTTCATCTTATT	Q7RTK8	Q7RTK8_SCHMA	Reverse transcriptase	789	80.9 (198)	2e-14	-1	NA	NA	NA	NA	NA	NA	NA	NA	NA	NA	NA	NA	NA	NA	NA	NA	2e-14	AU	NA	-3.986	-3.4311	0.00159407	0.0953278	-1.18432
9	23	18	36I22	CD118282	CGTCTTTATTTATACCAGGTCAAGAAATTCATTCTGCTATGAGCCTGATG	CGTCTTTATTTATACCAGGTCAAGAAATTCATTCTGCTATGAGCCTGATG	Q6IFU3	Q6IFU3_SCHMA	Pol polyprotein (Fragment)	1057	43.1 (100)	0.002	-1	NA	NA	NA	NA	NA	NA	NA	NA	NA	NA	NA	NA	NA	NA	NA	NA	1	UU	NA	-4.49093	-3.42983	0.00159964	0.0953278	-1.1871
28	16	8	69L6	CONTIG3744	AATGGCAATCTAAAGGTGGAATTTCTCTAGAAAACACAATCGTCGTTATC	TGGCAATCTAAAGGTGGAATTTCTCTAGAAAACACAATCGTCGTTATC	Q5BXY9	Q5BXY9_SCHJA	SJCHGC03880 protein (Fragment)	125	76.3 (186)	1e-12	-3	NA	NA	NA	NA	NA	NA	NA	NA	NA	NA	NA	NA	NA	NA	NA	NA	1e-12	AU	NA	-5.06641	-3.42971	0.00160015	0.0953278	-1.18736
19	25	12	57G8	CF496655	CTTCAGGTAGTCTTTGAAGAACTCACGAAATAAATGTAACCAATAGTCTG	CTTCAGGTAGTCTTTGAAGAACTCACGAAATAAATGTAACCAATAGTCTG	Q4SJN4	Q4SJN4_TETNG	Chromosome 1 SCAF14573, whole genome shotgun sequence	435	34.3 (77)	2.7	3	NA	NA	NA	NA	NA	NA	NA	NA	NA	NA	NA	NA	NA	NA	NA	NA	1	UU	NA	-4.82686	-3.42961	0.00160059	0.0953278	-1.18757
46	4	16	41J1	CD135546	TGTCAGAATCCCTGCACGATAGATATCTGATTCCATCTTGTTGGAAATAT	TGTCAGAATCCCTGCACGATAGATATCTGATTCCATCTTGTTGGAAATAT	Q4H669	Q4H669_9DEIO	Response regulator receiver:Transcriptional regulatory protein, C-terminal precu	265	33.1 (74)	2.6	3	NA	NA	NA	NA	NA	NA	NA	NA	NA	NA	NA	NA	NA	NA	NA	NA	1	UU	NA	-4.37388	-3.42809	0.00160725	0.0955639	-1.19089
8	24	11	60H11	CONTIG10785	AAAGCTTAGGAAGCTAAAAACGAATTCCACCACATGATAAACCTAAGAAT	GCTTAGGAAGCTAAAAACGAATTCCACCACATGATAAACCTAAGAAT	Q6IFU3	Q6IFU3_SCHMA	Pol polyprotein (Fragment)	1057	357 (917)	3e-97	1	NA	NA	NA	NA	NA	NA	NA	NA	NA	NA	NA	NA	NA	NA	NA	NA	3e-97	SU	NA	-5.01885	-3.42565	0.00161796	0.095732	-1.1962
11	11	7	72G10	CONTIG5096	CTTATGAAATCCAGCCTGTTGTCTTGATTTGTCTGATGGCCATCTGGATT	CTTATGAAATCCAGCCTGTTGTCTTGATTTGTCTGATGGCCATCTGGATT	Q30KW9	Q30KW9_SCHMA	Reverse transcriptase SR3-right (Fragment)	271	94.4 (233)	1e-18	2	NA	NA	NA	NA	NA	NA	NA	NA	NA	NA	NA	NA	NA	NA	NA	NA	1e-18	SU	NA	-4.93422	-3.42548	0.00161873	0.095732	-1.19658
20	8	25	11L20	Contig4614	no data	TACTTGTTTGATCATTACGTAACCACTTGTTCCTAGCCTTTCAGACTTTT	Contig4614	-	UNKNOWN 2569	UNKNOWN 2569	-	OM0023354-AOP	-	NA	NA	NA	NA	NA	NA	NA	NA	NA	NA	NA	NA	NA	NA	NA	NA	1	UU	NA	-4.77142	-3.42443	0.0016234	0.095732	-1.19887
5	19	1	92I23	CL1031	GAGCCACAATATTGAAATACTCAGTATGTTGCTTGGTCATAGTCCAGATT	GAGCCACAATATTGAAATACTCAGTATGTTGCTTGGTCATAGTCCAGATT	-	-	-	-	-	-	-	NA	NA	NA	NA	NA	NA	NA	NA	NA	NA	NA	NA	NA	NA	NA	NA	1	UU	NA	-5.07055	-3.4232	0.00162883	0.095732	-1.20154
24	3	1	90L19	CL216	GGTGACTTATTTTAAGAAGAATACGCGAATTACATGTAGTCACGAGGTGT	GGTGACTTATTTTAAGAAGAATACGCGAATTACATGTAGTCACGAGGTGT	-	-	-	-	-	-	-	NA	NA	NA	NA	NA	NA	NA	NA	NA	NA	NA	NA	NA	NA	NA	NA	1	UU	NA	-4.32314	-3.42316	0.00162903	0.095732	-1.20164
40	10	11	58D15	CF500433	AGATGATCAGTTTGATATGGTGACCTCCACTATTGACTCAATGATAGACA	GATGATCAGTTTGATATGGTGACCTCCACTATTGACTCAATGATAGACA	Q8T5G5	Q8T5G5_SCHJA	Polyprotein	1091	79.3 (194)	5e-14	-1	NA	NA	NA	NA	NA	NA	NA	NA	NA	NA	NA	NA	NA	NA	NA	NA	5e-14	AU	NA	-5.52767	-3.42283	0.00163048	0.095732	-1.20235
42	26	15	47B2	CD160715	GAATGTATAGTTGAGATCATGAATCAATTGGACCTAGACTATCATGGAAA	GAATGTATAGTTGAGATCATGAATCAATTGGACCTAGACTATCATGGAAA	Q7QH39	Q7QH39_ANOGA	ENSANGP00000019714 (Fragment)	1160	33.1 (74)	5.6	1	NA	NA	NA	NA	NA	NA	NA	NA	NA	NA	NA	NA	NA	NA	NA	NA	1	UU	NA	-4.6701	-3.42259	0.00163155	0.095732	-1.20287
42	26	1	93F14	CL1320	ATGATAGCTACGAAGAAAATATTTCATTCGCCCAGTATTCTCGGGATGTG	TGATAGCTACGAAGAAAATATTTCATTCGCCCAGTATTCTCGGGATGTG	Q8ZWF1	Q8ZWF1_PYRAE	Hypothetical protein PAE1816	521	32.7 (73)	3.4	1	NA	NA	NA	NA	NA	NA	NA	NA	NA	NA	NA	NA	NA	NA	NA	NA	1	UU	NA	-4.49735	-3.42256	0.00163169	0.095732	-1.20294
31	9	28	2C5	Contig1188	no data	CGATATTGTAAACAACATTACGGCGTTATTTCAGTTTAGAAGAAAGATA	Contig1188	-	UNKNOWN 589	UNKNOWN 589	-	OM0023357-AOP	-	NA	NA	NA	NA	NA	NA	NA	NA	NA	NA	NA	NA	NA	NA	NA	NA	1	UU	NA	-4.75609	-3.42111	0.00163816	0.0958853	-1.2061
23	3	4	80O19	CONTIG9348	AAAAGTTTGGTACAAAGGGACACCAAATATATATGCGTCACAAATCTCAT	GTTTGGTACAAAGGGACACCAAATATATATGCGTCACAAATCTCAT	Q49FP2	Q49FP2_9HIV1	Envelope glycoprotein (Fragment)	222	31.6 (70)	9.2	3	NA	NA	NA	NA	NA	NA	NA	NA	NA	NA	NA	NA	NA	NA	NA	NA	1	UU	NA	-4.26185	-3.42076	0.00163971	0.0958853	-1.20686
42	22	20	30B2	CD086850	CTGAACACGAGATAACAGTGGAAACAGATATTCGACATTTAACACGGAGA	CTGAACACGAGATAACAGTGGAAACAGATATTCGACATTTAACACGGAGA	Q8KN52	Q8KN52_PSEAE	ORF_13; potential multiple membrane spanning domains	384	34.7 (78)	1.8	-3	NA	NA	NA	NA	NA	NA	NA	NA	NA	NA	NA	NA	NA	NA	NA	NA	1	UU	NA	-5.74642	-3.41863	0.00164927	0.0960061	-1.2115
19	27	2	90K8	CL230	ATGAAGAAAGGAAAGGAAAGAGTAACGATAAAGAACGTCATGAGGAATAT	TGAAGAAAGGAAAGGAAAGAGTAACGATAAAGAACGTCATGAGGAATAT	Q5BVX5	Q5BVX5_SCHJA	SJCHGC00611 protein (Fragment)	417	67.8 (164)	2e-10	2	Smp_014610	conserved hypothetical protein	NA	NA	+	1	1	NA	NA	NA	NA	NA	NA	NA	NA	NA	1	US	NA	-5.00028	-3.41813	0.00165152	0.0960061	-1.21259
13	25	11	60I9	CONTIG10841	GCATCTCCTTACGTTACCCCACTGTCTTGTGGATTAGACTTATAAGTCTA	GCATCTCCTTACGTTACCCCACTGTCTTGTGGATTAGACTTATAAGTCTA	Q9YCZ1	Q9YCZ1_AERPE	Hypothetical protein APE1121	110	33.1 (74)	2.6	1	NA	NA	NA	NA	NA	NA	NA	NA	NA	NA	NA	NA	NA	NA	NA	NA	1	UU	NA	-4.40812	-3.41812	0.00165157	0.0960061	-1.21261
6	1	19	30N23	CD088285	GAAAATGCAGATGACGTATCCTAAATAAGACGGAACGCGTGTTGTATATT	GAAAATGCAGATGACGTATCCTAAATAAGACGGAACGCGTGTTGTATATT	Q04332	Q04332_SACKL	ORF 4	585	33.5 (75)	2	-3	NA	NA	NA	NA	NA	NA	NA	NA	NA	NA	NA	NA	NA	NA	NA	NA	1	UU	NA	-4.58647	-3.41789	0.00165262	0.0960061	-1.21312
30	19	22	23B5	CD063915	GCTGCAATCCTGAACATCAATCGGAAGATTCAAACAGACAATACTAAATG	GCTGCAATCCTGAACATCAATCGGAAGATTCAAACAGACAATACTAAATG	Q5BSJ3	Q5BSJ3_SCHJA	SJCHGC04045 protein (Fragment)	137	32.7 (73)	3.4	-2	NA	NA	NA	NA	NA	NA	NA	NA	NA	NA	NA	NA	NA	NA	NA	NA	1	UU	NA	-4.27472	-3.41606	0.00166088	0.0963283	-1.2171
37	13	1	92A3	CL781	CAAGAACGTAGAGCCAATACTCCCACTTTTTCCTCTTCTCATAGTAAAAG	CAAGAACGTAGAGCCAATACTCCCACTTTTTCCTCTTCTCATAGTAAAAG	Q4QQE1	Q4QQE1_SCHMA	Hypothetical protein	349	364 (935)	1e-99	-3	NA	NA	NA	NA	NA	NA	NA	NA	NA	NA	NA	NA	NA	NA	NA	NA	1e-99	AU	NA	-4.86035	-3.41471	0.00166701	0.0965257	-1.22004
44	9	14	48P2	CD167028	ATTGGTACGAAGGGACACCGAATACTTATGTACCACACAAGTCACTTGAT	TTGGTACGAAGGGACACCGAATACTTATGTACCACACAAGTCACTTGAT	-	-	-	-	-	-	-	NA	NA	NA	NA	NA	NA	NA	NA	NA	NA	NA	NA	NA	NA	NA	NA	1	UU	NA	-3.88353	-3.41407	0.00166992	0.0965364	-1.22143
19	12	11	58K20	CF503278	ACGGAGTCAAATGCTCTCCCACACTTCAGATTTCCTATAGCTTTTTCAAC	CGGAGTCAAATGCTCTCCCACACTTCAGATTTCCTATAGCTTTTTCAAC	Q5C3A7	Q5C3A7_SCHJA	SJCHGC06937 protein (Fragment)	244	95.9 (237)	3e-19	-3	NA	NA	NA	NA	NA	NA	NA	NA	NA	NA	NA	NA	NA	NA	NA	NA	3e-19	AU	NA	-4.62836	-3.41249	0.00167709	0.0967613	-1.22486
15	15	8	69G9	CONTIG3668	GGTAAAGAACCGCTGCTCTACTGTAGAGACAACATCACGAAGGTTCAATA	GGTAAAGAACCGCTGCTCTACTGTAGAGACAACATCACGAAGGTTCAATA	Q4QQE8	Q4QQE8_SCHMA	Endonuclease-reverse transcriptase	992	134 (336)	3e-30	-2	Smp_079280	hypothetical protein	NA	NA	+	1	1	NA	NA	NA	NA	NA	NA	NA	NA	NA	3e-30	AS	NA	-4.13375	-3.41202	0.00167927	0.0967613	-1.22589
40	5	9	64H15	CONTIG12898	TCATTTAATCAACTAGATCAGTGTGAAGTTCGGTAGATGGAAATGTGCAC	TCATTTAATCAACTAGATCAGTGTGAAGTTCGGTAGATGGAAATGTGCAC	Q4SIY8	Q4SIY8_TETNG	Chromosome 21 SCAF14577, whole genome shotgun sequence	559	38.5 (88)	1	-3	NA	NA	NA	NA	NA	NA	NA	NA	NA	NA	NA	NA	NA	NA	NA	NA	1	UU	NA	-4.43585	-3.41124	0.00168285	0.0968106	-1.2276
26	2	7	71B6	CONTIG4451	CTATTAATCATTTTCGTACCTGCTTCAAATTATCGATGCAGTGTGTTCTT	CTATTAATCATTTTCGTACCTGCTTCAAATTATCGATGCAGTGTGTTCTT	Q4QQE8	Q4QQE8_SCHMA	Endonuclease-reverse transcriptase	992	101 (251)	8e-21	-1	NA	NA	NA	NA	NA	NA	NA	NA	NA	NA	NA	NA	NA	NA	NA	NA	8e-21	AU	NA	-4.4682	-3.40992	0.0016889	0.0970008	-1.23046
44	9	4	81H14	CONTIG9604	CATAATTCCTTCTCTTGATAAGGCATCAGAGAGAAAGTGTTTTGTGTAAC	CATAATTCCTTCTCTTGATAAGGCATCAGAGAGAAAGTGTTTTGTGTAAC	-	-	-	-	-	-	-	NA	NA	NA	NA	NA	NA	NA	NA	NA	NA	NA	NA	NA	NA	NA	NA	1	UU	NA	-4.00648	-3.40861	0.00169494	0.0971904	-1.23331
10	27	20	30F22	CD087469	AATACTTGGTGAATCATAGACGATGAGAAAAAATCATGATTGACAATGTC	TACTTGGTGAATCATAGACGATGAGAAAAAATCATGATTGACAATGTC	Q3ME29	Q3ME29_ANAVA	Radical SAM (EC 1.14.13.81)	656	32.0 (71)	5.9	3	NA	NA	NA	NA	NA	NA	NA	NA	NA	NA	NA	NA	NA	NA	NA	NA	1	UU	NA	-3.77811	-3.40797	0.00169789	0.0972019	-1.2347
16	24	24	17D9	Contig6916	no data	TATTCAAGTGATGGGAGTATGTGTAGCTGCAAAATCCACCAATAAATGA	Contig6916	-	UNKNOWN 4330	UNKNOWN 4330	-	OM0023380-AOP	-	NA	NA	NA	NA	NA	NA	NA	NA	NA	NA	NA	NA	NA	NA	NA	NA	1	UU	NA	-4.96759	-3.40516	0.00171096	0.0973021	-1.24082
19	14	13	52O8	CD188468	TTTGAGCCATATCATTCAAATCCTCTAACCACGTGATACGATAATCACAC	TTTGAGCCATATCATTCAAATCCTCTAACCACGTGATACGATAATCACAC	Q3MJT3	Q3MJT3_SCHJA	SJCHGC05140 protein	87	34.7 (78)	2.1	2	NA	NA	NA	NA	NA	NA	NA	NA	NA	NA	NA	NA	NA	NA	NA	NA	1	UU	NA	-4.36979	-3.40463	0.00171339	0.0973021	-1.24196
18	10	13	51N20	CD184276	GAGCTTCCACATCAAGTAACACAAAAGGCAAAAAAATCACGAGAAATAGT	GAGCTTCCACATCAAGTAACACAAAAGGCAAAAAAATCACGAGAAATAGT	Q70LN7	Q70LN7_PASMU	Putative restriction endonuclease	561	32.0 (71)	5.8	3	NA	NA	NA	NA	NA	NA	NA	NA	NA	NA	NA	NA	NA	NA	NA	NA	1	UU	NA	-3.99135	-3.40448	0.0017141	0.0973021	-1.24229
19	8	22	21G20	AI764826	GAAGATCACCTCAGAAATCAAGCTTATTTCGCCAAAGGTAATAATCGTAC	NA	Q8MNZ8	Q8MNZ8_SCHMA	Egg secreted protein ESP15 precursor (Fragment)	84	42.4 (98)	0.004	3	NA	NA	NA	NA	NA	NA	NA	NA	NA	NA	NA	NA	NA	NA	NA	NA	1	UU	NA	-4.79851	-3.40389	0.00171688	0.0973021	-1.24358
46	13	8	68N13	CONTIG3363	CGAAAACCTGTTCATGAGTAGAACAAACCTCACTCGGTAACTAATTCCAT	CGAAAACCTGTTCATGAGTAGAACAAACCTCACTCGGTAACTAATTCCAT	Q9HCD2	Q9HCD2_HUMAN	KIAA1640 protein (Fragment)	940	49.7 (117)	9e-05	1	NA	NA	NA	NA	NA	NA	NA	NA	NA	NA	NA	NA	NA	NA	NA	NA	1	UU	NA	-4.65695	-3.40363	0.00171808	0.0973021	-1.24414
39	22	18	36G15	CD117910	CGCCCTGATTTACTGTGTTTTCTCGCCAAATTATTCGCCGTATCTTACAG	CGCCCTGATTTACTGTGTTTTCTCGCCAAATTATTCGCCGTATCTTACAG	Q4QQE8	Q4QQE8_SCHMA	Endonuclease-reverse transcriptase	992	96.3 (238)	3e-19	2	NA	NA	NA	NA	NA	NA	NA	NA	NA	NA	NA	NA	NA	NA	NA	NA	3e-19	SU	MGE/repetitive elements	-4.14782	-3.40357	0.00171835	0.0973021	-1.24427
35	21	8	69O16	CONTIG3871	TACTGATACTAACAACAACAAAAATACTTTAAATCACATGTCCAGAGGTA	TACTGATACTAACAACAACAAAAATACTTTAAATCACATGTCCAGAGGTA	Q54LJ0	Q54LJ0_DICDI	Hypothetical protein	405	38.9 (89)	0.08	-2	NA	NA	NA	NA	NA	NA	NA	NA	NA	NA	NA	NA	NA	NA	NA	NA	1	UU	NA	-4.77075	-3.4031	0.00172056	0.0973021	-1.24529
14	3	23	17N21	Contig6993	no data	GTGTTACGCTTTGTTTTTAATATTGGTCGAATTCTGTCGATCAAATGCTT	Contig6993	-	UNKNOWN 4400	UNKNOWN 4400	-	OM0023380-AOP	-	NA	NA	NA	NA	NA	NA	NA	NA	NA	NA	NA	NA	NA	NA	NA	NA	1	UU	NA	-4.5109	-3.40246	0.00172359	0.0973021	-1.24669
18	11	19	32F8	CD091686	TGTTATTTGGGCCTGTGATTGATCAGTCTCTTATTGGCACATGTGAATTC	TGTTATTTGGGCCTGTGATTGATCAGTCTCTTATTGGCACATGTGAATTC	-	-	-	-	-	-	-	NA	NA	NA	NA	NA	NA	NA	NA	NA	NA	NA	NA	NA	NA	NA	NA	1	UU	NA	-3.97037	-3.40101	0.0017304	0.0973021	-1.24985
24	17	23	19D19	SMU66334	no data	TAGGGTCAACCATATGTCTTATCAAGAAGCCTAGACGATTGGGTATAAAA	SMU66334	-	SCHISTOSOMA MANSONI SR1 NON-LTR RETROTRANSPOSON, INTERNAL FRAGMENT E3, POL PSEUD	SCHISTOSOMA MANSONI SR1 NON-LTR RETROTRANSPOSON, INTERNAL FRAGMENT E3, POL PSEUD	-	OM0023337-AOP	-	NA	NA	NA	NA	NA	NA	NA	NA	NA	NA	NA	NA	NA	NA	NA	NA	1	UU	MGE/repetitive elements	-4.70639	-3.40091	0.00173088	0.0973021	-1.25006
12	1	11	57D22	CF496010	AAAAAGCGTATGAACCAATTGTTGATTACCAGCTACCATAGGACTGCATC	GCGTATGAACCAATTGTTGATTACCAGCTACCATAGGACTGCATC	Q83DT6	Q83DT6_COXBU	Hypothetical protein	207	32.0 (71)	5.9	1	NA	NA	NA	NA	NA	NA	NA	NA	NA	NA	NA	NA	NA	NA	NA	NA	1	UU	NA	-3.84617	-3.40047	0.00173295	0.0973021	-1.25102
25	12	22	22000000	CD061482	TTGAGAGGCATTATCCATTTTTTAGACCAGTTAACCAAAACATCTAAGCC	TTGAGAGGCATTATCCATTTTTTAGACCAGTTAACCAAAACATCTAAGCC	Q4QQE9	Q4QQE9_SCHMA	Endonuclease-reverse transcriptase	940	48.9 (115)	5e-05	-1	NA	NA	NA	NA	NA	NA	NA	NA	NA	NA	NA	NA	NA	NA	NA	NA	1	UU	NA	-4.00307	-3.3992	0.00173892	0.0973021	-1.25376
18	2	11	57F20	CF496514	ATTCAATTAGTGTTATTATCTTGAAACATCGATTTCGGTGGCTCTGGCAT	TTCAATTAGTGTTATTATCTTGAAACATCGATTTCGGTGGCTCTGGCAT	Q8T5G5	Q8T5G5_SCHJA	Polyprotein	1091	107 (267)	3e-22	1	NA	NA	NA	NA	NA	NA	NA	NA	NA	NA	NA	NA	NA	NA	NA	NA	3e-22	SU	NA	-3.97364	-3.39885	0.00174059	0.0973021	-1.25453
18	8	10	61B20	CONTIG11093	CTCGGATGGGCTAGGTTTTACAACCATAAAGTGACTGTCCCTATTAATAT	CTCGGATGGGCTAGGTTTTACAACCATAAAGTGACTGTCCCTATTAATAT	Q8T5G5	Q8T5G5_SCHJA	Polyprotein	1091	62.8 (151)	3e-09	1	NA	NA	NA	NA	NA	NA	NA	NA	NA	NA	NA	NA	NA	NA	NA	NA	1	UU	NA	-4.61944	-3.39764	0.00174632	0.0973021	-1.25716
6	8	24	15F11	Contig6092	no data	CAGTCGTCTCAAGGAAAGCATGAAATACGATGGACAGCTTGGATACAACT	Contig6092	-	UNKNOWN 3641	UNKNOWN 3641	-	OM0023345-AOP	-	NA	NA	NA	NA	NA	NA	NA	NA	NA	NA	NA	NA	NA	NA	NA	NA	1	UU	NA	-4.46647	-3.39708	0.00174901	0.0973021	-1.25838
23	8	22	21G19	AI764851	AGTCTTATTTTCCAGAGTGATGTGGCTTCAATTTGTCTTCTTTGTGTTGA	GTCTTATTTTCCAGAGTGATGTGGCTTCAATTTGTCTTCTTTGTGTTGA	Q7S024	Q7S024_NEUCR	Hypothetical protein	1192	31.6 (70)	7.5	3	NA	NA	NA	NA	NA	NA	NA	NA	NA	NA	NA	NA	NA	NA	NA	NA	1	UU	NA	-4.36477	-3.39703	0.00174923	0.0973021	-1.25849
25	15	23	19I6	SCMSMDR2AA	no data	CGGACTTCTATTATAATTGCACATCGTTTAAATACCATTGAAAAAGTTGA	SCMSMDR2AA	-	SCHISTOSOMA MANSONI SMDR2 GENE, COMPLETE CDS [POLY-A TAIL REMOVED]	SCHISTOSOMA MANSONI SMDR2 GENE, COMPLETE CDS [POLY-A TAIL REMOVED]	-	OM0023390-AOP	-	Smp_055780	smdr2	877	877	+	1	1	PF00005; PF00664	ABC_membrane; ABC_tran	IPR001140; IPR003439	ABC transporter related; ABC transporter, transmembrane region	Molecular Function: ATP binding (GO:0005524), Biological Process: transport (GO:0006810), Cellular Component: integral to membrane (GO:0016021), Molecular Function: ATPase activity, coupled to transmembrane movement of substances (GO:0042626); Molecular Function: ATP binding (GO:0005524), Molecular Function: ATPase activity (GO:0016887)	SM00382	IPR003593	AAA+ ATPase, core	Molecular Function: nucleotide binding (GO:0000166), Molecular Function: nucleoside-triphosphatase activity (GO:0017111)	1	US	NA	-5.0694	-3.39615	0.00175343	0.0973021	-1.2604
38	4	11	57N15	CF498796	CATCTCAGATAAAGATGGGCATATAATTCATTCTCAATCCAGGAGGTTGG	CATCTCAGATAAAGATGGGCATATAATTCATTCTCAATCCAGGAGGTTGG	Q8T5G5	Q8T5G5_SCHJA	Polyprotein	1091	195 (496)	3e-49	3	NA	NA	NA	NA	NA	NA	NA	NA	NA	NA	NA	NA	NA	NA	NA	NA	3e-49	SU	NA	-3.86295	-3.39599	0.0017542	0.0973021	-1.26075
42	10	23	18J14	Contig855	no data	CAGTAACCCTTTGTTTACATGGCGGTGATTATGGTAACGGTGGCAAC	Contig855	-	SIMILAR TO ORF-RF2 (1E-28) POSSIBLE ANTISENSE	SIMILAR TO ORF-RF2 (1E-28) POSSIBLE ANTISENSE	-	OM0023377-AOP	-	NA	NA	NA	NA	NA	NA	NA	NA	NA	NA	NA	NA	NA	NA	NA	NA	1	UU	NA	-2.87058	-3.39574	0.00175535	0.0973021	-1.26127
27	5	23	18G6	Contig754	no data	TCCTCGTTCAGACACTGGACACTACTATTGATGAAATATTGAACCGATAT	Contig754	-	UNKNOWN 421	UNKNOWN 421	-	OM0023383-AOP	-	NA	NA	NA	NA	NA	NA	NA	NA	NA	NA	NA	NA	NA	NA	NA	NA	1	UU	NA	-5.71592	-3.3956	0.00175606	0.0973021	-1.26159
19	21	13	53K8	CD191182	TTAAAGTACTTACTGATCTAAGTTTGACCATCATTGAAAACGTGGAAGTA	TTAAAGTACTTACTGATCTAAGTTTGACCATCATTGAAAACGTGGAAGTA	Q8II19	Q8II19_PLAF7	Hypothetical protein	1697	32.3 (72)	4.5	-3	NA	NA	NA	NA	NA	NA	NA	NA	NA	NA	NA	NA	NA	NA	NA	NA	1	UU	NA	-4.9189	-3.39534	0.0017573	0.0973021	-1.26216
7	7	20	28O11	CD084630	GGGAATTAAAAAGGGATCAAATTACTTTCAGTTCTAGGCGAAGTTTTCAA	GGGAATTAAAAAGGGATCAAATTACTTTCAGTTCTAGGCGAAGTTTTCAA	Q5C088	Q5C088_SCHJA	SJCHGC09243 protein (Fragment)	422	145 (367)	6e-34	-3	NA	NA	NA	NA	NA	NA	NA	NA	NA	NA	NA	NA	NA	NA	NA	NA	6e-34	AU	NA	-4.89329	-3.39474	0.00176016	0.0973084	-1.26346
5	25	12	5700000000000	CF496175	CTTTTTCGAAGTAAAATCAAGTTACAGCAGTATCGCAACTGGCTTCTATT	CTTTTTCGAAGTAAAATCAAGTTACAGCAGTATCGCAACTGGCTTCTATT	Q5BSA3	Q5BSA3_SCHJA	SJCHGC05284 protein	77	51.2 (121)	9e-06	2	NA	NA	NA	NA	NA	NA	NA	NA	NA	NA	NA	NA	NA	NA	NA	NA	1	UU	NA	-4.33366	-3.39201	0.00177329	0.0977401	-1.26939
30	18	11	59B17	CONTIG10161	TCCTCGGTTGTAAGTTGGACAAAAAATTACTTTTCGGTTCAGAAACCAAA	TCCTCGGTTGTAAGTTGGACAAAAAATTACTTTTCGGTTCAGAAACCAAA	Q54RX2	Q54RX2_DICDI	Hypothetical protein	629	42.0 (97)	0.006	3	Smp_135420	expressed protein	NA	NA	-	1	3	NA	NA	NA	NA	NA	NA	NA	NA	NA	1	UA	NA	-4.89589	-3.39136	0.00177642	0.0977401	-1.2708
20	3	10	60P20	CONTIG11043	GGACATCTCACCAAGAAAAATACTGAAATTTCCACAAAACCCCTTTTGAT	GGACATCTCACCAAGAAAAATACTGAAATTTCCACAAAACCCCTTTTGAT	Q4QQE8	Q4QQE8_SCHMA	Endonuclease-reverse transcriptase	992	332 (851)	2e-89	-2	NA	NA	NA	NA	NA	NA	NA	NA	NA	NA	NA	NA	NA	NA	NA	NA	2e-89	AU	NA	-4.45712	-3.39125	0.00177697	0.0977401	-1.27104
30	3	19	31F5	CD089313	GGTTTAATCATTCTGGACTTCTCTCTCAAAGCTAAGGTATGGTGCTTGTA	GGTTTAATCATTCTGGACTTCTCTCTCAAAGCTAAGGTATGGTGCTTGTA	Q4LE27	Q4LE27_HUMAN	ABCA3 variant protein (Fragment)	1708	32.7 (73)	4	-2	NA	NA	NA	NA	NA	NA	NA	NA	NA	NA	NA	NA	NA	NA	NA	NA	1	UU	NA	-3.72956	-3.39083	0.001779	0.0977401	-1.27196
31	27	27	7O5	Contig305	no data	GATCAGATAATACTGAAACAACAATCACTACTCAGAAACCACTCAGCGTT	Contig305	-	SIMILAR TO AMBP PROTEIN PRECURSOR [CONTAINS: ALPHA-1-MICROGLOBULIN; INTER-ALPHA-	SIMILAR TO AMBP PROTEIN PRECURSOR [CONTAINS: ALPHA-1-MICROGLOBULIN; INTER-ALPHA-	-	OM0023395-AOP	-	Smp_172960, Smp_147730, Smp_121430.2, Smp_158320.1, Smp_158320.2	NA	NA	NA	+	5	2	NA	NA	NA	NA	NA	NA	NA	NA	NA	1	US	NA	-3.62416	-3.38569	0.00180399	0.0982954	-1.28309
42	12	26	8J14	Contig3552	no data	GAGTAATTATTCCATTTCTCTTTCTCCTACTGGTCAATCGGATTATGAAG	Contig3552	-	UNKNOWN 2227	UNKNOWN 2227	-	OM0023361-AOP	-	NA	NA	NA	NA	NA	NA	NA	NA	NA	NA	NA	NA	NA	NA	NA	NA	1	UU	NA	-4.81641	-3.38561	0.00180441	0.0982954	-1.28328
34	2	20	27J16	CD079953	AGCGGAAAACGTAGTAAATGAGAAAAAAAGTGTATTGCTAAGCATGTACA	GCGGAAAACGTAGTAAATGAGAAAAAAAGTGTATTGCTAAGCATGTACA	Q5SNW2	Q5SNW2_HUMAN	Chloride channel 6	320	33.5 (75)	5.2	-2	NA	NA	NA	NA	NA	NA	NA	NA	NA	NA	NA	NA	NA	NA	NA	NA	1	UU	NA	-4.19162	-3.38532	0.00180583	0.0982954	-1.28391
38	27	16	43N15	CD146511	ACACGTACATGGGAATATACATACCACACCAACAACTACATATCACCAAC	CACGTACATGGGAATATACATACCACACCAACAACTACATATCACCAAC	Q552J1	Q552J1_DICDI	Hypothetical protein	681	40.4 (93)	0.035	1	NA	NA	NA	NA	NA	NA	NA	NA	NA	NA	NA	NA	NA	NA	NA	NA	1	UU	NA	-3.85343	-3.38433	0.00181066	0.0982954	-1.28604
7	13	17	39C11	CD127704	ACTTACAACCTGCTCAAGTATATGGCTTTTCCACAAAAACCAATTTCATT	CTTACAACCTGCTCAAGTATATGGCTTTTCCACAAAAACCAATTTCATT	Q6BIC1	Q6BIC1_DEBHA	Similarities with KLLA0E11957g Kluyveromyces lactis IPF 3058.1	1279	33.5 (75)	2.1	2	NA	NA	NA	NA	NA	NA	NA	NA	NA	NA	NA	NA	NA	NA	NA	NA	1	UU	NA	-4.69682	-3.38363	0.00181411	0.0982954	-1.28756
45	18	12	56I1	CD201506	GGCAAGGTGAAACATAAAATGACAAAGCAACTAAATAGTTTAAATTCCGC	GGCAAGGTGAAACATAAAATGACAAAGCAACTAAATAGTTTAAATTCCGC	Q61WE9	Q61WE9_CAEBR	Hypothetical protein CBG04445	528	34.3 (77)	2.4	-1	NA	NA	NA	NA	NA	NA	NA	NA	NA	NA	NA	NA	NA	NA	NA	NA	1	UU	NA	-4.78132	-3.38363	0.00181415	0.0982954	-1.28758
7	21	6	76C23	CONTIG7033	AGGGTAAAATAAGGTCAATCAGAGATACTTATCAAGGACAGAGAAGGAAA	GGGTAAAATAAGGTCAATCAGAGATACTTATCAAGGACAGAGAAGGAAA	Q4QQE8	Q4QQE8_SCHMA	Endonuclease-reverse transcriptase	992	201 (511)	1e-50	-1	NA	NA	NA	NA	NA	NA	NA	NA	NA	NA	NA	NA	NA	NA	NA	NA	1e-50	AU	MGE/repetitive elements	-5.66837	-3.38357	0.00181442	0.0982954	-1.2877
28	4	7	71L6	CONTIG4774	AATAGGGGACTGATCAATTTCAGTCGTAAACATCAATGGGAAGCTTCAAA	TAGGGGACTGATCAATTTCAGTCGTAAACATCAATGGGAAGCTTCAAA	Q55C08	Q55C08_DICDI	Hypothetical protein	578	31.6 (70)	7.9	1	NA	NA	NA	NA	NA	NA	NA	NA	NA	NA	NA	NA	NA	NA	NA	NA	1	UU	NA	-4.6085	-3.38237	0.00182037	0.0982954	-1.29031
6	1	11	57B23	CF494042	GCGCCTTTCAGATAATGGAATAATAGTCAAACCCCGATAAGTGTGAACTC	GCGCCTTTCAGATAATGGAATAATAGTCAAACCCCGATAAGTGTGAACTC	Q6IFT8	Q6IFT8_SCHMA	Pol polyprotein	1166	144 (362)	1e-33	1	NA	NA	NA	NA	NA	NA	NA	NA	NA	NA	NA	NA	NA	NA	NA	NA	1e-33	SU	NA	-4.1412	-3.38199	0.00182222	0.0982954	-1.29112
6	3	10	60N23	CONTIG10960	ACCAAAATACCCACTTAAATTTCTTTCTGTTTGGTTTAGGCTACCCACTT	CCAAAATACCCACTTAAATTTCTTTCTGTTTGGTTTAGGCTACCCACTT	Q8T5G5	Q8T5G5_SCHJA	Polyprotein	1091	87.0 (214)	2e-16	1	NA	NA	NA	NA	NA	NA	NA	NA	NA	NA	NA	NA	NA	NA	NA	NA	2e-16	SU	NA	-4.25152	-3.38167	0.0018238	0.0982954	-1.29181
46	18	17	39B13	CD127418	CTCAACAGGTACAGATGTACTGATCTCGTTTCAAAATAACGCCGTAAACA	CTCAACAGGTACAGATGTACTGATCTCGTTTCAAAATAACGCCGTAAACA	Q6IFU4	Q6IFU4_SCHMA	Gag protein	277	179 (453)	6e-44	1	NA	NA	NA	NA	NA	NA	NA	NA	NA	NA	NA	NA	NA	NA	NA	NA	6e-44	SU	NA	-4.20949	-3.38124	0.00182595	0.0982954	-1.29275
31	26	8	70C17	CONTIG3985	GGATATCCTAACGTTGCTTCACTGTCTTAGGGATTAGACATTTAGGTCAA	GGATATCCTAACGTTGCTTCACTGTCTTAGGGATTAGACATTTAGGTCAA	Q5BSY8	Q5BSY8_SCHJA	SJCHGC03051 protein	63	46.2 (108)	0.002	2	NA	NA	NA	NA	NA	NA	NA	NA	NA	NA	NA	NA	NA	NA	NA	NA	1	UU	NA	-5.17767	-3.38058	0.00182922	0.0982954	-1.29418
5	21	17	39M23	CD130085	AGGAAATATTCTAGCATAATGGAGAGACAGTAGTACTGCATCATTGGTGG	GGAAATATTCTAGCATAATGGAGAGACAGTAGTACTGCATCATTGGTGG	Q4QQE9	Q4QQE9_SCHMA	Endonuclease-reverse transcriptase	940	100 (249)	1e-20	-1	NA	NA	NA	NA	NA	NA	NA	NA	NA	NA	NA	NA	NA	NA	NA	NA	1e-20	AU	NA	-5.13457	-3.38048	0.00182971	0.0982954	-1.2944
35	17	18	36C4	CD117113	TGTACATGGCCTTCGGGATTCTGATGGAAATAATGACATAATTACCTATT	TGTACATGGCCTTCGGGATTCTGATGGAAATAATGACATAATTACCTATT	Q31SN6	Q31SN6_SHIBO	IS911 ORF2	306	33.1 (74)	5	1	NA	NA	NA	NA	NA	NA	NA	NA	NA	NA	NA	NA	NA	NA	NA	NA	1	UU	NA	-4.50922	-3.38042	0.00183003	0.0982954	-1.29453
40	12	12	55H15	CD196880	CCTTTTCGATGATGATTGTAGTGGTTCTCCAATTTTCATCTCTGTAGCAT	CCTTTTCGATGATGATTGTAGTGGTTCTCCAATTTTCATCTCTGTAGCAT	Q4QQE8	Q4QQE8_SCHMA	Endonuclease-reverse transcriptase	992	92.8 (229)	3e-18	-2	NA	NA	NA	NA	NA	NA	NA	NA	NA	NA	NA	NA	NA	NA	NA	NA	3e-18	AU	NA	-4.76032	-3.38028	0.00183071	0.0982954	-1.29483
34	11	11	58F16	CF501091	TGATTAAATCGGTTTTATTTGATCGATGATGGTAGAATTAGTTGCTGCTA	TGATTAAATCGGTTTTATTTGATCGATGATGGTAGAATTAGTTGCTGCTA	Q5DAD1	Q5DAD1_SCHJA	SJCHGC04667 protein	102	63.9 (154)	3e-09	-3	NA	NA	NA	NA	NA	NA	NA	NA	NA	NA	NA	NA	NA	NA	NA	NA	1	UU	NA	-4.00984	-3.37811	0.00184152	0.0987259	-1.29953
14	19	28	3J9	Contig1832	no data	GACTCACGAATTTAACTATTAAGTCACTCCAATCTTCTGAAAACCCCCCT	Contig1832	-	UNKNOWN 854	UNKNOWN 854	-	OM0023327-AOP	-	NA	NA	NA	NA	NA	NA	NA	NA	NA	NA	NA	NA	NA	NA	NA	NA	1	UU	NA	-5.10475	-3.37682	0.00184799	0.0989231	-1.30233
46	11	18	35J1	CD114932	AATGTCGAAGTCGCAATCTTTAATACGAACGTGAAGACAGTTTTATTGTA	TGTCGAAGTCGCAATCTTTAATACGAACGTGAAGACAGTTTTATTGTA	Q4QQE8	Q4QQE8_SCHMA	Endonuclease-reverse transcriptase	992	97.4 (241)	1e-19	-1	NA	NA	NA	NA	NA	NA	NA	NA	NA	NA	NA	NA	NA	NA	NA	NA	1e-19	AU	NA	-4.58049	-3.37586	0.0018528	0.0990312	-1.3044
15	23	17	40G9	CD131829	AAACTGATAGTGAAATATAGAAAACCAGAAAGATTGGCCAAGGACAAACA	CTGATAGTGAAATATAGAAAACCAGAAAGATTGGCCAAGGACAAACA	Q4QQE8	Q4QQE8_SCHMA	Endonuclease-reverse transcriptase	992	68.2 (165)	7e-11	1	NA	NA	NA	NA	NA	NA	NA	NA	NA	NA	NA	NA	NA	NA	NA	NA	7e-11	SU	NA	-4.32193	-3.37458	0.00185928	0.0992277	-1.30719
35	23	14	50C4	CD178169	TAGAAGTGGAGAACAATAATGAAACCCAGTGTCTGTGTTACAAGTTATGT	TAGAAGTGGAGAACAATAATGAAACCCAGTGTCTGTGTTACAAGTTATGT	Q4YB59	Q4YB59_PLABE	Pb-fam-4 protein (Fragment)	391	31.6 (70)	7.5	3	NA	NA	NA	NA	NA	NA	NA	NA	NA	NA	NA	NA	NA	NA	NA	NA	1	UU	NA	-4.14885	-3.37371	0.00186364	0.0993111	-1.30906
1	17	21	26000000000000	CD076671	ATTGCGCGTTGTAGTAATCAGTGTTCAGGCATACGTAACTGTTATATCCT	TTGCGCGTTGTAGTAATCAGTGTTCAGGCATACGTAACTGTTATATCCT	Q5BSG6	Q5BSG6_SCHJA	SJCHGC04354 protein (Fragment)	66	57.4 (137)	2e-07	2	NA	NA	NA	NA	NA	NA	NA	NA	NA	NA	NA	NA	NA	NA	NA	NA	1	UU	NA	-4.26265	-3.37269	0.00186884	0.0994058	-1.31128
42	22	10	63J2	CONTIG12414	GTTAGAGACTGTGAATGACATTCCTTAAAATCATTTGCAATGGCGAAGAT	GTTAGAGACTGTGAATGACATTCCTTAAAATCATTTGCAATGGCGAAGAT	Q8T5G5	Q8T5G5_SCHJA	Polyprotein	1091	162 (411)	8e-39	-1	NA	NA	NA	NA	NA	NA	NA	NA	NA	NA	NA	NA	NA	NA	NA	NA	8e-39	AU	NA	-3.67096	-3.37226	0.00187103	0.0994058	-1.31222
25	16	17	39I6	CD129350	CATAACCCTTTCATAATTGTTGCCTTTACTACCACCTTTTCCAAAGCCGT	CATAACCCTTTCATAATTGTTGCCTTTACTACCACCTTTTCCAAAGCCGT	Q26578	Q26578_SCHMA	ORF-RF2; putative	186	54.7 (130)	8e-07	2	Smp_131110.1, Smp_131110.7, Smp_131110.6, Smp_131110.5, Smp_131110.4	NA	NA	NA	-	5	1	NA	NA	NA	NA	NA	NA	NA	NA	NA	1	UA	NA	-5.07483	-3.37168	0.00187395	0.099412	-1.31347
39	28	12	57O3	CF498949	AAGGAGTAACTCAGAAGTACATAAACCTTATGAAGGCTCTCTACTCGAAC	GGAGTAACTCAGAAGTACATAAACCTTATGAAGGCTCTCTACTCGAAC	Q8T5G5	Q8T5G5_SCHJA	Polyprotein	1091	108 (270)	9e-23	1	NA	NA	NA	NA	NA	NA	NA	NA	NA	NA	NA	NA	NA	NA	NA	NA	9e-23	SU	NA	-4.51988	-3.37048	0.00188009	0.0995886	-1.31608
44	28	5	80D14	CONTIG8935	GATTGTAGACATCCTTCTGAAGTAAAACAAAACACCTTCCATCTCAGATG	GATTGTAGACATCCTTCTGAAGTAAAACAAAACACCTTCCATCTCAGATG	Q81LY7	Q81LY7_BACAN	Hypothetical protein	135	32.0 (71)	5.9	-1	NA	NA	NA	NA	NA	NA	NA	NA	NA	NA	NA	NA	NA	NA	NA	NA	1	UU	NA	-5.03761	-3.36896	0.00188786	0.0998049	-1.31937
42	5	21	24J14	CD068588	GGTGTTCCATCTGTCACCTGTGTTCTTTGAAGATTCTCCCAACTGGAATC	GGTGTTCCATCTGTCACCTGTGTTCTTTGAAGATTCTCCCAACTGGAATC	-	-	-	-	-	-	-	Smp_153000	expressed protein	NA	NA	-	1	2	NA	NA	NA	NA	NA	NA	NA	NA	NA	1	UA	NA	-4.10769	-3.36857	0.00188981	0.0998049	-1.32019
46	27	1	93J13	CL1465	GGCTCTTCCAGAAACTCTAGTCTCATTGTCGTTTGAATGTCAATGAATTA	GGCTCTTCCAGAAACTCTAGTCTCATTGTCGTTTGAATGTCAATGAATTA	Q93314	Q93314_CAEEL	Hypothetical protein	591	37.7 (86)	0.6	-2	NA	NA	NA	NA	NA	NA	NA	NA	NA	NA	NA	NA	NA	NA	NA	NA	1	UU	NA	-4.03729	-3.36754	0.00189512	0.0999367	-1.32243
32	10	11	58D17	CF500453	TACCTTTGATGGGACATACTAATGTTCATCTGGTAAGACTGTCAACAGTG	TACCTTTGATGGGACATACTAATGTTCATCTGGTAAGACTGTCAACAGTG	Q4QQF8	Q4QQF8_SCHMA	Pol polyprotein	925	71.2 (173)	9e-12	2	NA	NA	NA	NA	NA	NA	NA	NA	NA	NA	NA	NA	NA	NA	NA	NA	9e-12	SU	NA	-4.10047	-3.36639	0.00190103	0.100046	-1.32491
7	16	8	69K11	CONTIG3777	TTTTATACACGAACGCTGAATCCTTAGACCACTGAAGCAGTATCCATTAA	TTTTATACACGAACGCTGAATCCTTAGACCACTGAAGCAGTATCCATTAA	Q26608	Q26608_SCHMA	(Liberia) tandem repeat	98	41.6 (96)	0.091	-2	NA	NA	NA	NA	NA	NA	NA	NA	NA	NA	NA	NA	NA	NA	NA	NA	1	UU	NA	-5.40352	-3.36583	0.00190395	0.100046	-1.32614
39	23	22	23C15	CD064582	GTCCGGAAACATAAAACAGACTCTGTGATAATTAAGGAAGTTGTGTTACG	GTCCGGAAACATAAAACAGACTCTGTGATAATTAAGGAAGTTGTGTTACG	-	-	-	-	-	-	-	NA	NA	NA	NA	NA	NA	NA	NA	NA	NA	NA	NA	NA	NA	NA	NA	1	UU	NA	-3.94163	-3.36434	0.00191166	0.100046	-1.32936
31	24	26	10K5	Contig4087	no data	GGGAGAGTAAAGTATTCATCTACTAATTCAGAGTATTCAGATAATGAATT	Contig4087	-	UNKNOWN 2609 POSSIBLE ANTISENSE	UNKNOWN 2609 POSSIBLE ANTISENSE	histidine-rich protein - Plasmodium lophurae (fragment) (pir|A54523)	OM0023392-AOP	-	NA	NA	NA	NA	NA	NA	NA	NA	NA	NA	NA	NA	NA	NA	NA	NA	1	UU	NA	-3.38479	-3.36422	0.00191225	0.100046	-1.32961
45	26	12	57I1	CF497069	ACCCGATTAAAGCGTCAGATATTCGCTTTTCGTCCTATATTGTATACAAC	CCCGATTAAAGCGTCAGATATTCGCTTTTCGTCCTATATTGTATACAAC	Q37GZ7	Q37GZ7_RHOPA	60 kDa inner membrane insertion protein	621	32.7 (73)	3.8	-1	NA	NA	NA	NA	NA	NA	NA	NA	NA	NA	NA	NA	NA	NA	NA	NA	1	UU	NA	-4.14233	-3.36394	0.00191373	0.100046	-1.33023
21	20	22	230000000	CD064821	GCCATCTCAATCTAATTTTTTTGGAAGTATATTTAAATACTGTCACTCAC	GCCATCTCAATCTAATTTTTTTGGAAGTATATTTAAATACTGTCACTCAC	-	-	-	-	-	-	-	NA	NA	NA	NA	NA	NA	NA	NA	NA	NA	NA	NA	NA	NA	NA	NA	1	UU	NA	-4.81943	-3.36349	0.00191604	0.100046	-1.33119
43	19	13	53C2	CD189223	GATGTTGAAATAAGATGTTGGTTAGAGGTAGTCAAGAAGAAACCCTGTAC	GATGTTGAAATAAGATGTTGGTTAGAGGTAGTCAAGAAGAAACCCTGTAC	-	-	-	-	-	-	-	NA	NA	NA	NA	NA	NA	NA	NA	NA	NA	NA	NA	NA	NA	NA	NA	1	UU	NA	-4.15436	-3.36318	0.00191765	0.100046	-1.33186
43	2	1	90G14	CL128	TATGAGCCATCGATTATAACAACATGCCATGAAGGGTCAAATGTCTTATC	TATGAGCCATCGATTATAACAACATGCCATGAAGGGTCAAATGTCTTATC	Q5BYF7	Q5BYF7_SCHJA	SJCHGC08815 protein (Fragment)	169	173 (438)	3e-42	3	Smp_169200, Smp_078240, Smp_102820	NA	NA	NA	-, +	3	1	NA	NA	NA	NA	NA	NA	NA	NA	NA	3e-42	UU	TALs	-3.68627	-3.36207	0.00192341	0.100046	-1.33426
10	12	21	25B22	CD070510	TGAACTCATGTGACGTTATTTCTTCATATTTGGGACATGAACTTGTTTTC	TGAACTCATGTGACGTTATTTCTTCATATTTGGGACATGAACTTGTTTTC	-	-	-	-	-	-	-	NA	NA	NA	NA	NA	NA	NA	NA	NA	NA	NA	NA	NA	NA	NA	NA	1	UU	NA	-4.17869	-3.36171	0.00192532	0.100046	-1.33505
23	14	12	55K19	CD197541	TTGTTCATTGTAGATGCATTTGAATGATTGACCATCTTAGATTCTGATGA	TTGTTCATTGTAGATGCATTTGAATGATTGACCATCTTAGATTCTGATGA	-	-	-	-	-	-	-	Smp_166420	conserved hypothetical protein	827	827	-	1	3	PF00515; PF07719	TPR_1; TPR_2	IPR001440; IPR013105	Tetratricopeptide TPR-1; Tetratricopeptide TPR2	-	SM00028	IPR013026	Tetratricopeptide region	-	1	UA	NA	-5.14477	-3.36141	0.0019269	0.100046	-1.3357
35	23	17	40G4	CD131761	AGTAAAGTACTTGGATAATGGACATTTTTGCTTAAATGCGTGTGTATATA	GTAAAGTACTTGGATAATGGACATTTTTGCTTAAATGCGTGTGTATATA	Q9ZQM9	Q9ZQM9_ARATH	Putative replication protein A1	339	34.7 (78)	0.9	2	NA	NA	NA	NA	NA	NA	NA	NA	NA	NA	NA	NA	NA	NA	NA	NA	1	UU	NA	-4.103	-3.36107	0.00192867	0.100046	-1.33643
23	21	8	69O19	CONTIG3902	ATTTTTCATAGATGGTTCACTATACGCTTTCCTTAAATAATAAGCATCCC	TTTTTCATAGATGGTTCACTATACGCTTTCCTTAAATAATAAGCATCCC	Q8T5G5	Q8T5G5_SCHJA	Polyprotein	1091	129 (324)	1e-28	-2	NA	NA	NA	NA	NA	NA	NA	NA	NA	NA	NA	NA	NA	NA	NA	NA	1e-28	AU	NA	-4.44832	-3.36043	0.00193202	0.100046	-1.33782
48	8	11	58L1	CF502719	ATCTATGGTCAAATCCCAGTTACTTACGAGTATCTTCTACTCCTAAATGG	TCTATGGTCAAATCCCAGTTACTTACGAGTATCTTCTACTCCTAAATGG	Q5DBA5	Q5DBA5_SCHJA	SJCHGC09144 protein	240	63.5 (153)	2e-09	-1	NA	NA	NA	NA	NA	NA	NA	NA	NA	NA	NA	NA	NA	NA	NA	NA	1	UU	NA	-4.21297	-3.35955	0.0019366	0.100046	-1.33971
35	24	22	23G16	CD065171	AATCATTGCCTTCCCATTTATTTTAGATTCGCTCTACATATGACTTTCAA	TCATTGCCTTCCCATTTATTTTAGATTCGCTCTACATATGACTTTCAA	Q7KTG6	Q7KTG6_DROME	CG33298-PB, isoform B	1517	33.1 (74)	2.6	-3	NA	NA	NA	NA	NA	NA	NA	NA	NA	NA	NA	NA	NA	NA	NA	NA	1	UU	NA	-4.45402	-3.35953	0.00193673	0.100046	-1.33976
28	9	1	91D18	CL420	ATACACAACACCCTCACCTCACATACAGTCTAGAATCCATAGTATTAAGA	TACACAACACCCTCACCTCACATACAGTCTAGAATCCATAGTATTAAGA	-	-	-	-	-	-	-	Smp_109300	conserved hypothetical protein	341	341	+	1	6	PF00096	zf-C2H2	IPR007087	Zinc finger, C2H2-type	Molecular Function: nucleic acid binding (GO:0003676), Cellular Component: intracellular (GO:0005622), Molecular Function: zinc ion binding (GO:0008270)	SM00355	IPR015880	Zinc finger, C2H2-like	Cellular Component: intracellular (GO:0005622), Molecular Function: zinc ion binding (GO:0008270)	1	US	NA	-3.25856	-3.35709	0.00194957	0.100563	-1.34504
7	1	19	30O23	CD088737	CATAAACTAGCTAGCATCCATCGGAAAGGTTTCTAAAACTACACAATCAG	CATAAACTAGCTAGCATCCATCGGAAAGGTTTCTAAAACTACACAATCAG	-	-	-	-	-	-	-	NA	NA	NA	NA	NA	NA	NA	NA	NA	NA	NA	NA	NA	NA	NA	NA	1	UU	NA	-5.10731	-3.35613	0.00195462	0.100677	-1.3471
36	21	13	53L4	CD190721	GTACTTTAACAATAAGGTCTGCTACTGAAAGCGATTCAGGCAAGTATATC	GTACTTTAACAATAAGGTCTGCTACTGAAAGCGATTCAGGCAAGTATATC	Q7YT99	Q7YT99_MYTGA	Twitchin	4736	53.9 (128)	1e-06	1	NA	NA	NA	NA	NA	NA	NA	NA	NA	NA	NA	NA	NA	NA	NA	NA	1	UU	NA	-4.84856	-3.35554	0.00195776	0.100692	-1.34838
27	11	9	65O6	CONTIG1657	AAAGAAGGATACTGTTATATATTGTGGCCGAGTAGATGCCTAGCTAATGT	GAAGGATACTGTTATATATTGTGGCCGAGTAGATGCCTAGCTAATGT	Q5DEY9	Q5DEY9_SCHJA	SJCHGC02887 protein	187	96.3 (238)	9e-19	2	NA	NA	NA	NA	NA	NA	NA	NA	NA	NA	NA	NA	NA	NA	NA	NA	9e-19	SU	NA	-4.07091	-3.35467	0.00196236	0.100783	-1.35025
19	12	17	38O20	CD126991	TTGGCGACCTTTCATGAACACTCGTTCGTGATTCGTCTGATACATTAGAT	TTGGCGACCTTTCATGAACACTCGTTCGTGATTCGTCTGATACATTAGAT	-	-	-	-	-	-	-	NA	NA	NA	NA	NA	NA	NA	NA	NA	NA	NA	NA	NA	NA	NA	NA	1	UU	NA	-4.37415	-3.35314	0.00197055	0.101057	-1.35358
31	2	1	90G17	CL132	TCATCGATAGTAGATATACTACTCTCGCTTTGTCGATTCGTGTCTTCACA	TCATCGATAGTAGATATACTACTCTCGCTTTGTCGATTCGTGTCTTCACA	Q4QQE8	Q4QQE8_SCHMA	Endonuclease-reverse transcriptase	992	97.8 (242)	9e-20	-3	NA	NA	NA	NA	NA	NA	NA	NA	NA	NA	NA	NA	NA	NA	NA	NA	9e-20	AU	NA	-4.49419	-3.35236	0.00197468	0.101123	-1.35525
16	15	22	22D21	CD061177	GATCTTCTCTTCTTTCTTCGTCGTGTCATACAGTTGTTTCATATTTCCTT	GATCTTCTCTTCTTTCTTCGTCGTGTCATACAGTTGTTTCATATTTCCTT	Q30KX0	Q30KX0_SCHMA	Reverse transcriptase SR3-left (Fragment)	271	64.3 (155)	1e-09	1	NA	NA	NA	NA	NA	NA	NA	NA	NA	NA	NA	NA	NA	NA	NA	NA	1	UU	MGE/repetitive elements	-4.42602	-3.35081	0.00198301	0.10138	-1.35861
32	25	14	50L5	CD179469	TCTTGAAGATGTAAAACGGCTGAGAATTTAGAGTTGGAATTAACAGAAGT	TCTTGAAGATGTAAAACGGCTGAGAATTTAGAGTTGGAATTAACAGAAGT	-	-	-	-	-	-	-	NA	NA	NA	NA	NA	NA	NA	NA	NA	NA	NA	NA	NA	NA	NA	NA	1	UU	NA	-5.47764	-3.34991	0.00198781	0.10138	-1.36054
38	12	12	55F15	CD196552	TTTAGTTATTGCTCATTTTCTGACCTTTTCGTTCGAATAGGTGTTTTCTG	TTTAGTTATTGCTCATTTTCTGACCTTTTCGTTCGAATAGGTGTTTTCTG	-	-	-	-	-	-	-	NA	NA	NA	NA	NA	NA	NA	NA	NA	NA	NA	NA	NA	NA	NA	NA	1	UU	NA	-4.13308	-3.34956	0.0019897	0.10138	-1.3613
43	23	25	13C14	Contig5204	no data	CTCACTCGTCGACCATAATATATGTGTGAATTCATATGTGATTTTGTTA	Contig5204	-	UNKNOWN 3049	UNKNOWN 3049	-	OM0023332-AOP	-	NA	NA	NA	NA	NA	NA	NA	NA	NA	NA	NA	NA	NA	NA	NA	NA	1	UU	NA	-4.67748	-3.34929	0.00199115	0.10138	-1.36188
39	21	5	79G15	CONTIG8572	CATTAAGGAGAAATATAAACAGGAAAACATCGTGGACGGGTCAGTATACT	CATTAAGGAGAAATATAAACAGGAAAACATCGTGGACGGGTCAGTATACT	Q4QQD6	Q4QQD6_SCHMA	Hypothetical protein	117	73.9 (180)	1e-12	3	NA	NA	NA	NA	NA	NA	NA	NA	NA	NA	NA	NA	NA	NA	NA	NA	1e-12	SU	NA	-3.80587	-3.34725	0.00200221	0.101797	-1.3663
4	7	8	68L12	CONTIG3329	GCTCTATCGAACGAAACAAGTTTCACTCAGAAAAAGTGATTTTTCGAAAC	GCTCTATCGAACGAAACAAGTTTCACTCAGAAAAAGTGATTTTTCGAAAC	Q80934	Q80934_HPV55	Transforming protein E6	150	32.0 (71)	5.8	3	NA	NA	NA	NA	NA	NA	NA	NA	NA	NA	NA	NA	NA	NA	NA	NA	1	UU	NA	-5.62916	-3.34662	0.00200559	0.101823	-1.36764
22	6	3	84F19	SMLA36F09	TATTTTCTAGACATCTGTGGTCAATACTAGTAACCTACGAGTATCCTTTC	TATTTTCTAGACATCTGTGGTCAATACTAGTAACCTACGAGTATCCTTTC	Q8T5G5	Q8T5G5_SCHJA	Polyprotein	1091	159 (401)	1e-37	-1	NA	NA	NA	NA	NA	NA	NA	NA	NA	NA	NA	NA	NA	NA	NA	NA	1e-37	AU	NA	-4.62612	-3.34517	0.00201349	0.102077	-1.37078
43	9	14	48O2	CD167126	AGTGTCTCACACTTTAAAGTATTATTAGGGACTAGAAAACAGTTAAGTGG	GTGTCTCACACTTTAAAGTATTATTAGGGACTAGAAAACAGTTAAGTGG	Q30KX0	Q30KX0_SCHMA	Reverse transcriptase SR3-left (Fragment)	271	68.6 (166)	6e-11	-2	NA	NA	NA	NA	NA	NA	NA	NA	NA	NA	NA	NA	NA	NA	NA	NA	6e-11	AU	NA	-4.56909	-3.3446	0.00201662	0.10209	-1.37202
38	13	8	68N15	CONTIG3366	TCCAAAGACCCCAAATTTGTACATACGTACCTTACAACTACCTTTTTGTA	TCCAAAGACCCCAAATTTGTACATACGTACCTTACAACTACCTTTTTGTA	-	-	-	-	-	-	-	NA	NA	NA	NA	NA	NA	NA	NA	NA	NA	NA	NA	NA	NA	NA	NA	1	UU	NA	-3.80972	-3.34357	0.0020222	0.102226	-1.37422
27	23	11	60C6	CONTIG10677	TTGGAGTTCGCCCTATTATTGTAACTAGTGGTTAAAGACTTTGAATGGCA	TTGGAGTTCGCCCTATTATTGTAACTAGTGGTTAAAGACTTTGAATGGCA	Q8T5G5	Q8T5G5_SCHJA	Polyprotein	1091	110 (275)	3e-23	-1	NA	NA	NA	NA	NA	NA	NA	NA	NA	NA	NA	NA	NA	NA	NA	NA	3e-23	AU	NA	-4.16908	-3.34296	0.00202555	0.10225	-1.37554
16	23	7	73P9	CONTIG5858	GCCCTCTGTCACTAATGACATCAGACGGAAGAACAGTTATATAATTTCAG	GCCCTCTGTCACTAATGACATCAGACGGAAGAACAGTTATATAATTTCAG	Q7NBU5	Q7NBU5_MYCGA	Predicted transposase	421	35.0 (79)	0.69	2	NA	NA	NA	NA	NA	NA	NA	NA	NA	NA	NA	NA	NA	NA	NA	NA	1	UU	NA	-5.11054	-3.33775	0.00205428	0.10339	-1.38678
12	11	11	58H22	CF501846	TGACATTTTAGGACCTTTTCTAACCTCTTCCTTCCTCGTGAGAAGGCAGC	TGACATTTTAGGACCTTTTCTAACCTCTTCCTTCCTCGTGAGAAGGCAGC	Q5BT21	Q5BT21_SCHJA	SJCHGC02974 protein	51	69.3 (168)	3e-11	-1	NA	NA	NA	NA	NA	NA	NA	NA	NA	NA	NA	NA	NA	NA	NA	NA	3e-11	AU	NA	-4.56663	-3.3375	0.00205568	0.10339	-1.38732
22	17	8	69N7	CONTIG3827	ACTAAACATACAAACAGTATAGGTAATCGTGCAACCAGTATCTCGACATG	CTAAACATACAAACAGTATAGGTAATCGTGCAACCAGTATCTCGACATG	Q99A80	Q99A80_9VIRU	ORF1	726	31.6 (70)	9.2	-3	NA	NA	NA	NA	NA	NA	NA	NA	NA	NA	NA	NA	NA	NA	NA	NA	1	UU	NA	-3.67019	-3.33729	0.00205688	0.10339	-1.38779
1	17	13	52I24	CD187282	CGCCAATCATGAGTGCGAACATTATAGGAAACGATGTGGAAGTAAGATAG	CGCCAATCATGAGTGCGAACATTATAGGAAACGATGTGGAAGTAAGATAG	Q6T9T7	Q6T9T7_VITRI	Resistance protein candidate (Fragment)	171	33.1 (74)	3.2	3	NA	NA	NA	NA	NA	NA	NA	NA	NA	NA	NA	NA	NA	NA	NA	NA	1	UU	NA	-5.61558	-3.33659	0.00206077	0.103438	-1.3893
32	6	28	1H17	Contig1128	no data	TCCTACTCCTATACCTTCTAATTCAAACGAACAACCTAGTGGTAACGTAG	Contig1128	-	SIMILAR TO PRO-HIS-RICH PROTEIN (5E-19)	SIMILAR TO PRO-HIS-RICH PROTEIN (5E-19)	-	OM0023401-AOP	-	Smp_000420	Pro-His-rich protein	NA	NA	+	1	2	NA	NA	NA	NA	NA	NA	NA	NA	NA	1	US	NA	-4.03079	-3.33409	0.00207471	0.103644	-1.39468
30	4	10	61B5	CONTIG11079	AGACAACTCCTCAGGCGAATAAAAGAAACGGGAATTAAGAATTCAAGTGT	GACAACTCCTCAGGCGAATAAAAGAAACGGGAATTAAGAATTCAAGTGT	Q5C3A3	Q5C3A3_SCHJA	SJCHGC09318 protein (Fragment)	513	78.6 (192)	5e-14	1	NA	NA	NA	NA	NA	NA	NA	NA	NA	NA	NA	NA	NA	NA	NA	NA	5e-14	SU	NA	-3.91693	-3.33398	0.00207531	0.103644	-1.39491
40	28	24	17D15	Contig6919	no data	CTTGCTGGTGCCATCGGTTCAAGTTGAATTCACTTGACATTGTTTACTG	Contig6919	-	UNKNOWN 4332	UNKNOWN 4332	-	OM0023380-AOP	-	NA	NA	NA	NA	NA	NA	NA	NA	NA	NA	NA	NA	NA	NA	NA	NA	1	UU	NA	-4.54397	-3.33362	0.00207734	0.103644	-1.39569
44	26	22	23P14	CD066803	CAGCTAAAAGAAAGCCAGTCATATTATAACTATCCAATTGATCAATACAA	CAGCTAAAAGAAAGCCAGTCATATTATAACTATCCAATTGATCAATACAA	Q8IL70	Q8IL70_PLAF7	Hypothetical protein	2204	37.7 (86)	0.11	-3	Smp_143400	serine-threonine protein kinase, putative	3466	3466	-	1	1	PF00023; PF00069; PF00560; PF07714	Ank; LRR_1; Pkinase; Pkinase_Tyr	IPR000719; IPR001245; IPR001611; IPR002110	Ankyrin; Leucine-rich repeat; Protein kinase, core; Tyrosine protein kinase	-; Molecular Function: protein-tyrosine kinase activity (GO:0004713), Molecular Function: ATP binding (GO:0005524), Biological Process: protein amino acid phosphorylation (GO:0006468); Molecular Function: protein binding (GO:0005515); Molecular Function:	SM00219; SM00220; SM00248; SM00369	IPR001245; IPR002110; IPR002290; IPR003591	Ankyrin; Leucine-rich repeat, typical subtype; Serine/threonine protein kinase; Tyrosine protein kinase	-; Molecular Function: protein-tyrosine kinase activity (GO:0004713), Molecular Function: ATP binding (GO:0005524), Biological Process: protein amino acid phosphorylation (GO:0006468); Molecular Function: protein serine/threonine kinase activity (GO:00046	1	UA	NA	-4.51363	-3.33285	0.00208167	0.103644	-1.39735
47	17	1	92C13	CL847	GCTAATGTGGTATGGCAACTCGAGCTGATTTACGTACATATGAAGTTCTA	NA	-	-	-	-	-	-	-	NA	NA	NA	NA	NA	NA	NA	NA	NA	NA	NA	NA	NA	NA	NA	NA	1	UU	NA	-3.34442	-3.3324	0.00208422	0.103644	-1.39832
21	25	12	570000000	CF496123	TAGGCGATGACAAAAAGACATCATTTCTCACTCTGGTTTCTTCTCACTTT	TAGGCGATGACAAAAAGACATCATTTCTCACTCTGGTTTCTTCTCACTTT	O76213	O76213_SCHMA	Reverse transcriptase (Fragment)	321	78.6 (192)	5e-14	-1	NA	NA	NA	NA	NA	NA	NA	NA	NA	NA	NA	NA	NA	NA	NA	NA	5e-14	AU	NA	-4.37352	-3.33234	0.00208456	0.103644	-1.39846
22	23	20	30F7	CD087235	CGGACAGGGTAAGGCAAAACAAGAAGAATCAATACTCATTCACAGTTAAC	CGGACAGGGTAAGGCAAAACAAGAAGAATCAATACTCATTCACAGTTAAC	-	-	-	-	-	-	-	NA	NA	NA	NA	NA	NA	NA	NA	NA	NA	NA	NA	NA	NA	NA	NA	1	UU	NA	-3.65196	-3.33127	0.00209061	0.103644	-1.40077
40	7	4	81P3	CONTIG9803	AACCATTACTTCCAAGATTTGTCTGTAGTGTTGAATGAACTGATCTCAGT	CCATTACTTCCAAGATTTGTCTGTAGTGTTGAATGAACTGATCTCAGT	Q5DF11	Q5DF11_SCHJA	SJCHGC09323 protein	248	40.4 (93)	0.11	1	NA	NA	NA	NA	NA	NA	NA	NA	NA	NA	NA	NA	NA	NA	NA	NA	1	UU	NA	-4.27379	-3.3308	0.00209324	0.103644	-1.40177
30	1	18	34F5	CD097983	GGAAATCATCAAACTGCATTATGAGGCAAGCCTCAGAATGGAATTCTAAT	GGAAATCATCAAACTGCATTATGAGGCAAGCCTCAGAATGGAATTCTAAT	Q4QQE8	Q4QQE8_SCHMA	Endonuclease-reverse transcriptase	992	50.8 (120)	1e-05	1	NA	NA	NA	NA	NA	NA	NA	NA	NA	NA	NA	NA	NA	NA	NA	NA	1	UU	NA	-4.1205	-3.33074	0.00209359	0.103644	-1.4019
25	20	20	29I18	CD085552	TATCATCGAATACTGACAAGACTGGTCATCATTCACTGAATGTCAAACAC	TATCATCGAATACTGACAAGACTGGTCATCATTCACTGAATGTCAAACAC	-	-	-	-	-	-	-	NA	NA	NA	NA	NA	NA	NA	NA	NA	NA	NA	NA	NA	NA	NA	NA	1	UU	NA	-4.11037	-3.33029	0.00209615	0.103644	-1.40288
43	9	19	31O14	CD091011	GCTATGAACGTAATTCATTTTTTTTCAGTGTTCGTAGACACAGCACTAAT	GCTATGAACGTAATTCATTTTTTTTCAGTGTTCGTAGACACAGCACTAAT	Q5BT13	Q5BT13_SCHJA	SJCHGC03000 protein (Fragment)	112	47.8 (112)	0.0001	-1	NA	NA	NA	NA	NA	NA	NA	NA	NA	NA	NA	NA	NA	NA	NA	NA	1	UU	NA	-4.16922	-3.33013	0.00209704	0.103644	-1.40322
15	8	11	58K9	CF503117	TCTAGCTGATAGTGAAACTATCGCGGAAACTGATGATACTATTACTCACT	TCTAGCTGATAGTGAAACTATCGCGGAAACTGATGATACTATTACTCACT	Q5C394	Q5C394_SCHJA	SJCHGC09145 protein (Fragment)	367	40.0 (92)	0.022	-1	NA	NA	NA	NA	NA	NA	NA	NA	NA	NA	NA	NA	NA	NA	NA	NA	1	UU	NA	-4.49886	-3.32828	0.00210752	0.104017	-1.40719
19	3	19	31G8	CD089866	TTGATTGGGAAAATGAAGGACGGAGAGATATTGAGAGAGACATACATACA	TTGATTGGGAAAATGAAGGACGGAGAGATATTGAGAGAGACATACATACA	Q4XCU9	Q4XCU9_PLACH	Hypothetical protein (Fragment)	158	58.5 (140)	6e-08	-3	NA	NA	NA	NA	NA	NA	NA	NA	NA	NA	NA	NA	NA	NA	NA	NA	1	UU	NA	-5.03547	-3.3272	0.00211368	0.104176	-1.40952
35	2	21	24O4	CD069401	CTGGTCACACATACTTAGCAACAAGTGTTCTTAAAAAGGAATCCTCAATA	CTGGTCACACATACTTAGCAACAAGTGTTCTTAAAAAGGAATCCTCAATA	Q804A7	Q804A7_BRARE	Stearoyl-CoA desaturase	325	33.1 (74)	4.7	2	NA	NA	NA	NA	NA	NA	NA	NA	NA	NA	NA	NA	NA	NA	NA	NA	1	UU	NA	-4.42447	-3.3263	0.00211881	0.104284	-1.41146
23	17	5	79G7	CONTIG8563	AGATGTTTTTTTGTCGTTGCTAAGTCTTCCACATATTTCTGCTTGTCGAC	GATGTTTTTTTGTCGTTGCTAAGTCTTCCACATATTTCTGCTTGTCGAC	Q4QQE8	Q4QQE8_SCHMA	Endonuclease-reverse transcriptase	992	162 (409)	2e-38	-3	NA	NA	NA	NA	NA	NA	NA	NA	NA	NA	NA	NA	NA	NA	NA	NA	2e-38	AU	NA	-4.87958	-3.32308	0.00213734	0.104688	-1.4184
39	12	4	81O15	CONTIG9848	TCGCTATTTCATAGCTATTACAATTAATCTCTGTTTACATTCCCGTTCTC	TCGCTATTTCATAGCTATTACAATTAATCTCTGTTTACATTCCCGTTCTC	Q64UV2	Q64UV2_BACFR	Putative ATPase involved in DNA repair	945	32.3 (72)	7.8	-2	NA	NA	NA	NA	NA	NA	NA	NA	NA	NA	NA	NA	NA	NA	NA	NA	1	UU	NA	-4.35522	-3.32282	0.00213883	0.104688	-1.41896
41	25	15	46M14	CD159880	ATGAAGGAAAAAGTAGAAGTGGAAGTTGAAATTTGAAAAATTGCTTCTGA	TGAAGGAAAAAGTAGAAGTGGAAGTTGAAATTTGAAAAATTGCTTCTGA	Q9TKU1	Q9TKU1_9FABA	Maturase-like protein	507	31.6 (70)	7.7	2	NA	NA	NA	NA	NA	NA	NA	NA	NA	NA	NA	NA	NA	NA	NA	NA	1	UU	NA	-4.18955	-3.32269	0.00213959	0.104688	-1.41924
46	4	15	44B13	CD147645	ACGTGATGGCGTTTGACTTGTTAAAAGTGTTTGGTGTTAATTATTAGTGA	CGTGATGGCGTTTGACTTGTTAAAAGTGTTTGGTGTTAATTATTAGTGA	Q4Z6S2	Q4Z6S2_PLABE	Cg1 protein, putative (Fragment)	469	33.5 (75)	2	-1	NA	NA	NA	NA	NA	NA	NA	NA	NA	NA	NA	NA	NA	NA	NA	NA	1	UU	NA	-3.85781	-3.3226	0.0021401	0.104688	-1.41943
12	2	19	31D10	CD089227	CAATCTACTTCGTAGTTACAGTGATCCTTATCGTCAGAGTATGGTTTGGA	CAATCTACTTCGTAGTTACAGTGATCCTTATCGTCAGAGTATGGTTTGGA	-	-	-	-	-	-	-	NA	NA	NA	NA	NA	NA	NA	NA	NA	NA	NA	NA	NA	NA	NA	NA	1	UU	NA	-4.54315	-3.32227	0.00214203	0.104688	-1.42015
46	14	8	69B1	CONTIG3489	AGTTATTCGAGCTGCCACTGACTTCTTATGGCAATGAGATACTTACTATT	GTTATTCGAGCTGCCACTGACTTCTTATGGCAATGAGATACTTACTATT	-	-	-	-	-	-	-	NA	NA	NA	NA	NA	NA	NA	NA	NA	NA	NA	NA	NA	NA	NA	NA	1	UU	NA	-4.21355	-3.32122	0.00214807	0.104688	-1.4224
26	20	3	86J6	SMLA8A08	CGCCAAGTTTTTACAAATATAATGCCTTTTTAATATCTCCCATCAAGGCA	CGCCAAGTTTTTACAAATATAATGCCTTTTTAATATCTCCCATCAAGGCA	Q9JF52	Q9JF52_VACCT	TA57R	210	34.3 (77)	4	1	NA	NA	NA	NA	NA	NA	NA	NA	NA	NA	NA	NA	NA	NA	NA	NA	1	UU	NA	-3.7736	-3.32033	0.00215325	0.104688	-1.42432
42	1	5	77N2	CONTIG7799	ATCCGTCGTAGTCAACTCAACTGTTACATTGGCCATTACAAAAGTAATAT	TCCGTCGTAGTCAACTCAACTGTTACATTGGCCATTACAAAAGTAATAT	Q6ZSB2	Q6ZSB2_HUMAN	Hypothetical protein FLJ45676	980	46.6 (109)	0.0002	2	NA	NA	NA	NA	NA	NA	NA	NA	NA	NA	NA	NA	NA	NA	NA	NA	1	UU	NA	4.99858	3.32029	0.0021535	0.104688	-1.42441
38	28	14	50F15	CD178496	CAAAATGGAAAGATGTGCATAAACGTTGAAAATTTCACTACCTGAGACAG	CAAAATGGAAAGATGTGCATAAACGTTGAAAATTTCACTACCTGAGACAG	Q5DCA2	Q5DCA2_SCHJA	SJCHGC01037 protein	270	179 (455)	2e-44	2	NA	NA	NA	NA	NA	NA	NA	NA	NA	NA	NA	NA	NA	NA	NA	NA	2e-44	SU	NA	-3.74795	-3.32027	0.00215361	0.104688	-1.42445
23	17	12	56G7	CD201273	CTCCATCGAAGGATTCTTATATAGAACATTAGAAAAACAAAGGAAATCAT	CTCCATCGAAGGATTCTTATATAGAACATTAGAAAAACAAAGGAAATCAT	Q9VKA2	Q9VKA2_DROME	CG17217-PA	160	32.3 (72)	4.4	1	NA	NA	NA	NA	NA	NA	NA	NA	NA	NA	NA	NA	NA	NA	NA	NA	1	UU	NA	-4.64903	-3.31889	0.00216163	0.104934	-1.42741
46	12	7	72J1	CONTIG5178	CGTCGAGTTTCATATGCCACTATTGATGAAGTGGACAAAGAATAAGATTG	CGTCGAGTTTCATATGCCACTATTGATGAAGTGGACAAAGAATAAGATTG	Q4QQF4	Q4QQF4_SCHMA	Gag-pol polyprotein	1357	62.8 (151)	1e-08	-2	NA	NA	NA	NA	NA	NA	NA	NA	NA	NA	NA	NA	NA	NA	NA	NA	1	UU	NA	-5.69155	-3.31731	0.00217086	0.105031	-1.43081
10	21	23	20B10	Contig5209d	no data	NA	-	-	-	-	-	-	-	NA	NA	NA	NA	NA	NA	NA	NA	NA	NA	NA	NA	NA	NA	NA	NA	1	UU	NA	-3.26036	-3.31593	0.00217893	0.105031	-1.43377
38	22	20	30B3	CD086632	TTATCAGCAAAAATGTATGGTTGTTAGCAGTGAAATTCAGGATGTGCGTT	TTATCAGCAAAAATGTATGGTTGTTAGCAGTGAAATTCAGGATGTGCGTT	Q4SV77	Q4SV77_TETNG	Chromosome undetermined SCAF13776, whole genome shotgun sequence. (Fragment)	504	34.7 (78)	0.9	-2	NA	NA	NA	NA	NA	NA	NA	NA	NA	NA	NA	NA	NA	NA	NA	NA	1	UU	NA	-4.42607	-3.31578	0.00217984	0.105031	-1.43411
42	23	19	33B14	CD093539	CTATGGGAACCCTGGACAAGATTCAAGAAATAAAAAGAACAAGAAGACAG	CTATGGGAACCCTGGACAAGATTCAAGAAATAAAAAGAACAAGAAGACAG	Q4QQE8	Q4QQE8_SCHMA	Endonuclease-reverse transcriptase	992	137 (344)	1e-31	3	NA	NA	NA	NA	NA	NA	NA	NA	NA	NA	NA	NA	NA	NA	NA	NA	1e-31	SU	NA	-3.99173	-3.31569	0.00218038	0.105031	-1.4343
45	22	1	930	CL1306	ATTAGTCGTCAAAGTAGCTGTTTGGATAGAACAAATGATTAACCAGACCC	TTAGTCGTCAAAGTAGCTGTTTGGATAGAACAAATGATTAACCAGACCC	Q5DBD4	Q5DBD4_SCHJA	SJCHGC06871 protein	374	129 (323)	1e-28	-3	NA	NA	NA	NA	NA	NA	NA	NA	NA	NA	NA	NA	NA	NA	NA	NA	1e-28	AU	NA	-4.5186	-3.31531	0.00218257	0.105031	-1.43511
15	28	27	7C21	Contig2993	no data	CTGACAATTCGGAACCTCATAATAACATTGGAACGTTGCAAAATCACGG	Contig2993	-	UNKNOWN 1750 POSSIBLE ANTISENSE	UNKNOWN 1750 POSSIBLE ANTISENSE	-	OM0023395-AOP	-	NA	NA	NA	NA	NA	NA	NA	NA	NA	NA	NA	NA	NA	NA	NA	NA	1	UU	NA	-5.06739	-3.31521	0.00218319	0.105031	-1.43533
44	9	16	41H14	CD135260	ATTAGGAATGTCTCGAGACAATTACAAACACTGAGATGTATGTCTATCTA	TTAGGAATGTCTCGAGACAATTACAAACACTGAGATGTATGTCTATCTA	Q4XVP2	Q4XVP2_PLACH	Hypothetical protein	528	33.9 (76)	1.5	3	NA	NA	NA	NA	NA	NA	NA	NA	NA	NA	NA	NA	NA	NA	NA	NA	1	UU	NA	-4.27219	-3.31501	0.00218438	0.105031	-1.43576
26	19	23	19J18	SMRED4	no data	NA	SMRED4	-	SCHISTOSOMA MANSONI REPETITIVE DNA ELEMENT D-4 OF SM(ALPHA) FAMILY	SCHISTOSOMA MANSONI REPETITIVE DNA ELEMENT D-4 OF SM(ALPHA) FAMILY	-	OM0023338-AOP	-	NA	NA	NA	NA	NA	NA	NA	NA	NA	NA	NA	NA	NA	NA	NA	NA	1	UU	NA	-3.91282	-3.31365	0.00219235	0.105272	-1.43867
20	2	24	14P8	Contig5706	no data	GATCACGAAAGTTAATAGACGGAAACACTAAGTTATCCGTTTGCGTAATT	Contig5706	-	SIMILAR TO PROTEASE AND REVERSE TRANSCRIPTASE-LIKE PROTEIN (2E-09)	SIMILAR TO PROTEASE AND REVERSE TRANSCRIPTASE-LIKE PROTEIN (2E-09)	-	OM0023349-AOP	-	Smp_190320	hypothetical protein	NA	NA	+	1	1	NA	NA	NA	NA	NA	NA	NA	NA	NA	1	US	MGE/repetitive elements	-3.69849	-3.31295	0.00219651	0.105328	-1.44018
19	10	24	15O8	Contig597	no data	GAGTATTGCTTCTCAAAAGGAGGGTTTTATTACAAAAGTTAACTGAAATA	Contig597	-	UNKNOWN 322 POSSIBLE ANTISENSE	UNKNOWN 322 POSSIBLE ANTISENSE	unknown [Schistosoma mansoni]	OM0023348-AOP	-	NA	NA	NA	NA	NA	NA	NA	NA	NA	NA	NA	NA	NA	NA	NA	NA	1	UU	NA	-3.49507	-3.31223	0.00220075	0.105389	-1.44172
14	24	20	30J9	CD087641	AAAATAGCGCACAGAAAATCCAACTCAGTGTTATCATTTCCACTAGTAAT	TAGCGCACAGAAAATCCAACTCAGTGTTATCATTTCCACTAGTAAT	O21028	O21028_CHOPA	NADH dehydrogenase subunit 5 (Fragment)	167	32.0 (71)	8.3	-1	NA	NA	NA	NA	NA	NA	NA	NA	NA	NA	NA	NA	NA	NA	NA	NA	1	UU	NA	-4.25058	-3.30978	0.00221533	0.105944	-1.44699
33	27	20	3e+17	CD087277	ACGCACACAGTTAATAAGCCAATAAGTGACAAGGTCAAAATATGTGATTT	CGCACACAGTTAATAAGCCAATAAGTGACAAGGTCAAAATATGTGATTT	Q5ZRH0	Q5ZRH0_LEGPH	Hypothetical protein	495	33.1 (74)	2.6	-3	NA	NA	NA	NA	NA	NA	NA	NA	NA	NA	NA	NA	NA	NA	NA	NA	1	UU	NA	-4.29286	-3.30804	0.00222579	0.10622	-1.45074
33	25	20	30M4	CD088207	GACTTAAATCTCATAGACCAGTAACTACACGGAAACTTGATCGATAGGCT	GACTTAAATCTCATAGACCAGTAACTACACGGAAACTTGATCGATAGGCT	Q4CK60	Q4CK60_CLOTM	Heat shock protein Hsp70	608	32.3 (72)	4.9	2	NA	NA	NA	NA	NA	NA	NA	NA	NA	NA	NA	NA	NA	NA	NA	NA	1	UU	NA	-3.69652	-3.30765	0.00222811	0.10622	-1.45158
48	14	23	19H1	SMW2REPF	no data	NA	SMW2REPF	-	S.MANSONI FEMALE W2 REPETITIVE SEQUENCE, CLONE PUC18-116B	S.MANSONI FEMALE W2 REPETITIVE SEQUENCE, CLONE PUC18-116B	-	OM0023337-AOP	-	NA	NA	NA	NA	NA	NA	NA	NA	NA	NA	NA	NA	NA	NA	NA	NA	1	UU	MGE/repetitive elements	-6.58453	-3.30732	0.00223009	0.10622	-1.45228
30	18	12	56J5	CD201647	AAGCAAAGGTAACATTCATAGAGTTGAATAGCACATGGAACTCAAAACAG	GCAAAGGTAACATTCATAGAGTTGAATAGCACATGGAACTCAAAACAG	Q4QQE8	Q4QQE8_SCHMA	Endonuclease-reverse transcriptase	992	180 (456)	2e-44	2	NA	NA	NA	NA	NA	NA	NA	NA	NA	NA	NA	NA	NA	NA	NA	NA	2e-44	SU	NA	-4.23491	-3.30597	0.00223819	0.106284	-1.45517
35	16	8	69K4	CONTIG3743	ACTGTTATTCAATACATACAGTCAGTCAGTCAAACGCAACGTAAAACCTA	CTGTTATTCAATACATACAGTCAGTCAGTCAAACGCAACGTAAAACCTA	Q5DAD1	Q5DAD1_SCHJA	SJCHGC04667 protein	102	35.0 (79)	1.4	-1	NA	NA	NA	NA	NA	NA	NA	NA	NA	NA	NA	NA	NA	NA	NA	NA	1	UU	NA	-4.30286	-3.30592	0.0022385	0.106284	-1.45529
39	26	26	10C15	Contig4048	no data	GCATATATATTTGGCGCCTTCTTGTACCAATGTTTGTATGTTTTAATACA	Contig4048	-	UNKNOWN 2586	UNKNOWN 2586	-	OM0023392-AOP	-	NA	NA	NA	NA	NA	NA	NA	NA	NA	NA	NA	NA	NA	NA	NA	NA	1	UU	NA	-3.6259	-3.30393	0.00225056	0.106284	-1.45957
18	14	16	42J8	CD139554	TGTTATACTGAGTGAAGACTTTCATGTCAGTGATTATAACGAGTTTGCTG	TGTTATACTGAGTGAAGACTTTCATGTCAGTGATTATAACGAGTTTGCTG	Q86JT0	Q86JT0_DICDI	Hypothetical protein	1010	32.3 (72)	4.4	2	NA	NA	NA	NA	NA	NA	NA	NA	NA	NA	NA	NA	NA	NA	NA	NA	1	UU	NA	-4.07992	-3.30384	0.0022511	0.106284	-1.45976
41	17	8	69M2	CONTIG3793	AATGTGAGAACCACACTACTATCAATATCAGGAAACGTTTTCAACAGAGT	TGTGAGAACCACACTACTATCAATATCAGGAAACGTTTTCAACAGAGT	Q4QQE8	Q4QQE8_SCHMA	Endonuclease-reverse transcriptase	992	112 (280)	3e-24	-2	NA	NA	NA	NA	NA	NA	NA	NA	NA	NA	NA	NA	NA	NA	NA	NA	3e-24	AU	NA	-4.56679	-3.30358	0.00225264	0.106284	-1.46031
22	4	21	24F19	CD067668	ATTAGGGTTAAGTTAAAGAAACAACTGTGTTGCTCACTGGAACTAAACTG	TTAGGGTTAAGTTAAAGAAACAACTGTGTTGCTCACTGGAACTAAACTG	Q6YVT1	Q6YVT1_ORYSA	Putative ethylene-insensitive protein (EIL)	619	34.3 (77)	1.2	2	NA	NA	NA	NA	NA	NA	NA	NA	NA	NA	NA	NA	NA	NA	NA	NA	1	UU	NA	-4.18347	-3.30287	0.00225699	0.106284	-1.46184
43	26	18	37G2	CD121772	GTGGTTAAAACCAACTTATAGTTCTATGCAAAACTACAGAGTGCTTTCGT	GTGGTTAAAACCAACTTATAGTTCTATGCAAAACTACAGAGTGCTTTCGT	-	-	-	-	-	-	-	NA	NA	NA	NA	NA	NA	NA	NA	NA	NA	NA	NA	NA	NA	NA	NA	1	UU	NA	-3.83131	-3.30282	0.00225727	0.106284	-1.46194
48	25	2	90D1	SMLC6B09	TGAAAGTCACGACATTGTCTATTCTGACTCGTATTGTAACAATCAGCATT	TGAAAGTCACGACATTGTCTATTCTGACTCGTATTGTAACAATCAGCATT	Q4Z316	Q4Z316_PLABE	Hypothetical protein (Fragment)	231	33.1 (74)	8.6	-3	NA	NA	NA	NA	NA	NA	NA	NA	NA	NA	NA	NA	NA	NA	NA	NA	1	UU	NA	-5.79998	-3.30258	0.0022587	0.106284	-1.46245
5	23	5	79M23	CONTIG8756	TATCTTGAACGTGGGTGTACTATTTTATGAATTAAACCCCTGGGTCAAAG	TATCTTGAACGTGGGTGTACTATTTTATGAATTAAACCCCTGGGTCAAAG	Q5SNZ0	Q5SNZ0_MOUSE	Novel protein (Hypothetical protein)	1845	32.7 (73)	8.8	3	NA	NA	NA	NA	NA	NA	NA	NA	NA	NA	NA	NA	NA	NA	NA	NA	1	UU	NA	-4.49305	-3.30191	0.00226279	0.106284	-1.46389
24	13	20	29H7	CD085433	CGTGACTAGAAAGTAGCAAATTCTCTTCTGAATGTATGTTTTTCTGTCTA	CGTGACTAGAAAGTAGCAAATTCTCTTCTGAATGTATGTTTTTCTGTCTA	Q4QQE8	Q4QQE8_SCHMA	Endonuclease-reverse transcriptase	992	62.8 (151)	6e-09	-3	NA	NA	NA	NA	NA	NA	NA	NA	NA	NA	NA	NA	NA	NA	NA	NA	1	UU	MGE/repetitive elements	-4.12992	-3.30174	0.00226387	0.106284	-1.46427
26	17	21	26F6	CD076356	ACAATTGACGAGACATGGGCATGCCGATAGTTAACTTTAAGTATAAGAAA	CAATTGACGAGACATGGGCATGCCGATAGTTAACTTTAAGTATAAGAAA	-	-	-	-	-	-	-	NA	NA	NA	NA	NA	NA	NA	NA	NA	NA	NA	NA	NA	NA	NA	NA	1	UU	NA	-3.30972	-3.30153	0.00226513	0.106284	-1.46472
23	28	14	50G19	CD178702	GGACTGAGTTTTTATTTGTCCGATTTGTCCAACTAGTGGACTAAATACTT	GGACTGAGTTTTTATTTGTCCGATTTGTCCAACTAGTGGACTAAATACTT	-	-	-	-	-	-	-	NA	NA	NA	NA	NA	NA	NA	NA	NA	NA	NA	NA	NA	NA	NA	NA	1	UU	NA	-4.89193	-3.30056	0.00227104	0.106284	-1.46679
38	10	12	55N3	CD197792	GGTGGAAACTACTAACATCAACATCGTGAGTTAGAAATAAGTTCAGGAGA	GGTGGAAACTACTAACATCAACATCGTGAGTTAGAAATAAGTTCAGGAGA	-	-	-	-	-	-	-	NA	NA	NA	NA	NA	NA	NA	NA	NA	NA	NA	NA	NA	NA	NA	NA	1	UU	NA	-3.37601	-3.29998	0.0022746	0.106284	-1.46804
44	11	22	22D2	CD060922	GAGATGTAGGTACTTCCAAACGTTGAGTACCAAATAGAACGAAATGAGCG	GAGATGTAGGTACTTCCAAACGTTGAGTACCAAATAGAACGAAATGAGCG	-	-	-	-	-	-	-	NA	NA	NA	NA	NA	NA	NA	NA	NA	NA	NA	NA	NA	NA	NA	NA	1	UU	NA	-4.69991	-3.2996	0.00227694	0.106284	-1.46886
38	7	14	48F3	CD165179	CCTAGCATGTAATGTACGTATCTGGTATAGCCCAATTTGACATAGTGAAT	CCTAGCATGTAATGTACGTATCTGGTATAGCCCAATTTGACATAGTGAAT	Q919M3	Q919M3_9NUCL	CUN054 putative alk-exo DNA processing exonuclease, similar to AcMNPV ORF133	367	32.7 (73)	3.4	-1	NA	NA	NA	NA	NA	NA	NA	NA	NA	NA	NA	NA	NA	NA	NA	NA	1	UU	NA	-3.51959	-3.29946	0.00227779	0.106284	-1.46916
15	5	12	54K21	CD195114	CGGGTTGTTCTTGATTATCTGGTCTCATCGTTTTATTTCTGTTTCAAACT	CGGGTTGTTCTTGATTATCTGGTCTCATCGTTTTATTTCTGTTTCAAACT	Q6D6K5	Q6D6K5_ERWCT	Putative integrase (Fragment)	113	31.6 (70)	7.6	-2	NA	NA	NA	NA	NA	NA	NA	NA	NA	NA	NA	NA	NA	NA	NA	NA	1	UU	NA	-5.38325	-3.29919	0.00227942	0.106284	-1.46973
26	25	4	83B18	SMLA20D02	TCAAATACATTGGTCACAAACTGTGTTGATTTGATTTCATGACTACGCTT	TCAAATACATTGGTCACAAACTGTGTTGATTTGATTTCATGACTACGCTT	-	-	-	-	-	-	-	NA	NA	NA	NA	NA	NA	NA	NA	NA	NA	NA	NA	NA	NA	NA	NA	1	UU	NA	-3.89533	-3.2979	0.00228737	0.106508	-1.47251
44	2	21	24P2	CD069561	TGATGATTCTGAAGTTATTGAAAACATCGTTTGCCTACGTAGTTTGAGTC	TGATGATTCTGAAGTTATTGAAAACATCGTTTGCCTACGTAGTTTGAGTC	Q5BR20	Q5BR20_SCHJA	SJCHGC09721 protein	91	36.2 (82)	0.4	-2	NA	NA	NA	NA	NA	NA	NA	NA	NA	NA	NA	NA	NA	NA	NA	NA	1	UU	NA	-4.71748	-3.29743	0.00229024	0.106508	-1.47351
38	6	5	77N15	CONTIG7788	GTTAGAATTGCTGTCTTGTTCTTCTTCTCTTGAATCTTGTCCAAAGTTTC	GTTAGAATTGCTGTCTTGTTCTTCTTCTCTTGAATCTTGTCCAAAGTTTC	Q4QQE8	Q4QQE8_SCHMA	Endonuclease-reverse transcriptase	992	118 (295)	7e-26	3	NA	NA	NA	NA	NA	NA	NA	NA	NA	NA	NA	NA	NA	NA	NA	NA	7e-26	SU	NA	-4.24073	-3.29672	0.00229461	0.106572	-1.47503
24	12	11	58L19	CF502958	CGTGCCAAGCCTGAAGAAACACATGAAAGATCTAAAAATAGACTACAGCA	CGTGCCAAGCCTGAAGAAACACATGAAAGATCTAAAAATAGACTACAGCA	Q4QQD4	Q4QQD4_SCHMA	Pol polyprotein	1028	71.2 (173)	9e-12	1	NA	NA	NA	NA	NA	NA	NA	NA	NA	NA	NA	NA	NA	NA	NA	NA	9e-12	SU	MGE/repetitive elements	-4.68181	-3.29409	0.00231094	0.107142	-1.48068
30	20	5	79B17	CONTIG8420	TGCTAATCATTCTTCTGATGTCTTCTTCCAATTCCAGCGAGTTTCCACAA	TGCTAATCATTCTTCTGATGTCTTCTTCCAATTCCAGCGAGTTTCCACAA	Q30KX0	Q30KX0_SCHMA	Reverse transcriptase SR3-left (Fragment)	271	77.8 (190)	9e-14	-3	NA	NA	NA	NA	NA	NA	NA	NA	NA	NA	NA	NA	NA	NA	NA	NA	9e-14	AU	NA	-3.94437	-3.29377	0.00231293	0.107142	-1.48137
42	3	27	4J14	Contig21	no data	GGTGCTACGATGACAGGAGCATATTACACCGTAATAGGTTCTGTTCTGAT	Contig21	-	UNKNOWN 13	UNKNOWN 13	hypothetical	OM0023330-AOP	-	NA	NA	NA	NA	NA	NA	NA	NA	NA	NA	NA	NA	NA	NA	NA	NA	1	UU	NA	-3.74292	-3.29274	0.00231934	0.107298	-1.48358
34	26	22	23N16	CD066571	GCACAGTAGAATGTTGCTGATAGTATCTGACCAACAAATCCGAAGTATCT	GCACAGTAGAATGTTGCTGATAGTATCTGACCAACAAATCCGAAGTATCT	Q4QQE8	Q4QQE8_SCHMA	Endonuclease-reverse transcriptase	992	73.2 (178)	3e-12	-2	NA	NA	NA	NA	NA	NA	NA	NA	NA	NA	NA	NA	NA	NA	NA	NA	3e-12	AU	MGE/repetitive elements	-4.21657	-3.28887	0.00234358	0.108169	-1.49186
5	4	23	18A11	Contig7017	no data	CCTGAAAAAAGTTTCCTGAACAAGATGATCAGAAGAAACGATTAATTAAT	Contig7017	-	UNKNOWN 4424	UNKNOWN 4424	-	OM0023379-AOP	-	NA	NA	NA	NA	NA	NA	NA	NA	NA	NA	NA	NA	NA	NA	NA	NA	1	UU	NA	-6.38742	-3.28876	0.00234426	0.108169	-1.4921
39	15	15	45K15	CD154962	AGCAACAACCTAATGTGATAGATGGCAATGATAAACAAATCACTGTTTTA	GCAACAACCTAATGTGATAGATGGCAATGATAAACAAATCACTGTTTTA	Q93U55	Q93U55_CARRU	RNA polymerase beta-prime subunit (Fragment)	848	33.1 (74)	5.7	1	NA	NA	NA	NA	NA	NA	NA	NA	NA	NA	NA	NA	NA	NA	NA	NA	1	UU	NA	-4.24692	-3.28797	0.00234928	0.108173	-1.4938
42	10	3	85F2	SMLA49F03	TCGAATGATTTGTGTGGCGCATATATATTTTATGCCACTTACTGTAGTGT	TCGAATGATTTGTGTGGCGCATATATATTTTATGCCACTTACTGTAGTGT	Q65UU6	Q65UU6_MANSM	RfbX protein	430	34.7 (78)	3.4	1	NA	NA	NA	NA	NA	NA	NA	NA	NA	NA	NA	NA	NA	NA	NA	NA	1	UU	NA	-3.92455	-3.28765	0.00235125	0.108173	-1.49447
43	9	12	55K2	CD197577	GACTGTCGCTTATACCATAACTATGTGGTTTACTCCTACAGATACGGTTC	GACTGTCGCTTATACCATAACTATGTGGTTTACTCCTACAGATACGGTTC	Q5BT13	Q5BT13_SCHJA	SJCHGC03000 protein (Fragment)	112	50.1 (118)	2e-05	1	NA	NA	NA	NA	NA	NA	NA	NA	NA	NA	NA	NA	NA	NA	NA	NA	1	UU	NA	-4.4178	-3.2873	0.00235351	0.108173	-1.49523
46	4	10	61B1	CONTIG11075	TAAGGTAGTCAGCGACATTGAAGGTGTTAAAGTTTATCAAGATGATCTCA	TAAGGTAGTCAGCGACATTGAAGGTGTTAAAGTTTATCAAGATGATCTCA	Q4QQF4	Q4QQF4_SCHMA	Gag-pol polyprotein	1357	67.4 (163)	1e-10	-2	NA	NA	NA	NA	NA	NA	NA	NA	NA	NA	NA	NA	NA	NA	NA	NA	1	UU	NA	-3.99637	-3.28621	0.00236037	0.108291	-1.49755
43	18	12	56K2	CD201756	TTAAAAAAACTCAACAAATCCAATACAGCTCTGAGCGAGAAGTTCCAAAC	TTAAAAAAACTCAACAAATCCAATACAGCTCTGAGCGAGAAGTTCCAAAC	Q4QQE8	Q4QQE8_SCHMA	Endonuclease-reverse transcriptase	992	47.0 (110)	0.0002	2	NA	NA	NA	NA	NA	NA	NA	NA	NA	NA	NA	NA	NA	NA	NA	NA	1	UU	NA	-4.14783	-3.28561	0.0023642	0.108291	-1.49885
27	21	13	53K6	CD191167	AAAAATATCCCTGTAACCTGGAAATGAGAGTGATACACGTCAGTAAACAG	TATCCCTGTAACCTGGAAATGAGAGTGATACACGTCAGTAAACAG	P32316	ACH1_YEAST	Acetyl-CoA hydrolase (EC 3.1.2.1) (Acetyl-CoA deacylase) (Acetyl-CoA acylase)	526	34.7 (78)	0.89	-3	NA	NA	NA	NA	NA	NA	NA	NA	NA	NA	NA	NA	NA	NA	NA	NA	1	UU	NA	-3.34072	-3.28526	0.00236642	0.108291	-1.4996
6	8	12	55F11	CD196529	CCTGCATTGTATCCTTATACACAATCTTTCTTTAATATATTACCACCATT	CCTGCATTGTATCCTTATACACAATCTTTCTTTAATATATTACCACCATT	Q4QQE8	Q4QQE8_SCHMA	Endonuclease-reverse transcriptase	992	57.8 (138)	1e-07	-3	NA	NA	NA	NA	NA	NA	NA	NA	NA	NA	NA	NA	NA	NA	NA	NA	1	UU	NA	-4.27469	-3.28496	0.00236831	0.108291	-1.50023
14	16	16	42B21	CD137251	TACTACGCTTAGTAATCACCACACAGAATTAAGACGGAATTGATGTTAGA	TACTACGCTTAGTAATCACCACACAGAATTAAGACGGAATTGATGTTAGA	Q5BKT4	AG10A_HUMAN	Alpha-1,2-glucosyltransferase ALG10-A (EC 2.4.1.-) (Alpha-2-glucosyltransferase	473	32.3 (72)	6.1	3	NA	NA	NA	NA	NA	NA	NA	NA	NA	NA	NA	NA	NA	NA	NA	NA	1	UU	NA	-3.74218	-3.2844	0.00237191	0.108316	-1.50144
10	16	20	29N10	CD086280	CTCTTACAGCCTTTCCGCTGTTGCTGCCAGGTCTTCCATGTATTTTTTTC	CTCTTACAGCCTTTCCGCTGTTGCTGCCAGGTCTTCCATGTATTTTTTTC	Q5C0M3	Q5C0M3_SCHJA	SJCHGC02939 protein (Fragment)	149	102 (254)	3e-21	2	NA	NA	NA	NA	NA	NA	NA	NA	NA	NA	NA	NA	NA	NA	NA	NA	3e-21	SU	NA	-3.79	-3.28152	0.00239031	0.109016	-1.50761
42	1	18	34F2	CD097952	ATAAAGTTGGATGGATAATACTAATGGCTGACCTATGCTCTTCCATGAGG	TAAAGTTGGATGGATAATACTAATGGCTGACCTATGCTCTTCCATGAGG	Q5BSV8	Q5BSV8_SCHJA	SJCHGC03153 protein	67	42.0 (97)	0.006	-2	NA	NA	NA	NA	NA	NA	NA	NA	NA	NA	NA	NA	NA	NA	NA	NA	1	UU	NA	-3.6052	-3.28101	0.00239356	0.10902	-1.50869
20	2	11	57H20	CF496974	TTGTGGATTATATCTCTAGGTCAAATGGTCGGAGAGTGGCCTCCTAAGAA	TTGTGGATTATATCTCTAGGTCAAATGGTCGGAGAGTGGCCTCCTAAGAA	Q8TZD2	Q8TZD2_PYRFU	Putative aminopeptidase	584	32.3 (72)	4.5	-2	NA	NA	NA	NA	NA	NA	NA	NA	NA	NA	NA	NA	NA	NA	NA	NA	1	UU	NA	-4.07214	-3.28055	0.00239656	0.10902	-1.50969
32	13	8	68P17	CONTIG3420	TGTTCCAGTTTCTACGTTGTGTATAACTGACAGACTAATTGGATATCGCA	TGTTCCAGTTTCTACGTTGTGTATAACTGACAGACTAATTGGATATCGCA	Q8T5G5	Q8T5G5_SCHJA	Polyprotein	1091	37.7 (86)	0.23	1	NA	NA	NA	NA	NA	NA	NA	NA	NA	NA	NA	NA	NA	NA	NA	NA	1	UU	NA	-4.47653	-3.27941	0.00240387	0.109211	-1.51211
23	10	22	21O19	CD060234	TTCCAGGTTTTCAATACTGGTCTAGCTTAGATCGACTCGTGAATTACATT	TTCCAGGTTTTCAATACTGGTCTAGCTTAGATCGACTCGTGAATTACATT	Q4U9Z4	Q4U9Z4_THEAN	Transcription modulator, putative	1026	33.9 (76)	2	-2	NA	NA	NA	NA	NA	NA	NA	NA	NA	NA	NA	NA	NA	NA	NA	NA	1	UU	NA	-3.53146	-3.27894	0.00240692	0.109211	-1.51312
27	26	9	67G6	CONTIG2578	AGATGAATAGCAATTGGAAACAACTGAAAAGGATTGTCCAGGACAACAAA	GATGAATAGCAATTGGAAACAACTGAAAAGGATTGTCCAGGACAACAAA	Q5BSV8	Q5BSV8_SCHJA	SJCHGC03153 protein	67	45.1 (105)	0.003	-1	NA	NA	NA	NA	NA	NA	NA	NA	NA	NA	NA	NA	NA	NA	NA	NA	1	UU	NA	-4.65071	-3.27782	0.00241417	0.1094	-1.51552
5	25	3	86I23	SMLA9B11	AAAGAGGACTTGTGTACGGTTAAACTTTCAGAACTTTCCTACGAGAAATT	GAGGACTTGTGTACGGTTAAACTTTCAGAACTTTCCTACGAGAAATT	Q4A5U3	Q4A5U3_MYCS5	Hypothetical protein	162	35.0 (79)	2.7	2	NA	NA	NA	NA	NA	NA	NA	NA	NA	NA	NA	NA	NA	NA	NA	NA	1	UU	NA	-4.32409	-3.27654	0.00242248	0.109637	-1.51826
27	16	22	22G18	CD062043	ATTTTTTCTCGAATAATACCTTCCATGGCTTATCACTTCTGTTACCACTA	TTTTTTCTCGAATAATACCTTCCATGGCTTATCACTTCTGTTACCACTA	-	-	-	-	-	-	-	NA	NA	NA	NA	NA	NA	NA	NA	NA	NA	NA	NA	NA	NA	NA	NA	1	UU	NA	-4.92703	-3.27513	0.00243166	0.109912	-1.52128
22	27	22	24B7	CD066957	TTTCCTAAGCTACTTCTAAGTTAATCTGCGCAAAGCGCTAAAACAGACAT	TTTCCTAAGCTACTTCTAAGTTAATCTGCGCAAAGCGCTAAAACAGACAT	O01610	O01610_CAEEL	Hypothetical protein	619	32.3 (72)	4.4	-2	NA	NA	NA	NA	NA	NA	NA	NA	NA	NA	NA	NA	NA	NA	NA	NA	1	UU	NA	-4.3677	-3.27204	0.0024519	0.110553	-1.52789
8	25	24	17H11	Contig6947	no data	TTGTACATGCTTGACGTGACCTGTTTCTGTCTGGCTGTACACAACTACAA	Contig6947	-	UNKNOWN 4357	UNKNOWN 4357	-	OM0023380-AOP	-	NA	NA	NA	NA	NA	NA	NA	NA	NA	NA	NA	NA	NA	NA	NA	NA	1	UU	NA	-4.34693	-3.27116	0.00245772	0.110553	-1.52977
16	5	11	58D9	CF500333	CCAATCACTAACATCCATCGGTTTCTTACACGATGGGCAGAGTTTTTCAT	CCAATCACTAACATCCATCGGTTTCTTACACGATGGGCAGAGTTTTTCAT	O76213	O76213_SCHMA	Reverse transcriptase (Fragment)	321	49.7 (117)	3e-05	2	NA	NA	NA	NA	NA	NA	NA	NA	NA	NA	NA	NA	NA	NA	NA	NA	1	UU	NA	-4.42604	-3.271	0.00245874	0.110553	-1.5301
42	28	16	44B2	CD147132	CGAAGCTGAAACTTGGGGAACTACCACAACCATCGTCAGAAAGGTACAAG	CGAAGCTGAAACTTGGGGAACTACCACAACCATCGTCAGAAAGGTACAAG	Q4QQE8	Q4QQE8_SCHMA	Endonuclease-reverse transcriptase	992	64.7 (156)	1e-09	1	NA	NA	NA	NA	NA	NA	NA	NA	NA	NA	NA	NA	NA	NA	NA	NA	1	UU	NA	-3.36259	-3.27036	0.00246295	0.110553	-1.53147
44	28	12	57P2	CF499239	TTCTGCATCTATCAATATGGCTTGGACCAACAGTCAGTAAATTTAGAGAC	TTCTGCATCTATCAATATGGCTTGGACCAACAGTCAGTAAATTTAGAGAC	Q8MWP8	Q8MWP8_SCHJA	Polyprotein (Fragment)	75	59.7 (143)	3e-08	1	NA	NA	NA	NA	NA	NA	NA	NA	NA	NA	NA	NA	NA	NA	NA	NA	1	UU	NA	-4.59145	-3.2702	0.00246404	0.110553	-1.53182
14	3	14	47F21	CD162126	GAAGTCCTATGTTAACCGGTGACCAATAATGGGTTCATACTCCATTTGTT	GAAGTCCTATGTTAACCGGTGACCAATAATGGGTTCATACTCCATTTGTT	Q4Z6C6	Q4Z6C6_PLABE	Hypothetical protein (Fragment)	205	33.5 (75)	2	-1	NA	NA	NA	NA	NA	NA	NA	NA	NA	NA	NA	NA	NA	NA	NA	NA	1	UU	NA	-4.52102	-3.27012	0.00246457	0.110553	-1.53199
14	22	24	16J21	Contig6596	no data	CATGTAAACTTCCAAACCCAAGTCAAAAAGGTTTTACGAACACTACGAGT	Contig6596	-	UNKNOWN 4065	UNKNOWN 4065	hypothetical	OM0023344-AOP	-	Smp_171190	hypothetical protein	NA	NA	+	1	4	NA	NA	NA	NA	NA	NA	NA	NA	NA	1	US	NA	-3.90578	-3.26904	0.00247171	0.110733	-1.5343
23	5	11	58C7	CF500652	TCCTATTATGGGACTCCTCATTTCACTACGAAGTTACAGAATGATCTACA	TCCTATTATGGGACTCCTCATTTCACTACGAAGTTACAGAATGATCTACA	Q8T5G5	Q8T5G5_SCHJA	Polyprotein	1091	67.4 (163)	4e-10	-1	NA	NA	NA	NA	NA	NA	NA	NA	NA	NA	NA	NA	NA	NA	NA	NA	1	UU	NA	-3.97962	-3.26812	0.00247784	0.110867	-1.53627
27	17	14	49O6	CD171231	GTTTTCTTCAAGTCAAAAAACTTAGGCCCTAGTGATAACGCTTCTAACTC	GTTTTCTTCAAGTCAAAAAACTTAGGCCCTAGTGATAACGCTTCTAACTC	-	-	-	-	-	-	-	NA	NA	NA	NA	NA	NA	NA	NA	NA	NA	NA	NA	NA	NA	NA	NA	1	UU	NA	-3.82247	-3.26646	0.00248883	0.111219	-1.5398
43	16	19	32K14	CD092779	ATATTTGATGCGTGAATAGTATTGAGTATTGATGCCAAAGGTATTGGGTT	TATTTGATGCGTGAATAGTATTGAGTATTGATGCCAAAGGTATTGGGTT	Q336K9	Q336K9_CAEEL	Hypothetical protein	301	32.0 (71)	5.8	-3	NA	NA	NA	NA	NA	NA	NA	NA	NA	NA	NA	NA	NA	NA	NA	NA	1	UU	NA	-4.42767	-3.26577	0.00249347	0.111221	-1.54129
10	5	14	47N22	CD164007	GTATACTGGTAACTATTACCGTGTTCGATGTGCATTAGCATATTCCCTAG	GTATACTGGTAACTATTACCGTGTTCGATGTGCATTAGCATATTCCCTAG	Q4QQE4	Q4QQE4_SCHMA	Endonuclease-reverse transcriptase	910	37.7 (86)	0.11	-1	NA	NA	NA	NA	NA	NA	NA	NA	NA	NA	NA	NA	NA	NA	NA	NA	1	UU	NA	-3.6077	-3.26552	0.00249515	0.111221	-1.54182
24	19	20	29H19	CD085457	GCTAACGTTGCCAACAAATGACTGTACTGGTCTTTTATATTTCTTGCTAT	GCTAACGTTGCCAACAAATGACTGTACTGGTCTTTTATATTTCTTGCTAT	Q8I578	Q8I578_PLAF7	Hypothetical protein	628	32.0 (71)	6.1	1	NA	NA	NA	NA	NA	NA	NA	NA	NA	NA	NA	NA	NA	NA	NA	NA	1	UU	NA	-4.91099	-3.26504	0.00249837	0.111224	-1.54285
39	22	27	6O15	Contig2698	no data	CCTTTGTAAAAGCTTACCACAATTATGGACTTATAACTGTAGAGTCTGA	Contig2698	-	UNKNOWN 1520	UNKNOWN 1520	-	OM0023393-AOP	-	NA	NA	NA	NA	NA	NA	NA	NA	NA	NA	NA	NA	NA	NA	NA	NA	1	UU	NA	-4.23786	-3.26431	0.00250322	0.111301	-1.5444
12	25	20	30P10	CD088613	TCATCAGTCGTTATCGAATCCGTCTCTAAGACACATCTTTCACAAGATTC	TCATCAGTCGTTATCGAATCCGTCTCTAAGACACATCTTTCACAAGATTC	Q6ZRM1	Q6ZRM1_HUMAN	Hypothetical protein FLJ46255	377	38.1 (87)	0.082	-1	NA	NA	NA	NA	NA	NA	NA	NA	NA	NA	NA	NA	NA	NA	NA	NA	1	UU	NA	-6.07172	-3.26346	0.00250893	0.111342	-1.54621
44	3	15	44P2	CD150693	TTCCATTTAATACAACCACACATTGTGACTGATTAGTAGTAAGGGTTGTC	TTCCATTTAATACAACCACACATTGTGACTGATTAGTAGTAAGGGTTGTC	Q378D9	Q378D9_RHOPA	Putative oxygen-independent coproporphyrinogen III oxidase	386	31.2 (69)	9.8	3	NA	NA	NA	NA	NA	NA	NA	NA	NA	NA	NA	NA	NA	NA	NA	NA	1	UU	NA	-4.25471	-3.26256	0.00251501	0.111342	-1.54814
47	20	13	53G1	CD189986	ACAAAATAACCAGTGAAGAATGTTGCGAAAATATGATCCTTGGCATCAAC	CAAAATAACCAGTGAAGAATGTTGCGAAAATATGATCCTTGGCATCAAC	Q6A7A7	Q6A7A7_PROAC	Lysyl-tRNA synthetase (EC 6.1.1.6)	1120	33.5 (75)	2.9	-1	NA	NA	NA	NA	NA	NA	NA	NA	NA	NA	NA	NA	NA	NA	NA	NA	1	UU	NA	-5.05159	-3.26233	0.00251659	0.111342	-1.54864
42	5	24	14J14	Contig5677	no data	TGCAAGCGAACAATACTATTCTCAGTTGGATCCTCACCAATTTTTCCTG	Contig5677	-	UNKNOWN 3354	UNKNOWN 3354	-	OM0023349-AOP	-	NA	NA	NA	NA	NA	NA	NA	NA	NA	NA	NA	NA	NA	NA	NA	NA	1	UU	NA	-3.63142	-3.26231	0.00251671	0.111342	-1.54868
15	25	2	90C9	CL1	TCAAGGATTAAGGGAAGAGAGAGAGTATATACACTGACACCATTGTGATC	TCAAGGATTAAGGGAAGAGAGAGAGTATATACACTGACACCATTGTGATC	-	-	-	-	-	-	-	NA	NA	NA	NA	NA	NA	NA	NA	NA	NA	NA	NA	NA	NA	NA	NA	1	UU	NA	-4.26343	-3.25998	0.00253246	0.111772	-1.55365
24	24	12	57D7	CF495840	GGCAACACTGATCGACTGGATCCTCATTAACAGTCGGTTATGTGTTATTA	GGCAACACTGATCGACTGGATCCTCATTAACAGTCGGTTATGTGTTATTA	O76213	O76213_SCHMA	Reverse transcriptase (Fragment)	321	84.0 (206)	1e-15	-1	NA	NA	NA	NA	NA	NA	NA	NA	NA	NA	NA	NA	NA	NA	NA	NA	1e-15	AU	NA	-4.72286	-3.25994	0.00253275	0.111772	-1.55374
7	5	19	31O11	CD090887	CTCAAATTCAAAAATGACGAAAATAGGCGGACATATTGAGGAATTCATAA	CTCAAATTCAAAAATGACGAAAATAGGCGGACATATTGAGGAATTCATAA	Q5FF58	Q5FF58_EHRRG	Hypothetical protein	3448	32.0 (71)	7.2	-2	NA	NA	NA	NA	NA	NA	NA	NA	NA	NA	NA	NA	NA	NA	NA	NA	1	UU	NA	-4.31155	-3.25946	0.00253597	0.111775	-1.55475
37	19	8	6.9e+16	CONTIG3614	CCAGGTTTTTAATGATGGTCTAGCTTACATCGATGCATGAATCCAACTAT	CCAGGTTTTTAATGATGGTCTAGCTTACATCGATGCATGAATCCAACTAT	Q6MQQ3	Q6MQQ3_BDEBA	Putative hydrolase	438	33.1 (74)	2.6	-3	NA	NA	NA	NA	NA	NA	NA	NA	NA	NA	NA	NA	NA	NA	NA	NA	1	UU	NA	-4.16834	-3.2581	0.00254526	0.112045	-1.55767
34	10	3	85F4	SMLA49F11	TTCTGGTGACGCTTTATGAGGAGATCTATACGGTATTGATTTGGTCAGAA	TTCTGGTGACGCTTTATGAGGAGATCTATACGGTATTGATTTGGTCAGAA	-	-	-	-	-	-	-	NA	NA	NA	NA	NA	NA	NA	NA	NA	NA	NA	NA	NA	NA	NA	NA	1	UU	NA	-3.8509	-3.25678	0.00255426	0.112256	-1.56048
43	24	14	50G2	CD178757	ATTTACTCTTTGTGCTCTCCCAAATTCTTAATGGCCCTTTTTTTCTCTTT	TTTACTCTTTGTGCTCTCCCAAATTCTTAATGGCCCTTTTTTTCTCTTT	Q5DGM9	Q5DGM9_SCHJA	SJCHGC02902 protein	120	54.3 (129)	1e-06	1	NA	NA	NA	NA	NA	NA	NA	NA	NA	NA	NA	NA	NA	NA	NA	NA	1	UU	MGE/repetitive elements	-3.7932	-3.25647	0.00255638	0.112256	-1.56114
21	28	12	57M7	CF498172	TAGCCATTAAGAGTAGAAGATACTCGTATGCTACTGGTATTTGACCAGAG	TAGCCATTAAGAGTAGAAGATACTCGTATGCTACTGGTATTTGACCAGAG	Q8T5G5	Q8T5G5_SCHJA	Polyprotein	1091	106 (264)	4e-22	-3	NA	NA	NA	NA	NA	NA	NA	NA	NA	NA	NA	NA	NA	NA	NA	NA	4e-22	AU	NA	-4.20218	-3.25356	0.00257633	0.112926	-1.56734
37	12	20	29A3	CD084744	AAGTGGAATTATCGATCTTCTTCTTATTCAGGAGATCCCTGAGTACTTTC	GTGGAATTATCGATCTTCTTCTTATTCAGGAGATCCCTGAGTACTTTC	Q4ML21	Q4ML21_BACCE	Hypothetical protein	168	33.5 (75)	2	3	NA	NA	NA	NA	NA	NA	NA	NA	NA	NA	NA	NA	NA	NA	NA	NA	1	UU	NA	-4.43024	-3.25293	0.00258072	0.112926	-1.56869
42	18	17	39B14	CD127187	AGGGCAGGGTGAAATGTGAGATTAACATTTAGTCAGTCATAATCAATCAA	GGGCAGGGTGAAATGTGAGATTAACATTTAGTCAGTCATAATCAATCAA	Q3KTD5	Q3KTD5_SCHJA	SJCHGC09844 protein (Fragment)	59	52.4 (124)	4e-06	2	NA	NA	NA	NA	NA	NA	NA	NA	NA	NA	NA	NA	NA	NA	NA	NA	1	UU	NA	-3.80831	-3.25238	0.00258451	0.112926	-1.56986
19	18	27	6O8	Contig2781	no data	GTGATGCTATTTCATCAAACCAGTTCACCATTTACTGGTCATTCAACTA	Contig2781	-	UNKNOWN 1585	UNKNOWN 1585	-	OM0023391-AOP	-	NA	NA	NA	NA	NA	NA	NA	NA	NA	NA	NA	NA	NA	NA	NA	NA	1	UU	NA	-4.02718	-3.25232	0.00258494	0.112926	-1.56999
28	21	28	3D18	Contig1714	no data	TAGGAACCCAACTATCAGCGAAACTATCTCAGACAAAGATGGGCATATAA	Contig1714	-	SIMILAR TO POLYPROTEIN 3E-38 POSSIBLE ANTISENSE	SIMILAR TO POLYPROTEIN 3E-38 POSSIBLE ANTISENSE	-	OM0023329-AOP	-	NA	NA	NA	NA	NA	NA	NA	NA	NA	NA	NA	NA	NA	NA	NA	NA	1	UU	NA	-4.31057	-3.25194	0.00258758	0.112926	-1.57081
15	13	8	68O21	CONTIG3454	CCAATCCATAGACAGAGTACACAAAATAAAGCAAGAGACTGAAAAGATGC	CCAATCCATAGACAGAGTACACAAAATAAAGCAAGAGACTGAAAAGATGC	Q4QQE8	Q4QQE8_SCHMA	Endonuclease-reverse transcriptase	992	119 (297)	2e-25	-2	NA	NA	NA	NA	NA	NA	NA	NA	NA	NA	NA	NA	NA	NA	NA	NA	2e-25	AU	NA	-5.43588	-3.25014	0.00260007	0.113332	-1.57465
40	5	15	44H15	CD149360	TAGGTTGCTTTTTATGAAACCACTTTTGGTTACGCCTCTGTTTATTTTGT	TAGGTTGCTTTTTATGAAACCACTTTTGGTTACGCCTCTGTTTATTTTGT	Q4Y5C1	Q4Y5C1_PLACH	Hypothetical protein (Fragment)	1076	31.6 (70)	7.5	-3	NA	NA	NA	NA	NA	NA	NA	NA	NA	NA	NA	NA	NA	NA	NA	NA	1	UU	NA	-4.00026	-3.24914	0.00260702	0.113477	-1.57677
11	13	15	45C22	CD152943	GTTCCGCCTGTGAGTTGAAGAAACAAAGAGATATTAATTCAACCGTATTG	GTTCCGCCTGTGAGTTGAAGAAACAAAGAGATATTAATTCAACCGTATTG	Q4QQE8	Q4QQE8_SCHMA	Endonuclease-reverse transcriptase	992	36.6 (83)	0.24	3	NA	NA	NA	NA	NA	NA	NA	NA	NA	NA	NA	NA	NA	NA	NA	NA	1	UU	NA	-4.32596	-3.24803	0.00261476	0.113477	-1.57914
12	26	16	43L22	CD145684	TGTGTACAGTGGAATAGGAATTGTTATGTGTGTGACTCACGTTTCACTGA	TGTGTACAGTGGAATAGGAATTGTTATGTGTGTGACTCACGTTTCACTGA	Q6ZSA2	Q6ZSA2_HUMAN	Hypothetical protein FLJ45698	415	45.1 (105)	0.002	3	NA	NA	NA	NA	NA	NA	NA	NA	NA	NA	NA	NA	NA	NA	NA	NA	1	UU	NA	-5.49833	-3.24786	0.00261591	0.113477	-1.57949
26	28	14	50F18	CD178360	CGAACAGTGGTCTCCAACTGTTTAATCCTAGAATAAGATTGATGTAGGAT	CGAACAGTGGTCTCCAACTGTTTAATCCTAGAATAAGATTGATGTAGGAT	Q4QQE8	Q4QQE8_SCHMA	Endonuclease-reverse transcriptase	992	102 (254)	6e-21	2	NA	NA	NA	NA	NA	NA	NA	NA	NA	NA	NA	NA	NA	NA	NA	NA	6e-21	SU	NA	-3.89616	-3.24782	0.0026162	0.113477	-1.57957
14	18	6	76F9	CONTIG7052	TTTATAAGTCCAGGTTTGTTCGTGAACTTCTTAACAATATTGCCAATCCA	TTTATAAGTCCAGGTTTGTTCGTGAACTTCTTAACAATATTGCCAATCCA	Q9LSR3	Q9LSR3_ARATH	Emb|CAB89038.1	91	31.6 (70)	7.5	1	NA	NA	NA	NA	NA	NA	NA	NA	NA	NA	NA	NA	NA	NA	NA	NA	1	UU	NA	-4.22729	-3.24572	0.00263096	0.1137	-1.58406
26	3	21	24B18	CD067173	TAATACCATACGTCATGAAGTGTTCAACTCTATCTCTAGCTGTGATGCAT	TAATACCATACGTCATGAAGTGTTCAACTCTATCTCTAGCTGTGATGCAT	Q3DE09	Q3DE09_STRAG	ABC transporter, permease protein, putative	859	37.0 (84)	0.18	-3	NA	NA	NA	NA	NA	NA	NA	NA	NA	NA	NA	NA	NA	NA	NA	NA	1	UU	NA	-3.56279	-3.24572	0.00263096	0.1137	-1.58406
11	25	2	90C10	CL2	AGTCAAATAATAAGAAACACAAACACTCAGACTGATGTGCACATTTCACA	GTCAAATAATAAGAAACACAAACACTCAGACTGATGTGCACATTTCACA	Q5V072	Q5V072_HALMA	Hypothetical protein	653	55.5 (132)	4e-06	-1	NA	NA	NA	NA	NA	NA	NA	NA	NA	NA	NA	NA	NA	NA	NA	NA	1	UU	NA	-5.29479	-3.24511	0.00263526	0.1137	-1.58536
31	11	11	58G17	CF502099	CACATGTTCATGCTGTAAGCGAAAAGATAGAATTCTACCCAAGATAAACG	CACATGTTCATGCTGTAAGCGAAAAGATAGAATTCTACCCAAGATAAACG	Q5C295	Q5C295_SCHJA	SJCHGC02649 protein (Fragment)	278	265 (677)	5e-70	3	NA	NA	NA	NA	NA	NA	NA	NA	NA	NA	NA	NA	NA	NA	NA	NA	5e-70	SU	NA	-4.41448	-3.24506	0.00263563	0.1137	-1.58547
14	25	9	67B9	CONTIG2328	ATAGTTTGTCCATTATCACAACTGAACACCAGATATTTTCCTTTAGCTGC	TAGTTTGTCCATTATCACAACTGAACACCAGATATTTTCCTTTAGCTGC	Q5DDI1	Q5DDI1_SCHJA	SJCHGC09029 protein	190	79.3 (194)	1e-13	2	Smp_074460	tegumental protein , putative	NA	NA	-	1	3	NA	NA	NA	NA	NA	NA	NA	NA	NA	1e-13	SA	TALs	-3.81988	-3.24467	0.00263838	0.1137	-1.5863
42	24	5	80B2	CONTIG8855	AGTTCTGGGGATTATACCCGATAATGAAACACATATCTATGACTGAATCG	GTTCTGGGGATTATACCCGATAATGAAACACATATCTATGACTGAATCG	-	-	-	-	-	-	-	NA	NA	NA	NA	NA	NA	NA	NA	NA	NA	NA	NA	NA	NA	NA	NA	1	UU	NA	-5.02788	-3.2442	0.00264166	0.1137	-1.58729
30	5	27	5B5	Contig2524	no data	TCTTGGTTGACCATTTCATCATCTCTATGATAGTTATTGGACTGATCAAT	Contig2524	-	UNKNOWN 1366	UNKNOWN 1366	-	OM0023333-AOP	-	NA	NA	NA	NA	NA	NA	NA	NA	NA	NA	NA	NA	NA	NA	NA	NA	1	UU	NA	-3.57299	-3.2439	0.00264382	0.1137	-1.58794
30	18	21	26J5	CD077174	AAACGGCTGTCAACCATAACAATAATTCATCCGACAACATTTTTTTACAT	CGGCTGTCAACCATAACAATAATTCATCCGACAACATTTTTTTACAT	-	-	-	-	-	-	-	NA	NA	NA	NA	NA	NA	NA	NA	NA	NA	NA	NA	NA	NA	NA	NA	1	UU	NA	-4.13875	-3.24091	0.00266502	0.114473	-1.5943
13	20	1	92M21	CL1138	TCCTATTAGTTGTTCCTGTTTCTTTTATGTAGAACACAGAGTCGTATGTC	TCCTATTAGTTGTTCCTGTTTCTTTTATGTAGAACACAGAGTCGTATGTC	Q5DEF5	Q5DEF5_SCHJA	SJCHGC00268 protein	263	47.8 (112)	0.0007	3	Smp_117620	hypothetical protein	217	NA	+	1	5	PF04434	SWIM	IPR007527	Zinc finger, SWIM-type	Molecular Function: zinc ion binding (GO:0008270)	NA	NA	NA	NA	1	US	NA	-4.73245	-3.23956	0.00267462	0.114654	-1.59717
34	12	9	65B16	CONTIG13169	CACAAATATACCTACCAACTCTCAAGCATGGTTGTATCTCTCGATCCTAT	CACAAATATACCTACCAACTCTCAAGCATGGTTGTATCTCTCGATCCTAT	Q5C3A3	Q5C3A3_SCHJA	SJCHGC09318 protein (Fragment)	513	124 (311)	6e-27	3	NA	NA	NA	NA	NA	NA	NA	NA	NA	NA	NA	NA	NA	NA	NA	NA	6e-27	SU	NA	-4.3224	-3.23938	0.00267592	0.114654	-1.59756
16	23	13	53D21	CD189194	CGGTATTATTTGCGAACAATTCAGTCAGCATTTCTCGCAGTGTTATAACA	CGGTATTATTTGCGAACAATTCAGTCAGCATTTCTCGCAGTGTTATAACA	Q74K57	Q74K57_LACJO	Hypothetical protein	405	31.6 (70)	7.7	-2	NA	NA	NA	NA	NA	NA	NA	NA	NA	NA	NA	NA	NA	NA	NA	NA	1	UU	NA	-5.18864	-3.23861	0.0026814	0.114654	-1.59919
27	19	1	92K18	CL1054	CAACGTGACGTTGAAAGAACCTACCTACTTACTATGGCTGAATGAGGGTT	CAACGTGACGTTGAAAGAACCTACCTACTTACTATGGCTGAATGAGGGTT	Q6C2X7	Q6C2X7_YARLI	Similarity	597	33.9 (76)	5.2	2	NA	NA	NA	NA	NA	NA	NA	NA	NA	NA	NA	NA	NA	NA	NA	NA	1	UU	NA	-3.89397	-3.2385	0.00268218	0.114654	-1.59942
15	11	1	91K21	CL650	ATCCTTCAATTCAGCAGTTGACTTTGCTTGATATGTGGTTTGTTTATTGT	TCCTTCAATTCAGCAGTTGACTTTGCTTGATATGTGGTTTGTTTATTGT	Q5BWM1	Q5BWM1_SCHJA	SJCHGC09629 protein (Fragment)	216	55.5 (132)	4e-06	3	NA	NA	NA	NA	NA	NA	NA	NA	NA	NA	NA	NA	NA	NA	NA	NA	1	UU	NA	-4.5026	-3.23572	0.00270219	0.115206	-1.60534
31	19	1	92K17	CL1083	AATCTCAAGGTTTAAGGGAAGAATAAGAGTGTATACACTTACGCCATTGT	TCTCAAGGTTTAAGGGAAGAATAAGAGTGTATACACTTACGCCATTGT	Q33570	Q33570_TRYCR	ATPase subunit 6	233	35.4 (80)	2	2	NA	NA	NA	NA	NA	NA	NA	NA	NA	NA	NA	NA	NA	NA	NA	NA	1	UU	NA	-4.16147	-3.2357	0.00270234	0.115206	-1.60538
9	25	3	86I22	SMLA7D05	GAGTTGACTGTACAGTTTTAAAAAGAGTTGGCCACTTTAAATCGACTTTC	GAGTTGACTGTACAGTTTTAAAAAGAGTTGGCCACTTTAAATCGACTTTC	Q4SM70	Q4SM70_TETNG	Chromosome 13 SCAF14555, whole genome shotgun sequence	377	33.5 (75)	6.9	3	NA	NA	NA	NA	NA	NA	NA	NA	NA	NA	NA	NA	NA	NA	NA	NA	1	UU	NA	-5.03999	-3.23536	0.00270483	0.115206	-1.60612
26	17	2	89B6	SMLC31C04	AAAATTGCATTGATATTGCCATCAAACACAAGCACTTTATAAACGGAATG	TTGCATTGATATTGCCATCAAACACAAGCACTTTATAAACGGAATG	-	-	-	-	-	-	-	NA	NA	NA	NA	NA	NA	NA	NA	NA	NA	NA	NA	NA	NA	NA	NA	1	UU	NA	-3.37887	-3.23361	0.00271745	0.115491	-1.60983
43	2	11	57G14	CF496717	ACACTGATCTCTTTACACTTTGGTGGAGTTTTACAATCTAACAGTACATA	CACTGATCTCTTTACACTTTGGTGGAGTTTTACAATCTAACAGTACATA	O76213	O76213_SCHMA	Reverse transcriptase (Fragment)	321	200 (509)	1e-50	3	NA	NA	NA	NA	NA	NA	NA	NA	NA	NA	NA	NA	NA	NA	NA	NA	1e-50	SU	NA	-4.34326	-3.23312	0.00272103	0.115491	-1.61088
34	1	16	40N16	CD132814	CACTCTTTGCCTTTCCTTAAACCGTGAGAGTAAGACTGCTTCATATCTTT	CACTCTTTGCCTTTCCTTAAACCGTGAGAGTAAGACTGCTTCATATCTTT	Q8MWP8	Q8MWP8_SCHJA	Polyprotein (Fragment)	75	85.9 (211)	3e-16	2	NA	NA	NA	NA	NA	NA	NA	NA	NA	NA	NA	NA	NA	NA	NA	NA	3e-16	SU	NA	-3.94226	-3.23308	0.0027213	0.115491	-1.61095
22	24	22	23F19	CD064743	AACAAAAATTATTCACATTTGCCTTGCCTTACTGGTTTGTCTTCTGTTTT	CAAAAATTATTCACATTTGCCTTGCCTTACTGGTTTGTCTTCTGTTTT	Q517V8	Q517V8_ENTHI	Hypothetical protein	568	38.5 (88)	0.063	2	Smp_028050	expressed protein	NA	NA	+	1	12	NA	NA	NA	NA	NA	NA	NA	NA	NA	1	US	NA	-4.15827	-3.23232	0.00272681	0.115536	-1.61256
29	18	18	3600000	CD117458	ATTAGTACACTCGTCACAAATCAACATCATCTCAACATTGTCTCGCAATA	TTAGTACACTCGTCACAAATCAACATCATCTCAACATTGTCTCGCAATA	Q99309	Q99309_HAEIN	Lipopolysaccharide core (lic1) locus. (Fragment)	49	35.0 (79)	1.6	-1	NA	NA	NA	NA	NA	NA	NA	NA	NA	NA	NA	NA	NA	NA	NA	NA	1	UU	NA	-4.90192	-3.23204	0.00272888	0.115536	-1.61317
22	23	4	83J7	SMLA26C12	TAAGTAATGAAATTGTAAGGACACAGAAGTCGGATAGCTTGAATGTGCTA	TAAGTAATGAAATTGTAAGGACACAGAAGTCGGATAGCTTGAATGTGCTA	O76213	O76213_SCHMA	Reverse transcriptase (Fragment)	321	130 (326)	9e-29	2	NA	NA	NA	NA	NA	NA	NA	NA	NA	NA	NA	NA	NA	NA	NA	NA	9e-29	SU	NA	-4.42082	-3.23081	0.00273785	0.11572	-1.61578
31	12	3	85O5	SMLA57E09	TCGAGACATGCTTTTAGAGATATACTTTCATCGTCTTACTTTCCAGGGGG	TCGAGACATGCTTTTAGAGATATACTTTCATCGTCTTACTTTCCAGGGGG	Q8T5G5	Q8T5G5_SCHJA	Polyprotein	1091	63.9 (154)	8e-09	2	NA	NA	NA	NA	NA	NA	NA	NA	NA	NA	NA	NA	NA	NA	NA	NA	1	UU	NA	-3.8451	-3.23055	0.00273977	0.11572	-1.61634
9	27	9	67I10	CONTIG2673	GATGTGTATGGAAATAGCCTGCTAACCGAGGCCATTTCAATAGTAAATGC	GATGTGTATGGAAATAGCCTGCTAACCGAGGCCATTTCAATAGTAAATGC	Q4QQF0	Q4QQF0_SCHMA	Hypothetical protein	375	181 (458)	2e-44	2	Smp_182850	expressed protein	NA	NA	-	1	3	NA	NA	NA	NA	NA	NA	NA	NA	NA	2e-44	SA	NA	-3.9225	-3.23006	0.00274333	0.115733	-1.61738
35	8	18	34O16	CD112141	TATACCGTTACCTCGATTTCCATAAATTTTTGCAAAAGTAACCACTTCAA	TATACCGTTACCTCGATTTCCATAAATTTTTGCAAAAGTAACCACTTCAA	-	-	-	-	-	-	-	NA	NA	NA	NA	NA	NA	NA	NA	NA	NA	NA	NA	NA	NA	NA	NA	1	UU	NA	-4.04639	-3.22874	0.002753	0.115955	-1.62018
30	28	7	74B5	CONTIG5929	TACCCAGGCTAAGGGAACATCTCAATAATTTCAATCAATTCATATTGCTC	TACCCAGGCTAAGGGAACATCTCAATAATTTCAATCAATTCATATTGCTC	Q5BSA3	Q5BSA3_SCHJA	SJCHGC05284 protein	77	47.0 (110)	0.0002	3	NA	NA	NA	NA	NA	NA	NA	NA	NA	NA	NA	NA	NA	NA	NA	NA	1	UU	NA	-4.33053	-3.22775	0.00276032	0.115955	-1.62229
46	9	3	85B1	SMLA46E10	GCCGGCTATATAATCATGTTTGATTTCGATTCTCAACAAAATGTGTTCCT	GCCGGCTATATAATCATGTTTGATTTCGATTCTCAACAAAATGTGTTCCT	Q4QQE8	Q4QQE8_SCHMA	Endonuclease-reverse transcriptase	992	69.7 (169)	8e-11	1	NA	NA	NA	NA	NA	NA	NA	NA	NA	NA	NA	NA	NA	NA	NA	NA	8e-11	SU	NA	-4.51323	-3.22742	0.00276269	0.115955	-1.62298
30	16	22	22F17	CD061588	TATACAGCTTCTCCTTTCAGATGTTATTGATCCAATTGGAACTTACGATG	TATACAGCTTCTCCTTTCAGATGTTATTGATCCAATTGGAACTTACGATG	Q8T5G5	Q8T5G5_SCHJA	Polyprotein	1091	37.4 (85)	0.14	3	NA	NA	NA	NA	NA	NA	NA	NA	NA	NA	NA	NA	NA	NA	NA	NA	1	UU	NA	-2.86465	-3.2274	0.00276286	0.115955	-1.62302
37	15	13	52A15	CD185337	GGGAAAGAATCCATCTTCTTCATGATAAAATTCAAAATGAGAATTCAACT	GGGAAAGAATCCATCTTCTTCATGATAAAATTCAAAATGAGAATTCAACT	Q4Z0E2	Q4Z0E2_PLABE	Hypothetical protein	71	32.0 (71)	5.8	1	NA	NA	NA	NA	NA	NA	NA	NA	NA	NA	NA	NA	NA	NA	NA	NA	1	UU	NA	-4.26026	-3.22706	0.00276539	0.115955	-1.62375
43	26	11	60O2	CONTIG11018	CAGCACAAACAAGGGCATAATCAGAGTCCAGATAAGAATTCTTAAGGAAG	CAGCACAAACAAGGGCATAATCAGAGTCCAGATAAGAATTCTTAAGGAAG	O76213	O76213_SCHMA	Reverse transcriptase (Fragment)	321	130 (326)	5e-29	-3	NA	NA	NA	NA	NA	NA	NA	NA	NA	NA	NA	NA	NA	NA	NA	NA	5e-29	AU	NA	-4.46332	-3.22668	0.00276822	0.115955	-1.62457
44	27	17	40H14	CD131664	GTTTTCAACGTTGCTAGGGATTTCAGTTCATTAATGAATACGCACTTTCT	GTTTTCAACGTTGCTAGGGATTTCAGTTCATTAATGAATACGCACTTTCT	-	-	-	-	-	-	-	NA	NA	NA	NA	NA	NA	NA	NA	NA	NA	NA	NA	NA	NA	NA	NA	1	UU	NA	-4.74092	-3.22574	0.00277511	0.116106	-1.62655
47	13	19	32O1	CD093246	GACTAAACAAACGGAAACAACCCTAATTACTGATTACATTACCCCTCGAT	GACTAAACAAACGGAAACAACCCTAATTACTGATTACATTACCCCTCGAT	-	-	-	-	-	-	-	NA	NA	NA	NA	NA	NA	NA	NA	NA	NA	NA	NA	NA	NA	NA	NA	1	UU	NA	-6.57516	-3.22415	0.00278691	0.116462	-1.62993
31	13	1	92C5	CL836	ATGGATGTCTTCATCTTCAAAATCATGATCATCATCGGCTCACTCACATT	TGGATGTCTTCATCTTCAAAATCATGATCATCATCGGCTCACTCACATT	-	-	-	-	-	-	-	NA	NA	NA	NA	NA	NA	NA	NA	NA	NA	NA	NA	NA	NA	NA	NA	1	UU	NA	-3.29087	-3.22356	0.00279131	0.116508	-1.63118
26	13	1	92B6	CL759	ACAAGATGTTTCTTCTGGTTAGGTTTCCATGGAACTCATGAACTTTAAAA	CAAGATGTTTCTTCTGGTTAGGTTTCCATGGAACTCATGAACTTTAAAA	Q7PSC8	Q7PSC8_ANOGA	ENSANGP00000022494 (Fragment)	1121	113 (283)	7e-24	3	NA	NA	NA	NA	NA	NA	NA	NA	NA	NA	NA	NA	NA	NA	NA	NA	7e-24	SU	NA	-5.30264	-3.22249	0.0027993	0.116629	-1.63346
39	5	11	58C3	CF500607	TCATTTCATCACATTGTACTAGTGTGGTATGCCAAATTGAACTCTCATAT	TCATTTCATCACATTGTACTAGTGTGGTATGCCAAATTGAACTCTCATAT	Q5DGM9	Q5DGM9_SCHJA	SJCHGC02902 protein	120	60.8 (146)	2e-08	1	NA	NA	NA	NA	NA	NA	NA	NA	NA	NA	NA	NA	NA	NA	NA	NA	1	UU	NA	-3.95285	-3.22229	0.00280079	0.116629	-1.63389
38	3	19	31F3	CD089300	TTGTTTTGATGCACACTACTTTGAAGTGGCCTTTTTAATTGTGATATTCG	TTGTTTTGATGCACACTACTTTGAAGTGGCCTTTTTAATTGTGATATTCG	-	-	-	-	-	-	-	NA	NA	NA	NA	NA	NA	NA	NA	NA	NA	NA	NA	NA	NA	NA	NA	1	UU	NA	-4.04509	-3.22088	0.00281134	0.116931	-1.63688
38	2	17	37F15	CD121196	ACTTTCCCAGCAACTGTTTGTATTACCTCTTGTAATATTTGAATGCACTT	CTTTCCCAGCAACTGTTTGTATTACCTCTTGTAATATTTGAATGCACTT	Q3Y0Q7	Q3Y0Q7_ENTFC	DNA helicase (Putative)	759	34.3 (77)	2.1	2	NA	NA	NA	NA	NA	NA	NA	NA	NA	NA	NA	NA	NA	NA	NA	NA	1	UU	NA	-3.96826	-3.21837	0.00283021	0.117544	-1.64221
39	28	11	60G15	CONTIG10790	CTGCAGCTATCGATATTTCGTCGAACAGCAAATTCATGGGCTTTAAAGCT	CTGCAGCTATCGATATTTCGTCGAACAGCAAATTCATGGGCTTTAAAGCT	Q6IFT8	Q6IFT8_SCHMA	Pol polyprotein	1166	144 (364)	6e-34	-2	NA	NA	NA	NA	NA	NA	NA	NA	NA	NA	NA	NA	NA	NA	NA	NA	6e-34	AU	NA	-4.68356	-3.21804	0.0028327	0.117544	-1.64291
29	27	20	3e+18	CD087453	AATCCATTTGACCCATTTATTGAGATACGTCTAGTTCTCTGGATTGTCAA	TCCATTTGACCCATTTATTGAGATACGTCTAGTTCTCTGGATTGTCAA	-	-	-	-	-	-	-	NA	NA	NA	NA	NA	NA	NA	NA	NA	NA	NA	NA	NA	NA	NA	NA	1	UU	NA	-3.74112	-3.21531	0.00285335	0.118262	-1.64869
40	12	21	25D15	CD071124	CTTCACTGATAGTAATACGTAGAAAGGGTTGCACGCAGAAATATGGTACA	CTTCACTGATAGTAATACGTAGAAAGGGTTGCACGCAGAAATATGGTACA	-	-	-	-	-	-	-	NA	NA	NA	NA	NA	NA	NA	NA	NA	NA	NA	NA	NA	NA	NA	NA	1	UU	NA	-4.78413	-3.21326	0.00286902	0.118773	-1.65305
8	1	4	80H23	CONTIG9097	GAATGTTGTTGATGGTGTGACACATGTTTGTGATTGTGTAATTGATGTTC	GAATGTTGTTGATGGTGTGACACATGTTTGTGATTGTGTAATTGATGTTC	Q8CJ77	Q8CJ77_RAT	Ligand-independent activating molecule for estrogen receptor (Fragment)	242	39.7 (91)	0.028	-2	NA	NA	NA	NA	NA	NA	NA	NA	NA	NA	NA	NA	NA	NA	NA	NA	1	UU	NA	-4.54849	-3.2123	0.0028763	0.118935	-1.65507
24	24	11	60H7	CONTIG10781	CTCCCAGGAGAATTCGTGGATCCTTCATCTTCAAGGAACATGGTTCTAAA	CTCCCAGGAGAATTCGTGGATCCTTCATCTTCAAGGAACATGGTTCTAAA	Q7RTK6	Q7RTK6_SCHMA	Integrase (Fragment)	204	185 (469)	4e-46	2	NA	NA	NA	NA	NA	NA	NA	NA	NA	NA	NA	NA	NA	NA	NA	NA	4e-46	SU	NA	-4.90778	-3.21155	0.00288212	0.119001	-1.65668
18	19	19	33F8	CD094189	TACTACTACAGTAAAATGTCTACTGAACATTTCAGGTTACCTGGAGCATT	TACTACTACAGTAAAATGTCTACTGAACATTTCAGGTTACCTGGAGCATT	-	-	-	-	-	-	-	NA	NA	NA	NA	NA	NA	NA	NA	NA	NA	NA	NA	NA	NA	NA	NA	1	UU	NA	-3.99929	-3.21122	0.0028846	0.119001	-1.65737
1	2	11	5.7e+25	CF496284	GATTTCTTCTCACTTTGATGGAACAGCACATAACCGAATGTTAATGGGGT	GATTTCTTCTCACTTTGATGGAACAGCACATAACCGAATGTTAATGGGGT	O76213	O76213_SCHMA	Reverse transcriptase (Fragment)	321	146 (369)	2e-34	3	NA	NA	NA	NA	NA	NA	NA	NA	NA	NA	NA	NA	NA	NA	NA	NA	2e-34	SU	NA	-5.09301	-3.21004	0.00289373	0.119238	-1.65988
16	4	11	57P21	CF499497	GGAACCCTCTTAACTGAAAAAATCCTTTTGGGCTGTTATCTAACTGAACT	GGAACCCTCTTAACTGAAAAAATCCTTTTGGGCTGTTATCTAACTGAACT	Q5DBA5	Q5DBA5_SCHJA	SJCHGC09144 protein	240	36.2 (82)	0.31	1	NA	NA	NA	NA	NA	NA	NA	NA	NA	NA	NA	NA	NA	NA	NA	NA	1	UU	NA	-4.00177	-3.20899	0.00290182	0.119433	-1.66211
42	18	15	46F2	CD157485	GAAGTCCAAATATGTCGGATATGATACAGTTATCCATCGCAGACAATGAA	GAAGTCCAAATATGTCGGATATGATACAGTTATCCATCGCAGACAATGAA	Q7Y1H3	Q7Y1H3_ORYSA	Putative guanylate binding protein	605	32.7 (73)	3.4	2	NA	NA	NA	NA	NA	NA	NA	NA	NA	NA	NA	NA	NA	NA	NA	NA	1	UU	NA	-4.36025	-3.20813	0.00290845	0.119557	-1.66392
16	2	11	57H21	CF496976	TACCTTACTTTTCAATGGCCAACGGATTGACGTCAGTAAATTGATTGCAA	TACCTTACTTTTCAATGGCCAACGGATTGACGTCAGTAAATTGATTGCAA	O76213	O76213_SCHMA	Reverse transcriptase (Fragment)	321	70.1 (170)	2e-11	1	NA	NA	NA	NA	NA	NA	NA	NA	NA	NA	NA	NA	NA	NA	NA	NA	2e-11	SU	NA	-3.96644	-3.20741	0.00291401	0.119557	-1.66544
40	9	15	45H3	CD154013	GAATGATATGAGTTGGTCAGACCTGTTTTTGATTGATCGCACCAAATATT	GAATGATATGAGTTGGTCAGACCTGTTTTTGATTGATCGCACCAAATATT	Q51AV5	Q51AV5_ENTHI	Cation efflux protein, putative	543	35.8 (81)	0.63	-3	NA	NA	NA	NA	NA	NA	NA	NA	NA	NA	NA	NA	NA	NA	NA	NA	1	UU	NA	-3.6158	-3.20729	0.00291496	0.119557	-1.6657
35	12	3	85O4	SMLA56G06	CCGCGGTGATACATTTAACTAGAAAATTCAAATTTCAAGAAGACTGTCCA	CCGCGGTGATACATTTAACTAGAAAATTCAAATTTCAAGAAGACTGTCCA	-	-	-	-	-	-	-	NA	NA	NA	NA	NA	NA	NA	NA	NA	NA	NA	NA	NA	NA	NA	NA	1	UU	NA	-4.10542	-3.20645	0.00292145	0.119634	-1.66747
34	10	9	65J4	CONTIG1435	TACGAATAGTAAAGCACGAACTTCAATATGTCGGGCACAAGATTAAGAAA	TACGAATAGTAAAGCACGAACTTCAATATGTCGGGCACAAGATTAAGAAA	-	-	-	-	-	-	-	NA	NA	NA	NA	NA	NA	NA	NA	NA	NA	NA	NA	NA	NA	NA	NA	1	UU	NA	-3.63966	-3.20618	0.00292359	0.119634	-1.66806
7	1	10	60K23	CONTIG10910	TGTGTGAGATAATGCAAACAGCATGAAATTACAGTGATGCAAATGAATGA	TGTGTGAGATAATGCAAACAGCATGAAATTACAGTGATGCAAATGAATGA	Q4YFP1	Q4YFP1_PLABE	Hypothetical protein (Fragment)	149	49.3 (116)	8e-05	3	NA	NA	NA	NA	NA	NA	NA	NA	NA	NA	NA	NA	NA	NA	NA	NA	1	UU	NA	-4.56226	-3.20437	0.00293766	0.119748	-1.67188
27	21	18	36C18	CD117207	ACGCACGTTTACTTTACATCTTGTCAATCTTTTTTAAAGCTTAAGTTTCG	CGCACGTTTACTTTACATCTTGTCAATCTTTTTTAAAGCTTAAGTTTCG	Q4XVU2	Q4XVU2_PLACH	Hypothetical protein	875	32.0 (71)	5.9	1	NA	NA	NA	NA	NA	NA	NA	NA	NA	NA	NA	NA	NA	NA	NA	NA	1	UU	NA	-4.15334	-3.20423	0.00293875	0.119748	-1.67218
44	28	11	60H14	CONTIG10820	AACAGAAGTGTACAACCAGAAGAATTCTTTCAGTTAAGGGAGTTATGACC	CAGAAGTGTACAACCAGAAGAATTCTTTCAGTTAAGGGAGTTATGACC	Q5C607	Q5C607_SCHJA	SJCHGC02723 protein (Fragment)	173	119 (299)	2e-25	2	NA	NA	NA	NA	NA	NA	NA	NA	NA	NA	NA	NA	NA	NA	NA	NA	2e-25	SU	NA	-4.34255	-3.20412	0.00293963	0.119748	-1.67241
19	21	6	76C20	CONTIG6998	ATATCCTTACAGTTGATATACAAGACTGAAAGGGATGAGTTCCTGTTATC	TATCCTTACAGTTGATATACAAGACTGAAAGGGATGAGTTCCTGTTATC	-	-	-	-	-	-	-	NA	NA	NA	NA	NA	NA	NA	NA	NA	NA	NA	NA	NA	NA	NA	NA	1	UU	NA	-4.90427	-3.20409	0.00293988	0.119748	-1.67248
41	18	26	9A14	Contig3776	no data	TTGTATGGGAAGGAAGAGTGGAGAACTACAAAAGCAAACATCCAGAAGA	Contig3776	-	SIMILAR TO POLYPROTEIN (5E-13) POSSIBLE ANTISENSE	SIMILAR TO POLYPROTEIN (5E-13) POSSIBLE ANTISENSE	-	OM0023370-AOP	-	NA	NA	NA	NA	NA	NA	NA	NA	NA	NA	NA	NA	NA	NA	NA	NA	1	UU	NA	-4.62154	-3.20339	0.00294535	0.119768	-1.67396
11	12	14	48K22	CD166745	GGGTTAAAATAACGGTTTACACAAAAATCAGACTGACTCAAACGCTTAGT	GGGTTAAAATAACGGTTTACACAAAAATCAGACTGACTCAAACGCTTAGT	Q61402	Q61402_MOUSE	Gcap1 protein (Fragment)	85	34.3 (77)	1.2	3	NA	NA	NA	NA	NA	NA	NA	NA	NA	NA	NA	NA	NA	NA	NA	NA	1	UU	NA	-3.54651	-3.20316	0.00294715	0.119768	-1.67445
19	26	15	47C8	CD161090	ACACACGACACAGATGAACTATATTGGTCACAAATTCTCACTAGAACTCC	CACACGACACAGATGAACTATATTGGTCACAAATTCTCACTAGAACTCC	Q752L2	Q752L2_ASHGO	AFR562Cp	1444	33.9 (76)	1.9	1	NA	NA	NA	NA	NA	NA	NA	NA	NA	NA	NA	NA	NA	NA	NA	NA	1	UU	NA	-4.4193	-3.20203	0.00295599	0.119886	-1.67683
22	11	3	85J7	SMLA52H12	CGTCCTGGATTCCACTTCTAGCCACTATCCATATGTACTATATTTTGTTG	CGTCCTGGATTCCACTTCTAGCCACTATCCATATGTACTATATTTTGTTG	Q5BR20	Q5BR20_SCHJA	SJCHGC09721 protein	91	41.2 (95)	0.066	2	NA	NA	NA	NA	NA	NA	NA	NA	NA	NA	NA	NA	NA	NA	NA	NA	1	UU	NA	-3.70376	-3.20193	0.00295681	0.119886	-1.67705
31	5	13	51K5	CD183609	TTGGTAGGAATTCGAGTATCAGGCTTACATGATAGATTACGCGTACTGAA	TTGGTAGGAATTCGAGTATCAGGCTTACATGATAGATTACGCGTACTGAA	-	-	-	-	-	-	-	NA	NA	NA	NA	NA	NA	NA	NA	NA	NA	NA	NA	NA	NA	NA	NA	1	UU	NA	-3.91796	-3.2004	0.00296884	0.120236	-1.68029
34	5	15	44F16	CD148506	TGAAATAGCCACATTACAATATCACAGTGAGATACCATGGTAGGAATTGT	TGAAATAGCCACATTACAATATCACAGTGAGATACCATGGTAGGAATTGT	Q7RTK8	Q7RTK8_SCHMA	Reverse transcriptase	789	109 (272)	3e-23	3	NA	NA	NA	NA	NA	NA	NA	NA	NA	NA	NA	NA	NA	NA	NA	NA	3e-23	SU	NA	-4.32526	-3.19982	0.00297342	0.120285	-1.68152
18	25	18	37B8	CD119919	TCGGGTTACATAACATATAAACGCTTGTTCTTCGAGCATTTAACAAGAAG	TCGGGTTACATAACATATAAACGCTTGTTCTTCGAGCATTTAACAAGAAG	-	-	-	-	-	-	-	NA	NA	NA	NA	NA	NA	NA	NA	NA	NA	NA	NA	NA	NA	NA	NA	1	UU	NA	-4.11092	-3.19781	0.00298934	0.120612	-1.68576
7	7	11	58G11	CF502038	TACAGGGTGATTTTGACCGCTTCTTACATATTGGGACAATCAGAGATTGT	TACAGGGTGATTTTGACCGCTTCTTACATATTGGGACAATCAGAGATTGT	Q5C3A3	Q5C3A3_SCHJA	SJCHGC09318 protein (Fragment)	513	171 (432)	2e-41	-3	Smp_137430	spliceosomal protein sap, putative	976	NA	+	1	3	PF03178	CPSF_A	IPR004871	CPSF A subunit, C-terminal	Molecular Function: nucleic acid binding (GO:0003676), Cellular Component: nucleus (GO:0005634)	NA	NA	NA	NA	2e-41	AS	NA	-4.50269	-3.19755	0.0029914	0.120612	-1.68631
33	21	22	23I4	CD065351	CTTTCCCTTGGATCATGAATTCAAGTCGTGGGTCAAGAACAAATTTATAC	CTTTCCCTTGGATCATGAATTCAAGTCGTGGGTCAAGAACAAATTTATAC	Q5DAD1	Q5DAD1_SCHJA	SJCHGC04667 protein	102	35.4 (80)	0.53	3	NA	NA	NA	NA	NA	NA	NA	NA	NA	NA	NA	NA	NA	NA	NA	NA	1	UU	NA	-4.38779	-3.19726	0.00299377	0.120612	-1.68694
14	19	25	13B9	Contig5368	no data	TCTTCCTTCGACATACTGACAAACTCAACGAATTCATATAACTCTCACAA	Contig5368	-	UNKNOWN 3163	UNKNOWN 3163	hypothetical	OM0023382-AOP	-	NA	NA	NA	NA	NA	NA	NA	NA	NA	NA	NA	NA	NA	NA	NA	NA	1	UU	NA	-3.60482	-3.19684	0.00299712	0.120612	-1.68783
31	14	3	85G17	SMLA51H02	TATGGTTCCTTACGCTTTACTTCACTAGTAGTCAACCACTCTTACAACCA	TATGGTTCCTTACGCTTTACTTCACTAGTAGTCAACCACTCTTACAACCA	Q26608	Q26608_SCHMA	(Liberia) tandem repeat	98	43.5 (101)	0.013	-3	NA	NA	NA	NA	NA	NA	NA	NA	NA	NA	NA	NA	NA	NA	NA	NA	1	UU	NA	-4.24139	-3.19627	0.00300166	0.120612	-1.68904
38	7	12	55B3	CD195823	GACGGCCAAGTTTAAGGCGAGTACATCGTTTAAAATTGTAGTATGTGAAT	GACGGCCAAGTTTAAGGCGAGTACATCGTTTAAAATTGTAGTATGTGAAT	-	-	-	-	-	-	-	NA	NA	NA	NA	NA	NA	NA	NA	NA	NA	NA	NA	NA	NA	NA	NA	1	UU	NA	-3.1498	-3.19623	0.00300193	0.120612	-1.68911
41	18	8	69A14	CONTIG3471	GGCCAACAGGATCAATCATGTGCCAACCAAATTGTTTCACTACAGATGAT	GGCCAACAGGATCAATCATGTGCCAACCAAATTGTTTCACTACAGATGAT	Q5DEY9	Q5DEY9_SCHJA	SJCHGC02887 protein	187	212 (540)	6e-54	2	NA	NA	NA	NA	NA	NA	NA	NA	NA	NA	NA	NA	NA	NA	NA	NA	6e-54	SU	NA	-4.79079	-3.19572	0.00300602	0.120639	-1.69019
10	26	11	60N10	CONTIG10973	CCCTATTTTCATTCTCTCTCCCAGTCCATGTTGTTCAATTATGTCTTCAT	CCCTATTTTCATTCTCTCTCCCAGTCCATGTTGTTCAATTATGTCTTCAT	Q4QQE8	Q4QQE8_SCHMA	Endonuclease-reverse transcriptase	992	115 (287)	9e-25	-2	NA	NA	NA	NA	NA	NA	NA	NA	NA	NA	NA	NA	NA	NA	NA	NA	9e-25	AU	NA	-3.57964	-3.19529	0.00300943	0.120639	-1.6911
11	24	13	53G22	CD190148	GACAGTTGTTTCTCTCTAGTATTCACGAAATCACGAACTGATTGAACTTA	GACAGTTGTTTCTCTCTAGTATTCACGAAATCACGAACTGATTGAACTTA	Q96VP8	Q96VP8_GLOIN	Putative fatty acid CoA ligase (Fragment)	356	32.0 (71)	5.7	-2	NA	NA	NA	NA	NA	NA	NA	NA	NA	NA	NA	NA	NA	NA	NA	NA	1	UU	NA	-4.64606	-3.19437	0.00301682	0.120724	-1.69305
34	5	11	58B4	CF499607	CTAATTATTGTGTGATGTATACTTAGAGCAGGTATGAGAATTACAGAAGC	CTAATTATTGTGTGATGTATACTTAGAGCAGGTATGAGAATTACAGAAGC	Q4QQE8	Q4QQE8_SCHMA	Endonuclease-reverse transcriptase	992	159 (402)	3e-38	-2	NA	NA	NA	NA	NA	NA	NA	NA	NA	NA	NA	NA	NA	NA	NA	NA	3e-38	AU	NA	-3.88655	-3.19418	0.00301835	0.120724	-1.69345
41	22	17	40A2	CD130851	AACTATTGATTGATTAGTGGATACGTCATCGTCTGACGCATTAACTACTA	CTATTGATTGATTAGTGGATACGTCATCGTCTGACGCATTAACTACTA	-	-	-	-	-	-	-	NA	NA	NA	NA	NA	NA	NA	NA	NA	NA	NA	NA	NA	NA	NA	NA	1	UU	NA	-4.2173	-3.19358	0.00302317	0.12078	-1.69472
32	26	11	60P5	CONTIG10993	GTCTTCCAGATATACGAAGCGTGAATCGAGTTGGTTCTTTATTATGACAT	GTCTTCCAGATATACGAAGCGTGAATCGAGTTGGTTCTTTATTATGACAT	Q8T5G5	Q8T5G5_SCHJA	Polyprotein	1091	150 (380)	1e-35	-3	NA	NA	NA	NA	NA	NA	NA	NA	NA	NA	NA	NA	NA	NA	NA	NA	1e-35	AU	NA	-5.23789	-3.19139	0.00304083	0.121224	-1.69936
22	16	8	69J7	CONTIG3720	GTTTGCCCTCATTATTCTTCATATTATTATGCCGTATGAGCAATCTTGAG	GTTTGCCCTCATTATTCTTCATATTATTATGCCGTATGAGCAATCTTGAG	Q54MT3	Q54MT3_DICDI	Hypothetical protein	1379	36.2 (82)	0.5	-2	NA	NA	NA	NA	NA	NA	NA	NA	NA	NA	NA	NA	NA	NA	NA	NA	1	UU	NA	-4.66736	-3.19073	0.00304609	0.121224	-1.70074
32	8	11	58L5	CF502776	CAACAGATGCCAAAGAAAAAGTAACAACAAACTGGAAAGAAGGATACCTC	CAACAGATGCCAAAGAAAAAGTAACAACAAACTGGAAAGAAGGATACCTC	Q4QQE8	Q4QQE8_SCHMA	Endonuclease-reverse transcriptase	992	117 (292)	1e-25	1	NA	NA	NA	NA	NA	NA	NA	NA	NA	NA	NA	NA	NA	NA	NA	NA	1e-25	SU	NA	-4.5826	-3.19014	0.00305092	0.121224	-1.702
30	4	12	54F17	CD193885	AGAGACTAAATCGTTTCAAACGTATAATCGGTGGACAATCTGTCCCACGT	GAGACTAAATCGTTTCAAACGTATAATCGGTGGACAATCTGTCCCACGT	Q5BL24	Q5BL24_BRARE	Hypothetical protein zgc:101788	328	36.6 (83)	0.23	1	NA	NA	NA	NA	NA	NA	NA	NA	NA	NA	NA	NA	NA	NA	NA	NA	1	UU	NA	3.32076	3.18945	0.00305646	0.121224	-1.70344
21	24	23	20M7	Contig3445	no data	CATATGTCACCCTTCTGTCAACGGTGTTCGCAGCTTAGTGTGGTTCTTTC	Contig3445	-	UNKNOWN 2131	UNKNOWN 2131	-	OM0011067-NOP	-	NA	NA	NA	NA	NA	NA	NA	NA	NA	NA	NA	NA	NA	NA	NA	NA	1	UU	NA	-4.66065	-3.18919	0.00305859	0.121224	-1.704
23	12	12	55G19	CD196917	CTACTGTTTTCGCTTTTTTTTGGTGTGTTTTATTTCACCTGAGCGTTAAG	CTACTGTTTTCGCTTTTTTTTGGTGTGTTTTATTTCACCTGAGCGTTAAG	Q6G5Q7	Q6G5Q7_BARHE	OpgC protein	380	38.1 (87)	0.082	1	NA	NA	NA	NA	NA	NA	NA	NA	NA	NA	NA	NA	NA	NA	NA	NA	1	UU	NA	-4.34613	-3.18919	0.00305861	0.121224	-1.704
33	16	2	88M16	SMLC29H01	TATTGACAGTCTACTCGATGTAACCTATCTTACTTACGATCCACACAGAG	TATTGACAGTCTACTCGATGTAACCTATCTTACTTACGATCCACACAGAG	Q5DCF1	Q5DCF1_SCHJA	SJCHGC02563 protein	297	466 (1199)	e-130	2	Smp_075420	hypothetical protein	NA	NA	+	1	3	NA	NA	NA	NA	NA	NA	NA	NA	NA	1	US	NA	-4.17489	-3.1891	0.00305934	0.121224	-1.70419
38	5	4	81F3	CONTIG9496	TGAACCATCAAAACCATCGAATTCAATTCAACTAGGTATAGTGCTTGAAT	TGAACCATCAAAACCATCGAATTCAATTCAACTAGGTATAGTGCTTGAAT	Q61SF4	Q61SF4_CAEBR	Hypothetical protein CBG06205	6710	239 (611)	3e-61	2	NA	NA	NA	NA	NA	NA	NA	NA	NA	NA	NA	NA	NA	NA	NA	NA	3e-61	SU	NA	-3.98241	-3.18881	0.00306165	0.121224	-1.70479
35	20	23	19O16	SMA250582	no data	TGGTTATACAGCTGAAACGATCAATGAAGCAATCATAAAAATTTGCGGT	SMA250582	-	SCHISTOSOMA MANSONI PARTIAL MRNA FOR ASPARAGINYL ENDOPEPTIDASE (C197 SM32 GENE)	SCHISTOSOMA MANSONI PARTIAL MRNA FOR ASPARAGINYL ENDOPEPTIDASE (C197 SM32 GENE)	-	OM0023390-AOP	-	Smp_075800.1, Smp_075800.2, Smp_179170	NA	NA	NA	+	3	1	NA	NA	NA	NA	NA	NA	NA	NA	NA	1	US	NA	-3.66861	-3.18753	0.00307207	0.121501	-1.7075
11	1	23	17G22	Contig6764	no data	GTATTCAATGAAACTGAACCAGAGACATTAATGATCAGTCAGTAAGAT	Contig6764	-	UNKNOWN 4199	UNKNOWN 4199	hypothetical	OM0023374-AOP	-	Smp_114660	hypothetical protein	NA	NA	+	1	4	NA	NA	NA	NA	NA	NA	NA	NA	NA	1	US	NA	4.16553	3.18628	0.00308231	0.12177	-1.71014
42	25	18	37B2	CD119868	AACATCAAAGTTGACAGGAAAAGCTGTTAGTCATAATACGGAGAAATTCG	CATCAAAGTTGACAGGAAAAGCTGTTAGTCATAATACGGAGAAATTCG	Q7RTK8	Q7RTK8_SCHMA	Reverse transcriptase	789	72.0 (175)	9e-12	-1	NA	NA	NA	NA	NA	NA	NA	NA	NA	NA	NA	NA	NA	NA	NA	NA	9e-12	AU	NA	-3.72247	-3.18575	0.0030867	0.121808	-1.71128
31	23	8	70G5	CONTIG4088	CATCCAGTCAGTCCTAGCAGATTCTCTATTGAATGCAGTAAAAATGTTAT	CATCCAGTCAGTCCTAGCAGATTCTCTATTGAATGCAGTAAAAATGTTAT	Q411V8	Q411V8_KINRA	Major facilitator superfamily	388	32.0 (71)	5.9	2	NA	NA	NA	NA	NA	NA	NA	NA	NA	NA	NA	NA	NA	NA	NA	NA	1	UU	NA	-3.91674	-3.18397	0.00310124	0.122245	-1.71502
18	16	20	29N8	CD086276	GACACTTAACATGTCTGTCTACTTAACTAGACACGTTACAATCTTGAACT	GACACTTAACATGTCTGTCTACTTAACTAGACACGTTACAATCTTGAACT	Q12066	Q12066_YEAST	ORF 2416 protein (S.cerevisiae chromosome IV reading frame ORF YDL089w)	484	32.3 (72)	4.5	-2	NA	NA	NA	NA	NA	NA	NA	NA	NA	NA	NA	NA	NA	NA	NA	NA	1	UU	NA	-3.87749	-3.18142	0.00312231	0.122553	-1.72041
35	23	16	43O4	CD146918	TGTGTTGTATTTAAAGATCTTGGTTTTTCTCTTGTGTATTCTGAGGCTTA	TGTGTTGTATTTAAAGATCTTGGTTTTTCTCTTGTGTATTCTGAGGCTTA	Q30KW9	Q30KW9_SCHMA	Reverse transcriptase SR3-right (Fragment)	271	65.1 (157)	8e-10	-2	NA	NA	NA	NA	NA	NA	NA	NA	NA	NA	NA	NA	NA	NA	NA	NA	1	UU	NA	-4.06907	-3.18137	0.00312274	0.122553	-1.72052
43	19	8	69G14	CONTIG3642	TATGCGTCAGAATGGAATCAAGAACTAATATGAAATGCAGTTGACACAGA	TATGCGTCAGAATGGAATCAAGAACTAATATGAAATGCAGTTGACACAGA	-	-	-	-	-	-	-	NA	NA	NA	NA	NA	NA	NA	NA	NA	NA	NA	NA	NA	NA	NA	NA	1	UU	NA	-4.08482	-3.18128	0.00312351	0.122553	-1.72071
23	13	19	32O7	CD093260	ATACGTAACGTGTCATTAAATAAGCTACTAAATCCAGATGGCCACTAACT	TACGTAACGTGTCATTAAATAAGCTACTAAATCCAGATGGCCACTAACT	Q4Q158	Q4Q158_LEIMA	Hypothetical protein	580	32.3 (72)	4.4	-1	NA	NA	NA	NA	NA	NA	NA	NA	NA	NA	NA	NA	NA	NA	NA	NA	1	UU	NA	-4.42784	-3.18116	0.00312449	0.122553	-1.72096
43	28	14	50G14	CD178865	AACGTGTGTCTCAAAAACTTACAAGTTTAGAATGGTTTAGAAAGCACAGT	CGTGTGTCTCAAAAACTTACAAGTTTAGAATGGTTTAGAAAGCACAGT	-	-	-	-	-	-	-	NA	NA	NA	NA	NA	NA	NA	NA	NA	NA	NA	NA	NA	NA	NA	NA	1	UU	NA	-4.16872	-3.18093	0.00312635	0.122553	-1.72144
27	22	10	63K6	CONTIG12487	CTAATTCTATTTTCAAATTTATTCCTCGCATAAAAGCCGCGAAAGGAAAC	CTAATTCTATTTTCAAATTTATTCCTCGCATAAAAGCCGCGAAAGGAAAC	Q5C4F4	Q5C4F4_SCHJA	SJCHGC05509 protein (Fragment)	130	98.2 (243)	2e-19	-3	NA	NA	NA	NA	NA	NA	NA	NA	NA	NA	NA	NA	NA	NA	NA	NA	2e-19	AU	NA	3.62626	3.17934	0.00313958	0.122901	-1.7248
43	9	13	51K14	CD183686	CTTCATACCGTGGGTAACCTAATGTAGACCCAGTAACTACCTTTCATAAA	CTTCATACCGTGGGTAACCTAATGTAGACCCAGTAACTACCTTTCATAAA	-	-	-	-	-	-	-	NA	NA	NA	NA	NA	NA	NA	NA	NA	NA	NA	NA	NA	NA	NA	NA	1	UU	NA	-4.51913	-3.17903	0.00314215	0.122901	-1.72545
12	11	16	41P22	CD137001	TTCCATGAGGGTCTATCTTCAATTGACTCATGATTCCAACCATTGAAATT	TTCCATGAGGGTCTATCTTCAATTGACTCATGATTCCAACCATTGAAATT	Q8DB79	Q8DB79_VIBVU	Polar flagellar assembly protein	140	32.0 (71)	8.9	3	NA	NA	NA	NA	NA	NA	NA	NA	NA	NA	NA	NA	NA	NA	NA	NA	1	UU	NA	-4.77135	-3.17817	0.00314933	0.123046	-1.72727
1	23	23	20I12	Contig5199	no data	GACTCGTCAGCTAGATGTACCTGCTGATGTGTGCCAAACAGGATGAAATT	Contig5199	-	UNKNOWN 3044	UNKNOWN 3044	-	OM0011068-NOP	-	NA	NA	NA	NA	NA	NA	NA	NA	NA	NA	NA	NA	NA	NA	NA	NA	1	UU	NA	-4.27261	-3.17708	0.00315849	0.123239	-1.72957
30	25	11	60J5	CONTIG10836	AATATCCGTTTTTCGTTCTCTCAATTTCGTAAACAACAGGCGGTGAGTAG	TATCCGTTTTTCGTTCTCTCAATTTCGTAAACAACAGGCGGTGAGTAG	Q3PXA5	Q3PXA5_NITHA	Fatty acid desaturase	349	34.7 (78)	1.2	-3	NA	NA	NA	NA	NA	NA	NA	NA	NA	NA	NA	NA	NA	NA	NA	NA	1	UU	NA	-3.11206	-3.17675	0.00316123	0.123239	-1.73027
38	19	12	56N3	CD202301	TACTGTTACTACCCTTTCTATTCTGGGATTTGGCCTGACAATTTAATCTC	TACTGTTACTACCCTTTCTATTCTGGGATTTGGCCTGACAATTTAATCTC	O47027	RR2A_CHLRE	Chloroplast 30S ribosomal protein S2	570	31.2 (69)	9.8	-1	NA	NA	NA	NA	NA	NA	NA	NA	NA	NA	NA	NA	NA	NA	NA	NA	1	UU	NA	-3.46601	-3.17588	0.00316848	0.123316	-1.73209
42	11	6	75N2	CONTIG6814	GGTGGTCTTCAAGTGATTATTAATGGTAAACCATTCCAGTGTAATTCAGG	GGTGGTCTTCAAGTGATTATTAATGGTAAACCATTCCAGTGTAATTCAGG	Q5BZM7	Q5BZM7_SCHJA	SJCHGC05351 protein (Fragment)	301	38.9 (89)	0.047	-3	Smp_090100	SmPepM8	582	NA	+	1	4	PF01457	Peptidase_M8	IPR001577	Peptidase M8, leishmanolysin	Molecular Function: metalloendopeptidase activity (GO:0004222), Biological Process: proteolysis (GO:0006508), Biological Process: cell adhesion (GO:0007155), Molecular Function: zinc ion binding (GO:0008270), Cellular Component: membrane (GO:0016020)	NA	NA	NA	NA	1	US	NA	-3.1171	-3.17569	0.00317015	0.123316	-1.73251
14	26	11	60N9	CONTIG10947	TACAAGATCCGAGAAGCGTTATTCATTTGACCTCACCATGTCGTAATAAA	TACAAGATCCGAGAAGCGTTATTCATTTGACCTCACCATGTCGTAATAAA	Q5C3C1	Q5C3C1_SCHJA	SJCHGC04023 protein (Fragment)	353	159 (401)	5e-38	-1	NA	NA	NA	NA	NA	NA	NA	NA	NA	NA	NA	NA	NA	NA	NA	NA	5e-38	AU	NA	-4.33643	-3.17516	0.00317453	0.123351	-1.73361
44	20	14	49H14	CD168759	AATATTTCCTACCATATGGGATCCTTGGTTTGATAAGTGCAACAACAATT	TATTTCCTACCATATGGGATCCTTGGTTTGATAAGTGCAACAACAATT	Q6NRJ1	Q6NRJ1_XENLA	MGC83777 protein	661	65.9 (159)	4e-10	3	Smp_176930	cationic amino acid transporter, putative	581	NA	+	1	1	PF00324	AA_permease	IPR004841	Amino acid permease-associated region	Biological Process: transport (GO:0006810), Cellular Component: membrane (GO:0016020)	NA	NA	NA	NA	1	US	NA	-4.80571	-3.17317	0.00319133	0.123868	-1.73781
27	12	1	91O18	CL745	ACTTCCTTAACTGGAAAATTTTTTTACGGTTGTACCTTTGCTAACCGAAC	CTTCCTTAACTGGAAAATTTTTTTACGGTTGTACCTTTGCTAACCGAAC	-	-	-	-	-	-	-	NA	NA	NA	NA	NA	NA	NA	NA	NA	NA	NA	NA	NA	NA	NA	NA	1	UU	NA	-4.21293	-3.17263	0.00319592	0.12391	-1.73895
40	13	23	19D3	SMU55992	no data	CGAGCATTCCTTCTTTTTAAATCAGGATGAAAGGATGATTTTTTTTACAA	SMU55992	-	SCHISTOSOMA MANSONI DYNEIN LIGHT CHAIN (SMDLC) MRNA, COMPLETE CDS [POLY-A TAIL R	SCHISTOSOMA MANSONI DYNEIN LIGHT CHAIN (SMDLC) MRNA, COMPLETE CDS [POLY-A TAIL R	-	OM0023337-AOP	-	NA	NA	NA	NA	NA	NA	NA	NA	NA	NA	NA	NA	NA	NA	NA	NA	1	UU	NA	-3.46136	-3.17152	0.00320531	0.124008	-1.74129
46	4	11	57N13	CF498775	CAGGCATAACAGAATGCTATTCCATTCACCATTATCGACAGTATATCCCA	CAGGCATAACAGAATGCTATTCCATTCACCATTATCGACAGTATATCCCA	Q4QQE9	Q4QQE9_SCHMA	Endonuclease-reverse transcriptase	940	283 (724)	2e-75	1	NA	NA	NA	NA	NA	NA	NA	NA	NA	NA	NA	NA	NA	NA	NA	NA	2e-75	SU	NA	-4.21866	-3.17151	0.00320544	0.124008	-1.74132
43	14	8	69C2	CONTIG3514	TGAACAAAACATCATATTTTTCCGCTAAACAGTCCAAAACAAGCACTATT	TGAACAAAACATCATATTTTTCCGCTAAACAGTCCAAAACAAGCACTATT	Q5D8X3	Q5D8X3_SCHJA	SJCHGC05919 protein	289	203 (517)	1e-51	-3	NA	NA	NA	NA	NA	NA	NA	NA	NA	NA	NA	NA	NA	NA	NA	NA	1e-51	AU	NA	-3.43321	-3.17006	0.00321776	0.124145	-1.74437
27	19	17	39G18	CD128938	ACTTCGTGTTCAACTAGAAAAAGTTTATGAGAATATGGCACGTGAAAGTC	CTTCGTGTTCAACTAGAAAAAGTTTATGAGAATATGGCACGTGAAAGTC	Q9V483	Q9V483_DROME	CG2999-PC, isoform C	2874	176 (446)	3e-43	1	Smp_134590	unc-13 (munc13), putative	2313	2313	+	1	4	PF00130; PF00168; PF00180; PF06292	C1_1; C2; DUF1041; Iso_dh	IPR000008; IPR001804; IPR002219; IPR010439	C2 calcium-dependent membrane targeting; Isocitrate/isopropylmalate dehydrogenase; Protein kinase C, phorbol ester/diacylglycerol binding; Protein of unknown function DUF1041	-; Biological Process: intracellular signaling cascade (GO:0007242); Biological Process: metabolic process (GO:0008152), Molecular Function: oxidoreductase activity, acting on the CH-OH group of donors, NAD or NADP as acceptor (GO:0016616)	SM00109; SM00239	IPR000008; IPR002219	C2 calcium-dependent membrane targeting; Protein kinase C, phorbol ester/diacylglycerol binding	-; Biological Process: intracellular signaling cascade (GO:0007242)	3e-43	SS	NA	-3.67236	-3.16998	0.00321847	0.124145	-1.74455
15	4	8	67O21	CONTIG2873	GAACAACAATAAGTGGACAACGAACAAATACACATATCGCTGTTACTACT	GAACAACAATAAGTGGACAACGAACAAATACACATATCGCTGTTACTACT	Q86EW5	Q86EW5_SCHJA	Clone ZZD1354 mRNA sequence	272	230 (587)	3e-59	-2	Smp_033250	hypothetical protein	NA	NA	+	1	4	NA	NA	NA	NA	NA	NA	NA	NA	NA	3e-59	AS	NA	-5.28201	-3.16965	0.00322128	0.124145	-1.74524
30	14	11	59B5	CONTIG10147	AATTAGCTACTGTGTACAAAATGACATGAAGTCTAAGTCCTCAGCTTCTT	TTAGCTACTGTGTACAAAATGACATGAAGTCTAAGTCCTCAGCTTCTT	Q7SI78	Q7SI78_EMENI	CaaX prenyl protease	456	34.7 (78)	5.8	-3	NA	NA	NA	NA	NA	NA	NA	NA	NA	NA	NA	NA	NA	NA	NA	NA	1	UU	NA	-3.88176	-3.16944	0.00322301	0.124145	-1.74567
9	25	4	83A22	SMLA20E03	TGCAACTACGCTCAGATAACCGTCTATTTCTAGCAAACATAAACTTCAAA	TGCAACTACGCTCAGATAACCGTCTATTTCTAGCAAACATAAACTTCAAA	Q8T5G5	Q8T5G5_SCHJA	Polyprotein	1091	133 (334)	6e-30	-2	NA	NA	NA	NA	NA	NA	NA	NA	NA	NA	NA	NA	NA	NA	NA	NA	6e-30	AU	NA	-4.73726	-3.16897	0.00322708	0.124167	-1.74667
9	27	20	3e+23	CD087303	ACAGAGGGTAAATCGAACAAATTTCACATCATTCAAAATGTTATTCCCCC	CAGAGGGTAAATCGAACAAATTTCACATCATTCAAAATGTTATTCCCCC	Q7RMI3	Q7RMI3_PLAYO	Hypothetical protein	420	35.4 (80)	0.53	2	NA	NA	NA	NA	NA	NA	NA	NA	NA	NA	NA	NA	NA	NA	NA	NA	1	UU	NA	-4.27907	-3.16778	0.0032372	0.124421	-1.74916
30	23	1	93J5	CL1453	GGAGAGCTTGTTGGAAGAAGCTTGAAGAGGATAAAATATGAGACAACTAT	GGAGAGCTTGTTGGAAGAAGCTTGAAGAGGATAAAATATGAGACAACTAT	Q4QQE8	Q4QQE8_SCHMA	Endonuclease-reverse transcriptase	992	200 (509)	2e-50	3	NA	NA	NA	NA	NA	NA	NA	NA	NA	NA	NA	NA	NA	NA	NA	NA	2e-50	SU	NA	-3.85949	-3.1661	0.00325171	0.124562	-1.75272
5	19	24	16A23	Contig6174	no data	TACCATATGCCACATGATATCACAACCTCATGGCACTGAATCGTATAC	Contig6174	-	SIMILAR TO O17342 T23E7.1 PROTEIN (4E-08)	SIMILAR TO O17342 T23E7.1 PROTEIN (4E-08)	-	OM0023346-AOP	-	NA	NA	NA	NA	NA	NA	NA	NA	NA	NA	NA	NA	NA	NA	NA	NA	1	UU	NA	-5.20789	-3.16588	0.00325352	0.124562	-1.75316
46	23	11	60B1	CONTIG10584	TCACATTTTGAGAACTACAGGTAGACTCGAATGCATATTAGTTGGACATT	TCACATTTTGAGAACTACAGGTAGACTCGAATGCATATTAGTTGGACATT	Q6IFU2	Q6IFU2_SCHMA	Pol polyprotein	1227	37.7 (86)	0.11	-3	NA	NA	NA	NA	NA	NA	NA	NA	NA	NA	NA	NA	NA	NA	NA	NA	1	UU	NA	-4.10427	-3.16566	0.00325549	0.124562	-1.75365
38	15	6	75J15	CONTIG6711	TATTTCCCCAGAAGTAAATGTTTATGAACGTGATCTGCTGAAAGGTTTTG	TATTTCCCCAGAAGTAAATGTTTATGAACGTGATCTGCTGAAAGGTTTTG	-	-	-	-	-	-	-	NA	NA	NA	NA	NA	NA	NA	NA	NA	NA	NA	NA	NA	NA	NA	NA	1	UU	NA	-4.14008	-3.16533	0.00325827	0.124562	-1.75432
31	7	21	25C5	CD071561	CATCTACCATTGTGTTCAATGAGTTACTATCTCACAACAGACCTAATTGA	CATCTACCATTGTGTTCAATGAGTTACTATCTCACAACAGACCTAATTGA	Q8KBW3	Q8KBW3_CHLTE	Hypothetical protein	743	33.1 (74)	4.9	1	NA	NA	NA	NA	NA	NA	NA	NA	NA	NA	NA	NA	NA	NA	NA	NA	1	UU	NA	-3.87737	-3.16532	0.00325842	0.124562	-1.75436
3	23	21	26O24	CD077988	AATTCTGTAATTTGGTTGTGACAAGTTTACCTTCACTAGTAAATAGTACC	TTCTGTAATTTGGTTGTGACAAGTTTACCTTCACTAGTAAATAGTACC	Q61F10	Q61F10_CAEBR	Hypothetical protein CBG11841	499	32.0 (71)	5.8	2	NA	NA	NA	NA	NA	NA	NA	NA	NA	NA	NA	NA	NA	NA	NA	NA	1	UU	NA	-5.17847	-3.16418	0.0032682	0.124757	-1.75675
30	8	6	75B5	CONTIG6436	GTTGTGTAACATGGATAGTTGACGTGTCATTGTTTTTCTCTGTCATACTT	GTTGTGTAACATGGATAGTTGACGTGTCATTGTTTTTCTCTGTCATACTT	Q4YC92	Q4YC92_PLABE	Hypothetical protein (Fragment)	234	33.5 (75)	2.9	1	NA	NA	NA	NA	NA	NA	NA	NA	NA	NA	NA	NA	NA	NA	NA	NA	1	UU	NA	-4.17175	-3.16376	0.0032719	0.124757	-1.75764
22	22	14	49N19	CD170433	CGGCTAAGACGTACGAATATATAACTTACCTTGAAGTCAATAGAAAATCC	CGGCTAAGACGTACGAATATATAACTTACCTTGAAGTCAATAGAAAATCC	Q4YWA3	Q4YWA3_PLABE	Hypothetical protein (Fragment)	285	31.2 (69)	9.8	3	NA	NA	NA	NA	NA	NA	NA	NA	NA	NA	NA	NA	NA	NA	NA	NA	1	UU	NA	-4.07445	-3.1635	0.00327409	0.124757	-1.75818
23	4	20	28C7	CD081983	ATTCGCTTATCAACCCTGACTGTTTTCATACAATCGTATGTGTATAGATT	TTCGCTTATCAACCCTGACTGTTTTCATACAATCGTATGTGTATAGATT	Q4HNC0	Q4HNC0_CAMUP	Conserved hypothetical secreted protein	234	35.8 (81)	1.6	1	NA	NA	NA	NA	NA	NA	NA	NA	NA	NA	NA	NA	NA	NA	NA	NA	1	UU	NA	-3.3915	-3.16307	0.00327785	0.124766	-1.75909
27	7	20	28O6	CD084600	AACGTTCATAGGATGATATGAAACACCGTAACAAATACAAGACACTCAAA	CGTTCATAGGATGATATGAAACACCGTAACAAATACAAGACACTCAAA	Q50U81	Q50U81_ENTHI	Hypothetical protein	856	33.9 (76)	2.4	2	NA	NA	NA	NA	NA	NA	NA	NA	NA	NA	NA	NA	NA	NA	NA	NA	1	UU	NA	-3.76911	-3.16235	0.00328407	0.124869	-1.7606
19	2	7	71C8	CONTIG4519	TCAAGGATTAAGGGAAGAGAGAGAGTATATACACTGACACCATTGTGATC	NA	Q3MJT3	Q3MJT3_SCHJA	SJCHGC05140 protein	87	43.1 (100)	0.006	-2	NA	NA	NA	NA	NA	NA	NA	NA	NA	NA	NA	NA	NA	NA	NA	NA	1	UU	NA	-4.15574	-3.16034	0.00330158	0.125375	-1.76483
42	12	18	35N2	CD115673	GATTACTGTTGTCAGAAGTGAAACAAATTTGCCGAAATCATTCGGATACA	GATTACTGTTGTCAGAAGTGAAACAAATTTGCCGAAATCATTCGGATACA	Q5XHF8	Q5XHF8_XENLA	LOC495012 protein	1131	57.0 (136)	2e-07	1	NA	NA	NA	NA	NA	NA	NA	NA	NA	NA	NA	NA	NA	NA	NA	NA	1	UU	NA	-4.59773	-3.1599	0.00330544	0.125375	-1.76576
46	20	18	36N1	CD118930	AACACATTACGCTGAGAAATGTAAACAGATATGAGAAGAATTAACGAAAA	CACATTACGCTGAGAAATGTAAACAGATATGAGAAGAATTAACGAAAA	Q4QQE8	Q4QQE8_SCHMA	Endonuclease-reverse transcriptase	992	70.5 (171)	2e-11	2	NA	NA	NA	NA	NA	NA	NA	NA	NA	NA	NA	NA	NA	NA	NA	NA	2e-11	SU	NA	-4.36992	-3.15936	0.00331021	0.125375	-1.76691
44	19	18	36L2	CD118407	ATGTATTGAGTAGTGATTAGTTTCAAGAGAGATTTCCTGGAGTTGTAGTG	TGTATTGAGTAGTGATTAGTTTCAAGAGAGATTTCCTGGAGTTGTAGTG	Q7RTK8	Q7RTK8_SCHMA	Reverse transcriptase	789	41.6 (96)	0.014	-2	NA	NA	NA	NA	NA	NA	NA	NA	NA	NA	NA	NA	NA	NA	NA	NA	1	UU	NA	-4.23189	-3.15881	0.00331498	0.125375	-1.76805
41	22	11	59M14	CONTIG10481	GTAACTGTCAGTGAATTACTTTCGAGTTCATGAATTAGACTACTTAACTT	GTAACTGTCAGTGAATTACTTTCGAGTTCATGAATTAGACTACTTAACTT	-	-	-	-	-	-	-	NA	NA	NA	NA	NA	NA	NA	NA	NA	NA	NA	NA	NA	NA	NA	NA	1	UU	NA	-3.3601	-3.15869	0.00331605	0.125375	-1.76831
19	6	8	68G8	CONTIG3132	GCTCAATACAACTGATGAATGCCGAATTCTGATATGATGGAACTTCAATT	GCTCAATACAACTGATGAATGCCGAATTCTGATATGATGGAACTTCAATT	Q973U0	Q973U0_SULTO	364aa long hypothetical phosphoribosylaminoimidazole carboxylase ATPase subunit	364	37.0 (84)	0.68	-2	NA	NA	NA	NA	NA	NA	NA	NA	NA	NA	NA	NA	NA	NA	NA	NA	1	UU	NA	-3.73998	-3.1584	0.00331862	0.125375	-1.76892
29	24	13	5.3e+18	CD189707	CTAGTCTCATTTGGCAAAGATAACGGGTTTATGAAGGTAATTGACCAGTA	CTAGTCTCATTTGGCAAAGATAACGGGTTTATGAAGGTAATTGACCAGTA	Q8C6D0	Q8C6D0_MOUSE	Adult male tongue cDNA, RIKEN full-length enriched library, clone:2310043D14 pro	964	32.3 (72)	8	3	NA	NA	NA	NA	NA	NA	NA	NA	NA	NA	NA	NA	NA	NA	NA	NA	1	UU	NA	-4.7465	-3.15777	0.00332411	0.125449	-1.77024
30	8	19	31J17	CD090061	CAAGCGCGACTCGATATTTATAGTCAGAAAAAACTAGTTACAGGTATGTG	CAAGCGCGACTCGATATTTATAGTCAGAAAAAACTAGTTACAGGTATGTG	-	-	-	-	-	-	-	NA	NA	NA	NA	NA	NA	NA	NA	NA	NA	NA	NA	NA	NA	NA	NA	1	UU	NA	-3.47663	-3.15722	0.00332893	0.125497	-1.77139
39	14	1	92G3	CL947	GTCAGCTGAATGTATCTGAACTCATTAACTAAGTGGATAATGTGTTGGAC	GTCAGCTGAATGTATCTGAACTCATTAACTAAGTGGATAATGTGTTGGAC	Q5BSV8	Q5BSV8_SCHJA	SJCHGC03153 protein	67	58.9 (141)	8e-08	3	NA	NA	NA	NA	NA	NA	NA	NA	NA	NA	NA	NA	NA	NA	NA	NA	1	UU	NA	-4.67033	-3.15584	0.00334114	0.125816	-1.77431
9	28	14	5e+23	CD178563	GGCAATACTAGTGAATCATAGAATGACAAATGTTACCCCTGTGGAGGGAC	GGCAATACTAGTGAATCATAGAATGACAAATGTTACCCCTGTGGAGGGAC	Q4QQD3	Q4QQD3_SCHMA	Gag-pol polyprotein	1154	113 (282)	3e-24	-3	NA	NA	NA	NA	NA	NA	NA	NA	NA	NA	NA	NA	NA	NA	NA	NA	3e-24	AU	NA	-4.67447	-3.15546	0.0033445	0.125816	-1.77511
22	6	18	34F19	CD098113	GTTCGTTCCGAAAATTTGCTATCAGCGATACTACATTTCAACAGCTAGTC	GTTCGTTCCGAAAATTTGCTATCAGCGATACTACATTTCAACAGCTAGTC	Q4KAE5	Q4KAE5_PSEF5	EAL domain protein	413	32.3 (72)	5.5	2	NA	NA	NA	NA	NA	NA	NA	NA	NA	NA	NA	NA	NA	NA	NA	NA	1	UU	NA	-4.31204	-3.15477	0.00335056	0.125911	-1.77655
26	2	21	24N6	CD069253	ATCGAAACGCAATCGAAAAGATGTTTGCGTCAATTAACAGTACGAACATA	TCGAAACGCAATCGAAAAGATGTTTGCGTCAATTAACAGTACGAACATA	Q4QE15	Q4QE15_LEIMA	Protein kinase, putative (Glycogen synthase kinase, putative) (EC 2.7.1.37)	355	32.0 (71)	5.9	3	NA	NA	NA	NA	NA	NA	NA	NA	NA	NA	NA	NA	NA	NA	NA	NA	1	UU	NA	-4.04671	-3.15349	0.00336194	0.126146	-1.77924
47	15	5	78O13	CONTIG8324	TGATTGACAGAATTGAGCCATCTTTTACGACTTCGTCCTCTTTGATAAAT	NA	-	-	-	-	-	-	-	NA	NA	NA	NA	NA	NA	NA	NA	NA	NA	NA	NA	NA	NA	NA	NA	1	UU	NA	-4.92331	-3.15327	0.00336393	0.126146	-1.77971
40	1	21	24L3	CD068680	GTCGTCCAATGCTTCTCATAGTCAAGGGAGTTGATGTATAGTGATGGCTT	GTCGTCCAATGCTTCTCATAGTCAAGGGAGTTGATGTATAGTGATGGCTT	Q4QQE8	Q4QQE8_SCHMA	Endonuclease-reverse transcriptase	992	86.7 (213)	2e-16	-2	NA	NA	NA	NA	NA	NA	NA	NA	NA	NA	NA	NA	NA	NA	NA	NA	2e-16	AU	NA	-3.91355	-3.1526	0.0033699	0.126236	-1.78112
2	18	23	19F24	SMHMGRED1	no data	GTCCAGTGGTAAATGTAGTCAGAAACACTCAGAGTCTACATAATACATT	SMHMGRED1	-	SCHISTOSOMA MANSONI HMG-COA REDUCTASE GENE, EXON 2	SCHISTOSOMA MANSONI HMG-COA REDUCTASE GENE, EXON 2	-	OM0023338-AOP	-	NA	NA	NA	NA	NA	NA	NA	NA	NA	NA	NA	NA	NA	NA	NA	NA	1	UU	NA	-4.62242	-3.15052	0.00338846	0.126597	-1.78549
47	5	7	71O1	CONTIG4856	AGTGATTACTTGGTACGTGTTAATACTCTCATCTCAAATCTTCGTAGTCT	GTGATTACTTGGTACGTGTTAATACTCTCATCTCAAATCTTCGTAGTCT	-	-	-	-	-	-	-	NA	NA	NA	NA	NA	NA	NA	NA	NA	NA	NA	NA	NA	NA	NA	NA	1	UU	NA	-3.66799	-3.1505	0.00338856	0.126597	-1.78552
1	4	28	1M12	arginase	no data	TCGGGTCATTTACCATTCAAAGTTCGTAATTTAACTGACCAAGGTATTAT	arginase	-	ARGINASE	ARGINASE	-	OM0023389-AOP	-	Smp_059980	arginase, putative	364	NA	+	1	1	PF00491	Arginase	IPR006035	Ureohydrolase	Molecular Function: hydrolase activity, acting on carbon-nitrogen (but not peptide) bonds, in linear amidines (GO:0016813), Molecular Function: metal ion binding (GO:0046872)	NA	NA	NA	NA	1	US	NA	-3.6292	-3.15011	0.00339212	0.126597	-1.78635
23	5	10	61G7	CONTIG11243	ACCATTTAGTTTAGCAAACAGGTCTTCAGGAACTGGTAACGGATATTGAT	CCATTTAGTTTAGCAAACAGGTCTTCAGGAACTGGTAACGGATATTGAT	Q4QQF4	Q4QQF4_SCHMA	Gag-pol polyprotein	1357	380 (975)	e-104	1	NA	NA	NA	NA	NA	NA	NA	NA	NA	NA	NA	NA	NA	NA	NA	NA	1	UU	NA	-4.79649	-3.14894	0.0034026	0.126597	-1.78881
18	5	13	51J8	CD183023	ACCCCGTGAACATGAATTAACGTGTATATCTGTTCTTTTGTCTAGTTTCT	CCCCGTGAACATGAATTAACGTGTATATCTGTTCTTTTGTCTAGTTTCT	-	-	-	-	-	-	-	NA	NA	NA	NA	NA	NA	NA	NA	NA	NA	NA	NA	NA	NA	NA	NA	1	UU	NA	-4.8208	-3.14868	0.00340495	0.126597	-1.78935
31	14	12	55K17	CD197531	GAAAGCAGATACCAAAAGGATTGATAGCAACTGGAAAGAATTTCCCAGAA	GAAAGCAGATACCAAAAGGATTGATAGCAACTGGAAAGAATTTCCCAGAA	Q4QQE8	Q4QQE8_SCHMA	Endonuclease-reverse transcriptase	992	86.7 (213)	2e-16	-2	NA	NA	NA	NA	NA	NA	NA	NA	NA	NA	NA	NA	NA	NA	NA	NA	2e-16	AU	NA	-4.36536	-3.14867	0.00340503	0.126597	-1.78937
27	27	14	50C18	CD178243	CGGTTAATAAGACCAAAGAAAAGAAAACGAGAACAGAGAGTGATTGGTGT	CGGTTAATAAGACCAAAGAAAAGAAAACGAGAACAGAGAGTGATTGGTGT	Q8A5Q9	Q8A5Q9_BACTN	Putative DNA mismatch repair protein	354	33.1 (74)	6.2	2	NA	NA	NA	NA	NA	NA	NA	NA	NA	NA	NA	NA	NA	NA	NA	NA	1	UU	NA	-4.34947	-3.14837	0.00340774	0.126597	-1.79001
46	3	1	90J13	CL156	TGGGTTCGCAAACCTTAACTATAGCGAAAACAACATGAAGTATTATCTAC	TGGGTTCGCAAACCTTAACTATAGCGAAAACAACATGAAGTATTATCTAC	Q5C6Q3	Q5C6Q3_SCHJA	SJCHGC09160 protein (Fragment)	191	63.5 (153)	6e-09	-3	NA	NA	NA	NA	NA	NA	NA	NA	NA	NA	NA	NA	NA	NA	NA	NA	1	UU	NA	-4.8088	-3.14652	0.0034244	0.126597	-1.79388
32	11	11	58H17	CF501832	TCTCCTCTGTAAGTAGAATTCCAACTTTCAAAGTCAAATGTCTGACTAGC	TCTCCTCTGTAAGTAGAATTCCAACTTTCAAAGTCAAATGTCTGACTAGC	O76213	O76213_SCHMA	Reverse transcriptase (Fragment)	321	64.7 (156)	8e-10	-1	NA	NA	NA	NA	NA	NA	NA	NA	NA	NA	NA	NA	NA	NA	NA	NA	1	UU	NA	-5.28991	-3.146	0.00342908	0.126597	-1.79497
41	28	8	70I14	CONTIG4187	TTTTGACTTCCATATGTTATTCAAGTGTAGGAATGCTGCCCTCACATTGA	TTTTGACTTCCATATGTTATTCAAGTGTAGGAATGCTGCCCTCACATTGA	Q4QQE8	Q4QQE8_SCHMA	Endonuclease-reverse transcriptase	992	184 (468)	2e-45	2	NA	NA	NA	NA	NA	NA	NA	NA	NA	NA	NA	NA	NA	NA	NA	NA	2e-45	SU	NA	-3.87737	-3.1458	0.00343094	0.126597	-1.7954
47	5	13	51K1	CD183565	GGAAATCATTAAACTGCATCACGAGAGAAGTTCTAACTTGGATTCCCTAA	GGAAATCATTAAACTGCATCACGAGAGAAGTTCTAACTTGGATTCCCTAA	Q4QQE8	Q4QQE8_SCHMA	Endonuclease-reverse transcriptase	992	187 (476)	8e-47	3	NA	NA	NA	NA	NA	NA	NA	NA	NA	NA	NA	NA	NA	NA	NA	NA	8e-47	SU	NA	-4.19388	-3.14564	0.00343241	0.126597	-1.79574
45	22	7	73I1	CONTIG5669	CAATTTCTAAGTTGCAGATGAATTGTGACTATGAGAGAGTCGTGAGCTTG	CAATTTCTAAGTTGCAGATGAATTGTGACTATGAGAGAGTCGTGAGCTTG	Q4QQE8	Q4QQE8_SCHMA	Endonuclease-reverse transcriptase	992	154 (388)	2e-36	2	NA	NA	NA	NA	NA	NA	NA	NA	NA	NA	NA	NA	NA	NA	NA	NA	2e-36	SU	NA	-3.58048	-3.1456	0.00343273	0.126597	-1.79582
14	24	4	83N9	SMLA2B10	AGGTCTTTCATGGTTTCTTGTCGACAACATTTATCCATCTAACATCTCAA	GGTCTTTCATGGTTTCTTGTCGACAACATTTATCCATCTAACATCTCAA	-	-	-	-	-	-	-	NA	NA	NA	NA	NA	NA	NA	NA	NA	NA	NA	NA	NA	NA	NA	NA	1	UU	NA	-4.32884	-3.14492	0.00343895	0.126597	-1.79726
45	24	5	80A1	CONTIG8884	TATCTCGACATTCGTATTGAAGATTGTTATTTTGATGTTGGCTGACAGTC	TATCTCGACATTCGTATTGAAGATTGTTATTTTGATGTTGGCTGACAGTC	Q4QQE8	Q4QQE8_SCHMA	Endonuclease-reverse transcriptase	992	43.9 (102)	0.003	2	NA	NA	NA	NA	NA	NA	NA	NA	NA	NA	NA	NA	NA	NA	NA	NA	1	UU	NA	-4.14287	-3.14477	0.00344025	0.126597	-1.79756
43	21	4	83C2	SMLA21G08	CAAAAATACAAGAAGACTTGGTTACCATAGACAGATGGGCATACTTCATC	CAAAAATACAAGAAGACTTGGTTACCATAGACAGATGGGCATACTTCATC	-	-	-	-	-	-	-	NA	NA	NA	NA	NA	NA	NA	NA	NA	NA	NA	NA	NA	NA	NA	NA	1	UU	NA	-3.91778	-3.14453	0.00344249	0.126597	-1.79807
7	26	2	90G11	CL123	AAGACAATATCACCCTCATATTCCAGGTCGAGAAGTCTTTCTCTAGACAA	GACAATATCACCCTCATATTCCAGGTCGAGAAGTCTTTCTCTAGACAA	Q8T5G5	Q8T5G5_SCHJA	Polyprotein	1091	172 (437)	7e-42	1	NA	NA	NA	NA	NA	NA	NA	NA	NA	NA	NA	NA	NA	NA	NA	NA	7e-42	SU	MGE/repetitive elements	-5.24761	-3.14409	0.00344647	0.126597	-1.79899
38	24	13	53F15	CD189493	ATTGTGACTTATTGATTCAAACACTTGTGTGGCATACCACTGTACTATAG	TTGTGACTTATTGATTCAAACACTTGTGTGGCATACCACTGTACTATAG	Q7RJT6	Q7RJT6_PLAYO	Clustered-asparagine-rich protein-related	432	33.1 (74)	2.6	-2	NA	NA	NA	NA	NA	NA	NA	NA	NA	NA	NA	NA	NA	NA	NA	NA	1	UU	NA	-3.52289	-3.1437	0.00345002	0.126597	-1.79981
6	4	21	24F23	CD067689	TGAAGTCTTAGGCTAATTACATGACATCTAGTCGATTCATTCATTTCAGA	TGAAGTCTTAGGCTAATTACATGACATCTAGTCGATTCATTCATTTCAGA	-	-	-	-	-	-	-	NA	NA	NA	NA	NA	NA	NA	NA	NA	NA	NA	NA	NA	NA	NA	NA	1	UU	NA	-4.61468	-3.14359	0.00345098	0.126597	-1.80003
45	11	11	580000000000000	CF501393	TCAACCGATTTCCAATTTTTTTTCTAGCACCATGAGTTTAACCTCACCAT	TCAACCGATTTCCAATTTTTTTTCTAGCACCATGAGTTTAACCTCACCAT	Q5BSG6	Q5BSG6_SCHJA	SJCHGC04354 protein (Fragment)	66	55.8 (133)	1e-06	-1	NA	NA	NA	NA	NA	NA	NA	NA	NA	NA	NA	NA	NA	NA	NA	NA	1	UU	NA	-4.97339	-3.14358	0.00345113	0.126597	-1.80007
39	7	1	91K3	CL632	GGTGTTAATTTAAGGAAACGTGAAGTGAAATAAACTGAAATTAGATTGAG	GGTGTTAATTTAAGGAAACGTGAAGTGAAATAAACTGAAATTAGATTGAG	-	-	-	-	-	-	-	NA	NA	NA	NA	NA	NA	NA	NA	NA	NA	NA	NA	NA	NA	NA	NA	1	UU	NA	-3.63774	-3.1434	0.00345276	0.126597	-1.80044
5	27	5	80M11	CONTIG9273	GCTCTCCCTCTCGAAATACCATCATATGGTCATACGTAATATAACCTCTG	GCTCTCCCTCTCGAAATACCATCATATGGTCATACGTAATATAACCTCTG	Q5DGJ2	Q5DGJ2_SCHJA	SJCHGC09289 protein	390	111 (277)	5e-23	1	NA	NA	NA	NA	NA	NA	NA	NA	NA	NA	NA	NA	NA	NA	NA	NA	5e-23	SU	NA	-4.68559	-3.1432	0.00345456	0.126597	-1.80086
13	12	2	88A21	SMLC22D10	CCAATAATGTAACTGAATATTGTCAGTGGATCCATTCAGATAGCCTGAAA	CCAATAATGTAACTGAATATTGTCAGTGGATCCATTCAGATAGCCTGAAA	Q5DI38	Q5DI38_SCHJA	SJCHGC06223 protein	502	105 (262)	2e-21	3	Smp_172590	lysosomal protective protein precursor (cathepsin A) (carboxypeptidase, putative	478	NA	-	1	12	PF00450	Peptidase_S10	IPR001563	Peptidase S10, serine carboxypeptidase	Molecular Function: serine carboxypeptidase activity (GO:0004185), Biological Process: proteolysis (GO:0006508)	NA	NA	NA	NA	2e-21	SA	NA	-4.57338	-3.14225	0.00346321	0.126735	-1.80285
23	19	24	16C19	Contig6183	no data	GTCCAATCTTCCGAAATTCTTAACAGATATATGTTTATCTAAAACAATCG	Contig6183	-	UNKNOWN 3712	UNKNOWN 3712	-	OM0023346-AOP	-	NA	NA	NA	NA	NA	NA	NA	NA	NA	NA	NA	NA	NA	NA	NA	NA	1	UU	NA	-4.25338	-3.142	0.00346548	0.126735	-1.80337
31	2	20	27K17	CD080512	ACTGGATCTCATCTCTGATGGAGTTGTAGATGAATATTACTGAGAAAACC	CTGGATCTCATCTCTGATGGAGTTGTAGATGAATATTACTGAGAAAACC	Q5BSV8	Q5BSV8_SCHJA	SJCHGC03153 protein	67	53.9 (128)	3e-06	-1	NA	NA	NA	NA	NA	NA	NA	NA	NA	NA	NA	NA	NA	NA	NA	NA	1	UU	NA	-4.07513	-3.14145	0.00347054	0.126789	-1.80453
31	5	4	81G5	CONTIG9595	GTAACGCTCCGGGCGTACACGAGATAAAAGAGAAGATAATGGTGTATGGT	GTAACGCTCCGGGCGTACACGAGATAAAAGAGAAGATAATGGTGTATGGT	Q4QQD2	Q4QQD2_SCHMA	Gag-pol polyprotein	1201	48.9 (115)	5e-05	-3	Smp_084210	hypothetical protein	NA	NA	+	1	2	NA	NA	NA	NA	NA	NA	NA	NA	NA	1	US	NA	-3.3928	-3.13934	0.00348994	0.127241	-1.80896
45	17	1	92A13	CL791	GAGTCCTATATTAGGACGAAACGACCGTCCAGTAATTTCAGGTCTTTAAT	GAGTCCTATATTAGGACGAAACGACCGTCCAGTAATTTCAGGTCTTTAAT	Q7RTK8	Q7RTK8_SCHMA	Reverse transcriptase	789	41.2 (95)	0.038	-3	NA	NA	NA	NA	NA	NA	NA	NA	NA	NA	NA	NA	NA	NA	NA	NA	1	UU	NA	-4.01953	-3.13932	0.0034901	0.127241	-1.809
19	15	3	85K20	SMLA54A08	TCGCCGTAATGTGTTCTTTAGTCTTCCTTTTCTCCTTTGGTATTGAGGAT	TCGCCGTAATGTGTTCTTTAGTCTTCCTTTTCTCCTTTGGTATTGAGGAT	Q8T5G5	Q8T5G5_SCHJA	Polyprotein	1091	111 (277)	3e-23	1	NA	NA	NA	NA	NA	NA	NA	NA	NA	NA	NA	NA	NA	NA	NA	NA	3e-23	SU	NA	-4.5762	-3.13664	0.00351484	0.128009	-1.81461
36	13	5	78H16	CONTIG8117	CGTAAAAGACCAAATTGACGAAGAATCAATGCGAAAAACTTATTGATAAA	CGTAAAAGACCAAATTGACGAAGAATCAATGCGAAAAACTTATTGATAAA	O97278	O97278_PLAF7	Transporter, putative	3133	34.3 (77)	1.4	-3	NA	NA	NA	NA	NA	NA	NA	NA	NA	NA	NA	NA	NA	NA	NA	NA	1	UU	NA	-4.44026	-3.13542	0.00352617	0.128009	-1.81717
22	12	3	85N7	SMLA56B01	CACTTTCAACTAGACAGTGAGGGGAGATCGTTTAGATAGGACAGATTTTC	CACTTTCAACTAGACAGTGAGGGGAGATCGTTTAGATAGGACAGATTTTC	O76213	O76213_SCHMA	Reverse transcriptase (Fragment)	321	194 (493)	5e-48	1	NA	NA	NA	NA	NA	NA	NA	NA	NA	NA	NA	NA	NA	NA	NA	NA	5e-48	SU	NA	-4.13308	-3.13501	0.00352995	0.128009	-1.81803
39	19	15	46K3	CD159400	TTAGTGAGAAGTGACCAGTTTAGCTAGTCTATGTCATATAGGAACAGGTG	TTAGTGAGAAGTGACCAGTTTAGCTAGTCTATGTCATATAGGAACAGGTG	Q5BT64	Q5BT64_SCHJA	SJCHGC02633 protein (Fragment)	80	42.4 (98)	0.006	-2	NA	NA	NA	NA	NA	NA	NA	NA	NA	NA	NA	NA	NA	NA	NA	NA	1	UU	NA	-4.03696	-3.13497	0.0035304	0.128009	-1.81813
20	16	20	29P8	CD086547	CTTCCATTAGTGATAATGCTTACGATCCTAATTTCCACAGTACAATGATA	CTTCCATTAGTGATAATGCTTACGATCCTAATTTCCACAGTACAATGATA	Q19734	Q19734_CAEEL	Hypothetical protein pgp-13	1291	32.3 (72)	4.4	3	NA	NA	NA	NA	NA	NA	NA	NA	NA	NA	NA	NA	NA	NA	NA	NA	1	UU	NA	-4.32168	-3.13484	0.00353158	0.128009	-1.81839
26	21	23	20B6	Contig5202d	no data	NA	-	-	-	-	-	-	-	NA	NA	NA	NA	NA	NA	NA	NA	NA	NA	NA	NA	NA	NA	NA	NA	1	UU	NA	-3.62369	-3.13469	0.00353294	0.128009	-1.8187
34	13	19	32N4	CD092873	ACCTGGTGTTACATAACGAAGTAAACGCAATGATAAAAGAGTAATGACAG	CCTGGTGTTACATAACGAAGTAAACGCAATGATAAAAGAGTAATGACAG	-	-	-	-	-	-	-	NA	NA	NA	NA	NA	NA	NA	NA	NA	NA	NA	NA	NA	NA	NA	NA	1	UU	NA	-3.32582	-3.13414	0.00353812	0.128009	-1.81986
14	20	13	53F9	CD189446	CCAGATTTCAGTTGAGGAAGAAATCAAGAAGAAGCGCTAGAAGTGGATAG	CCAGATTTCAGTTGAGGAAGAAATCAAGAAGAAGCGCTAGAAGTGGATAG	Q4QQE8	Q4QQE8_SCHMA	Endonuclease-reverse transcriptase	992	97.4 (241)	1e-19	2	NA	NA	NA	NA	NA	NA	NA	NA	NA	NA	NA	NA	NA	NA	NA	NA	1e-19	SU	NA	-3.6434	-3.13393	0.00354005	0.128009	-1.8203
36	10	20	28L16	CD083855	CATGCGCTCATTAATTACTTACTTCGAGGAAACTTCTGGACTTTTAGTGC	CATGCGCTCATTAATTACTTACTTCGAGGAAACTTCTGGACTTTTAGTGC	-	-	-	-	-	-	-	NA	NA	NA	NA	NA	NA	NA	NA	NA	NA	NA	NA	NA	NA	NA	NA	1	UU	NA	-4.43923	-3.13329	0.00354605	0.128095	-1.82164
10	7	19	31F22	CD089675	AGTATGTGTTTGTATCACAAGGCATAACAGCCTTTAGAGCTAACTTTGTG	GTATGTGTTTGTATCACAAGGCATAACAGCCTTTAGAGCTAACTTTGTG	-	-	-	-	-	-	-	NA	NA	NA	NA	NA	NA	NA	NA	NA	NA	NA	NA	NA	NA	NA	NA	1	UU	NA	-3.88588	-3.13181	0.00355987	0.128401	-1.82474
44	5	19	31P2	CD090955	AAATAAAAGAACGTGAAGGTTAGAACTGGTGAGAACTATCATCCAAAGAA	TAAAAGAACGTGAAGGTTAGAACTGGTGAGAACTATCATCCAAAGAA	Q70NW5	Q70NW5_9BILA	NADH dehydrogenase subunit 5	526	34.3 (77)	2	-3	NA	NA	NA	NA	NA	NA	NA	NA	NA	NA	NA	NA	NA	NA	NA	NA	1	UU	NA	-3.76739	-3.13161	0.00356175	0.128401	-1.82516
28	12	1	91P18	CL721	AGGATTTTCAGCACTTACGATATGGGCATCTTTTATAATCCGTAAACTCC	GGATTTTCAGCACTTACGATATGGGCATCTTTTATAATCCGTAAACTCC	Q5C3Q0	Q5C3Q0_SCHJA	SJCHGC06717 protein (Fragment)	280	57.0 (136)	1e-06	-1	NA	NA	NA	NA	NA	NA	NA	NA	NA	NA	NA	NA	NA	NA	NA	NA	1	UU	NA	-4.25546	-3.13029	0.00357421	0.128719	-1.82793
30	13	14	48N17	CD166880	ACAATAAGAGCAAATGAGGTCAGTAGACAGGTCATACTGTCAGATAATGA	CAATAAGAGCAAATGAGGTCAGTAGACAGGTCATACTGTCAGATAATGA	-	-	-	-	-	-	-	NA	NA	NA	NA	NA	NA	NA	NA	NA	NA	NA	NA	NA	NA	NA	NA	1	UU	NA	-3.66833	-3.12869	0.00358931	0.129095	-1.83128
24	5	17	38D7	CD124060	TCGTAGAGAAGTGCACAGAAAATGACCTGACTGTCCTGAGAATGGACTAC	TCGTAGAGAAGTGCACAGAAAATGACCTGACTGTCCTGAGAATGGACTAC	Q4QQE8	Q4QQE8_SCHMA	Endonuclease-reverse transcriptase	992	44.7 (104)	0.0009	2	NA	NA	NA	NA	NA	NA	NA	NA	NA	NA	NA	NA	NA	NA	NA	NA	1	UU	NA	-4.12567	-3.12836	0.00359235	0.129095	-1.83196
30	8	26	8J5	Contig364	no data	GACCTTTTATTGGGTTCAATGAGTACAGTATGAGTACATTTTTGAAACCA	Contig364	-	UNKNOWN 193	UNKNOWN 193	-	OM0023368-AOP	-	NA	NA	NA	NA	NA	NA	NA	NA	NA	NA	NA	NA	NA	NA	NA	NA	1	UU	NA	-3.81748	-3.12802	0.00359559	0.129095	-1.83268
15	16	8	69K9	CONTIG3775	GACCAATGAATTGACAATATTTAGACTCAAGGTATATGAACCTTGGTTCA	GACCAATGAATTGACAATATTTAGACTCAAGGTATATGAACCTTGGTTCA	Q8LTG2	Q8LTG2_BPP22	Injection protein	609	35.0 (79)	0.78	1	NA	NA	NA	NA	NA	NA	NA	NA	NA	NA	NA	NA	NA	NA	NA	NA	1	UU	NA	-4.64631	-3.12523	0.00362208	0.12975	-1.83851
2	25	22	23J24	CD065860	ATAGTGGATATGGTGGAGGCTGTACTGGCAGTGACTCGTGAAAATGTCCA	TAGTGGATATGGTGGAGGCTGTACTGGCAGTGACTCGTGAAAATGTCCA	-	-	-	-	-	-	-	Smp_131110.2, Smp_131110.1, Smp_131110.7, Smp_131110.6, Smp_131110.5, Smp_131110.4	NA	NA	NA	+	6	6	NA	NA	NA	NA	NA	NA	NA	NA	NA	1	US	NA	-4.24153	-3.12454	0.00362867	0.12975	-1.83995
38	9	20	28F15	CD082360	AAACGATGAGTAGGTCAGTGAATAAGTGACTATTGAGTTGCATCACAATA	CGATGAGTAGGTCAGTGAATAAGTGACTATTGAGTTGCATCACAATA	Q33749	Q33749_ARBLI	NADH dehydrogenase subunit 5	638	33.9 (76)	3.1	3	NA	NA	NA	NA	NA	NA	NA	NA	NA	NA	NA	NA	NA	NA	NA	NA	1	UU	NA	-3.50733	-3.12454	0.00362867	0.12975	-1.83996
42	1	17	37B14	CD119992	CGATAACCACGTACAAAACAACAAAATTCACCTATAGAATAGTCCAACCC	CGATAACCACGTACAAAACAACAAAATTCACCTATAGAATAGTCCAACCC	Q4IGC5	Q4IGC5_GIBZE	Hypothetical protein	414	32.3 (72)	4.4	1	NA	NA	NA	NA	NA	NA	NA	NA	NA	NA	NA	NA	NA	NA	NA	NA	1	UU	NA	-4.47232	-3.12437	0.00363031	0.12975	-1.84031
38	18	16	42J15	CD139591	GGCTTGACATGTTTGTGAATCAGCAACTAAAAAATTATGATGTAATAACA	GGCTTGACATGTTTGTGAATCAGCAACTAAAAAATTATGATGTAATAACA	Q4S0P4	Q4S0P4_TETNG	Chromosome 2 SCAF14781, whole genome shotgun sequence	974	31.6 (70)	7.6	-3	Smp_163950	hypothetical protein	NA	NA	-	1	6	NA	NA	NA	NA	NA	NA	NA	NA	NA	1	UA	NA	-3.49659	-3.12365	0.00363723	0.12975	-1.84183
11	28	12	57O10	CF499068	ACTAAGGTACGAGAGTCTTGTGTCATCTTTGTATAGTGTTTCTTCGAAAC	CTAAGGTACGAGAGTCTTGTGTCATCTTTGTATAGTGTTTCTTCGAAAC	Q5C387	Q5C387_SCHJA	SJCHGC03776 protein (Fragment)	157	52.8 (125)	3e-06	-3	NA	NA	NA	NA	NA	NA	NA	NA	NA	NA	NA	NA	NA	NA	NA	NA	1	UU	MGE/repetitive elements	-4.71843	-3.1236	0.00363767	0.12975	-1.84192
34	18	8	69B16	CONTIG3472	TAAGTAAGTGATCCTGCTGTAACCTCTCTTCCACTTTCTTTATAAAAAAT	TAAGTAAGTGATCCTGCTGTAACCTCTCTTCCACTTTCTTTATAAAAAAT	Q4QQE8	Q4QQE8_SCHMA	Endonuclease-reverse transcriptase	992	113 (282)	5e-24	-2	NA	NA	NA	NA	NA	NA	NA	NA	NA	NA	NA	NA	NA	NA	NA	NA	5e-24	AU	NA	-3.72974	-3.12286	0.00364477	0.12975	-1.84347
7	3	11	57K23	CF497873	GGCATGGACTGACAGGAAAAAGGAACAAGAATAGTGGCAGATTTGCAAAT	GGCATGGACTGACAGGAAAAAGGAACAAGAATAGTGGCAGATTTGCAAAT	Q4QQE8	Q4QQE8_SCHMA	Endonuclease-reverse transcriptase	992	121 (304)	6e-27	-1	NA	NA	NA	NA	NA	NA	NA	NA	NA	NA	NA	NA	NA	NA	NA	NA	6e-27	AU	NA	-4.40198	-3.12272	0.0036461	0.12975	-1.84376
39	6	4	81K3	CONTIG9719	CAACAAATGCTTAACGTTGATACTTAACTAACGTTGACCACCTATTTTGG	CAACAAATGCTTAACGTTGATACTTAACTAACGTTGACCACCTATTTTGG	-	-	-	-	-	-	-	NA	NA	NA	NA	NA	NA	NA	NA	NA	NA	NA	NA	NA	NA	NA	NA	1	UU	NA	-3.99382	-3.12265	0.00364679	0.12975	-1.84391
20	4	10	61D8	CONTIG11138	CCTTCTCTATCTGGCCATACTTCTTTTCTGCTAGGGTTAATGTTCGGGAT	CCTTCTCTATCTGGCCATACTTCTTTTCTGCTAGGGTTAATGTTCGGGAT	Q5D8K5	Q5D8K5_SCHJA	SJCHGC02198 protein	753	308 (788)	2e-82	-2	NA	NA	NA	NA	NA	NA	NA	NA	NA	NA	NA	NA	NA	NA	NA	NA	2e-82	AU	NA	-3.90435	-3.12127	0.00366007	0.130092	-1.8468
12	17	23	19D22	SMEGG1	no data	CTGATGAGTCCCATTCAAAATGAAACACTTATCCTAGATTCATATGCAG	SMEGG1	-	S.MANSONI DNA FOR PUT. EGGSHELL PROTEIN PRECURSOR	S.MANSONI DNA FOR PUT. EGGSHELL PROTEIN PRECURSOR	-	OM0023338-AOP	-	NA	NA	NA	NA	NA	NA	NA	NA	NA	NA	NA	NA	NA	NA	NA	NA	1	UU	NA	-4.0508	-3.11824	0.00368941	0.130888	-1.85315
43	16	18	35O14	CD116532	GTGCACAGAACAAGAATAAAGAGTTAACTCTGTAAAAACAGTAGATTTTT	GTGCACAGAACAAGAATAAAGAGTTAACTCTGTAAAAACAGTAGATTTTT	-	-	-	-	-	-	-	NA	NA	NA	NA	NA	NA	NA	NA	NA	NA	NA	NA	NA	NA	NA	NA	1	UU	NA	-3.85481	-3.11778	0.00369382	0.130888	-1.8541
16	24	11	60H9	CONTIG10783	CTGACATTGGATACACTGCATCTCAACTCGTTCATGGAACAACACTTTGA	CTGACATTGGATACACTGCATCTCAACTCGTTCATGGAACAACACTTTGA	Q6IFU3	Q6IFU3_SCHMA	Pol polyprotein (Fragment)	1057	254 (649)	2e-66	1	NA	NA	NA	NA	NA	NA	NA	NA	NA	NA	NA	NA	NA	NA	NA	NA	2e-66	SU	NA	-4.92793	-3.11726	0.00369889	0.130888	-1.85519
31	19	8	69G17	CONTIG3677	CTGTGAGTGACTCAAAGAATATTCATAACCGATATGAAAAGGCGTACTGG	CTGTGAGTGACTCAAAGAATATTCATAACCGATATGAAAAGGCGTACTGG	Q3QKE3	Q3QKE3_9GAMM	Small GTP-binding protein domain (EC 2.7.7.4)	469	35.4 (80)	0.53	-3	NA	NA	NA	NA	NA	NA	NA	NA	NA	NA	NA	NA	NA	NA	NA	NA	1	UU	NA	-4.18709	-3.11675	0.00370383	0.130888	-1.85625
19	13	9	65G20	CONTIG1427	TACCTGCAATATCGAGGCGATCCACACAAGATGTATATATCCCAATAAGA	TACCTGCAATATCGAGGCGATCCACACAAGATGTATATATCCCAATAAGA	-	-	-	-	-	-	-	NA	NA	NA	NA	NA	NA	NA	NA	NA	NA	NA	NA	NA	NA	NA	NA	1	UU	NA	-3.94626	-3.11632	0.00370808	0.130888	-1.85716
26	3	15	44N6	CD150247	TCCTTCATATAACAGAAGCGATAGGAATTCGTACATTTCACCCTAATTTA	TCCTTCATATAACAGAAGCGATAGGAATTCGTACATTTCACCCTAATTTA	Q5BSP0	Q5BSP0_SCHJA	SJCHGC03670 protein	65	53.9 (128)	3e-06	3	NA	NA	NA	NA	NA	NA	NA	NA	NA	NA	NA	NA	NA	NA	NA	NA	1	UU	NA	-3.94339	-3.11613	0.00370994	0.130888	-1.85756
38	14	12	55J15	CD197292	ATGCATCAAAATCTGATATCACAAGATCACCATCTTTGCCTGAATAAACA	TGCATCAAAATCTGATATCACAAGATCACCATCTTTGCCTGAATAAACA	Q4RV10	Q4RV10_TETNG	Chromosome 12 SCAF14993, whole genome shotgun sequence. (Fragment)	1195	37.7 (86)	0.11	1	Smp_145890	adamts (A disintegrin and metalloprotease, putative	613	613	-	1	2	PF00090	TSP_1	IPR000884	Thrombospondin, type I	-	SM00209	IPR000884	Thrombospondin, type I	-	1	UA	NA	-3.45844	-3.11565	0.00371463	0.130888	-1.85857
36	9	13	51L16	CD183493	ACGCTCTTACTCCAGATGAATTCAGAAGATACCCACATTTTTTAGTTTCT	CGCTCTTACTCCAGATGAATTCAGAAGATACCCACATTTTTTAGTTTCT	-	-	-	-	-	-	-	NA	NA	NA	NA	NA	NA	NA	NA	NA	NA	NA	NA	NA	NA	NA	NA	1	UU	NA	-4.54636	-3.11557	0.00371537	0.130888	-1.85873
17	3	16	4100000000	CD134327	AATATTAGATCAAGATTAATAACCTGAAAGCACTGAACGGCCGTTTTGTC	TATTAGATCAAGATTAATAACCTGAAAGCACTGAACGGCCGTTTTGTC	-	-	-	-	-	-	-	NA	NA	NA	NA	NA	NA	NA	NA	NA	NA	NA	NA	NA	NA	NA	NA	1	UU	NA	-4.82439	-3.11553	0.00371571	0.130888	-1.8588
19	9	22	21K20	BE519397	ACGCCAACATCACATTAACTCTTGTTTACACCTTGTATGATTATACTTTG	CGCCAACATCACATTAACTCTTGTTTACACCTTGTATGATTATACTTTG	-	-	-	-	-	-	-	NA	NA	NA	NA	NA	NA	NA	NA	NA	NA	NA	NA	NA	NA	NA	NA	1	UU	NA	-4.21735	-3.11428	0.00372796	0.131149	-1.86141
42	12	22	22F2	CD061204	CTGCCTTCTCGTGGCACTAATGTTGTTTACGAAATTGAGGTTTATGATAA	CTGCCTTCTCGTGGCACTAATGTTGTTTACGAAATTGAGGTTTATGATAA	Q5BY41	Q5BY41_SCHJA	SJCHGC06075 protein (Fragment)	377	116 (291)	2e-25	-1	NA	NA	NA	NA	NA	NA	NA	NA	NA	NA	NA	NA	NA	NA	NA	NA	2e-25	AU	NA	-3.70664	-3.11355	0.00373517	0.131149	-1.86295
38	20	3	86J3	SMLA6C01	ACAGTAAATCCTAAAAGTATTACACGTTTCTGTGTCCACAGTAAACTATT	CAGTAAATCCTAAAAGTATTACACGTTTCTGTGTCCACAGTAAACTATT	Q5KA59	Q5KA59_CRYNE	Cytoplasm protein, putative	669	32.7 (73)	9	-2	NA	NA	NA	NA	NA	NA	NA	NA	NA	NA	NA	NA	NA	NA	NA	NA	1	UU	NA	-3.59078	-3.11349	0.00373572	0.131149	-1.86307
25	17	20	29A18	CD084811	TCTACGTTTCCTATGAATGAATTGGTAGGTAAGTTACACAGACAATTAGC	TCTACGTTTCCTATGAATGAATTGGTAGGTAAGTTACACAGACAATTAGC	Q499V9	Q499V9_RAT	Hermansky-Pudlak syndrome 1 homolog	706	32.3 (72)	5.1	-3	NA	NA	NA	NA	NA	NA	NA	NA	NA	NA	NA	NA	NA	NA	NA	NA	1	UU	NA	-4.09421	-3.11327	0.00373791	0.131149	-1.86353
26	9	18	35B6	CD112466	ATGTTGGTTGCAAATGCTAATACAATGCTGAATAGTCTTACACTTACAAC	TGTTGGTTGCAAATGCTAATACAATGCTGAATAGTCTTACACTTACAAC	Q9STU7	Q9STU7_ARATH	Hypothetical protein T22A6.310 (Hypothetical protein AT4g24480)	963	35.8 (81)	0.49	-1	NA	NA	NA	NA	NA	NA	NA	NA	NA	NA	NA	NA	NA	NA	NA	NA	1	UU	NA	-2.97035	-3.11226	0.00374788	0.131264	-1.86565
42	16	20	29N2	CD086232	GGTAAATAGTTAATTTGCAAACTATCAATCCATGGTCTCAACCTTCACCA	GGTAAATAGTTAATTTGCAAACTATCAATCCATGGTCTCAACCTTCACCA	Q6PFM7	Q6PFM7_BRARE	Solute carrier family 35, member A5	436	32.3 (72)	4.5	2	NA	NA	NA	NA	NA	NA	NA	NA	NA	NA	NA	NA	NA	NA	NA	NA	1	UU	NA	-3.62769	-3.11184	0.00375199	0.131264	-1.86652
1	27	7	73M24	CONTIG5784	AATAGACAAAATCTGCTCTTGATAGGTTCTTGAGTTGTTAGGTCTTGGAA	TAGACAAAATCTGCTCTTGATAGGTTCTTGAGTTGTTAGGTCTTGGAA	Q4QQE3	Q4QQE3_SCHMA	Hypothetical protein	398	80.5 (197)	1e-14	-3	NA	NA	NA	NA	NA	NA	NA	NA	NA	NA	NA	NA	NA	NA	NA	NA	1e-14	AU	NA	-5.60407	-3.11181	0.00375231	0.131264	-1.86659
15	17	14	49O9	CD171267	TACAAAAGGGCACAGATACATATGCGCCACACAACTGTTTACAGTTTTAT	TACAAAAGGGCACAGATACATATGCGCCACACAACTGTTTACAGTTTTAT	Q9FYC0	Q9FYC0_ARATH	Hypothetical protein F28D10_100	705	35.0 (79)	0.68	-1	NA	NA	NA	NA	NA	NA	NA	NA	NA	NA	NA	NA	NA	NA	NA	NA	1	UU	NA	-3.32664	-3.11122	0.00375809	0.131337	-1.86781
23	22	23	20G7	Contig1843	no data	TCACAGACCATGGAGTGGGTTTCAGAGGGTGTTGGTGAATTGGAGGAATC	Contig1843	-	UNKNOWN 858	UNKNOWN 858	streptococcal hemagglutinin protein [Staphylococcus epidermidis ATCC 12228]	OM0011067-NOP	-	Smp_106490.2, Smp_108050, Smp_116800	NA	NA	NA	+	3	8	NA	NA	NA	NA	NA	NA	NA	NA	NA	1	US	NA	-4.01715	-3.10932	0.00377694	0.131756	-1.87179
31	24	14	50G5	CD178609	ATAAATGTGACAAACCCTCACTGAGTGTTTCTTATTTCTTCAGACACTTT	TAAATGTGACAAACCCTCACTGAGTGTTTCTTATTTCTTCAGACACTTT	Q61G38	Q61G38_CAEBR	Hypothetical protein CBG11386	413	32.7 (73)	6.7	2	NA	NA	NA	NA	NA	NA	NA	NA	NA	NA	NA	NA	NA	NA	NA	NA	1	UU	NA	-4.34147	-3.10926	0.00377752	0.131756	-1.87191
17	28	12	57M8	CF498171	AAGATAGTTTTGGCTTCACTTGGAGAACTACTACACCTTACATCAATAAG	GATAGTTTTGGCTTCACTTGGAGAACTACTACACCTTACATCAATAAG	Q5DEY9	Q5DEY9_SCHJA	SJCHGC02887 protein	187	99.8 (247)	3e-20	2	NA	NA	NA	NA	NA	NA	NA	NA	NA	NA	NA	NA	NA	NA	NA	NA	3e-20	SU	NA	-4.53261	-3.10776	0.00379243	0.132146	-1.87504
14	24	6	76N21	CONTIG7312	TGAAGAACTCTGTTTTGGAGAAACGTAGTTAAATGTTCACGAAGAATTGG	TGAAGAACTCTGTTTTGGAGAAACGTAGTTAAATGTTCACGAAGAATTGG	Q4QQF4	Q4QQF4_SCHMA	Gag-pol polyprotein	1357	95.5 (236)	1e-18	2	NA	NA	NA	NA	NA	NA	NA	NA	NA	NA	NA	NA	NA	NA	NA	NA	1e-18	SU	NA	-4.1353	-3.1072	0.00379795	0.132208	-1.8762
18	19	7	72N20	CONTIG5329	TGTTTTCGCAACACATTCATCTTTTTACTTGTCTTCGCTATCATCATCAT	TGTTTTCGCAACACATTCATCTTTTTACTTGTCTTCGCTATCATCATCAT	-	-	-	-	-	-	-	NA	NA	NA	NA	NA	NA	NA	NA	NA	NA	NA	NA	NA	NA	NA	NA	1	UU	NA	-3.78173	-3.10613	0.00380865	0.132451	-1.87843
19	14	23	19G8	SCMSLRNA	no data	TGAGGCTAGTTGACGTTACTTGTCTACTGATAAATCGTGGTTGTGAGTAG	SCMSLRNA	-	S.MANSONI SPLICED LEADER RNA GENE	S.MANSONI SPLICED LEADER RNA GENE	-	OM0023390-AOP	-	NA	NA	NA	NA	NA	NA	NA	NA	NA	NA	NA	NA	NA	NA	NA	NA	1	UU	NA	-3.93595	-3.1036	0.00383404	0.133173	-1.88371
15	25	12	57G9	CF496705	AACACCAGACATTTACTTTTGGTTCTCTCAATTTGGTAAACAACACCCCC	CACCAGACATTTACTTTTGGTTCTCTCAATTTGGTAAACAACACCCCC	Q9X6D5	Q9X6D5_AZOBR	Hypothetical protein	554	32.7 (73)	3.4	-2	NA	NA	NA	NA	NA	NA	NA	NA	NA	NA	NA	NA	NA	NA	NA	NA	1	UU	NA	-4.23636	-3.10331	0.003837	0.133173	-1.88432
32	3	11	57L17	CF498071	TGCCTTTAATTCAAGAAAAACTATCATTGTTGTACGCCGATAAGCATGTC	TGCCTTTAATTCAAGAAAAACTATCATTGTTGTACGCCGATAAGCATGTC	Q5C3A3	Q5C3A3_SCHJA	SJCHGC09318 protein (Fragment)	513	131 (329)	1e-29	-2	NA	NA	NA	NA	NA	NA	NA	NA	NA	NA	NA	NA	NA	NA	NA	NA	1e-29	AU	NA	-4.18685	-3.10294	0.0038407	0.133173	-1.88509
30	17	7	72J17	CONTIG520	AGAAGTCTGTCACCCGTATTGGAATACTTGCTTAGACTCTGATCACGCTT	GAAGTCTGTCACCCGTATTGGAATACTTGCTTAGACTCTGATCACGCTT	Q8T5G5	Q8T5G5_SCHJA	Polyprotein	1091	260 (664)	4e-68	-2	NA	NA	NA	NA	NA	NA	NA	NA	NA	NA	NA	NA	NA	NA	NA	NA	4e-68	AU	NA	-3.84351	-3.10242	0.00384597	0.133225	-1.88618
19	8	10	61C20	CONTIG11127	CAGATGATATAAAAGATGAGCTTTACAGGAAACTTTCCGACTTTCTCCGA	CAGATGATATAAAAGATGAGCTTTACAGGAAACTTTCCGACTTTCTCCGA	Q8T5G5	Q8T5G5_SCHJA	Polyprotein	1091	242 (617)	2e-62	-3	NA	NA	NA	NA	NA	NA	NA	NA	NA	NA	NA	NA	NA	NA	NA	NA	2e-62	AU	NA	-4.67735	-3.1016	0.00385421	0.133288	-1.88788
18	16	12	56B8	CD199911	GGTACAAGGTATTAAGGTCTTGGGCTCACTCTTTAATAGAGCTGTGAGTG	GGTACAAGGTATTAAGGTCTTGGGCTCACTCTTTAATAGAGCTGTGAGTG	-	-	-	-	-	-	-	NA	NA	NA	NA	NA	NA	NA	NA	NA	NA	NA	NA	NA	NA	NA	NA	1	UU	NA	-3.50308	-3.1015	0.00385531	0.133288	-1.88811
41	26	10	63I14	CONTIG12427	GAAGTTAATTGGGTAGCCGTTCTATTGAAGGATGGTTTCCAAGTATTTTT	GAAGTTAATTGGGTAGCCGTTCTATTGAAGGATGGTTTCCAAGTATTTTT	Q7RTK8	Q7RTK8_SCHMA	Reverse transcriptase	789	282 (722)	8e-75	-1	NA	NA	NA	NA	NA	NA	NA	NA	NA	NA	NA	NA	NA	NA	NA	NA	8e-75	AU	NA	-3.64489	-3.1008	0.00386238	0.133403	-1.88956
18	8	6	75B8	CONTIG6440	CTACACATATCAACAAACAACACCACATCACACCTATTCCAAATCATCAA	CTACACATATCAACAAACAACACCACATCACACCTATTCCAAATCATCAA	-	-	-	-	-	-	-	NA	NA	NA	NA	NA	NA	NA	NA	NA	NA	NA	NA	NA	NA	NA	NA	1	UU	NA	-3.93981	-3.09929	0.00387769	0.133801	-1.89271
39	10	28	2G3	Contig1208	no data	CTGTCAGAAATCTAAGGTGATCAGACACAACAAATGTCCCTTAGGCTCTT	Contig1208	-	SIMILAR TO GAG-POL POLYPROTEIN (1E-117)	SIMILAR TO GAG-POL POLYPROTEIN (1E-117)	-	OM0023357-AOP	-	NA	NA	NA	NA	NA	NA	NA	NA	NA	NA	NA	NA	NA	NA	NA	NA	1	UU	NA	-3.65229	-3.09804	0.00389044	0.134015	-1.89531
22	25	12	57F7	CF496350	CCAAATTTTCATGTCTACTTTGTCATCAACATGTTTAGTCGACCGAAGAT	CCAAATTTTCATGTCTACTTTGTCATCAACATGTTTAGTCGACCGAAGAT	Q4YXV0	Q4YXV0_PLABE	Hypothetical protein	427	35.0 (79)	0.7	-3	NA	NA	NA	NA	NA	NA	NA	NA	NA	NA	NA	NA	NA	NA	NA	NA	1	UU	NA	-4.25965	-3.09794	0.00389144	0.134015	-1.89552
43	8	10	61C14	CONTIG11119	ATTTGGAAATTGTGTTCTCCGACGTCGTACTTTTCATTTCATATACTTCC	TTTGGAAATTGTGTTCTCCGACGTCGTACTTTTCATTTCATATACTTCC	Q4QQF4	Q4QQF4_SCHMA	Gag-pol polyprotein	1357	459 (1180)	e-128	1	NA	NA	NA	NA	NA	NA	NA	NA	NA	NA	NA	NA	NA	NA	NA	NA	1	UU	NA	-4.16865	-3.09693	0.00390178	0.13424	-1.89763
34	28	22	24F4	CD067819	ACCACATTAGCACAACAAGGTGGACACCAAATTCATAGAAGTAGTTAATT	CCACATTAGCACAACAAGGTGGACACCAAATTCATAGAAGTAGTTAATT	-	-	-	-	-	-	-	NA	NA	NA	NA	NA	NA	NA	NA	NA	NA	NA	NA	NA	NA	NA	NA	1	UU	NA	-3.46979	-3.09636	0.00390762	0.134311	-1.89882
23	22	12	56K19	CD201886	ATTGTAGTTGACAGAAGTGTTAATTTATGTTCATGAGAAGAGAATGCATG	TTGTAGTTGACAGAAGTGTTAATTTATGTTCATGAGAAGAGAATGCATG	Q30KX0	Q30KX0_SCHMA	Reverse transcriptase SR3-left (Fragment)	271	97.4 (241)	2e-19	1	NA	NA	NA	NA	NA	NA	NA	NA	NA	NA	NA	NA	NA	NA	NA	NA	2e-19	SU	NA	-4.47884	-3.09512	0.00392036	0.134367	-1.9014
14	27	25	14B9	Contig5719	no data	TTTCAGAAATAACACTTTCCTCATCCAAATTTAGGGGGGTTGAACTTCTG	Contig5719	-	SIMILAR TO POLYPROTEIN (1E-23)	SIMILAR TO POLYPROTEIN (1E-23)	-	OM0023351-AOP	-	NA	NA	NA	NA	NA	NA	NA	NA	NA	NA	NA	NA	NA	NA	NA	NA	1	UU	NA	-3.52296	-3.09388	0.00393309	0.134367	-1.90398
12	25	12	57H10	CF496866	TTGATAGGTAAACACCAAAGCCTTACAATTGATGGAATACGGCTAAATTG	TTGATAGGTAAACACCAAAGCCTTACAATTGATGGAATACGGCTAAATTG	Q6BJH7	Q6BJH7_DEBHA	Similar to CAGL0G04829g Candida glabrata IPF 5661.1	809	33.9 (76)	2.2	-1	NA	NA	NA	NA	NA	NA	NA	NA	NA	NA	NA	NA	NA	NA	NA	NA	1	UU	NA	-4.73288	-3.09326	0.00393945	0.134367	-1.90526
1	26	21	27I12	CD079920	ATCCACCATTGTCTTCACTGAATTGATATCTCACAATAGACCTGGTTGAA	TCCACCATTGTCTTCACTGAATTGATATCTCACAATAGACCTGGTTGAA	Q40IV7	Q40IV7_EHRCH	Phage uncharacterized protein, C-terminal	469	33.9 (76)	3.8	-3	NA	NA	NA	NA	NA	NA	NA	NA	NA	NA	NA	NA	NA	NA	NA	NA	1	UU	NA	-4.25843	-3.09288	0.00394338	0.134367	-1.90605
46	24	16	43B13	CD141819	TATATGCCCTCTTGTAATGCTCGCTCAAATGGTCAACTTACAGAGTGGAA	TATATGCCCTCTTGTAATGCTCGCTCAAATGGTCAACTTACAGAGTGGAA	Q26552	Q26552_SCHMA	Elastase	274	179 (455)	3e-44	-1	Smp_185190, Smp_106910, Smp_006510, Smp_115980, Smp_056680.3, Smp_056680.2, Smp_119130, Smp_112090, Smp_187200	NA	NA	NA	+	9	2	NA	NA	NA	NA	NA	NA	NA	NA	NA	3e-44	AS	NA	-4.89833	-3.09273	0.00394495	0.134367	-1.90637
5	18	6	7600000000000	CONTIG7084	AACTAGCAAGGAGGGAAGGGAATATGAAACAGTTATATGATACAACGAAG	CTAGCAAGGAGGGAAGGGAATATGAAACAGTTATATGATACAACGAAG	Q4QQE8	Q4QQE8_SCHMA	Endonuclease-reverse transcriptase	992	215 (547)	4e-55	-2	NA	NA	NA	NA	NA	NA	NA	NA	NA	NA	NA	NA	NA	NA	NA	NA	4e-55	AU	NA	-5.13867	-3.09271	0.00394519	0.134367	-1.90642
24	17	17	39P7	CD130492	GCTCGATTCTTTCACACTTGATTGATAGCGGTCATGAAAGTGACAGAAAC	GCTCGATTCTTTCACACTTGATTGATAGCGGTCATGAAAGTGACAGAAAC	Q4QQD6	Q4QQD6_SCHMA	Hypothetical protein	117	88.6 (218)	5e-17	2	NA	NA	NA	NA	NA	NA	NA	NA	NA	NA	NA	NA	NA	NA	NA	NA	5e-17	SU	NA	-4.01281	-3.09268	0.00394547	0.134367	-1.90647
18	22	15	46F20	CD157750	GGGGTTTTTGTGGATATTATAGTAATTTCAATAGTTGAGATCATGAGTCC	GGGGTTTTTGTGGATATTATAGTAATTTCAATAGTTGAGATCATGAGTCC	-	-	-	-	-	-	-	NA	NA	NA	NA	NA	NA	NA	NA	NA	NA	NA	NA	NA	NA	NA	NA	1	UU	NA	-3.31766	-3.09248	0.00394752	0.134367	-1.90689
45	26	5	80I1	CONTIG9129	GATACCACAACGTATTTGAGAGGATCGTCAACGTTATTTGAAATTCTTAC	GATACCACAACGTATTTGAGAGGATCGTCAACGTTATTTGAAATTCTTAC	Q4QQE8	Q4QQE8_SCHMA	Endonuclease-reverse transcriptase	992	137 (344)	1e-31	2	NA	NA	NA	NA	NA	NA	NA	NA	NA	NA	NA	NA	NA	NA	NA	NA	1e-31	SU	NA	-3.909	-3.09247	0.0039477	0.134367	-1.90692
13	12	20	29A9	CD084780	ATACTAGAGCTTGTCCATACGGTTTTCTTTGACAAACTACGGAACAGACT	TACTAGAGCTTGTCCATACGGTTTTCTTTGACAAACTACGGAACAGACT	Q738R9	Q738R9_BACC1	Sensor histidine kinase (EC 2.7.3.-)	372	33.1 (74)	3.1	-3	NA	NA	NA	NA	NA	NA	NA	NA	NA	NA	NA	NA	NA	NA	NA	NA	1	UU	NA	-3.662	-3.09215	0.00395093	0.134367	-1.90757
20	5	19	31P8	CD090977	AAACATACAGAAAAGAAAAGTTATGAGGGATTCAGTGGCTCAGAATTTGG	CATACAGAAAAGAAAAGTTATGAGGGATTCAGTGGCTCAGAATTTGG	Q5CM15	Q5CM15_CRYHO	HSP protein	926	31.6 (70)	7.5	1	NA	NA	NA	NA	NA	NA	NA	NA	NA	NA	NA	NA	NA	NA	NA	NA	1	UU	NA	-3.71546	-3.09192	0.00395334	0.134367	-1.90806
9	17	13	52I22	CD187265	TGGCTAAACTGAGTAGTGCAACATTGAGTATTCCACTGTCAAATGTATGT	TGGCTAAACTGAGTAGTGCAACATTGAGTATTCCACTGTCAAATGTATGT	-	-	-	-	-	-	-	NA	NA	NA	NA	NA	NA	NA	NA	NA	NA	NA	NA	NA	NA	NA	NA	1	UU	NA	-5.05033	-3.09178	0.00395476	0.134367	-1.90834
44	16	1	92P2	CL1143	AAAGAGCACATTAAGCCGGAGAATAGAAGCAGATATGAAAAGGATGAATA	GAGCACATTAAGCCGGAGAATAGAAGCAGATATGAAAAGGATGAATA	Q4QQE8	Q4QQE8_SCHMA	Endonuclease-reverse transcriptase	992	228 (580)	4e-58	-3	NA	NA	NA	NA	NA	NA	NA	NA	NA	NA	NA	NA	NA	NA	NA	NA	4e-58	AU	NA	-3.34612	-3.09113	0.00396152	0.134468	-1.9097
8	24	28	3P23	Contig1873	no data	CTGTTGTGATAATTTAGTTTGTCAAGGGTTCTCCAATGGAATATGTGTTC	Contig1873	-	UNKNOWN 877	UNKNOWN 877	hypothetical	OM0023327-AOP	-	NA	NA	NA	NA	NA	NA	NA	NA	NA	NA	NA	NA	NA	NA	NA	NA	1	UU	NA	-4.8014	-3.09075	0.00396545	0.134473	-1.91049
39	17	20	29C15	CD085090	GACTTTATCGGTAGCAATCAAAATCCTTGGGATATGGTACTATTACATCC	GACTTTATCGGTAGCAATCAAAATCCTTGGGATATGGTACTATTACATCC	Q30KX0	Q30KX0_SCHMA	Reverse transcriptase SR3-left (Fragment)	271	172 (437)	4e-42	2	NA	NA	NA	NA	NA	NA	NA	NA	NA	NA	NA	NA	NA	NA	NA	NA	4e-42	SU	NA	-3.96886	-3.09006	0.00397271	0.13459	-1.91194
46	17	13	52J13	CD187391	GTTCTCAATATTTCAGTGTGGTCTTTTTAAAAATGTTGCATTGCCGTCTC	GTTCTCAATATTTCAGTGTGGTCTTTTTAAAAATGTTGCATTGCCGTCTC	Q35G24	Q35G24_9BRAD	Phosphonate metabolism protein	204	32.7 (73)	3.4	3	NA	NA	NA	NA	NA	NA	NA	NA	NA	NA	NA	NA	NA	NA	NA	NA	1	UU	NA	-4.31565	-3.08906	0.0039831	0.13475	-1.91401
19	20	2	89O8	SMLC51D01	CCACAATATATGTCCCTAACTACCCTCTCAAACGAACGTTATACTACCTT	CCACAATATATGTCCCTAACTACCCTCTCAAACGAACGTTATACTACCTT	Q5DE70	Q5DE70_SCHJA	SJCHGC06698 protein	270	83.2 (204)	7e-15	1	NA	NA	NA	NA	NA	NA	NA	NA	NA	NA	NA	NA	NA	NA	NA	NA	7e-15	SU	NA	-3.91122	-3.08887	0.00398504	0.13475	-1.9144
24	21	19	33L7	CD095544	TCTACCATACATAAGTAGGAAAGGTGATTTCTTGGTTGTTCCTTGTATAG	TCTACCATACATAAGTAGGAAAGGTGATTTCTTGGTTGTTCCTTGTATAG	Q4QQD3	Q4QQD3_SCHMA	Gag-pol polyprotein	1154	59.7 (143)	3e-08	3	NA	NA	NA	NA	NA	NA	NA	NA	NA	NA	NA	NA	NA	NA	NA	NA	1	UU	NA	-4.18922	-3.0866	0.00400884	0.135425	-1.91913
25	12	18	35M6	CD115979	TCCCTCATATTCGTTTATGATGTGGCGATAGTCACCAAATATACCTCTTC	TCCCTCATATTCGTTTATGATGTGGCGATAGTCACCAAATATACCTCTTC	Q5F3K8	Q5F3K8_CHICK	Hypothetical protein	363	32.3 (72)	8.2	-1	NA	NA	NA	NA	NA	NA	NA	NA	NA	NA	NA	NA	NA	NA	NA	NA	1	UU	NA	-5.98028	-3.08594	0.00401575	0.13553	-1.9205
22	5	11	58B7	CF499630	TTCCAATCAACATCTGGGTCAGCCTCGTTATTAAAATTGCCTAAGTTTAA	TTCCAATCAACATCTGGGTCAGCCTCGTTATTAAAATTGCCTAAGTTTAA	Q5C3A3	Q5C3A3_SCHJA	SJCHGC09318 protein (Fragment)	513	142 (358)	3e-33	-2	NA	NA	NA	NA	NA	NA	NA	NA	NA	NA	NA	NA	NA	NA	NA	NA	3e-33	AU	NA	-3.33596	-3.08523	0.00402327	0.135654	-1.92199
9	23	11	60A10	CONTIG10618	GCAGAAGTTCTCAGACCTATGTAGTTCAAGTATATAGGTACATGCAAAGG	GCAGAAGTTCTCAGACCTATGTAGTTCAAGTATATAGGTACATGCAAAGG	Q6TN92	Q6TN92_9ASCO	NADH dehydrogenase subunit 2	472	32.0 (71)	5.8	-2	NA	NA	NA	NA	NA	NA	NA	NA	NA	NA	NA	NA	NA	NA	NA	NA	1	UU	NA	-5.2914	-3.08448	0.00403113	0.135695	-1.92353
19	19	22	23C8	CD064369	GCTACAGGGTAATCAATACACACACCTACGCTCATATAAAAACAGTCAAG	GCTACAGGGTAATCAATACACACACCTACGCTCATATAAAAACAGTCAAG	Q8F575	Q8F575_LEPIN	Hypothetical protein	215	34.7 (78)	0.9	3	NA	NA	NA	NA	NA	NA	NA	NA	NA	NA	NA	NA	NA	NA	NA	NA	1	UU	NA	-3.62246	-3.08432	0.0040329	0.135695	-1.92388
14	3	3	84J9	SMLA39G04	TGTATATGCGTAGATATGTGAGATTATTGAAGAGAAAGAGCGGACTCTCC	TGTATATGCGTAGATATGTGAGATTATTGAAGAGAAAGAGCGGACTCTCC	-	-	-	-	-	-	-	NA	NA	NA	NA	NA	NA	NA	NA	NA	NA	NA	NA	NA	NA	NA	NA	1	UU	NA	-4.24335	-3.0838	0.00403829	0.135695	-1.92495
42	15	23	19J2	SMLIBREPM	no data	NA	SMLIBREPM	-	S.MANSONI LIBERIAN STRAIN REPETIVE DNA	S.MANSONI LIBERIAN STRAIN REPETIVE DNA	-	OM0023338-AOP	-	NA	NA	NA	NA	NA	NA	NA	NA	NA	NA	NA	NA	NA	NA	NA	NA	1	UU	MGE/repetitive elements	-5.02683	-3.08366	0.00403978	0.135695	-1.92524
1	27	16	43M24	CD146652	CGTTCGAACCGTTTGATTTCATTCCATATCCAGGACTATATGGTTTCATT	CGTTCGAACCGTTTGATTTCATTCCATATCCAGGACTATATGGTTTCATT	Q72YP9	Q72YP9_BACC1	S-layer homology domain protein	939	33.9 (76)	1.6	3	NA	NA	NA	NA	NA	NA	NA	NA	NA	NA	NA	NA	NA	NA	NA	NA	1	UU	NA	-5.78235	-3.08252	0.00405194	0.13594	-1.92763
26	5	1	91B6	CL358	GCTCCTCCACGAGAGGTAACAGGCGTAAAGTAAGTAATATAACAGTATAT	NA	-	-	-	-	-	-	-	NA	NA	NA	NA	NA	NA	NA	NA	NA	NA	NA	NA	NA	NA	NA	NA	1	UU	NA	-3.96827	-3.08214	0.00405592	0.13594	-1.92841
10	10	9	65J10	CONTIG1442	TAATCATTATATGTACCACTGTATTCAACTGGTCCATAGTATTGATCACT	TAATCATTATATGTACCACTGTATTCAACTGGTCCATAGTATTGATCACT	Q5DFW8	Q5DFW8_SCHJA	SJCHGC01837 protein	466	177 (450)	2e-43	1	Smp_144440	replication A protein , putative	NA	NA	-	1	5	NA	NA	NA	NA	NA	NA	NA	NA	NA	2e-43	SA	NA	-4.4076	-3.08189	0.0040586	0.13594	-1.92893
22	21	1	93B7	CL1232	ATGTTCGCAGGTACATAGATACTATATCTAACTACATTCAAGTTTCGATG	TGTTCGCAGGTACATAGATACTATATCTAACTACATTCAAGTTTCGATG	-	-	-	-	-	-	-	NA	NA	NA	NA	NA	NA	NA	NA	NA	NA	NA	NA	NA	NA	NA	NA	1	UU	NA	-3.718	-3.08105	0.00406755	0.136111	-1.93068
18	1	10	60J20	CONTIG10882	AGCCTAGATATGACCAAGAATGAGTTTTACCACCAGCTAAGTGTTCTTCT	GCCTAGATATGACCAAGAATGAGTTTTACCACCAGCTAAGTGTTCTTCT	O76213	O76213_SCHMA	Reverse transcriptase (Fragment)	321	102 (255)	2e-20	-3	NA	NA	NA	NA	NA	NA	NA	NA	NA	NA	NA	NA	NA	NA	NA	NA	2e-20	AU	NA	-4.00147	-3.08003	0.00407838	0.136345	-1.93279
19	28	18	37O8	CD123613	AACAACGAATGGGTTTGAAATGTTCAGCTGTAACAGTAGCACATTACAAC	CAACGAATGGGTTTGAAATGTTCAGCTGTAACAGTAGCACATTACAAC	Q7R4B1	Q7R4B1_GIALA	GLP_480_43666_50334	2222	33.5 (75)	3	-3	NA	NA	NA	NA	NA	NA	NA	NA	NA	NA	NA	NA	NA	NA	NA	NA	1	UU	NA	-3.89654	-3.07931	0.00408603	0.136472	-1.93428
19	14	11	59C8	CONTIG10177	GAAAGACCACAGTATTGATTGCACAGTGTTTTCGTCATACAGCTAAGAAA	GAAAGACCACAGTATTGATTGCACAGTGTTTTCGTCATACAGCTAAGAAA	Q4B7L5	Q4B7L5_BURVI	DNA-binding response regulator, LuxR family	246	34.3 (77)	3.8	2	NA	NA	NA	NA	NA	NA	NA	NA	NA	NA	NA	NA	NA	NA	NA	NA	1	UU	NA	-4.45232	-3.07862	0.00409349	0.136567	-1.93573
42	9	5	78F2	CONTIG8030	GAGACATTTGTGATCAGAAAATTGTAACCCAGGAAAGTCCTCTACCTATA	GAGACATTTGTGATCAGAAAATTGTAACCCAGGAAAGTCCTCTACCTATA	Q891A4	Q891A4_CLOTE	Putative carbon-monoxide dehydrogenase, large subunit	787	32.3 (72)	4.5	-2	NA	NA	NA	NA	NA	NA	NA	NA	NA	NA	NA	NA	NA	NA	NA	NA	1	UU	NA	-5.00886	-3.07833	0.00409657	0.136567	-1.93633
8	27	22	24D11	CD067313	ACCTTTCAAACAATTGCCATGTAGAACAGTAATTAGACCCAGTTAACAAC	CCTTTCAAACAATTGCCATGTAGAACAGTAATTAGACCCAGTTAACAAC	Q9HF03	CLF1_CRYNV	Pre-mRNA splicing factor CLF1 (crooked-neck-like protein 1)	724	31.6 (70)	8.8	-3	NA	NA	NA	NA	NA	NA	NA	NA	NA	NA	NA	NA	NA	NA	NA	NA	1	UU	NA	-5.55091	-3.07703	0.00411052	0.136903	-1.93903
32	9	14	48P5	CD167039	TTTCACAGATGTGAGAATGTCTTTAGATGCTATGTGAATGCTATGTAATG	TTTCACAGATGTGAGAATGTCTTTAGATGCTATGTGAATGCTATGTAATG	-	-	-	-	-	-	-	NA	NA	NA	NA	NA	NA	NA	NA	NA	NA	NA	NA	NA	NA	NA	NA	1	UU	NA	-4.45383	-3.07629	0.00411851	0.13704	-1.94057
36	4	3	84P4	SMLA44A01	TGGGCACACGAACAGTATCTCAGCCTACATATAAATCTAATGATAACTAC	TGGGCACACGAACAGTATCTCAGCCTACATATAAATCTAATGATAACTAC	Q12204	Q12204_YEAST	S.cerevisiae chromosome XV reading frame ORF YOR022c (ORF OR26.12 protein)	715	35.0 (79)	4.2	2	NA	NA	NA	NA	NA	NA	NA	NA	NA	NA	NA	NA	NA	NA	NA	NA	1	UU	NA	-5.00588	-3.07527	0.00412949	0.137276	-1.94268
28	13	20	29H6	CD085414	ATCGACCTAAATCATTAGTCAAGTGTGTACTGTCACATATTTCCAATGTG	TCGACCTAAATCATTAGTCAAGTGTGTACTGTCACATATTTCCAATGTG	-	-	-	-	-	-	-	NA	NA	NA	NA	NA	NA	NA	NA	NA	NA	NA	NA	NA	NA	NA	NA	1	UU	NA	-4.15965	-3.07449	0.00413788	0.137394	-1.94429
2	8	26	8J12	Contig3551	no data	CGTCATCTATCTAACTGACTGAAAAGCAAAGTGAAACCTTTGAAACTTTT	Contig3551	-	UNKNOWN 2226	UNKNOWN 2226	·hypothetical·	OM0023361-AOP	-	NA	NA	NA	NA	NA	NA	NA	NA	NA	NA	NA	NA	NA	NA	NA	NA	1	UU	NA	-3.69545	-3.0741	0.00414213	0.137394	-1.94511
10	11	6	75N10	CONTIG6831	AATCTATGTCATCTCTGCTGGTTCTCACATCCTCCATTGTTCTTCGGAGT	TCTATGTCATCTCTGCTGGTTCTCACATCCTCCATTGTTCTTCGGAGT	Q4QQE8	Q4QQE8_SCHMA	Endonuclease-reverse transcriptase	992	108 (270)	5e-23	-2	NA	NA	NA	NA	NA	NA	NA	NA	NA	NA	NA	NA	NA	NA	NA	NA	5e-23	AU	NA	-4.00453	-3.07342	0.00414953	0.137394	-1.94653
23	16	13	52G19	CD186956	ACATTCATACAATCCGATTGGAATCAGATATCGGGCCACAAAAAACTTTA	CATTCATACAATCCGATTGGAATCAGATATCGGGCCACAAAAAACTTTA	Q8ABY7	Q8ABY7_BACTN	TraG-like	814	33.5 (75)	2	1	NA	NA	NA	NA	NA	NA	NA	NA	NA	NA	NA	NA	NA	NA	NA	NA	1	UU	NA	-3.21581	-3.07276	0.00415669	0.137394	-1.94789
15	8	1	91O9	CL738	CCGACTAGACTACAAAACATATCCGAATCACAGACCTCCCATGAATCTAA	CCGACTAGACTACAAAACATATCCGAATCACAGACCTCCCATGAATCTAA	Q4QQD8	Q4QQD8_SCHMA	Polyprotein	1144	649 (1673)	0	-1	NA	NA	NA	NA	NA	NA	NA	NA	NA	NA	NA	NA	NA	NA	NA	NA	0	AU	NA	-4.48021	-3.07269	0.0041574	0.137394	-1.94803
18	9	24	15J8	Contig6024	no data	TGCATTGTTATATCGATTGTGCTTGTCAGGATGCCCAGTGAATATATA	Contig6024	-	UNKNOWN 3595	UNKNOWN 3595	-	OM0023350-AOP	-	NA	NA	NA	NA	NA	NA	NA	NA	NA	NA	NA	NA	NA	NA	NA	NA	1	UU	NA	-3.76188	-3.07247	0.00415985	0.137394	-1.9485
19	6	4	81K8	CONTIG9695	GTACATCCTGAACCTTATAGACATTCCGTAATTCTGAAACTTCGAACTGA	GTACATCCTGAACCTTATAGACATTCCGTAATTCTGAAACTTCGAACTGA	Q88X18	Q88X18_LACPL	Integral membrane protein	860	32.3 (72)	4.4	-3	NA	NA	NA	NA	NA	NA	NA	NA	NA	NA	NA	NA	NA	NA	NA	NA	1	UU	NA	-4.4222	-3.07244	0.00416017	0.137394	-1.94856
45	18	21	26I1	CD077038	TCGTTGCTGAAAACGACTGGAACATACATTGTATCAAAACAGAGTTCTGT	TCGTTGCTGAAAACGACTGGAACATACATTGTATCAAAACAGAGTTCTGT	Q83MM9	Q83MM9_SHIFL	Aminoacyl-histidine dipeptidase (Peptidase D)	485	33.9 (76)	2.8	-1	NA	NA	NA	NA	NA	NA	NA	NA	NA	NA	NA	NA	NA	NA	NA	NA	1	UU	NA	-4.80793	-3.0713	0.00417253	0.137588	-1.95091
38	6	7	71B15	CONTIG4427	CTACAAGGGAGCATCGAATACATATAAGCCACACAATAACAATGATTGTG	CTACAAGGGAGCATCGAATACATATAAGCCACACAATAACAATGATTGTG	Q9PUS0	Q9PUS0_SALFO	Decoy TNF receptor	302	33.9 (76)	2.9	2	NA	NA	NA	NA	NA	NA	NA	NA	NA	NA	NA	NA	NA	NA	NA	NA	1	UU	NA	-3.36586	-3.07094	0.00417648	0.137588	-1.95167
42	2	15	44J2	CD149430	CCCAACAAAAATAATTCAGAATGTTGAGGCCTTCCTTCGTAAGATTTGTT	CCCAACAAAAATAATTCAGAATGTTGAGGCCTTCCTTCGTAAGATTTGTT	-	-	-	-	-	-	-	NA	NA	NA	NA	NA	NA	NA	NA	NA	NA	NA	NA	NA	NA	NA	NA	1	UU	NA	-3.74542	-3.07083	0.0041777	0.137588	-1.9519
37	23	17	40000	CD131486	AATAATTATTGCCCTTTTTTTCCTGTTCTCTACTTCTGCTTTATTTTCTC	TAATTATTGCCCTTTTTTTCCTGTTCTCTACTTCTGCTTTATTTTCTC	-	-	-	-	-	-	-	NA	NA	NA	NA	NA	NA	NA	NA	NA	NA	NA	NA	NA	NA	NA	NA	1	UU	NA	-3.84576	-3.07039	0.00418249	0.137618	-1.95281
28	7	11	58H6	CF501541	GTAGGACCGTAAACCTGCATCTACTCATGATAGTAAGCAGATAATGTAGT	GTAGGACCGTAAACCTGCATCTACTCATGATAGTAAGCAGATAATGTAGT	Q8T5G5	Q8T5G5_SCHJA	Polyprotein	1091	51.6 (122)	7e-06	-3	NA	NA	NA	NA	NA	NA	NA	NA	NA	NA	NA	NA	NA	NA	NA	NA	1	UU	NA	-4.46494	-3.06963	0.00419085	0.137766	-1.95439
18	24	23	20N8	Contig3445d	no data	NA	-	-	-	-	-	-	-	NA	NA	NA	NA	NA	NA	NA	NA	NA	NA	NA	NA	NA	NA	NA	NA	1	UU	NA	-3.67446	-3.06902	0.00419754	0.137858	-1.95566
27	24	17	40K6	CD132446	CCTACACTAGGACGAAACAACTATCAAGGACTTCTTGGTTTTCAATAGTT	CCTACACTAGGACGAAACAACTATCAAGGACTTCTTGGTTTTCAATAGTT	-	-	-	-	-	-	-	NA	NA	NA	NA	NA	NA	NA	NA	NA	NA	NA	NA	NA	NA	NA	NA	1	UU	NA	-4.9734	-3.06852	0.00420301	0.137909	-1.95669
23	25	10	63G19	CONTIG12337	ATAAAGTTGTGACAGGAAATATAAGACAAGAGATCAGTCGATATCTGGAT	TAAAGTTGTGACAGGAAATATAAGACAAGAGATCAGTCGATATCTGGAT	Q5C0Y5	Q5C0Y5_SCHJA	SJCHGC07192 protein (Fragment)	173	97.8 (242)	5e-19	-2	NA	NA	NA	NA	NA	NA	NA	NA	NA	NA	NA	NA	NA	NA	NA	NA	5e-19	AU	NA	-4.8984	-3.06616	0.00422899	0.138552	-1.96159
18	21	7	73F8	CONTIG5518	GCATCTTCGCTATTGCGAATGGTTTTGAGCTATGTCATTTAAAGTCTAAT	GCATCTTCGCTATTGCGAATGGTTTTGAGCTATGTCATTTAAAGTCTAAT	Q6CKA9	Q6CKA9_KLULA	Similar to sgd|S0004237 Saccharomyces cerevisiae YLR247c	1528	33.9 (76)	1.5	-1	NA	NA	NA	NA	NA	NA	NA	NA	NA	NA	NA	NA	NA	NA	NA	NA	1	UU	NA	-3.83392	-3.06513	0.00424034	0.138552	-1.96371
17	10	13	51M20	CD184604	ATAATCAATGGTTAGTGAATTTGATCGTTACAGTTTGAAATCGTCAGCCA	TAATCAATGGTTAGTGAATTTGATCGTTACAGTTTGAAATCGTCAGCCA	Q5BT13	Q5BT13_SCHJA	SJCHGC03000 protein (Fragment)	112	43.1 (100)	0.003	3	NA	NA	NA	NA	NA	NA	NA	NA	NA	NA	NA	NA	NA	NA	NA	NA	1	UU	NA	-5.20429	-3.06512	0.00424052	0.138552	-1.96375
15	15	20	29K9	CD085828	ATAAGCGTGAGATAGTATGTTGTGTTTGGTTCGATGTGACTTTCTGTCTA	TAAGCGTGAGATAGTATGTTGTGTTTGGTTCGATGTGACTTTCTGTCTA	Q55AW1	Q55AW1_DICDI	Hypothetical protein	647	35.4 (80)	0.81	-3	NA	NA	NA	NA	NA	NA	NA	NA	NA	NA	NA	NA	NA	NA	NA	NA	1	UU	NA	-4.66304	-3.06495	0.00424235	0.138552	-1.96409
39	18	15	46G3	CD158387	CAAGAACACAGGTGGGGACAACCGAATGTATGTTGATACAAAATTACAAA	CAAGAACACAGGTGGGGACAACCGAATGTATGTTGATACAAAATTACAAA	-	-	-	-	-	-	-	NA	NA	NA	NA	NA	NA	NA	NA	NA	NA	NA	NA	NA	NA	NA	NA	1	UU	NA	-3.67044	-3.0647	0.0042451	0.138552	-1.96461
6	27	22	24B11	CD066982	GAAAAGTGTTAAGATAACAGAATGTGTGTATACGTAAGTGGTGTGAGAAG	GAAAAGTGTTAAGATAACAGAATGTGTGTATACGTAAGTGGTGTGAGAAG	Q8IBJ6	Q8IBJ6_PLAF7	Hypothetical protein MAL7P1.142	418	34.3 (77)	1.2	-3	NA	NA	NA	NA	NA	NA	NA	NA	NA	NA	NA	NA	NA	NA	NA	NA	1	UU	NA	-4.21205	-3.06462	0.00424606	0.138552	-1.96478
35	2	4	80K16	CONTIG9184	AACGGATTCTATACTATCTGTGTCCACAATGAAGTCATGAAATGAACCAA	CGGATTCTATACTATCTGTGTCCACAATGAAGTCATGAAATGAACCAA	Q74NL8	Q74NL8_BACC1	Hypothetical protein	574	33.1 (74)	4.7	1	NA	NA	NA	NA	NA	NA	NA	NA	NA	NA	NA	NA	NA	NA	NA	NA	1	UU	NA	-3.835	-3.0634	0.00425954	0.138737	-1.9673
26	27	8	70F18	CONTIG4076	AATAAATTTATCAGTTCTATTTACATGGGAGGCATACCTGTATCTCGGGG	TAAATTTATCAGTTCTATTTACATGGGAGGCATACCTGTATCTCGGGG	Q8IKH9	Q8IKH9_PLAF7	Dynein beta chain, putative	6473	33.9 (76)	3.4	3	NA	NA	NA	NA	NA	NA	NA	NA	NA	NA	NA	NA	NA	NA	NA	NA	1	UU	NA	-3.3478	-3.0634	0.00425956	0.138737	-1.9673
35	5	23	18G4	Contig753	no data	GCAAGGTTGAATTCTAGTTATTACCGGAAAGGCATTGTGCAAATTATA	Contig753	-	UNKNOWN 420	UNKNOWN 420	-	OM0023383-AOP	-	NA	NA	NA	NA	NA	NA	NA	NA	NA	NA	NA	NA	NA	NA	NA	NA	1	UU	NA	-4.26318	-3.06114	0.00428477	0.13943	-1.97199
11	17	11	59O10	CONTIG10536	TGGACCTTATCTTAACTAAGAGAGCGGATGAATCGTTAAAAAGAAACGTA	TGGACCTTATCTTAACTAAGAGAGCGGATGAATCGTTAAAAAGAAACGTA	Q4QQD6	Q4QQD6_SCHMA	Hypothetical protein	117	105 (263)	1e-21	-2	NA	NA	NA	NA	NA	NA	NA	NA	NA	NA	NA	NA	NA	NA	NA	NA	1e-21	AU	NA	-4.42397	-3.06043	0.00429276	0.139562	-1.97347
44	20	21	26D14	CD075935	ATTTTAAGTATTCCGGATCGTATATATGATTACCTTCACCCAAATAACGC	TTTTAAGTATTCCGGATCGTATATATGATTACCTTCACCCAAATAACGC	Q5DGY3	Q5DGY3_SCHJA	SJCHGC02862 protein	340	54.7 (130)	8e-07	-2	Smp_121950	expressed protein	NA	NA	-	1	4	NA	NA	NA	NA	NA	NA	NA	NA	NA	1	UA	NA	3.28318	3.05901	0.00430871	0.139905	-1.97641
45	8	10	61A13	CONTIG11062	CAAGCACTGGTAAGGAATATTCAATAGATATGACTGTTCTGCAAACGTTT	CAAGCACTGGTAAGGAATATTCAATAGATATGACTGTTCTGCAAACGTTT	Q5C295	Q5C295_SCHJA	SJCHGC02649 protein (Fragment)	278	90.1 (222)	3e-17	-1	NA	NA	NA	NA	NA	NA	NA	NA	NA	NA	NA	NA	NA	NA	NA	NA	3e-17	AU	NA	-4.49152	-3.05878	0.00431122	0.139905	-1.97688
6	10	11	58B23	CF499849	CATTTTTAATATCGACCTTTTTATAACCCCCTCCTTCCATTGTGAGAAGG	CATTTTTAATATCGACCTTTTTATAACCCCCTCCTTCCATTGTGAGAAGG	Q8T5G5	Q8T5G5_SCHJA	Polyprotein	1091	50.4 (119)	4e-05	-1	NA	NA	NA	NA	NA	NA	NA	NA	NA	NA	NA	NA	NA	NA	NA	NA	1	UU	NA	-4.38768	-3.05784	0.00432185	0.13997	-1.97883
35	28	8	70K16	CONTIG4261	TGAGGTGCTTTGATGTAAATCGTATCTAAGTTAGTTTTATGACAGATGAG	TGAGGTGCTTTGATGTAAATCGTATCTAAGTTAGTTTTATGACAGATGAG	Q5BXW9	Q5BXW9_SCHJA	SJCHGC05168 protein (Fragment)	234	426 (1095)	e-117	1	NA	NA	NA	NA	NA	NA	NA	NA	NA	NA	NA	NA	NA	NA	NA	NA	1	UU	NA	-4.51683	-3.05761	0.00432437	0.13997	-1.97929
40	17	23	19D15	SMU66332	no data	TGATATACTAGTTCTTCAGGGAGGATCTGACCCGACTTCAAAGTTGGG	SMU66332	-	SCHISTOSOMA MANSONI SR1 NON-LTR RETROTRANSPOSON, INTERNAL FRAGMENT E1, POL PSEUD	SCHISTOSOMA MANSONI SR1 NON-LTR RETROTRANSPOSON, INTERNAL FRAGMENT E1, POL PSEUD	-	OM0023337-AOP	-	NA	NA	NA	NA	NA	NA	NA	NA	NA	NA	NA	NA	NA	NA	NA	NA	1	UU	NA	-3.92079	-3.05732	0.00432771	0.13997	-1.97991
38	1	10	60J15	CONTIG1085	CGAACTACGACGACAATCATCAGAAAGGTGCAAGTACTTTTAAACGATTG	CGAACTACGACGACAATCATCAGAAAGGTGCAAGTACTTTTAAACGATTG	Q4QQE8	Q4QQE8_SCHMA	Endonuclease-reverse transcriptase	992	182 (461)	2e-44	1	NA	NA	NA	NA	NA	NA	NA	NA	NA	NA	NA	NA	NA	NA	NA	NA	2e-44	SU	NA	-4.10159	-3.0572	0.00432902	0.13997	-1.98015
45	18	1	920000000000000	CL903	GGCATAGAGATGATAGATTCTCGACTTTCAGAATTATCCTGTACTTTTTT	GGCATAGAGATGATAGATTCTCGACTTTCAGAATTATCCTGTACTTTTTT	Q9JYW2	Q9JYW2_NEIMB	Hypothetical protein	120	41.6 (96)	0.021	-3	NA	NA	NA	NA	NA	NA	NA	NA	NA	NA	NA	NA	NA	NA	NA	NA	1	UU	NA	-4.93559	-3.05547	0.00434865	0.140465	-1.98374
22	14	14	49B7	CD167332	ATAGTGTTATCACAAGACTTTCAGGTTCCACTTCTTAAACATGAGCAGAA	TAGTGTTATCACAAGACTTTCAGGTTCCACTTCTTAAACATGAGCAGAA	Q371X5	Q371X5_RHOPA	A/G-specific adenine glycosylase MutY	366	31.6 (70)	7.7	2	NA	NA	NA	NA	NA	NA	NA	NA	NA	NA	NA	NA	NA	NA	NA	NA	1	UU	NA	-4.74989	-3.05515	0.00435225	0.140465	-1.98439
31	20	11	59G17	CONTIG10346	TTAATAACCACGATCATTAGTTGGAAACCTTCGACAACATTACCGTAATG	TTAATAACCACGATCATTAGTTGGAAACCTTCGACAACATTACCGTAATG	Q40JR3	Q40JR3_EHRCH	Hypothetical protein	213	32.3 (72)	6.5	-3	NA	NA	NA	NA	NA	NA	NA	NA	NA	NA	NA	NA	NA	NA	NA	NA	1	UU	NA	-3.76738	-3.05466	0.0043578	0.140516	-1.9854
20	10	9	65L8	CONTIG1502	CATTCACATCCACGTTAGTTTGTCGATCGTTATTACATTCATCTTGTTGG	CATTCACATCCACGTTAGTTTGTCGATCGTTATTACATTCATCTTGTTGG	Q8IC15	Q8IC15_PLAF7	Hypothetical protein PF07_0024	2814	48.9 (115)	0.0002	2	Smp_135420	expressed protein	NA	NA	-	1	1	NA	NA	NA	NA	NA	NA	NA	NA	NA	1	UA	NA	-4.96544	-3.05292	0.0043777	0.14103	-1.98902
45	9	19	31M13	CD090668	CGCATTTCTTAAACCAAAGGCATGCAAGAATTCGTAAAGGCCGAAAGGAG	CGCATTTCTTAAACCAAAGGCATGCAAGAATTCGTAAAGGCCGAAAGGAG	Q6IFU3	Q6IFU3_SCHMA	Pol polyprotein (Fragment)	1057	50.4 (119)	2e-05	2	NA	NA	NA	NA	NA	NA	NA	NA	NA	NA	NA	NA	NA	NA	NA	NA	1	UU	NA	-4.77674	-3.05161	0.00439266	0.141261	-1.99173
44	18	6	76H2	CONTIG7129	TACTGTTTGAAACTTTGTAGAAAGCAATTTCCTACAGGTGCAACTCTAAG	TACTGTTTGAAACTTTGTAGAAAGCAATTTCCTACAGGTGCAACTCTAAG	Q7RBQ6	Q7RBQ6_PLAYO	Hypothetical protein	1402	33.9 (76)	2.1	1	NA	NA	NA	NA	NA	NA	NA	NA	NA	NA	NA	NA	NA	NA	NA	NA	1	UU	NA	-4.06053	-3.05159	0.00439286	0.141261	-1.99177
1	15	19	3.2e+25	CD091894	TATATGTGACATAACAATGTGAAGGTTTTAATTCACTCGTAGGTCATTTC	TATATGTGACATAACAATGTGAAGGTTTTAATTCACTCGTAGGTCATTTC	-	-	-	-	-	-	-	NA	NA	NA	NA	NA	NA	NA	NA	NA	NA	NA	NA	NA	NA	NA	NA	1	UU	NA	-5.4803	-3.04958	0.00441596	0.141875	-1.99593
34	2	11	57F16	CF496434	GATCAGAAAGTCTGCATCTGTTAACAAGACTCAGAATAGAATCTCATGAC	GATCAGAAAGTCTGCATCTGTTAACAAGACTCAGAATAGAATCTCATGAC	Q8ED26	Q8ED26_SHEON	Hypothetical protein SO2945	301	33.5 (75)	2	1	NA	NA	NA	NA	NA	NA	NA	NA	NA	NA	NA	NA	NA	NA	NA	NA	1	UU	NA	-4.28698	-3.04884	0.00442446	0.141904	-1.99745
32	12	13	52H5	CD187020	TTCCCGTACAACTAACGTAGTAGGTATTACCGAATCAATACAAACTTATC	TTCCCGTACAACTAACGTAGTAGGTATTACCGAATCAATACAAACTTATC	Q4FLE6	Q4FLE6_PELUB	Integral membrane protein DUF6	294	33.5 (75)	2.2	-1	NA	NA	NA	NA	NA	NA	NA	NA	NA	NA	NA	NA	NA	NA	NA	NA	1	UU	NA	-4.87139	-3.04864	0.00442679	0.141904	-1.99787
37	22	4	83000	SMLA22F09	ACAGGTATAAATTCAAAACTCGCTCCACTTAATTCAGTTTATCCAACCAG	CAGGTATAAATTCAAAACTCGCTCCACTTAATTCAGTTTATCCAACCAG	-	-	-	-	-	-	-	NA	NA	NA	NA	NA	NA	NA	NA	NA	NA	NA	NA	NA	NA	NA	NA	1	UU	NA	-4.28608	-3.04846	0.00442886	0.141904	-1.99824
26	26	17	40B18	CD130791	AAATTGAGTTACTGACAATGTAATTGACATTAGCAGATATCTTCTTGACC	TTGAGTTACTGACAATGTAATTGACATTAGCAGATATCTTCTTGACC	-	-	-	-	-	-	-	NA	NA	NA	NA	NA	NA	NA	NA	NA	NA	NA	NA	NA	NA	NA	NA	1	UU	NA	-4.78023	-3.04778	0.00443671	0.141964	-1.99965
43	14	16	42K2	CD139978	GGGGGCAGAGTGGATACATATGTATGACATTTGTAGAAGTTAATATTTTT	GGGGGCAGAGTGGATACATATGTATGACATTTGTAGAAGTTAATATTTTT	-	-	-	-	-	-	-	NA	NA	NA	NA	NA	NA	NA	NA	NA	NA	NA	NA	NA	NA	NA	NA	1	UU	NA	-4.26103	-3.0476	0.00443875	0.141964	-2.00001
23	26	18	37G7	CD121552	TATAGATCACCAATGATAGTGATTCGTCTACTCACAGAGAACGAGGATAG	TATAGATCACCAATGATAGTGATTCGTCTACTCACAGAGAACGAGGATAG	Q5BSV8	Q5BSV8_SCHJA	SJCHGC03153 protein	67	43.1 (100)	0.002	-1	NA	NA	NA	NA	NA	NA	NA	NA	NA	NA	NA	NA	NA	NA	NA	NA	1	UU	NA	-4.38023	-3.04663	0.00444998	0.142195	-2.00202
40	4	12	54H15	CD194172	CCAGCCCTTACATAAATCGAATGATCTATATGGAGCATATTTATTTGGTG	CCAGCCCTTACATAAATCGAATGATCTATATGGAGCATATTTATTTGGTG	Q4QQE4	Q4QQE4_SCHMA	Endonuclease-reverse transcriptase	910	62.0 (149)	5e-09	1	NA	NA	NA	NA	NA	NA	NA	NA	NA	NA	NA	NA	NA	NA	NA	NA	1	UU	NA	-4.01123	-3.04508	0.004468	0.142563	-2.00523
36	5	11	58D4	CF500238	AATTTTGGACATAGAGTTCAGGGTTAAAGCACTTCATTGCTAGAACCTCT	TTTTGGACATAGAGTTCAGGGTTAAAGCACTTCATTGCTAGAACCTCT	Q8MWP8	Q8MWP8_SCHJA	Polyprotein (Fragment)	75	90.1 (222)	3e-17	2	NA	NA	NA	NA	NA	NA	NA	NA	NA	NA	NA	NA	NA	NA	NA	NA	3e-17	SU	NA	-4.16381	-3.04492	0.00446989	0.142563	-2.00556
30	21	8	69N17	CONTIG3839	TTCAGGGGTTCTGATTTCAAAAGTGTCCAGAAGGATATCAAGAATTATTC	TTCAGGGGTTCTGATTTCAAAAGTGTCCAGAAGGATATCAAGAATTATTC	Q4QQF7	Q4QQF7_SCHMA	Gag-pol polyprotein	627	36.2 (82)	1.1	-2	NA	NA	NA	NA	NA	NA	NA	NA	NA	NA	NA	NA	NA	NA	NA	NA	1	UU	NA	-4.13065	-3.0446	0.00447358	0.142563	-2.00622
13	18	5	79I9	CONTIG8623	CTGAAGGTTACATCAATCTCCTCACGATTATTGATACGCTTTACTAATGG	CTGAAGGTTACATCAATCTCCTCACGATTATTGATACGCTTTACTAATGG	-	-	-	-	-	-	-	NA	NA	NA	NA	NA	NA	NA	NA	NA	NA	NA	NA	NA	NA	NA	NA	1	UU	NA	-4.76163	-3.04388	0.004482	0.142571	-2.00771
35	6	15	44K16	CD150046	CACATGACGTCAGGAATTGGGAGTAGACATGAAAAAATTAATAGCGACTG	CACATGACGTCAGGAATTGGGAGTAGACATGAAAAAATTAATAGCGACTG	Q5C264	Q5C264_SCHJA	SJCHGC06886 protein (Fragment)	184	38.5 (88)	0.062	1	NA	NA	NA	NA	NA	NA	NA	NA	NA	NA	NA	NA	NA	NA	NA	NA	1	UU	NA	-4.13122	-3.04366	0.00448453	0.142571	-2.00816
16	11	22	22D9	CD061103	TTTTTCCCCTTATGATTTGCTTATACTTGGCTGCTTACGGAATATATATT	TTTTTCCCCTTATGATTTGCTTATACTTGGCTGCTTACGGAATATATATT	-	-	-	-	-	-	-	NA	NA	NA	NA	NA	NA	NA	NA	NA	NA	NA	NA	NA	NA	NA	NA	1	UU	NA	-3.31791	-3.04354	0.00448591	0.142571	-2.0084
16	11	11	58H21	CF501853	TCGCCGTGTAACACAATGTCTCTTCTTATGCTTAAAATTAATGCTTGCTA	TCGCCGTGTAACACAATGTCTCTTCTTATGCTTAAAATTAATGCTTGCTA	Q8T5G5	Q8T5G5_SCHJA	Polyprotein	1091	134 (337)	1e-30	2	NA	NA	NA	NA	NA	NA	NA	NA	NA	NA	NA	NA	NA	NA	NA	NA	1e-30	SU	NA	-4.37321	-3.04242	0.00449905	0.142737	-2.01072
31	21	19	33K5	CD095759	TGAATTATGCAACACCTACGAGTAGACGGATTACAGACTTAACGTAATTG	TGAATTATGCAACACCTACGAGTAGACGGATTACAGACTTAACGTAATTG	Q6IFT8	Q6IFT8_SCHMA	Pol polyprotein	1166	33.1 (74)	3.7	2	NA	NA	NA	NA	NA	NA	NA	NA	NA	NA	NA	NA	NA	NA	NA	NA	1	UU	NA	-4.75486	-3.04241	0.00449919	0.142737	-2.01074
38	9	25	11N15	Contig4710	no data	TTTCCAGTGGTGATCCGAATAGTATCTTAATGGGTCTTATCATGATGAA	Contig4710	-	UNKNOWN 2627	UNKNOWN 2627	hypothetical	OM0023331-AOP	-	Smp_041460	tetraspanin D76 , putative	272	NA	+	1	4	PF00335	Tetraspannin	IPR000301	CD9/CD37/CD63 antigen	Cellular Component: integral to membrane (GO:0016021)	NA	NA	NA	NA	1	US	NA	-4.02114	-3.04205	0.00450334	0.142741	-2.01148
6	15	13	52B23	CD185678	CTTAGCTACTGAGTCCTAATAGCCACTAAGAGACTGATCAATTACAGTCC	CTTAGCTACTGAGTCCTAATAGCCACTAAGAGACTGATCAATTACAGTCC	P05401	IBMP_CERV	Inclusion body matrix protein (Viroplasmin)	496	31.6 (70)	7.6	-3	NA	NA	NA	NA	NA	NA	NA	NA	NA	NA	NA	NA	NA	NA	NA	NA	1	UU	NA	-4.0086	-3.04075	0.0045186	0.143097	-2.01416
30	28	5	80B17	CONTIG8907	TTCAATAAATGATTCATAACGTTTCGGAGCTTTGACTGGAAACCAAGAAA	TTCAATAAATGATTCATAACGTTTCGGAGCTTTGACTGGAAACCAAGAAA	Q4QQE6	Q4QQE6_SCHMA	Endonuclease-reverse transcriptase	831	701 (1808)	0	1	NA	NA	NA	NA	NA	NA	NA	NA	NA	NA	NA	NA	NA	NA	NA	NA	0	SU	NA	-4.35198	-3.03983	0.00452948	0.143215	-2.01607
5	25	14	50I11	CD178991	TCCTAACTTATCAGGCAAACCTTTTTGATGAGTATCGACAAGGAAGAATC	TCCTAACTTATCAGGCAAACCTTTTTGATGAGTATCGACAAGGAAGAATC	Q4QQE8	Q4QQE8_SCHMA	Endonuclease-reverse transcriptase	992	37.7 (86)	0.19	2	NA	NA	NA	NA	NA	NA	NA	NA	NA	NA	NA	NA	NA	NA	NA	NA	1	UU	NA	-4.58421	-3.03975	0.0045304	0.143215	-2.01623
9	7	19	3.1e+23	CD089680	ATTGTAGGAAAATCAGATGGTGAATTGGCTATGCAATATTTCCCTAAGAT	TTGTAGGAAAATCAGATGGTGAATTGGCTATGCAATATTTCCCTAAGAT	Q6F291	Q6F291_MESFL	Sn-glycerol-3-phosphate ABC transporter permease component	441	33.1 (74)	2.6	-3	NA	NA	NA	NA	NA	NA	NA	NA	NA	NA	NA	NA	NA	NA	NA	NA	1	UU	NA	-4.39372	-3.03904	0.00453879	0.143228	-2.0177
1	19	19	33000000000000	CD094071	CAATGAAATAAAATACATCACCGAGCATAATAGGTAAAAGTACAAGTTGA	CAATGAAATAAAATACATCACCGAGCATAATAGGTAAAAGTACAAGTTGA	Q7RI14	Q7RI14_PLAYO	Hypothetical protein (Fragment)	1895	36.2 (82)	0.31	-2	NA	NA	NA	NA	NA	NA	NA	NA	NA	NA	NA	NA	NA	NA	NA	NA	1	UU	NA	-4.20339	-3.03849	0.00454529	0.143228	-2.01883
45	28	18	37M1	CD122866	AATGGCTGAACTGAATGGCATGTTATTTCTGCTTATTTTAAGGACACAGT	TGGCTGAACTGAATGGCATGTTATTTCTGCTTATTTTAAGGACACAGT	Q30KW9	Q30KW9_SCHMA	Reverse transcriptase SR3-right (Fragment)	271	32.3 (72)	5.1	-1	NA	NA	NA	NA	NA	NA	NA	NA	NA	NA	NA	NA	NA	NA	NA	NA	1	UU	NA	-4.51158	-3.03838	0.00454664	0.143228	-2.01907
44	12	21	25D14	CD071613	ACTTGGTCAAAATTAACCGCAATGATGCAAATATATGCATTCACACCTTA	CTTGGTCAAAATTAACCGCAATGATGCAAATATATGCATTCACACCTTA	Q8T5G5	Q8T5G5_SCHJA	Polyprotein	1091	34.3 (77)	1.2	-3	NA	NA	NA	NA	NA	NA	NA	NA	NA	NA	NA	NA	NA	NA	NA	NA	1	UU	NA	-3.95147	-3.03835	0.00454699	0.143228	-2.01913
26	8	10	61B18	CONTIG11090	ACCAAAGGGTTACAAAAAACCAATCGATTTCTCCTAATATTATCGCTCTG	CCAAAGGGTTACAAAAAACCAATCGATTTCTCCTAATATTATCGCTCTG	Q5C3A3	Q5C3A3_SCHJA	SJCHGC09318 protein (Fragment)	513	100 (248)	2e-20	3	NA	NA	NA	NA	NA	NA	NA	NA	NA	NA	NA	NA	NA	NA	NA	NA	2e-20	SU	NA	-3.7008	-3.0375	0.00455698	0.143398	-2.02087
34	25	14	50J4	CD178936	CAAATGATAGTTAGATATAAGGCAGATCATTGTGCCTGTAAAAGATCGCG	CAAATGATAGTTAGATATAAGGCAGATCATTGTGCCTGTAAAAGATCGCG	-	-	-	-	-	-	-	NA	NA	NA	NA	NA	NA	NA	NA	NA	NA	NA	NA	NA	NA	NA	NA	1	UU	NA	-4.22698	-3.0369	0.00456417	0.143398	-2.02212
27	5	6	74G18	CONTIG6132	AATTATTGAACATTAAAGACCAATCGTACACAGTTCTCGTCGTCAAGAAA	TTATTGAACATTAAAGACCAATCGTACACAGTTCTCGTCGTCAAGAAA	-	-	-	-	-	-	-	NA	NA	NA	NA	NA	NA	NA	NA	NA	NA	NA	NA	NA	NA	NA	NA	1	UU	NA	-3.54549	-3.03687	0.00456453	0.143398	-2.02219
23	21	12	56G19	CD201331	CCCTTCAGTAGTGCAAATCCATTATCCCTATCTTACTTACTTACTAACGC	CCCTTCAGTAGTGCAAATCCATTATCCCTATCTTACTTACTTACTAACGC	Q4QQE8	Q4QQE8_SCHMA	Endonuclease-reverse transcriptase	992	80.1 (196)	3e-14	-3	NA	NA	NA	NA	NA	NA	NA	NA	NA	NA	NA	NA	NA	NA	NA	NA	3e-14	AU	NA	-3.81084	-3.03526	0.00458367	0.143831	-2.02551
28	9	5	78H6	CONTIG8103	ATGGTCTTCTGTGAAAACAGTTAGCGATGTAGAGGATATAGCCAAGATAA	TGGTCTTCTGTGAAAACAGTTAGCGATGTAGAGGATATAGCCAAGATAA	Q5DCL3	Q5DCL3_SCHJA	SJCHGC04417 protein	346	40.4 (93)	0.034	-3	NA	NA	NA	NA	NA	NA	NA	NA	NA	NA	NA	NA	NA	NA	NA	NA	1	UU	NA	3.33869	3.03498	0.00458694	0.143831	-2.02607
34	28	20	30J16	CD087776	CTTGAACACATGTGAACAATAACACAATAACCGAGTCGGGATCAATCTTA	CTTGAACACATGTGAACAATAACACAATAACCGAGTCGGGATCAATCTTA	-	-	-	-	-	-	-	NA	NA	NA	NA	NA	NA	NA	NA	NA	NA	NA	NA	NA	NA	NA	NA	1	UU	NA	-3.11345	-3.03469	0.00459048	0.143831	-2.02668
31	5	1	91C5	CL433	TGATTATTAGTTCATGCAAACAACACCAACAGACAAGTCATATGCATTCA	TGATTATTAGTTCATGCAAACAACACCAACAGACAAGTCATATGCATTCA	Q4PC37	Q4PC37_USTMA	Hypothetical protein	1127	33.1 (74)	9.1	-2	NA	NA	NA	NA	NA	NA	NA	NA	NA	NA	NA	NA	NA	NA	NA	NA	1	UU	NA	-3.84331	-3.03406	0.00459799	0.143923	-2.02798
26	28	20	30J18	CD087781	TCAAAGTTGTCCAGTTAATAAAAAGTTGAGGAAGACCTAAAATGGTAGCC	TCAAAGTTGTCCAGTTAATAAAAAGTTGAGGAAGACCTAAAATGGTAGCC	-	-	-	-	-	-	-	NA	NA	NA	NA	NA	NA	NA	NA	NA	NA	NA	NA	NA	NA	NA	NA	1	UU	NA	-3.79073	-3.03376	0.00460153	0.143923	-2.02859
10	15	17	39F10	CD128222	GTGAATTGTCTAGTCAACACCAGGTCTTATTGGGACATCTGTTTTATGTA	GTGAATTGTCTAGTCAACACCAGGTCTTATTGGGACATCTGTTTTATGTA	Q4SXU0	Q4SXU0_TETNG	Chromosome undetermined SCAF12330, whole genome shotgun sequence	700	40.0 (92)	0.021	-1	NA	NA	NA	NA	NA	NA	NA	NA	NA	NA	NA	NA	NA	NA	NA	NA	1	UU	NA	-4.06765	-3.03305	0.00461003	0.144061	-2.03005
13	25	12	57000000000	CF496136	CGCTCTATCAAAGTGAGAAGAAATCGGTGTGAGAAACGATGTCTTTTTCT	CGCTCTATCAAAGTGAGAAGAAATCGGTGTGAGAAACGATGTCTTTTTCT	O76213	O76213_SCHMA	Reverse transcriptase (Fragment)	321	172 (436)	6e-42	3	NA	NA	NA	NA	NA	NA	NA	NA	NA	NA	NA	NA	NA	NA	NA	NA	6e-42	SU	NA	-4.10396	-3.03179	0.00462522	0.144347	-2.03266
41	19	9	66M2	CONTIG2199	ACTGCATCACGAGGCAAACACTAACTTAGAATCTTGGAGATCTTTTTTAG	CTGCATCACGAGGCAAACACTAACTTAGAATCTTGGAGATCTTTTTTAG	Q5DG25	Q5DG25_SCHJA	SJCHGC09133 protein	163	225 (573)	1e-57	2	NA	NA	NA	NA	NA	NA	NA	NA	NA	NA	NA	NA	NA	NA	NA	NA	1e-57	SU	NA	-3.54425	-3.03161	0.00462731	0.144347	-2.03302
35	20	14	49G16	CD169069	ATTAGTTGCCACTACCTTTAGTTCGTTAACTTTTTGTGTGATGATCATGT	TTAGTTGCCACTACCTTTAGTTCGTTAACTTTTTGTGTGATGATCATGT	Q7M9H0	Q7M9H0_WOLSU	COENZYME F390 SYNTHETASE (FTSA-3)	428	33.5 (75)	2.4	3	NA	NA	NA	NA	NA	NA	NA	NA	NA	NA	NA	NA	NA	NA	NA	NA	1	UU	NA	-3.75364	-3.03106	0.00463401	0.144429	-2.03417
37	25	11	60I3	CONTIG10835	TTCATACAAATCAATGATAACTACTACTGGAAAACTTTCACTTGCTTCAG	TTCATACAAATCAATGATAACTACTACTGGAAAACTTTCACTTGCTTCAG	Q7XSI2	Q7XSI2_ORYSA	OSJNBa0073L13.5 protein	801	32.0 (71)	5.9	-3	NA	NA	NA	NA	NA	NA	NA	NA	NA	NA	NA	NA	NA	NA	NA	NA	1	UU	NA	-3.94717	-3.03047	0.00464107	0.144478	-2.03538
6	11	16	41N23	CD136653	CATAGATAACACTATAAACCAGGCCCTTCTAAGTAGACGCACATTTAGTA	CATAGATAACACTATAAACCAGGCCCTTCTAAGTAGACGCACATTTAGTA	-	-	-	-	-	-	-	NA	NA	NA	NA	NA	NA	NA	NA	NA	NA	NA	NA	NA	NA	NA	NA	1	UU	NA	-3.68742	-3.03025	0.00464374	0.144478	-2.03583
11	28	9	67O10	CONTIG2887	ATAGCTGACTTATATGGTTTGAGTAGATTACGACAAGCCGCTTTGGATTC	TAGCTGACTTATATGGTTTGAGTAGATTACGACAAGCCGCTTTGGATTC	Q5DG89	Q5DG89_SCHJA	SJCHGC09428 protein	376	294 (753)	3e-78	1	Smp_175960	speckle-type poz protein, putative	NA	NA	+	1	2	NA	NA	NA	NA	NA	NA	NA	NA	NA	3e-78	SS	NA	2.74719	3.02966	0.0046508	0.144571	-2.03704
43	13	13	52K2	CD187471	AACTCTAAAACAACTGGACACTTGGAAAATGCATATACAAATGGCTACTT	CTCTAAAACAACTGGACACTTGGAAAATGCATATACAAATGGCTACTT	Q54I69	Q54I69_DICDI	Hypothetical protein	906	40.8 (94)	0.012	1	Smp_075360	hypothetical protein	NA	NA	+	1	69	NA	NA	NA	NA	NA	NA	NA	NA	NA	1	US	NA	-3.61928	-3.02919	0.00465657	0.144623	-2.03802
34	24	8	70J4	CONTIG4173	ATTCCACACTTTAATTTCCTTCGATCCCATTCGTGTTTATGGAAATGTTT	TTCCACACTTTAATTTCCTTCGATCCCATTCGTGTTTATGGAAATGTTT	-	-	-	-	-	-	-	NA	NA	NA	NA	NA	NA	NA	NA	NA	NA	NA	NA	NA	NA	NA	NA	1	UU	NA	-3.4542	-3.02822	0.00466832	0.144642	-2.04002
42	7	11	58F2	CF500978	GGCTGTTAGTGAGACTCGGGAAAATATGGAATTATTATCAGAGCTCATTG	GGCTGTTAGTGAGACTCGGGAAAATATGGAATTATTATCAGAGCTCATTG	Q8T5G5	Q8T5G5_SCHJA	Polyprotein	1091	45.1 (105)	0.001	3	NA	NA	NA	NA	NA	NA	NA	NA	NA	NA	NA	NA	NA	NA	NA	NA	1	UU	NA	-3.84097	-3.0282	0.00466852	0.144642	-2.04006
14	17	8	69N9	CONTIG3829	TTAAGTTCATTAATCACAGAGTAAATAGGGACTCGATTGTTCACTTTTGT	TTAAGTTCATTAATCACAGAGTAAATAGGGACTCGATTGTTCACTTTTGT	-	-	-	-	-	-	-	NA	NA	NA	NA	NA	NA	NA	NA	NA	NA	NA	NA	NA	NA	NA	NA	1	UU	NA	-3.51791	-3.02812	0.00466944	0.144642	-2.04021
33	24	26	10I4	Contig4161	no data	GATCGAAAAAATTCACAATCCGTATGGTTTCGTGCACAAAAACATATTG	Contig4161	-	SIMILAR TO TNF-INDUCED PROTEIN (MDC-3.13 ISOFORM 2) 2E-11	SIMILAR TO TNF-INDUCED PROTEIN (MDC-3.13 ISOFORM 2) 2E-11	-	OM0023403-AOP	-	Smp_124980	tumor necrosis factor induced protein, putative	NA	NA	+	1	1	NA	NA	NA	NA	NA	NA	NA	NA	NA	1	US	NA	3.45414	3.02652	0.00468893	0.145119	-2.04351
42	13	7	72N2	CONTIG5305	GGAATAGTCAAGATTGGAACAATTGATTGATAGTTTGCAACTTAACTGTT	GGAATAGTCAAGATTGGAACAATTGATTGATAGTTTGCAACTTAACTGTT	Q5XVN0	Q5XVN0_SCHMA	Hypothetical transposase (Fragment)	125	47.4 (111)	0.0001	-2	NA	NA	NA	NA	NA	NA	NA	NA	NA	NA	NA	NA	NA	NA	NA	NA	1	UU	NA	-3.62222	-3.02583	0.00469735	0.145176	-2.04494
31	20	12	56C17	CD200500	TCATTTTACCCTATCACTATTAGATCACATTTTGCATGTGAACACATCTT	TCATTTTACCCTATCACTATTAGATCACATTTTGCATGTGAACACATCTT	Q5FYG4	Q5FYG4_HOMCO	NADH dehydrogenase subunit 5	559	32.7 (73)	3.4	1	NA	NA	NA	NA	NA	NA	NA	NA	NA	NA	NA	NA	NA	NA	NA	NA	1	UU	NA	-3.42607	-3.02569	0.00469905	0.145176	-2.04523
38	5	6	74F15	CONTIG6066	AGCTAGAATCGTTAATATGCTTTTTGAACTGGCTTGAGAAGATTCGTTTT	GCTAGAATCGTTAATATGCTTTTTGAACTGGCTTGAGAAGATTCGTTTT	Q49ZU3	Q49ZU3_STAS1	Putative glycosyl glycerophosphate transferase involved in teichoic acid biosynt	562	33.1 (74)	6.8	-2	NA	NA	NA	NA	NA	NA	NA	NA	NA	NA	NA	NA	NA	NA	NA	NA	1	UU	NA	-3.67271	-3.02536	0.00470304	0.145176	-2.0459
21	8	14	48I7	CD166280	AAGATGAATATATCCGAATGGGATGTGATTGAGTTGGAGAGTATGATGGA	GATGAATATATCCGAATGGGATGTGATTGAGTTGGAGAGTATGATGGA	Q7JN85	Q7JN85_CAEEL	Twitchin	6048	60.1 (144)	2e-08	1	NA	NA	NA	NA	NA	NA	NA	NA	NA	NA	NA	NA	NA	NA	NA	NA	1	UU	NA	-5.55157	-3.02338	0.00472727	0.145763	-2.04997
6	23	23	20J11	Contig5199d	no data	NA	-	-	-	-	-	-	-	NA	NA	NA	NA	NA	NA	NA	NA	NA	NA	NA	NA	NA	NA	NA	NA	1	UU	NA	-3.8477	-3.02314	0.00473031	0.145763	-2.05048
35	4	11	57O16	CF499105	GAACCTGAGAAACTTTGCTTATTCGTCGACATTAGACACACTATCTCTCA	GAACCTGAGAAACTTTGCTTATTCGTCGACATTAGACACACTATCTCTCA	Q5DBA5	Q5DBA5_SCHJA	SJCHGC09144 protein	240	35.4 (80)	0.74	3	NA	NA	NA	NA	NA	NA	NA	NA	NA	NA	NA	NA	NA	NA	NA	NA	1	UU	NA	-3.69058	-3.02153	0.00475014	0.146193	-2.0538
37	27	8	7e+16	CONTIG4037	TAACGAGGAATAGATTAACCTTCTGGTCATCGTTTAACTAGTTACATAAG	TAACGAGGAATAGATTAACCTTCTGGTCATCGTTTAACTAGTTACATAAG	-	-	-	-	-	-	-	NA	NA	NA	NA	NA	NA	NA	NA	NA	NA	NA	NA	NA	NA	NA	NA	1	UU	NA	-3.81032	-3.02118	0.00475441	0.146193	-2.05451
35	25	12	57G4	CF496627	AAAAAGTAAGATAACATTAGAGAAAACAAGGGCATGATCAGGGTCCAAAC	GTAAGATAACATTAGAGAAAACAAGGGCATGATCAGGGTCCAAAC	O76213	O76213_SCHMA	Reverse transcriptase (Fragment)	321	126 (316)	3e-28	3	NA	NA	NA	NA	NA	NA	NA	NA	NA	NA	NA	NA	NA	NA	NA	NA	3e-28	SU	NA	-4.41312	-3.021	0.00475662	0.146193	-2.05488
42	8	10	61B14	CONTIG11087	TGCAACTGTGCTCAGAAATCGTCTAGATTTAGCAAGCACTAATTTTAAGC	TGCAACTGTGCTCAGAAATCGTCTAGATTTAGCAAGCACTAATTTTAAGC	Q8T5G5	Q8T5G5_SCHJA	Polyprotein	1091	56.2 (134)	3e-07	-2	NA	NA	NA	NA	NA	NA	NA	NA	NA	NA	NA	NA	NA	NA	NA	NA	1	UU	NA	-4.22324	-3.01956	0.00477445	0.146614	-2.05785
38	25	3	86J15	SMLA6F11	GTAGGTCGCTAGAGGTAGTTAACAGGAAATCCTGAACCTAGAATTTTTGT	GTAGGTCGCTAGAGGTAGTTAACAGGAAATCCTGAACCTAGAATTTTTGT	-	-	-	-	-	-	-	NA	NA	NA	NA	NA	NA	NA	NA	NA	NA	NA	NA	NA	NA	NA	NA	1	UU	NA	-3.82381	-3.01842	0.00478858	0.14692	-2.06019
26	25	15	46N18	CD159959	CCATCTGTATGCTACGCGGAGCTAATATGGAAGTTATTATTAATCATGTG	CCATCTGTATGCTACGCGGAGCTAATATGGAAGTTATTATTAATCATGTG	Q83CB8	Q83CB8_COXBU	Hypothetical protein	485	35.0 (79)	0.69	-3	NA	NA	NA	NA	NA	NA	NA	NA	NA	NA	NA	NA	NA	NA	NA	NA	1	UU	NA	-3.02025	-3.01757	0.00479914	0.146952	-2.06194
10	13	1	92B10	CL763	GAGGCTAGTTTAGATGTTATAATGGTCAGATTGATTTCTCTGTGATTGTC	GAGGCTAGTTTAGATGTTATAATGGTCAGATTGATTTCTCTGTGATTGTC	Q8T5G5	Q8T5G5_SCHJA	Polyprotein	1091	74.3 (181)	1e-12	-3	NA	NA	NA	NA	NA	NA	NA	NA	NA	NA	NA	NA	NA	NA	NA	NA	1e-12	AU	NA	-3.88735	-3.01755	0.00479933	0.146952	-2.06197
32	15	20	29L5	CD085967	ATGGCTACTCAGGATAAATATGACTGTCCTACATATAAGTCTCACTTCGA	TGGCTACTCAGGATAAATATGACTGTCCTACATATAAGTCTCACTTCGA	Q3PT73	Q3PT73_NITHA	Alpha amylase, catalytic region	657	35.8 (81)	0.71	1	NA	NA	NA	NA	NA	NA	NA	NA	NA	NA	NA	NA	NA	NA	NA	NA	1	UU	NA	-4.37756	-3.01734	0.00480206	0.146952	-2.06242
6	6	24	14N23	Contig5791	no data	CTTTTGACTTGAAGGTCTAATCTATAAGGTAGTGGAGCAACATCAGGAGA	Contig5791	-	UNKNOWN 3430	UNKNOWN 3430	-	OM0023351-AOP	-	NA	NA	NA	NA	NA	NA	NA	NA	NA	NA	NA	NA	NA	NA	NA	NA	1	UU	NA	-3.91122	-3.01613	0.00481715	0.147039	-2.06491
48	1	10	60L13	CONTIG10898	GCATCAGGGCTTCCAGATACACGAAGTGTGGATCGAGTTGGTTCTTTATT	GCATCAGGGCTTCCAGATACACGAAGTGTGGATCGAGTTGGTTCTTTATT	Q5C3C1	Q5C3C1_SCHJA	SJCHGC04023 protein (Fragment)	353	86.3 (212)	5e-16	3	NA	NA	NA	NA	NA	NA	NA	NA	NA	NA	NA	NA	NA	NA	NA	NA	5e-16	SU	NA	-3.94469	-3.01587	0.00482031	0.147039	-2.06543
14	24	24	17B9	Contig6904	no data	CCTACTGTGGGAGAGGATCAATCAACTTACAGATGAAAAAGAAATTAAGA	Contig6904	-	UNKNOWN 4319	UNKNOWN 4319	-	OM0023380-AOP	-	NA	NA	NA	NA	NA	NA	NA	NA	NA	NA	NA	NA	NA	NA	NA	NA	1	UU	NA	-4.25104	-3.01587	0.00482031	0.147039	-2.06543
6	26	12	57J11	CF497404	CACTGAAGTATATGTTCCAAGATAGTGACACCAATTGAATTATCGTCCCT	CACTGAAGTATATGTTCCAAGATAGTGACACCAATTGAATTATCGTCCCT	Q5BSG6	Q5BSG6_SCHJA	SJCHGC04354 protein (Fragment)	66	49.7 (117)	3e-05	2	NA	NA	NA	NA	NA	NA	NA	NA	NA	NA	NA	NA	NA	NA	NA	NA	1	UU	NA	-4.22569	-3.01566	0.004823	0.147039	-2.06587
19	25	20	30O8	CD088428	ACCTTACAGACACTGATTGCTAACTGAATAAGTGTTAGCTTGTATATCTG	CCTTACAGACACTGATTGCTAACTGAATAAGTGTTAGCTTGTATATCTG	-	-	-	-	-	-	-	NA	NA	NA	NA	NA	NA	NA	NA	NA	NA	NA	NA	NA	NA	NA	NA	1	UU	NA	-3.71836	-3.01531	0.00482735	0.147039	-2.06659
38	4	17	37N15	CD123229	AGGCTTGGGACCTGTTGCTTAGAGCTACTTCCAATTCGTTGAGTTTATCA	GGCTTGGGACCTGTTGCTTAGAGCTACTTCCAATTCGTTGAGTTTATCA	Q4QQE8	Q4QQE8_SCHMA	Endonuclease-reverse transcriptase	992	41.2 (95)	0.01	-2	NA	NA	NA	NA	NA	NA	NA	NA	NA	NA	NA	NA	NA	NA	NA	NA	1	UU	NA	-3.38399	-3.01484	0.00483319	0.147039	-2.06755
36	11	25	12H4	Contig4939	no data	GGGTGGTAACTTTCTGACTAAGGAATTGACTGTTTTTTTTGGAAAG	Contig4939	-	SIMILAR TO POLYPROTEIN (2E-07)	SIMILAR TO POLYPROTEIN (2E-07)	-	OM0023363-AOP	-	NA	NA	NA	NA	NA	NA	NA	NA	NA	NA	NA	NA	NA	NA	NA	NA	1	UU	NA	-3.82338	-3.01478	0.00483395	0.147039	-2.06767
22	4	10	61B7	CONTIG11081	AGAGGCTGTAATCGACTTTGGAAAAGTCCTTAGGAAAAGACCTGACCATC	GAGGCTGTAATCGACTTTGGAAAAGTCCTTAGGAAAAGACCTGACCATC	Q4QQE8	Q4QQE8_SCHMA	Endonuclease-reverse transcriptase	992	249 (636)	3e-65	2	NA	NA	NA	NA	NA	NA	NA	NA	NA	NA	NA	NA	NA	NA	NA	NA	3e-65	SU	NA	-4.05917	-3.01178	0.00487174	0.147975	-2.07385
30	14	1	92F5	CL894	GCTATTTTGTGGCTTTCCCTAGGGTGTTTCTATCATTATATAGATAAGCT	GCTATTTTGTGGCTTTCCCTAGGGTGTTTCTATCATTATATAGATAAGCT	-	-	-	-	-	-	-	NA	NA	NA	NA	NA	NA	NA	NA	NA	NA	NA	NA	NA	NA	NA	NA	1	UU	NA	-3.41523	-3.01149	0.00487542	0.147975	-2.07444
22	4	6	74B19	CONTIG5944	CCATATGATAGGCGAAAGAAATAACGCTATCAAATAACTCAAGCAGCAAA	CCATATGATAGGCGAAAGAAATAACGCTATCAAATAACTCAAGCAGCAAA	Q5Z6N3	Q5Z6N3_ORYSA	Putative fw2.2	135	49.3 (116)	8e-05	1	Smp_080360	hypothetical protein	NA	NA	-	1	3	NA	NA	NA	NA	NA	NA	NA	NA	NA	1	UA	NA	-3.57038	-3.01134	0.00487724	0.147975	-2.07474
19	20	11	59G20	CONTIG10318	CTCCCTATGTATGTGTGACCGCACACACACTTAATTAAATTGGTAAATAC	CTCCCTATGTATGTGTGACCGCACACACACTTAATTAAATTGGTAAATAC	Q8VIC0	Q8VIC0_MOUSE	Vomeronasal receptor 1 E7 (Vomeronasal receptor 1 E1) (Vomeronasal receptor V1RE	307	31.6 (70)	9.4	1	NA	NA	NA	NA	NA	NA	NA	NA	NA	NA	NA	NA	NA	NA	NA	NA	1	UU	NA	-3.81387	-3.01049	0.0048881	0.148178	-2.07651
22	23	22	23B19	CD064012	AAAAGTGTACCTTCAGTTAGGAGGGAACTGGTAATTCATTTGTTGATGAA	GTGTACCTTCAGTTAGGAGGGAACTGGTAATTCATTTGTTGATGAA	-	-	-	-	-	-	-	NA	NA	NA	NA	NA	NA	NA	NA	NA	NA	NA	NA	NA	NA	NA	NA	1	UU	NA	-3.99328	-3.01005	0.00489358	0.148217	-2.07739
35	5	13	51K4	CD183604	ACCGGACAACAAAGTATCATACAGAGACATCTTTACAGATGATATCCGAT	CCGGACAACAAAGTATCATACAGAGACATCTTTACAGATGATATCCGAT	-	-	-	-	-	-	-	NA	NA	NA	NA	NA	NA	NA	NA	NA	NA	NA	NA	NA	NA	NA	NA	1	UU	NA	-4.12233	-3.00792	0.00492064	0.148865	-2.08176
22	1	12	54J7	CD194556	GGCCCTAACAATACAACTTTCATCTACCTACCTATATGACTCAGTTCAAC	GGCCCTAACAATACAACTTTCATCTACCTACCTATATGACTCAGTTCAAC	Q2YWK5	Q2YWK5_STAAU	Probable membrane protein	89	32.7 (73)	3.4	2	NA	NA	NA	NA	NA	NA	NA	NA	NA	NA	NA	NA	NA	NA	NA	NA	1	UU	NA	-4.29352	-3.00771	0.00492337	0.148865	-2.0822
19	25	11	60K8	CONTIG10917	CACGAAAACTTTTTAATGGTCCTTAGTGGCTTGTCACGAAGATATATTGC	CACGAAAACTTTTTAATGGTCCTTAGTGGCTTGTCACGAAGATATATTGC	Q5BTL3	Q5BTL3_SCHJA	Reverse transcriptase	60	50.1 (118)	9e-05	-2	NA	NA	NA	NA	NA	NA	NA	NA	NA	NA	NA	NA	NA	NA	NA	NA	1	UU	NA	-4.20869	-3.00616	0.00494315	0.148999	-2.08538
22	20	25	13F7	Contig5389	no data	TCATTGTTTCTTCCAGTAGGAGTATGATAATTTTGGTGTATCCAACTACT	Contig5389	-	UNKNOWN 3170	UNKNOWN 3170	similar to Plasmodium falciparum (isolate 3D7). Hypothetical protein [Dictyostel	OM0023382-AOP	-	NA	NA	NA	NA	NA	NA	NA	NA	NA	NA	NA	NA	NA	NA	NA	NA	1	UU	NA	-3.78536	-3.00567	0.00494948	0.148999	-2.0864
46	27	8	70F13	CONTIG4036	AGCGATAATCTCCTGAAAAGATATCTTCTGACTCCCATTTTTAAATCAAC	GCGATAATCTCCTGAAAAGATATCTTCTGACTCCCATTTTTAAATCAAC	Q6FT26	Q6FT26_CANGA	Similar to sp|P38844 Saccharomyces cerevisiae YHR143w	294	33.1 (74)	2.6	1	NA	NA	NA	NA	NA	NA	NA	NA	NA	NA	NA	NA	NA	NA	NA	NA	1	UU	NA	-3.86122	-3.00563	0.00494999	0.148999	-2.08648
26	20	11	59F18	CONTIG10257	GACGTTTGTATCGAAGATTCTGACTTTAATGTTGGTTGACAGTTGTTTTG	GACGTTTGTATCGAAGATTCTGACTTTAATGTTGGTTGACAGTTGTTTTG	Q4QQE8	Q4QQE8_SCHMA	Endonuclease-reverse transcriptase	992	194 (494)	2e-48	-2	NA	NA	NA	NA	NA	NA	NA	NA	NA	NA	NA	NA	NA	NA	NA	NA	2e-48	AU	NA	-3.91701	-3.00561	0.00495028	0.148999	-2.08653
40	9	26	8P3	Contig3673	no data	TACGATCTTTGGCAAACTAAAGAGCAAACATTTCTCAGTTATATCGATAG	Contig3673	-	UNKNOWN 2333	UNKNOWN 2333	-	OM0023368-AOP	-	NA	NA	NA	NA	NA	NA	NA	NA	NA	NA	NA	NA	NA	NA	NA	NA	1	UU	NA	-4.85476	-3.0056	0.00495035	0.148999	-2.08654
36	14	23	19H4	SMHP1ELAS	no data	TATAGTGCACATGTGATTGTATGTGGACTATTGTTGTGTGGGTAGTGTG	SMHP1ELAS	-	S.MANSONI ELASTASE HP1 GENE	S.MANSONI ELASTASE HP1 GENE	-	OM0023338-AOP	-	NA	NA	NA	NA	NA	NA	NA	NA	NA	NA	NA	NA	NA	NA	NA	NA	1	UU	NA	-4.38434	-3.00516	0.00495597	0.148999	-2.08744
42	10	22	21N14	BF936808	CGCAGTTCTAAGCGTTAAAGGTAATATTCAAACAACTAATACAAAAATGA	CGCAGTTCTAAGCGTTAAAGGTAATATTCAAACAACTAATACAAAAATGA	-	-	-	-	-	-	-	NA	NA	NA	NA	NA	NA	NA	NA	NA	NA	NA	NA	NA	NA	NA	NA	1	UU	NA	-4.08114	-3.00506	0.00495723	0.148999	-2.08764
46	11	8	68F13	CONTIG3070	GTCAGTAACTAAGTAAATTGTCGATCTCTGTCCTTTCGATTCCCATTGAC	GTCAGTAACTAAGTAAATTGTCGATCTCTGTCCTTTCGATTCCCATTGAC	Q8L6A9	Q8L6A9_THECC	Aspartic proteinase	514	103 (257)	6e-21	1	NA	NA	NA	NA	NA	NA	NA	NA	NA	NA	NA	NA	NA	NA	NA	NA	6e-21	SU	NA	-4.73696	-3.0034	0.00497869	0.149517	-2.09106
27	12	11	58K18	CF503253	TTATAGAAGTGTTTTTCTGCCCTCATACTTAGTGCTACGCATACTCCCAC	TTATAGAAGTGTTTTTCTGCCCTCATACTTAGTGCTACGCATACTCCCAC	Q5C387	Q5C387_SCHJA	SJCHGC03776 protein (Fragment)	157	100 (248)	2e-20	-1	NA	NA	NA	NA	NA	NA	NA	NA	NA	NA	NA	NA	NA	NA	NA	NA	2e-20	AU	NA	-4.19649	-3.00141	0.00500437	0.150161	-2.09514
28	15	7	72H18	CONTIG5132	ACTATTCTTGTCGTAGTTACGTTGAATCGAAGAGCTTGTCTTTCATTTAT	CTATTCTTGTCGTAGTTACGTTGAATCGAAGAGCTTGTCTTTCATTTAT	Q4WMR2	Q4WMR2_ASPFU	GPI transamidase component Gpi16, putative	600	31.6 (70)	7.6	-3	NA	NA	NA	NA	NA	NA	NA	NA	NA	NA	NA	NA	NA	NA	NA	NA	1	UU	NA	-4.15505	-3.00099	0.00500975	0.150195	-2.09599
32	16	24	16H5	Contig6578	no data	CGCCAATAACGTATTCTCCTGGATTGGCAATATTGTTAAGAGTTACGAAC	Contig6578	-	UNKNOWN 4050	UNKNOWN 4050	-	OM0023344-AOP	-	NA	NA	NA	NA	NA	NA	NA	NA	NA	NA	NA	NA	NA	NA	NA	NA	1	UU	NA	-3.72792	-2.9996	0.0050278	0.150609	-2.09884
31	4	17	37O17	CD123450	CATACTGTGCGTATTGCCTCGATATAGCCTTTTCTTACCATTCATTATAT	CATACTGTGCGTATTGCCTCGATATAGCCTTTTCTTACCATTCATTATAT	-	-	-	-	-	-	-	NA	NA	NA	NA	NA	NA	NA	NA	NA	NA	NA	NA	NA	NA	NA	NA	1	UU	NA	-3.24678	-2.99858	0.00504108	0.150848	-2.10093
25	23	13	53A18	CD189033	AGGAAGATGGATATGAATTACGTGAAGAGTACAAATCCCCAGTTATTCCT	GGAAGATGGATATGAATTACGTGAAGAGTACAAATCCCCAGTTATTCCT	Q8I2K9	Q8I2K9_PLAF7	Diacylglycerol kinase, putative (EC 2.7.1.107)	1348	31.2 (69)	9.9	-1	Smp_170870	rgs-gaip interacting protein gipc, putative	2197	2197	+	1	1	PF00102	Y_phosphatase	IPR000242	Protein-tyrosine phosphatase, receptor/non-receptor type	Molecular Function: protein tyrosine phosphatase activity (GO:0004725), Biological Process: protein amino acid dephosphorylation (GO:0006470)	SM00194; SM00228; SM00404	IPR000242; IPR001478; IPR003595	PDZ/DHR/GLGF; Protein-tyrosine phosphatase, catalytic; Protein-tyrosine phosphatase, receptor/non-receptor type	Molecular Function: protein binding (GO:0005515); Molecular Function: protein tyrosine phosphatase activity (GO:0004725), Biological Process: protein amino acid dephosphorylation (GO:0006470)	1	US	NA	-4.52999	-2.99834	0.00504431	0.150848	-2.10144
31	17	12	56G5	CD201261	AGTGAACATCAAATTTGGGATATTCTTACCTTGCGAGTCTTTCGAGATGT	GTGAACATCAAATTTGGGATATTCTTACCTTGCGAGTCTTTCGAGATGT	Q5BR20	Q5BR20_SCHJA	SJCHGC09721 protein	91	39.3 (90)	0.037	-1	NA	NA	NA	NA	NA	NA	NA	NA	NA	NA	NA	NA	NA	NA	NA	NA	1	UU	NA	-3.81788	-2.99782	0.00505098	0.150873	-2.10249
27	16	19	32K18	CD092792	TTGTAGGTTGGTCGAAGTTAGAAATTAATGCCGTTGGATGACGGTTTAGT	TTGTAGGTTGGTCGAAGTTAGAAATTAATGCCGTTGGATGACGGTTTAGT	-	-	-	-	-	-	-	NA	NA	NA	NA	NA	NA	NA	NA	NA	NA	NA	NA	NA	NA	NA	NA	1	UU	NA	-4.23063	-2.99732	0.00505758	0.150873	-2.10352
10	25	18	37B10	CD119961	AATGTGCTTTCAATGGATAATAGAGTTGGTGATCGTTTGTGTATTCATGT	TGTGCTTTCAATGGATAATAGAGTTGGTGATCGTTTGTGTATTCATGT	-	-	-	-	-	-	-	NA	NA	NA	NA	NA	NA	NA	NA	NA	NA	NA	NA	NA	NA	NA	NA	1	UU	NA	-3.4549	-2.9972	0.00505912	0.150873	-2.10377
38	13	15	45B15	CD152693	TGTAGGTGTTCGTTCATTAAGGAACACATGCATGCATAGATATACACATG	TGTAGGTGTTCGTTCATTAAGGAACACATGCATGCATAGATATACACATG	Q6ZV42	Q6ZV42_HUMAN	Hypothetical protein FLJ43013	149	35.4 (80)	0.53	2	NA	NA	NA	NA	NA	NA	NA	NA	NA	NA	NA	NA	NA	NA	NA	NA	1	UU	NA	-3.26676	-2.99697	0.00506216	0.150873	-2.10424
1	21	14	49I24	CD169584	TCCTTAACTTCTTCTGAGCAGGGATTAGTTTCAACATCCTCTAATTCATC	TCCTTAACTTCTTCTGAGCAGGGATTAGTTTCAACATCCTCTAATTCATC	Q60SV1	Q60SV1_CAEBR	Hypothetical protein CBG20743	463	32.0 (71)	5.9	2	Smp_163570	ryanodine receptor related	NA	4998	-	1	2	NA	NA	NA	NA	NA	SM00054; SM00449; SM00472	IPR002048; IPR003608; IPR003877	Calcium-binding EF-hand; MIR; SPla/RYanodine receptor SPRY	-; Cellular Component: membrane (GO:0016020); Molecular Function: calcium ion binding (GO:0005509)	1	UA	NA	-4.95385	-2.9963	0.00507094	0.151008	-2.10561
6	2	13	50N23	CD180177	TTCGTTCTAGCATATAGACGCTTTACATCCAGATATAGTGAGTCAGTATC	TTCGTTCTAGCATATAGACGCTTTACATCCAGATATAGTGAGTCAGTATC	-	-	-	-	-	-	-	NA	NA	NA	NA	NA	NA	NA	NA	NA	NA	NA	NA	NA	NA	NA	NA	1	UU	NA	-3.97676	-2.99535	0.00508347	0.151253	-2.10757
46	9	4	81F13	CONTIG9506	CCTGTTGTCCTATTTAGCACAATATTCGGACGTTAAAAGTTCCTACATGT	CCTGTTGTCCTATTTAGCACAATATTCGGACGTTAAAAGTTCCTACATGT	Q8T5G5	Q8T5G5_SCHJA	Polyprotein	1091	253 (646)	7e-66	3	NA	NA	NA	NA	NA	NA	NA	NA	NA	NA	NA	NA	NA	NA	NA	NA	7e-66	SU	NA	-4.17655	-2.99466	0.00509242	0.151393	-2.10896
7	15	8	69G11	CONTIG3670	GAAACACAACGTTGAGATCAATAAGCTGACTTTTGTAATGCTAGATCATG	GAAACACAACGTTGAGATCAATAAGCTGACTTTTGTAATGCTAGATCATG	Q4QQE8	Q4QQE8_SCHMA	Endonuclease-reverse transcriptase	992	135 (340)	7e-31	1	NA	NA	NA	NA	NA	NA	NA	NA	NA	NA	NA	NA	NA	NA	NA	NA	7e-31	SU	NA	-4.38071	-2.99305	0.00511373	0.151899	-2.11227
46	15	13	52B13	CD185544	CATACGTGGAGCAAATGAAATTGGCTTCAAATAGTGAACTCTTTCGAAAC	CATACGTGGAGCAAATGAAATTGGCTTCAAATAGTGAACTCTTTCGAAAC	Q5BR30	Q5BR30_SCHJA	SJCHGC09709 protein	78	35.4 (80)	0.52	-1	NA	NA	NA	NA	NA	NA	NA	NA	NA	NA	NA	NA	NA	NA	NA	NA	1	UU	NA	-4.37391	-2.9925	0.00512095	0.151986	-2.11339
13	28	5	80A21	CONTIG8911	AACGAACTCTCAGGTGGGGACAACCAGTTTATTATTTGATACAAAATTAC	CGAACTCTCAGGTGGGGACAACCAGTTTATTATTTGATACAAAATTAC	Q8T5G5	Q8T5G5_SCHJA	Polyprotein	1091	45.1 (105)	0.001	-2	NA	NA	NA	NA	NA	NA	NA	NA	NA	NA	NA	NA	NA	NA	NA	NA	1	UU	NA	-4.1162	-2.99142	0.00513526	0.15222	-2.1156
27	18	1	92G18	CL934	GTTATCTGCTTAGATACTGAGTCCTGATAGTCAATTGCTTGTGCAATATG	GTTATCTGCTTAGATACTGAGTCCTGATAGTCAATTGCTTGTGCAATATG	Q5BR20	Q5BR20_SCHJA	SJCHGC09721 protein	91	47.0 (110)	0.0007	-1	NA	NA	NA	NA	NA	NA	NA	NA	NA	NA	NA	NA	NA	NA	NA	NA	1	UU	NA	-4.24022	-2.99111	0.00513949	0.15222	-2.11626
44	15	23	19L2	SMSERTHRP	no data	GTGCAAGTAAATAACGGATCAGAGTCTTTGATGACAACAGTGTCCAATTC	SMSERTHRP	-	S.MANSONI MRNA FOR SER- AND THR-RICH PROTEIN	S.MANSONI MRNA FOR SER- AND THR-RICH PROTEIN	-	OM0023338-AOP	-	Smp_149610	hypothetical protein	NA	NA	+	1	8862	NA	NA	NA	NA	NA	NA	NA	NA	NA	1	US	NA	-4.12472	-2.99094	0.00514174	0.15222	-2.1166
42	9	12	55J2	CD197351	CAATTCTTCTTGATTTTCATTGGCTATTTCAGCTTAAGTTAGCTGGCATT	CAATTCTTCTTGATTTTCATTGGCTATTTCAGCTTAAGTTAGCTGGCATT	-	-	-	-	-	-	-	NA	NA	NA	NA	NA	NA	NA	NA	NA	NA	NA	NA	NA	NA	NA	NA	1	UU	NA	-3.98325	-2.98998	0.00515445	0.152389	-2.11856
13	13	18	35A21	CD112602	TAGCAAAACAAGGACCGCATTCCTATAGTTGAAGAAAATATGGGACTTAA	TAGCAAAACAAGGACCGCATTCCTATAGTTGAAGAAAATATGGGACTTAA	Q4QQE8	Q4QQE8_SCHMA	Endonuclease-reverse transcriptase	992	68.2 (165)	1e-10	2	NA	NA	NA	NA	NA	NA	NA	NA	NA	NA	NA	NA	NA	NA	NA	NA	1	UU	NA	-4.48289	-2.98964	0.00515902	0.152389	-2.11926
38	24	12	57B3	CF492128	TCAATAGATATACATTGCTTATCTGAGGTCACTACAAACATGAGAGGCAA	TCAATAGATATACATTGCTTATCTGAGGTCACTACAAACATGAGAGGCAA	Q6IFU2	Q6IFU2_SCHMA	Pol polyprotein	1227	110 (274)	2e-23	-2	NA	NA	NA	NA	NA	NA	NA	NA	NA	NA	NA	NA	NA	NA	NA	NA	2e-23	AU	NA	-2.95026	-2.98954	0.00516034	0.152389	-2.11946
47	5	11	58C1	CF500577	TAGAATACACCGATGATATAGTCCTGTTTGGTGAAGATGCTGATGAAATG	TAGAATACACCGATGATATAGTCCTGTTTGGTGAAGATGCTGATGAAATG	Q8T5G5	Q8T5G5_SCHJA	Polyprotein	1091	80.9 (198)	1e-14	3	NA	NA	NA	NA	NA	NA	NA	NA	NA	NA	NA	NA	NA	NA	NA	NA	1e-14	SU	NA	-3.46487	-2.98876	0.00517076	0.152497	-2.12106
43	28	26	10K14	Contig4177	no data	GACGGCATGATAAAAGCTTAAGTGTAAGTATAGATACCCAAGACAATCAT	Contig4177	-	UNKNOWN 2652 POSSIBLE ANTISENSE	UNKNOWN 2652 POSSIBLE ANTISENSE	FEMALE SPECIFIC 800 PROTEIN (FS800) (sp|F801_SCHMA)	OM0023403-AOP	-	Smp_000270	hypothetical protein	224	NA	+	1	5	PF08034	TES	IPR012615	Trematode Eggshell Synthesis	-	NA	NA	NA	NA	1	US	NA	-4.24359	-2.98862	0.00517261	0.152497	-2.12135
4	18	8	69D24	CONTIG3538	GTGGATGTATGATTGAGTGTTGAAGTGACTGTGTTTGTGGAAGTTTGGTT	GTGGATGTATGATTGAGTGTTGAAGTGACTGTGTTTGTGGAAGTTTGGTT	Q8N8E0	Q8N8E0_HUMAN	Hypothetical protein FLJ39621	226	44.7 (104)	0.003	1	Smp_178170	conserved hypothetical protein	NA	NA	-	1	3	NA	NA	NA	NA	NA	NA	NA	NA	NA	1	UA	NA	-5.28584	-2.98724	0.00519103	0.152913	-2.12416
35	10	20	28K16	CD084031	AATTAGCTGTAGCGGAAGACGAGGTTTGGTTCACATTTATTCAACTTAAT	TTAGCTGTAGCGGAAGACGAGGTTTGGTTCACATTTATTCAACTTAAT	Q5DG69	Q5DG69_SCHJA	SJCHGC02060 protein	222	89.0 (219)	4e-17	1	NA	NA	NA	NA	NA	NA	NA	NA	NA	NA	NA	NA	NA	NA	NA	NA	4e-17	SU	NA	-3.65746	-2.9852	0.00521846	0.153593	-2.12834
26	17	16	42F18	CD138355	AACTTTTGAAACTACTAACAATATTGGTAAGCAGAGATGGATAGTGGCTA	CTTTTGAAACTACTAACAATATTGGTAAGCAGAGATGGATAGTGGCTA	Q86IF3	Q86IF3_DICDI	Hypothetical protein	1909	32.0 (71)	5.8	2	NA	NA	NA	NA	NA	NA	NA	NA	NA	NA	NA	NA	NA	NA	NA	NA	1	UU	NA	-3.23102	-2.98384	0.00523689	0.153935	-2.13113
22	26	14	50N7	CD179852	CCATCTCCACCACAAGAAGCGACTTGTACTCAATATTTATTACTTTAGTG	CCATCTCCACCACAAGAAGCGACTTGTACTCAATATTTATTACTTTAGTG	-	-	-	-	-	-	-	NA	NA	NA	NA	NA	NA	NA	NA	NA	NA	NA	NA	NA	NA	NA	NA	1	UU	NA	-4.00519	-2.9837	0.00523876	0.153935	-2.13141
5	17	13	52I23	CD187285	CTGTTAAGGATGAAACGAATGACCTATATTTTACCTCTTGACTTCGTTGG	CTGTTAAGGATGAAACGAATGACCTATATTTTACCTCTTGACTTCGTTGG	Q382U3	Q382U3_9TRYP	Hypothetical protein	414	31.6 (70)	7.7	-1	NA	NA	NA	NA	NA	NA	NA	NA	NA	NA	NA	NA	NA	NA	NA	NA	1	UU	NA	-4.76159	-2.98277	0.00525126	0.154175	-2.1333
14	28	12	57N9	CF498636	GACACTACGGATCGATCGTGTAACACTCATGTGAGTGGAACTCATCACTA	GACACTACGGATCGATCGTGTAACACTCATGTGAGTGGAACTCATCACTA	Q30KX0	Q30KX0_SCHMA	Reverse transcriptase SR3-left (Fragment)	271	102 (254)	4e-21	3	NA	NA	NA	NA	NA	NA	NA	NA	NA	NA	NA	NA	NA	NA	NA	NA	4e-21	SU	NA	-3.65281	-2.98204	0.00526119	0.154326	-2.1348
42	2	21	24N2	CD069234	AGCTTGTAATCAATTATTGTTTCCCATTTTCTACGATCGTTACGTTTCAA	GCTTGTAATCAATTATTGTTTCCCATTTTCTACGATCGTTACGTTTCAA	Q8GD24	Q8GD24_BORAV	Outer membrane protein FimC	750	37.4 (85)	0.14	-3	Smp_150770	teneurin and n-acetylglucosamine-1-phosphodiester alpha-n-acetylglucosaminidase, putative	2950	2950	-	1	3	PF00008; PF07974	EGF; EGF_2	IPR006209; IPR013111	EGF-like; EGF, extracellular	-	SM00181	IPR006210	EGF	-	1	UA	NA	-5.24588	-2.98175	0.00526512	0.154326	-2.13539
36	17	8	69P4	CONTIG3855	GGTTCCGTATTGATCTGTGTAACCAGTTTATTCATCAGACAGAATTCAGT	GGTTCCGTATTGATCTGTGTAACCAGTTTATTCATCAGACAGAATTCAGT	Q3G760	Q3G760_9DELT	Hypothetical protein	175	33.1 (74)	2.6	-1	NA	NA	NA	NA	NA	NA	NA	NA	NA	NA	NA	NA	NA	NA	NA	NA	1	UU	NA	-3.75865	-2.98072	0.00527914	0.154609	-2.1375
42	2	12	54N2	CD195156	CGGCGTTTTGCTTACACCAACAGTTATATTGAAAATAATCTTAATGAATT	CGGCGTTTTGCTTACACCAACAGTTATATTGAAAATAATCTTAATGAATT	Q4YCK3	Q4YCK3_PLABE	Ribosomal protein l10, putative	277	33.5 (75)	2	3	NA	NA	NA	NA	NA	NA	NA	NA	NA	NA	NA	NA	NA	NA	NA	NA	1	UU	NA	-3.35073	-2.9797	0.00529313	0.154891	-2.1396
27	4	21	24G18	CD068246	AATAGACAATAAGATCAAAAAAGGACTAACCTATGAAATGACTGGGTTGT	TAGACAATAAGATCAAAAAAGGACTAACCTATGAAATGACTGGGTTGT	-	-	-	-	-	-	-	NA	NA	NA	NA	NA	NA	NA	NA	NA	NA	NA	NA	NA	NA	NA	NA	1	UU	NA	-3.72347	-2.97719	0.00532744	0.155757	-2.14471
34	13	3	85B16	SMLA46B04	GCATATGTATCTGGTGATCCTTCGTACCAATATTTATGTGCTTAAATAAA	GCATATGTATCTGGTGATCCTTCGTACCAATATTTATGTGCTTAAATAAA	-	-	-	-	-	-	-	NA	NA	NA	NA	NA	NA	NA	NA	NA	NA	NA	NA	NA	NA	NA	NA	1	UU	NA	-3.82184	-2.9769	0.00533151	0.155757	-2.14532
43	25	24	17G2	Contig6754	no data	CTTGAAACAGTAACATATGCGTTTGTGTCATGTTCGAAAATATAACTTAT	Contig6754	-	UNKNOWN 4192	UNKNOWN 4192	-	OM0023374-AOP	-	NA	NA	NA	NA	NA	NA	NA	NA	NA	NA	NA	NA	NA	NA	NA	NA	1	UU	NA	-4.08147	-2.97617	0.00534151	0.15592	-2.1468
4	3	19	31H12	CD089879	ATGAGGCTAGTTGACGTTACTTGTCTACTGATAAATCGTGGTTGTGAGTA	TGAGGCTAGTTGACGTTACTTGTCTACTGATAAATCGTGGTTGTGAGTA	Q7RN86	Q7RN86_PLAYO	Hypothetical protein	1507	33.1 (74)	2.6	2	NA	NA	NA	NA	NA	NA	NA	NA	NA	NA	NA	NA	NA	NA	NA	NA	1	UU	NA	-4.1366	-2.97472	0.00536152	0.156375	-2.14976
38	6	6	74J15	CONTIG6188	CTTAGTTACACTGCCATTGAAGACCTAGAAGAACTGGATAGATGTCTTCC	CTTAGTTACACTGCCATTGAAGACCTAGAAGAACTGGATAGATGTCTTCC	Q8T5G5	Q8T5G5_SCHJA	Polyprotein	1091	149 (376)	4e-35	2	NA	NA	NA	NA	NA	NA	NA	NA	NA	NA	NA	NA	NA	NA	NA	NA	4e-35	SU	NA	-3.91421	-2.97431	0.00536716	0.156411	-2.1506
27	14	14	49C6	CD167993	GAATAGCAACTGGAAAGGATTGCAGAAGATAGAGCTGAGGAATCTCCGTT	GAATAGCAACTGGAAAGGATTGCAGAAGATAGAGCTGAGGAATCTCCGTT	Q4QQE8	Q4QQE8_SCHMA	Endonuclease-reverse transcriptase	992	58.9 (141)	4e-08	-1	NA	NA	NA	NA	NA	NA	NA	NA	NA	NA	NA	NA	NA	NA	NA	NA	1	UU	NA	-3.81934	-2.97375	0.00537492	0.156509	-2.15174
22	12	11	58J19	CF502343	CAGCTCCATACAGTAGGACTGCCCTGACGTTCGTATGAAAGATTGTGACT	CAGCTCCATACAGTAGGACTGCCCTGACGTTCGTATGAAAGATTGTGACT	Q30KW9	Q30KW9_SCHMA	Reverse transcriptase SR3-right (Fragment)	271	180 (456)	4e-44	3	NA	NA	NA	NA	NA	NA	NA	NA	NA	NA	NA	NA	NA	NA	NA	NA	4e-44	SU	NA	-3.45647	-2.97196	0.00539976	0.157004	-2.15539
19	21	8	69O20	CONTIG3877	TCATTGTTAAAGTTGTGCATTATATTCAGGACTTCTAGTCTTTTTCCCGT	TCATTGTTAAAGTTGTGCATTATATTCAGGACTTCTAGTCTTTTTCCCGT	Q4QQE8	Q4QQE8_SCHMA	Endonuclease-reverse transcriptase	992	103 (257)	3e-21	-2	NA	NA	NA	NA	NA	NA	NA	NA	NA	NA	NA	NA	NA	NA	NA	NA	3e-21	AU	MGE/repetitive elements	-4.4853	-2.97169	0.00540358	0.157004	-2.15595
13	13	9	6.5e+22	CONTIG1366	CCCCAGCAATATTATAACTGTCATTCATCTTGCGTATAGACTATCAAAGG	CCCCAGCAATATTATAACTGTCATTCATCTTGCGTATAGACTATCAAAGG	Q4TKZ5	Q4TKZ5_9SPHN	Heme synthase	307	32.0 (71)	5.8	-1	NA	NA	NA	NA	NA	NA	NA	NA	NA	NA	NA	NA	NA	NA	NA	NA	1	UU	NA	-3.37519	-2.97146	0.00540669	0.157004	-2.15641
9	23	16	43M10	CD146464	TCGCATCAACTCGATCGTCAACTACTCATCCGATGCATACATTTACCAAA	TCGCATCAACTCGATCGTCAACTACTCATCCGATGCATACATTTACCAAA	Q47TA2	Q47TA2_THEFY	Surface protein from Gram-positive cocci, anchor region precursor	302	40.4 (93)	0.02	-1	NA	NA	NA	NA	NA	NA	NA	NA	NA	NA	NA	NA	NA	NA	NA	NA	1	UU	NA	-4.66346	-2.97125	0.00540965	0.157004	-2.15684
40	5	4	81H3	CONTIG9556	TAAAGCATACTGAACTCCTGTCTCATTATGAATACACTGCATCACCTTTC	TAAAGCATACTGAACTCCTGTCTCATTATGAATACACTGCATCACCTTTC	Q7PZG1	Q7PZG1_ANOGA	ENSANGP00000021122 (Fragment)	347	144 (362)	1e-33	3	Smp_053560	map kinase-activated protein kinase (mapkapk), putative	NA	NA	-	1	3	NA	NA	NA	NA	NA	NA	NA	NA	NA	1e-33	SA	NA	2.91902	2.96972	0.00543096	0.157493	-2.15996
46	28	4	83N13	SMLA2D03	TCCACTCTCTCTCGAAATGATTTCAAATGGTCACGCGTATATAGCCTCTG	TCCACTCTCTCTCGAAATGATTTCAAATGGTCACGCGTATATAGCCTCTG	Q82H00	Q82H00_STRAW	Hypothetical protein	515	37.7 (86)	0.4	-1	NA	NA	NA	NA	NA	NA	NA	NA	NA	NA	NA	NA	NA	NA	NA	NA	1	UU	NA	-3.58242	-2.9691	0.00543971	0.157618	-2.16123
18	19	23	19J20	SMRET2	no data	TGCAGTCCTAAACACATCAATAGGAAGATCCAAACAAACAATACTAAGTA	SMRET2	-	SCHISTOSOMA MANSONI REPETITIVE DNA ELEMENT T-2 OF SM(ALPHA) FAMILY	SCHISTOSOMA MANSONI REPETITIVE DNA ELEMENT T-2 OF SM(ALPHA) FAMILY	-	OM0023338-AOP	-	NA	NA	NA	NA	NA	NA	NA	NA	NA	NA	NA	NA	NA	NA	NA	NA	1	UU	NA	-3.27173	-2.96866	0.0054459	0.157641	-2.16213
20	14	8	69D8	CONTIG3519	AAATAGATTTTGCGTTGGTCAATAAATCGTTGTGTTTAAAGTAGCGTTTG	TAGATTTTGCGTTGGTCAATAAATCGTTGTGTTTAAAGTAGCGTTTG	Q6ZSA2	Q6ZSA2_HUMAN	Hypothetical protein FLJ45698	415	45.4 (106)	0.003	-2	NA	NA	NA	NA	NA	NA	NA	NA	NA	NA	NA	NA	NA	NA	NA	NA	1	UU	NA	-3.73721	-2.96841	0.00544938	0.157641	-2.16264
47	3	16	41G1	CD134920	CATCATAGTAAGTTCACGTCGTTAAAAACAAGCACAATTATCGACACATT	CATCATAGTAAGTTCACGTCGTTAAAAACAAGCACAATTATCGACACATT	Q8WYX9	Q8WYX9_HUMAN	Hypothetical protein pp10122	400	45.8 (107)	0.0004	3	NA	NA	NA	NA	NA	NA	NA	NA	NA	NA	NA	NA	NA	NA	NA	NA	1	UU	NA	-6.41952	-2.96794	0.005456	0.157703	-2.1636
9	13	14	48M22	CD166989	ATTTCCACTTGGTTCATATTAACCTACCATCTATCACTGCGATTTCAGTT	TTTCCACTTGGTTCATATTAACCTACCATCTATCACTGCGATTTCAGTT	Q7FAU6	Q7FAU6_ORYSA	OSJNBa0032I19.3 protein	510	31.6 (70)	7.7	3	NA	NA	NA	NA	NA	NA	NA	NA	NA	NA	NA	NA	NA	NA	NA	NA	1	UU	NA	-4.91968	-2.96696	0.00546975	0.157954	-2.16559
44	3	3	84L2	SMLA40E03	TGATAGAACAATATCTTCCTGGCATATTCAAATTCCCTTGAGACATTTGT	TGATAGAACAATATCTTCCTGGCATATTCAAATTCCCTTGAGACATTTGT	Q4ARG8	Q4ARG8_9BURK	Inner-membrane translocator precursor	411	34.3 (77)	5	1	NA	NA	NA	NA	NA	NA	NA	NA	NA	NA	NA	NA	NA	NA	NA	NA	1	UU	NA	-3.19988	-2.96669	0.00547357	0.157954	-2.16615
8	5	13	51L11	CD183482	TGTCTACGATAATCACGCAAACCTAAATCAGGTTATCTACACCTGTTAAC	TGTCTACGATAATCACGCAAACCTAAATCAGGTTATCTACACCTGTTAAC	O76213	O76213_SCHMA	Reverse transcriptase (Fragment)	321	38.1 (87)	0.092	1	NA	NA	NA	NA	NA	NA	NA	NA	NA	NA	NA	NA	NA	NA	NA	NA	1	UU	NA	-4.96089	-2.96529	0.00549335	0.158383	-2.169
26	7	8	68J6	CONTIG3251	GATGCTTCCCTCTGATTATATATTGTATGCTGGACTGATGTCAGCAATAT	GATGCTTCCCTCTGATTATATATTGTATGCTGGACTGATGTCAGCAATAT	Q5C741	Q5C741_SCHJA	SJCHGC02284 protein (Fragment)	230	199 (505)	1e-49	2	NA	NA	NA	NA	NA	NA	NA	NA	NA	NA	NA	NA	NA	NA	NA	NA	1e-49	SU	NA	-4.07209	-2.965	0.00549738	0.158383	-2.16958
31	14	28	2G17	Contig1214	no data	TATGGTTGAGAAAGTTTCAAATGGTTCACGAATTTGCAGGACTTGCTTC	Contig1214	-	SIMILAR TO CATHEPSIN D PRECURSOR (EC 3.4.23.5) 2E-12 POSSIBLE ANTISENSE	SIMILAR TO CATHEPSIN D PRECURSOR (EC 3.4.23.5) 2E-12 POSSIBLE ANTISENSE	-	OM0023357-AOP	-	Smp_136730	cathepsin D2-like protein	401	NA	+	1	4	PF00026	Asp	IPR001461	Peptidase A1	Molecular Function: pepsin A activity (GO:0004194), Biological Process: proteolysis (GO:0006508)	NA	NA	NA	NA	1	US	NA	-3.53078	-2.96449	0.00550464	0.158463	-2.17063
34	22	19	33N4	CD096345	ACTGTTTTGCCTATTTCAACGATTCTCCCAAATAACTCATGTAAGCTTGT	CTGTTTTGCCTATTTCAACGATTCTCCCAAATAACTCATGTAAGCTTGT	Q5XVN0	Q5XVN0_SCHMA	Hypothetical transposase (Fragment)	125	115 (288)	8e-25	-3	NA	NA	NA	NA	NA	NA	NA	NA	NA	NA	NA	NA	NA	NA	NA	NA	8e-25	AU	NA	-3.55825	-2.96365	0.00551654	0.15856	-2.17234
20	10	8	68D20	CONTIG3048	CTATCGATCAGATACTATCAGTAACAGCCTATTGTGGAAGAGAACAAACT	CTATCGATCAGATACTATCAGTAACAGCCTATTGTGGAAGAGAACAAACT	Q4QQE8	Q4QQE8_SCHMA	Endonuclease-reverse transcriptase	992	37.0 (84)	0.29	-1	NA	NA	NA	NA	NA	NA	NA	NA	NA	NA	NA	NA	NA	NA	NA	NA	1	UU	NA	-3.80137	-2.96356	0.00551784	0.15856	-2.17252
39	4	19	31K3	CD090232	GTGTCACGACACTTACTCAAGCGGGACTCGAATAATAATCTAAATTAGTG	GTGTCACGACACTTACTCAAGCGGGACTCGAATAATAATCTAAATTAGTG	-	-	-	-	-	-	-	NA	NA	NA	NA	NA	NA	NA	NA	NA	NA	NA	NA	NA	NA	NA	NA	1	UU	NA	-4.02436	-2.96331	0.00552145	0.15856	-2.17304
26	22	7	73J6	CONTIG5639	TGTTGATGTGATGTGAGAACTTAAACTGATATTCTAAGCAGTAGGTTAGA	TGTTGATGTGATGTGAGAACTTAAACTGATATTCTAAGCAGTAGGTTAGA	Q8T5G5	Q8T5G5_SCHJA	Polyprotein	1091	33.1 (74)	2.6	1	NA	NA	NA	NA	NA	NA	NA	NA	NA	NA	NA	NA	NA	NA	NA	NA	1	UU	NA	-3.932	-2.96288	0.00552757	0.158608	-2.17392
5	24	19	3.3e+24	CD094402	TTCATATACTAAACAGGGTACGCACCCATTGGATATGACATACATCTTCA	TTCATATACTAAACAGGGTACGCACCCATTGGATATGACATACATCTTCA	Q5BSG6	Q5BSG6_SCHJA	SJCHGC04354 protein (Fragment)	66	37.7 (86)	0.11	-3	NA	NA	NA	NA	NA	NA	NA	NA	NA	NA	NA	NA	NA	NA	NA	NA	1	UU	NA	-4.94667	-2.96152	0.00554692	0.158982	-2.17669
41	5	10	6100	CONTIG11158	GAAAAACTAATGAAACTTGGTATCATAAGGCCATCTAATAGTCCCTGGGC	GAAAAACTAATGAAACTTGGTATCATAAGGCCATCTAATAGTCCCTGGGC	Q9BM81	Q9BM81_CLOSI	Gag-pol polyprotein	1304	256 (653)	7e-67	2	NA	NA	NA	NA	NA	NA	NA	NA	NA	NA	NA	NA	NA	NA	NA	NA	7e-67	SU	MGE/repetitive elements	-5.18332	-2.96133	0.00554958	0.158982	-2.17707
15	19	17	39G21	CD128799	CAAGACCAACATTTAAACCATCGGATATATTTAGCATAGGTAGATTCAAT	CAAGACCAACATTTAAACCATCGGATATATTTAGCATAGGTAGATTCAAT	Q7TN11	Q7TN11_MOUSE	Dock9 protein (Fragment)	1920	104 (260)	9e-22	-2	Smp_176770	dock-9, putative	3063	NA	-	1	6	PF01436; PF06920	Ded_cyto; NHL	IPR001258; IPR010703	Dedicator of cytokinesis; NHL repeat	-; Molecular Function: guanyl-nucleotide exchange factor activity (GO:0005085), Molecular Function: GTP binding (GO:0005525), Molecular Function: GTPase binding (GO:0051020)	NA	NA	NA	NA	9e-22	AA	NA	-3.75868	-2.96076	0.00555778	0.159088	-2.17823
30	26	21	27J5	CD080027	GCCAATGGCTAAAAGAATAAACAAAACCTCTTGATTAACAGAATGAGACT	GCCAATGGCTAAAAGAATAAACAAAACCTCTTGATTAACAGAATGAGACT	Q7Q2E2	Q7Q2E2_ANOGA	ENSANGP00000014072	277	34.3 (77)	3.7	3	NA	NA	NA	NA	NA	NA	NA	NA	NA	NA	NA	NA	NA	NA	NA	NA	1	UU	NA	-3.27714	-2.95955	0.00557506	0.159369	-2.18069
39	18	17	39C15	CD127719	CCTACTGATACCATTACTGGTGAAACCACTATTAGTACTGTTACAAGCAA	CCTACTGATACCATTACTGGTGAAACCACTATTAGTACTGTTACAAGCAA	Q26575	Q26575_SCHMA	Fsp-ORF2 cds; putative (Fragment)	104	57.8 (138)	2e-07	1	NA	NA	NA	NA	NA	NA	NA	NA	NA	NA	NA	NA	NA	NA	NA	NA	1	UU	NA	-3.63229	-2.95944	0.00557658	0.159369	-2.18091
7	8	11	58K11	CF503139	TGATTGTGACCAGTCAGATAGGATTAGGTCCAACTCCAAGAGTCGGGGGA	TGATTGTGACCAGTCAGATAGGATTAGGTCCAACTCCAAGAGTCGGGGGA	Q5C3A3	Q5C3A3_SCHJA	SJCHGC09318 protein (Fragment)	513	100 (248)	2e-20	3	NA	NA	NA	NA	NA	NA	NA	NA	NA	NA	NA	NA	NA	NA	NA	NA	2e-20	SU	NA	-4.28319	-2.95872	0.005587	0.159456	-2.18239
17	25	2	90A8	SMLC55D11	ATTCGAATAGTTTCAAGCATCATACCATTCCTTTGTATCTCCTCTTTCTA	TTCGAATAGTTTCAAGCATCATACCATTCCTTTGTATCTCCTCTTTCTA	Q5A1J6	Q5A1J6_CANAL	Hypothetical protein MNN4	996	34.3 (77)	4	1	NA	NA	NA	NA	NA	NA	NA	NA	NA	NA	NA	NA	NA	NA	NA	NA	1	UU	NA	-3.95598	-2.95861	0.00558862	0.159456	-2.18262
6	27	25	14B11	Contig572	no data	GAATGGCAACTGAAAAACTAAGTCCTGGAATCTTAGAACGTTTAAAAGGT	Contig572	-	SIMILAR TO ENTEROKINASE-LIKE PROTEIN (1E-116) POSSIBLE ANTISENSE	SIMILAR TO ENTEROKINASE-LIKE PROTEIN (1E-116) POSSIBLE ANTISENSE	-	OM0023351-AOP	-	NA	NA	NA	NA	NA	NA	NA	NA	NA	NA	NA	NA	NA	NA	NA	NA	1	UU	NA	3.28247	2.95739	0.00560612	0.159772	-2.18509
18	14	13	52N8	CD188190	GGATTATGTACATTTTCAGAAACAACACCACTTGTCAACTACAGTATTCG	GGATTATGTACATTTTCAGAAACAACACCACTTGTCAACTACAGTATTCG	Q5BSC9	Q5BSC9_SCHJA	SJCHGC05010 protein (Fragment)	137	45.1 (105)	0.0007	-3	NA	NA	NA	NA	NA	NA	NA	NA	NA	NA	NA	NA	NA	NA	NA	NA	1	UU	NA	-3.95825	-2.95721	0.00560874	0.159772	-2.18546
9	25	19	33I22	CD095117	CAATAATGTCGTCACATATCTGTAAGGTCAGCAGTTCGTCTCAGACCTTT	CAATAATGTCGTCACATATCTGTAAGGTCAGCAGTTCGTCTCAGACCTTT	Q3KTD5	Q3KTD5_SCHJA	SJCHGC09844 protein (Fragment)	59	56.6 (135)	4e-07	-1	NA	NA	NA	NA	NA	NA	NA	NA	NA	NA	NA	NA	NA	NA	NA	NA	1	UU	NA	-4.742	-2.95616	0.00562392	0.15999	-2.1876
16	28	11	60H21	CONTIG10800	GGCTCATTTTAACGTATTTTCTCATTGACCCAAAGATCGACATACTTTTG	GGCTCATTTTAACGTATTTTCTCATTGACCCAAAGATCGACATACTTTTG	Q3QGF4	Q3QGF4_9GAMM	Cysteinyl-tRNA synthetase, class Ia (EC 6.1.1.16)	653	31.6 (70)	7.6	3	NA	NA	NA	NA	NA	NA	NA	NA	NA	NA	NA	NA	NA	NA	NA	NA	1	UU	NA	-4.68716	-2.95605	0.00562541	0.15999	-2.18781
39	20	13	53G3	CD190012	CAACAAGTCCCCATCGGCCACCTAAACTGTCATGTTTTTGACCTCGACTG	CAACAAGTCCCCATCGGCCACCTAAACTGTCATGTTTTTGACCTCGACTG	Q5XG45	Q5XG45_XENLA	LOC495215 protein	686	35.0 (79)	0.7	-2	NA	NA	NA	NA	NA	NA	NA	NA	NA	NA	NA	NA	NA	NA	NA	NA	1	UU	NA	-3.39112	-2.95561	0.00563189	0.160046	-2.18872
42	15	15	45J14	CD154689	CTGGGCAATCTTTTTCAGTTCTTTCCAATAGCTATTCATTCTTTTGATGC	CTGGGCAATCTTTTTCAGTTCTTTCCAATAGCTATTCATTCTTTTGATGC	Q4QQE8	Q4QQE8_SCHMA	Endonuclease-reverse transcriptase	992	90.5 (223)	3e-17	-1	NA	NA	NA	NA	NA	NA	NA	NA	NA	NA	NA	NA	NA	NA	NA	NA	3e-17	AU	NA	-3.78365	-2.9549	0.00564214	0.160159	-2.19016
17	1	19	30M20	CD088273	TGCAATTGAGAGAAGATAATCATGATAATCATCGTCGCATCTCGGTGATT	TGCAATTGAGAGAAGATAATCATGATAATCATCGTCGCATCTCGGTGATT	Q50PB2	Q50PB2_ENTHI	Phospholipid-transporting P-type ATPase, putative	1055	37.7 (86)	0.11	1	NA	NA	NA	NA	NA	NA	NA	NA	NA	NA	NA	NA	NA	NA	NA	NA	1	UU	NA	-5.73034	-2.95453	0.00564754	0.160159	-2.19092
42	28	14	50F14	CD178343	GAATAGTTTAGCAGCAAAGACCTTACAGCGAACTGATATGCTTATTTGTA	GAATAGTTTAGCAGCAAAGACCTTACAGCGAACTGATATGCTTATTTGTA	Q00968	EGF_PIG	Pro-epidermal growth factor precursor (EGF) [Contains: Epidermal growth factor]	1214	33.1 (74)	5.3	-3	NA	NA	NA	NA	NA	NA	NA	NA	NA	NA	NA	NA	NA	NA	NA	NA	1	UU	NA	-3.00244	-2.95416	0.0056528	0.160159	-2.19166
22	12	17	38N19	CD126135	AACCAAGCCGGATTAGGACTGATTAGACATCTCACAATGATCATATATTC	CCAAGCCGGATTAGGACTGATTAGACATCTCACAATGATCATATATTC	-	-	-	-	-	-	-	NA	NA	NA	NA	NA	NA	NA	NA	NA	NA	NA	NA	NA	NA	NA	NA	1	UU	NA	-3.81988	-2.95408	0.00565396	0.160159	-2.19182
39	6	24	14O15	Contig5532	no data	GACAACTTAAAAGCTCATTGATGGTACAGCCTGATGTAACTAGATGGAGT	Contig5532	-	SIMILAR TO GAG-POL POLYPROTEIN (7E-10)	SIMILAR TO GAG-POL POLYPROTEIN (7E-10)	-	OM0023367-AOP	-	NA	NA	NA	NA	NA	NA	NA	NA	NA	NA	NA	NA	NA	NA	NA	NA	1	UU	MGE/repetitive elements	-3.93192	-2.953	0.00566977	0.160451	-2.19403
6	19	8	69F23	CONTIG3625	ATTTTGCGCTTAGAAATACAAAAACAGCCAATATTGTATCAGTGCTGATT	TTTTGCGCTTAGAAATACAAAAACAGCCAATATTGTATCAGTGCTGATT	Q35RG8	Q35RG8_9BRAD	Sulphate transport system permease protein 2:Sulfate ABC transporter, permease p	301	31.6 (70)	8.4	-2	NA	NA	NA	NA	NA	NA	NA	NA	NA	NA	NA	NA	NA	NA	NA	NA	1	UU	NA	-4.22777	-2.95275	0.00567331	0.160451	-2.19452
44	1	11	57D14	CF495913	TTTCTTCAATCCCTTTCGATTTAACCCACTCCTTATAAAGTAATCCTGGA	TTTCTTCAATCCCTTTCGATTTAACCCACTCCTTATAAAGTAATCCTGGA	Q5BSG6	Q5BSG6_SCHJA	SJCHGC04354 protein (Fragment)	66	52.4 (124)	9e-06	-1	NA	NA	NA	NA	NA	NA	NA	NA	NA	NA	NA	NA	NA	NA	NA	NA	1	UU	NA	-3.63035	-2.9522	0.00568138	0.160518	-2.19565
42	9	16	41F14	CD134639	AGTGGACACTAGATGGCTGTTACATTCTATATTAAGACACATTAACAGTG	GTGGACACTAGATGGCTGTTACATTCTATATTAAGACACATTAACAGTG	Q6Z120	Q6Z120_ORYSA	Manganese transport protein-like protein	1159	33.5 (75)	3.6	-1	NA	NA	NA	NA	NA	NA	NA	NA	NA	NA	NA	NA	NA	NA	NA	NA	1	UU	NA	-2.93065	-2.95197	0.00568474	0.160518	-2.19612
33	26	28	40000	Contig1985	no data	TTCTATTCTTCAAATTTATCTCCTCGCATAAAAGCCGCGAAAAGGAAAC	Contig1985	-	UNKNOWN 942	UNKNOWN 942	hypothetical	OM0023386-AOP	-	NA	NA	NA	NA	NA	NA	NA	NA	NA	NA	NA	NA	NA	NA	NA	NA	1	UU	NA	3.61201	2.95113	0.00569706	0.160738	-2.19783
46	21	19	33J1	CD094930	CGTCTATGTTTGTCAGAATGAAAATAATCTAAAGGCATTTTAGTTTAACG	CGTCTATGTTTGTCAGAATGAAAATAATCTAAAGGCATTTTAGTTTAACG	Q30KX0	Q30KX0_SCHMA	Reverse transcriptase SR3-left (Fragment)	271	67.0 (162)	2e-10	2	NA	NA	NA	NA	NA	NA	NA	NA	NA	NA	NA	NA	NA	NA	NA	NA	1	UU	MGE/repetitive elements	-4.18293	-2.95072	0.00570307	0.160779	-2.19866
15	6	14	48C9	CD165014	TTGTGGTAGTGCTAACTTTCATAAACTAGAAAATGATGTTTTGTTCCACA	TTGTGGTAGTGCTAACTTTCATAAACTAGAAAATGATGTTTTGTTCCACA	Q4YYM8	Q4YYM8_PLABE	Hypothetical protein	40	35.8 (81)	0.4	-2	NA	NA	NA	NA	NA	NA	NA	NA	NA	NA	NA	NA	NA	NA	NA	NA	1	UU	NA	-4.12952	-2.95032	0.00570888	0.160808	-2.19947
18	22	11	59N20	CONTIG10488	CCGTAATGGAGGCTTTGAAACTATTCGATGAGGTTGAAAAAGCTTACGAG	CCGTAATGGAGGCTTTGAAACTATTCGATGAGGTTGAAAAAGCTTACGAG	-	-	-	-	-	-	-	NA	NA	NA	NA	NA	NA	NA	NA	NA	NA	NA	NA	NA	NA	NA	NA	1	UU	NA	-3.81321	-2.94979	0.00571662	0.160808	-2.20054
10	24	22	23F22	CD064933	TTTGCGTAATGAAGTATCTGCGAGTTTCTCTAATGAGATCTGGACGTCTC	TTTGCGTAATGAAGTATCTGCGAGTTTCTCTAATGAGATCTGGACGTCTC	Q7QNL9	Q7QNL9_ANOGA	ENSANGP00000014573 (Fragment)	83	33.9 (76)	1.5	2	NA	NA	NA	NA	NA	NA	NA	NA	NA	NA	NA	NA	NA	NA	NA	NA	1	UU	NA	-3.62198	-2.9496	0.00571952	0.160808	-2.20094
34	3	20	27N16	CD080807	TGTTTGAGGTAGATATCTGTCTCTATTCGACACGAATTGAACTCCAGTGA	TGTTTGAGGTAGATATCTGTCTCTATTCGACACGAATTGAACTCCAGTGA	-	-	-	-	-	-	-	NA	NA	NA	NA	NA	NA	NA	NA	NA	NA	NA	NA	NA	NA	NA	NA	1	UU	NA	-3.59321	-2.94941	0.00572223	0.160808	-2.20132
12	2	11	57H22	CF496994	ACATGACTTAAGATCCGGTGGTTATAAGTTTGATCCTTGATGAGCTTTGT	CATGACTTAAGATCCGGTGGTTATAAGTTTGATCCTTGATGAGCTTTGT	Q8KUH4	Q8KUH4_ACTPA	Polyketide synthase	3073	33.1 (74)	5.2	3	NA	NA	NA	NA	NA	NA	NA	NA	NA	NA	NA	NA	NA	NA	NA	NA	1	UU	NA	-4.81271	-2.94858	0.00573451	0.161025	-2.20302
16	12	19	32L9	CD092649	TAGTAGCATGAGCTTCCTATTACAATTGTCATTCGAACTCTATCCAAGGT	TAGTAGCATGAGCTTCCTATTACAATTGTCATTCGAACTCTATCCAAGGT	-	-	-	-	-	-	-	NA	NA	NA	NA	NA	NA	NA	NA	NA	NA	NA	NA	NA	NA	NA	NA	1	UU	NA	-4.49056	-2.94784	0.00574543	0.161138	-2.20452
42	6	14	48B2	CD164386	CATTTTGATCTAAAAGTGTTTCGGTGAGATTACTGTTTGTGGATGAACCA	CATTTTGATCTAAAAGTGTTTCGGTGAGATTACTGTTTGTGGATGAACCA	Q6IFU1	Q6IFU1_SCHMA	Pol polyprotein	1680	31.2 (69)	9.9	3	NA	NA	NA	NA	NA	NA	NA	NA	NA	NA	NA	NA	NA	NA	NA	NA	1	UU	NA	-3.32557	-2.94769	0.00574761	0.161138	-2.20482
35	15	17	39G4	CD128847	CTTCCACATTAATGAATTAACTGGGCTTATTCAATCCAAGGGTAACTTGG	CTTCCACATTAATGAATTAACTGGGCTTATTCAATCCAAGGGTAACTTGG	Q7Q3K5	Q7Q3K5_ANOGA	ENSANGP00000007226 (Fragment)	5123	77.0 (188)	2e-13	3	Smp_114850, Smp_131600	NA	NA	NA	+	2	2	NA	NA	NA	NA	NA	NA	NA	NA	NA	2e-13	SS	NA	-4.01996	-2.94681	0.00576063	0.161322	-2.20661
1	8	11	58I12	CF502511	GCAACGTTTGGAAACTGAAGGTGTCCTTGTACCTGTTTCTTATTCTTCAT	GCAACGTTTGGAAACTGAAGGTGTCCTTGTACCTGTTTCTTATTCTTCAT	Q4QQF6	Q4QQF6_SCHMA	Gag-pol polyprotein (Fragment)	816	119 (298)	3e-26	-1	NA	NA	NA	NA	NA	NA	NA	NA	NA	NA	NA	NA	NA	NA	NA	NA	3e-26	AU	NA	-6.3886	-2.94663	0.00576328	0.161322	-2.20698
10	27	2	90J10	CL150	TGATCCTACTTCATCCAAAATCTCTGGTAAATATTTCGAGGTGTATTTAT	TGATCCTACTTCATCCAAAATCTCTGGTAAATATTTCGAGGTGTATTTAT	Q5DEW4	Q5DEW4_SCHJA	Hypothetical protein	127	115 (289)	2e-24	1	Smp_130100, Smp_149920, Smp_165400.3, Smp_165400.1, Smp_165400.2, Smp_140260, Smp_031050, Smp_141270, Smp_144060	NA	NA	NA	-, +	9	1	NA	NA	NA	NA	NA	NA	NA	NA	NA	2e-24	UU	NA	-3.09344	-2.9459	0.00577411	0.161442	-2.20846
19	13	23	19C8	SCMPRSM	no data	GGATGGTTATACAGCTGAAACGATCAATGAAGCAATCATAAAAATTTGCG	SCMPRSM	-	SCHISTOSOMA MANSONI PROTEASE MRNA, COMPLETE CDS	SCHISTOSOMA MANSONI PROTEASE MRNA, COMPLETE CDS	-	OM0023390-AOP	-	Smp_075800.1, Smp_075800.2, Smp_179170	NA	NA	NA	+	3	3	NA	NA	NA	NA	NA	NA	NA	NA	NA	1	US	NA	-3.67931	-2.94557	0.00577892	0.161442	-2.20912
35	9	24	15K4	Contig5945	no data	TGAATGACGGTTACGCAATACCGTGAGTTGATTAAAGCTAGACATTAAC	Contig5945	-	UNKNOWN 3535	UNKNOWN 3535	-	OM0023348-AOP	-	NA	NA	NA	NA	NA	NA	NA	NA	NA	NA	NA	NA	NA	NA	NA	NA	1	UU	NA	-4.25087	-2.94533	0.00578245	0.161442	-2.20961
38	5	11	58B3	CF499609	TCTAGATGTGAAAGATGGGTTTCAGAGAAAGCTTTTCGGCCTTCGAAAAG	TCTAGATGTGAAAGATGGGTTTCAGAGAAAGCTTTTCGGCCTTCGAAAAG	Q5C3C1	Q5C3C1_SCHJA	SJCHGC04023 protein (Fragment)	353	96.3 (238)	3e-19	-3	NA	NA	NA	NA	NA	NA	NA	NA	NA	NA	NA	NA	NA	NA	NA	NA	3e-19	AU	NA	-3.36059	-2.94511	0.00578579	0.161442	-2.21006
19	15	11	59G8	CONTIG10307	TTCACCATTGCTTTTGTGATTAGTAGTCAATTCTATCAGTTCACCCACTA	TTCACCATTGCTTTTGTGATTAGTAGTCAATTCTATCAGTTCACCCACTA	-	-	-	-	-	-	-	NA	NA	NA	NA	NA	NA	NA	NA	NA	NA	NA	NA	NA	NA	NA	NA	1	UU	NA	-4.50605	-2.94399	0.00580244	0.161698	-2.21234
39	21	20	29O15	CD086458	GTACAAGTAAATCCTGACAGAATGTCGACGTTAATACCTTGTGGTTAGAC	GTACAAGTAAATCCTGACAGAATGTCGACGTTAATACCTTGTGGTTAGAC	-	-	-	-	-	-	-	NA	NA	NA	NA	NA	NA	NA	NA	NA	NA	NA	NA	NA	NA	NA	NA	1	UU	NA	-4.83591	-2.94388	0.00580411	0.161698	-2.21256
6	17	19	32N23	CD092963	TCATGAAAATATCTAAGTCAGACCACCATTAAAACCTGGAAGAACTGGAC	TCATGAAAATATCTAAGTCAGACCACCATTAAAACCTGGAAGAACTGGAC	-	-	-	-	-	-	-	NA	NA	NA	NA	NA	NA	NA	NA	NA	NA	NA	NA	NA	NA	NA	NA	1	UU	NA	-3.91167	-2.94342	0.00581086	0.161759	-2.21348
31	7	1	91K5	CL634	TCGTATCAGTCCATAAATTCATTAGCAGTTGATGTATGCCATATTGTTCG	TCGTATCAGTCCATAAATTCATTAGCAGTTGATGTATGCCATATTGTTCG	Q4QQE8	Q4QQE8_SCHMA	Endonuclease-reverse transcriptase	992	72.0 (175)	1e-11	3	NA	NA	NA	NA	NA	NA	NA	NA	NA	NA	NA	NA	NA	NA	NA	NA	1e-11	SU	MGE/repetitive elements	-4.06597	-2.94287	0.0058192	0.161788	-2.21462
23	2	13	50O19	CD180408	AGCAAAAAGACCATTTACTGATGAACTTGATACAGGAAACGAATATGGTG	GCAAAAAGACCATTTACTGATGAACTTGATACAGGAAACGAATATGGTG	-	-	-	-	-	-	-	NA	NA	NA	NA	NA	NA	NA	NA	NA	NA	NA	NA	NA	NA	NA	NA	1	UU	NA	-4.35204	-2.94274	0.00582102	0.161788	-2.21487
41	20	15	46M2	CD159655	CGCTCACTTTCATACCTATCCCAAAACAACTGATCAATTTTAATTCATTA	CGCTCACTTTCATACCTATCCCAAAACAACTGATCAATTTTAATTCATTA	-	-	-	-	-	-	-	NA	NA	NA	NA	NA	NA	NA	NA	NA	NA	NA	NA	NA	NA	NA	NA	1	UU	NA	-3.17258	-2.94148	0.00583993	0.162186	-2.21743
30	24	13	53F17	CD189527	AAATGTAAACCATCTAGTGCGTTTATTGCAAAGTAAACTTTTCTCTCTCT	TGTAAACCATCTAGTGCGTTTATTGCAAAGTAAACTTTTCTCTCTCT	-	-	-	-	-	-	-	NA	NA	NA	NA	NA	NA	NA	NA	NA	NA	NA	NA	NA	NA	NA	NA	1	UU	NA	-3.75924	-2.94091	0.00584843	0.162295	-2.21858
23	11	1	91K19	CL648	TTAGGAACATCAGGTATACGTAGTATATCTCCGTCGATTTCAGTTATTCC	TTAGGAACATCAGGTATACGTAGTATATCTCCGTCGATTTCAGTTATTCC	Q6BEQ6	Q6BEQ6_CAEEL	Hypothetical protein unc-52	2389	55.5 (132)	1e-06	-2	Smp_146950	expressed protein	5808	5808	-	1	3	PF00047; PF00053; PF00057; PF07679; PF07686	I-set; ig; Laminin_EGF; Ldl_recept_a; V-set	IPR002049; IPR002172; IPR013098; IPR013106; IPR013151	EGF-like, laminin; Immunoglobulin; Immunoglobulin I-set; Immunoglobulin V-set; Low density lipoprotein-receptor, class A	-	SM00192; SM00408; SM00409	IPR002172; IPR003598; IPR003599	Immunoglobulin subtype; Immunoglobulin subtype 2; Low density lipoprotein-receptor, class A	-	1	UA	NA	-3.90234	-2.93971	0.00586651	0.162669	-2.22103
26	13	15	45B18	CD152740	CTGTGTGGTCATTCTTGCAAAACAACCTCTGATAAAGAAAGAAGAAAATC	CTGTGTGGTCATTCTTGCAAAACAACCTCTGATAAAGAAAGAAGAAAATC	Q7RTK8	Q7RTK8_SCHMA	Reverse transcriptase	789	52.0 (123)	5e-06	2	NA	NA	NA	NA	NA	NA	NA	NA	NA	NA	NA	NA	NA	NA	NA	NA	1	UU	MGE/repetitive elements	-4.49994	-2.93878	0.00588055	0.162919	-2.22292
47	17	3	86C1	SMLA5F12	TTATTTTAAATCGCAACGTTATTGCTTTTATTGTGTGGATTCATGCCTAC	TTATTTTAAATCGCAACGTTATTGCTTTTATTGTGTGGATTCATGCCTAC	-	-	-	-	-	-	-	NA	NA	NA	NA	NA	NA	NA	NA	NA	NA	NA	NA	NA	NA	NA	NA	1	UU	NA	-4.44031	-2.9385	0.00588469	0.162919	-2.22348
32	15	8	69H5	CONTIG3664	CATCTGAACTCGCTGCACATCAATAATCATGCTGCATTATGAATATGATT	CATCTGAACTCGCTGCACATCAATAATCATGCTGCATTATGAATATGATT	-	-	-	-	-	-	-	NA	NA	NA	NA	NA	NA	NA	NA	NA	NA	NA	NA	NA	NA	NA	NA	1	UU	NA	-4.63666	-2.93809	0.00589096	0.162965	-2.22432
23	18	5	79K7	CONTIG8680	AATTAACAAAAACACGCGACCACACCATAAATACTATACTCACAAATGCC	TTAACAAAAACACGCGACCACACCATAAATACTATACTCACAAATGCC	Q8MQW0	Q8MQW0_DROME	SD13096p	1544	35.0 (79)	2.2	-2	NA	NA	NA	NA	NA	NA	NA	NA	NA	NA	NA	NA	NA	NA	NA	NA	1	UU	NA	-3.71123	-2.93675	0.00591118	0.163397	-2.22703
19	13	8	68O20	CONTIG3423	GAAAGAGCGGGCAGTGTAATATCTGGGCCTTCAAAAATATAGAGAAATAG	GAAAGAGCGGGCAGTGTAATATCTGGGCCTTCAAAAATATAGAGAAATAG	Q6IFU2	Q6IFU2_SCHMA	Pol polyprotein	1227	102 (254)	4e-21	1	NA	NA	NA	NA	NA	NA	NA	NA	NA	NA	NA	NA	NA	NA	NA	NA	4e-21	SU	NA	-3.82283	-2.93436	0.00594747	0.16419	-2.23187
2	11	25	12F12	Contig4931	no data	GTAGGGAATCAATGGTTGGGCCACGTATTGATACGTATGCCTGAATACT	Contig4931	-	UNKNOWN 2806	UNKNOWN 2806	-	OM0023363-AOP	-	NA	NA	NA	NA	NA	NA	NA	NA	NA	NA	NA	NA	NA	NA	NA	NA	1	UU	NA	-3.81847	-2.93392	0.00595417	0.16419	-2.23276
27	8	11	58K6	CF503044	TGGTTTGGCCGCCTATAACTTGCTTCCAATATACTTTTACACCAGACATT	TGGTTTGGCCGCCTATAACTTGCTTCCAATATACTTTTACACCAGACATT	Q8T5G5	Q8T5G5_SCHJA	Polyprotein	1091	64.7 (156)	8e-10	-3	NA	NA	NA	NA	NA	NA	NA	NA	NA	NA	NA	NA	NA	NA	NA	NA	1	UU	NA	-3.5629	-2.93376	0.0059567	0.16419	-2.2331
26	16	28	2N18	Contig142	no data	TCATCTTCAAAAGATTTTGCCAGCCATACAGTTACATTTCATGTTACATG	Contig142	-	UNKNOWN 85	UNKNOWN 85	-	OM0023384-AOP	-	NA	NA	NA	NA	NA	NA	NA	NA	NA	NA	NA	NA	NA	NA	NA	NA	1	UU	NA	-2.84918	-2.93364	0.00595841	0.16419	-2.23333
15	9	9	65G9	CONTIG1414	AACATCGTCTCTTGGTTTTACTGTGAAGTACCTTTAACCATCTAAAACTA	CATCGTCTCTTGGTTTTACTGTGAAGTACCTTTAACCATCTAAAACTA	Q4SZR5	Q4SZR5_TETNG	Chromosome undetermined SCAF11537, whole genome shotgun sequence. (Fragment)	107	32.0 (71)	9.1	3	NA	NA	NA	NA	NA	NA	NA	NA	NA	NA	NA	NA	NA	NA	NA	NA	1	UU	NA	-3.87317	-2.93279	0.0059715	0.164333	-2.23506
33	19	15	46I4	CD158610	CAAATGTAAATGCTCGACTGAACCATATTTGCAAGAGTTGTAGTTGTTGA	CAAATGTAAATGCTCGACTGAACCATATTTGCAAGAGTTGTAGTTGTTGA	Q4V902	Q4V902_BRARE	Hypothetical protein zgc:114066	538	31.6 (70)	7.6	-2	NA	NA	NA	NA	NA	NA	NA	NA	NA	NA	NA	NA	NA	NA	NA	NA	1	UU	NA	-4.04418	-2.93256	0.00597503	0.164333	-2.23553
2	12	24	15F24	Contig6009	no data	CTTTTTTCTACTATTCAAATAAACCGAGAATGATGTGAAGAATCCGTCCT	Contig6009	-	UNKNOWN 3584	UNKNOWN 3584	-	OM0023350-AOP	-	NA	NA	NA	NA	NA	NA	NA	NA	NA	NA	NA	NA	NA	NA	NA	NA	1	UU	NA	-4.5747	-2.9324	0.00597751	0.164333	-2.23586
38	16	20	29N3	CD086268	GCGAAGAGTTAATATGCAAACTACCAATCAATAGTCTCAATCTTCACTAT	GCGAAGAGTTAATATGCAAACTACCAATCAATAGTCTCAATCTTCACTAT	Q4D8X5	Q4D8X5_TRYCR	Hypothetical protein	878	31.2 (69)	9.8	-3	NA	NA	NA	NA	NA	NA	NA	NA	NA	NA	NA	NA	NA	NA	NA	NA	1	UU	NA	-3.36099	-2.93156	0.00599034	0.164528	-2.23755
30	9	12	55J5	CD197233	GAGGTAGAAACGTAACGAAACATTACACTTTATTAGGAGAGGGAGTAAGC	GAGGTAGAAACGTAACGAAACATTACACTTTATTAGGAGAGGGAGTAAGC	Q561P5	Q561P5_XENTR	Hypothetical protein	735	33.5 (75)	2	-1	NA	NA	NA	NA	NA	NA	NA	NA	NA	NA	NA	NA	NA	NA	NA	NA	1	UU	NA	-3.45361	-2.93133	0.00599391	0.164528	-2.23802
23	3	11	57K19	CF497806	GCTGCATCGACCACATATTCACTGTTCGTCAGATTTTAGAGCACAGACAT	GCTGCATCGACCACATATTCACTGTTCGTCAGATTTTAGAGCACAGACAT	Q5C3A3	Q5C3A3_SCHJA	SJCHGC09318 protein (Fragment)	513	138 (348)	4e-32	1	NA	NA	NA	NA	NA	NA	NA	NA	NA	NA	NA	NA	NA	NA	NA	NA	4e-32	SU	NA	-3.66159	-2.93042	0.00600783	0.164731	-2.23986
23	28	8	70K19	CONTIG4232	CGTCTAAGATTAAATCTAACGGAAAATTCGGCGGGTTACTTCGATTCTGC	CGTCTAAGATTAAATCTAACGGAAAATTCGGCGGGTTACTTCGATTCTGC	Q5DB15	Q5DB15_SCHJA	SJCHGC06426 protein	164	145 (366)	7e-34	1	NA	NA	NA	NA	NA	NA	NA	NA	NA	NA	NA	NA	NA	NA	NA	NA	7e-34	SU	NA	-4.19439	-2.93024	0.00601059	0.164731	-2.24022
35	17	22	22K16	CD062775	AAAGGTAGTATATTGGTCAATAAGGCTGTAAATCTTCATCAACTGAGGCG	GGTAGTATATTGGTCAATAAGGCTGTAAATCTTCATCAACTGAGGCG	Q5BSY9	Q5BSY9_SCHJA	SJCHGC03050 protein	89	35.0 (79)	0.69	3	NA	NA	NA	NA	NA	NA	NA	NA	NA	NA	NA	NA	NA	NA	NA	NA	1	UU	NA	-3.14594	-2.92906	0.00602873	0.164792	-2.24261
37	22	20	30A3	CD086854	AGCACGACAATTGTTTGGAGACGTTGATTTCGTATAATCATTATTTTCTA	GCACGACAATTGTTTGGAGACGTTGATTTCGTATAATCATTATTTTCTA	Q4QQE8	Q4QQE8_SCHMA	Endonuclease-reverse transcriptase	992	40.8 (94)	0.013	-1	NA	NA	NA	NA	NA	NA	NA	NA	NA	NA	NA	NA	NA	NA	NA	NA	1	UU	NA	-3.71604	-2.92861	0.00603581	0.164792	-2.24354
38	11	20	28N15	CD084140	TGACCGTTATTGGACAACATAGGAAAATTAAAGTGTGGATCATGAGGTAG	TGACCGTTATTGGACAACATAGGAAAATTAAAGTGTGGATCATGAGGTAG	-	-	-	-	-	-	-	NA	NA	NA	NA	NA	NA	NA	NA	NA	NA	NA	NA	NA	NA	NA	NA	1	UU	NA	-3.4247	-2.92833	0.00604012	0.164792	-2.2441
34	22	12	56J16	CD201697	GTCGAGATCAGTTTATACCATTCTGTCTTTCACCATAGCAAAATTAATCG	GTCGAGATCAGTTTATACCATTCTGTCTTTCACCATAGCAAAATTAATCG	Q4YUY3	Q4YUY3_PLABE	Guanylyl cyclase, putative	221	32.3 (72)	4.4	3	NA	NA	NA	NA	NA	NA	NA	NA	NA	NA	NA	NA	NA	NA	NA	NA	1	UU	NA	-3.36304	-2.92822	0.00604176	0.164792	-2.24432
15	7	6	74O21	CONTIG6363	AAAGTATATAGACATTAAATCTATGCAAACCCACTGCATACACAAACACA	GTATATAGACATTAAATCTATGCAAACCCACTGCATACACAAACACA	Q26552	Q26552_SCHMA	Elastase	274	164 (415)	8e-40	-2	NA	NA	NA	NA	NA	NA	NA	NA	NA	NA	NA	NA	NA	NA	NA	NA	8e-40	AU	NA	-4.34377	-2.92797	0.00604566	0.164792	-2.24483
39	17	18	36C3	CD117117	GTCAGAAGCTTTCTCAGGACTTGTTTGTTCCCAAAAATTTATCCAAATTC	GTCAGAAGCTTTCTCAGGACTTGTTTGTTCCCAAAAATTTATCCAAATTC	Q3PVS9	Q3PVS9_NITHA	AAA ATPase, central region:Clp, N terminal	878	32.7 (73)	3.4	-3	NA	NA	NA	NA	NA	NA	NA	NA	NA	NA	NA	NA	NA	NA	NA	NA	1	UU	NA	-3.14657	-2.92765	0.00605057	0.164792	-2.24547
40	16	8	69L3	CONTIG3770	ATTGGTAGATTTGTGTTTGTGGTGGAGTGGATCATGGTTGGTCATTACAG	TTGGTAGATTTGTGTTTGTGGTGGAGTGGATCATGGTTGGTCATTACAG	Q7S201	Q7S201_NEUCR	Predicted protein	1112	42.7 (99)	0.003	2	NA	NA	NA	NA	NA	NA	NA	NA	NA	NA	NA	NA	NA	NA	NA	NA	1	UU	NA	-4.80556	-2.92761	0.00605115	0.164792	-2.24554
22	13	19	32N7	CD092881	TCTTATAGGGCACTAGTATACCTGTCTTATTACCGACTTTTTGTACTCGC	TCTTATAGGGCACTAGTATACCTGTCTTATTACCGACTTTTTGTACTCGC	-	-	-	-	-	-	-	NA	NA	NA	NA	NA	NA	NA	NA	NA	NA	NA	NA	NA	NA	NA	NA	1	UU	NA	-4.47632	-2.92744	0.00605386	0.164792	-2.2459
30	28	16	44B5	CD147527	CTAGCTTACGCAATGGGGTGAAGTTCAAATTATCTTTGTATTGGTTTTGA	CTAGCTTACGCAATGGGGTGAAGTTCAAATTATCTTTGTATTGGTTTTGA	Q5BR20	Q5BR20_SCHJA	SJCHGC09721 protein	91	36.6 (83)	0.24	-1	NA	NA	NA	NA	NA	NA	NA	NA	NA	NA	NA	NA	NA	NA	NA	NA	1	UU	NA	-3.79863	-2.92739	0.00605467	0.164792	-2.246
15	28	15	47K9	CD163210	GCCATTGGCACAAAGATGTTTCGAAGTATCACTTTACGTTTCAATCATCC	GCCATTGGCACAAAGATGTTTCGAAGTATCACTTTACGTTTCAATCATCC	Q3CDG4	Q3CDG4_9CLOT	PAS	773	31.6 (70)	9.9	-3	NA	NA	NA	NA	NA	NA	NA	NA	NA	NA	NA	NA	NA	NA	NA	NA	1	UU	NA	-4.20089	-2.92679	0.00606389	0.164916	-2.24721
34	6	15	44J16	CD149564	CCTCCTCATCTGGAAGGCTGTTTGTTCTATCTCAACGGACATTCAGTATC	CCTCCTCATCTGGAAGGCTGTTTGTTCTATCTCAACGGACATTCAGTATC	Q5BT30	Q5BT30_SCHJA	SJCHGC02932 protein (Fragment)	63	39.7 (91)	0.028	1	NA	NA	NA	NA	NA	NA	NA	NA	NA	NA	NA	NA	NA	NA	NA	NA	1	UU	NA	-3.40189	-2.92602	0.00607591	0.165117	-2.24877
26	7	14	48F6	CD165224	TTTACTGTACAATACCGAGCGAACTTTCGATTCATTCTTGATTGTTACCT	TTTACTGTACAATACCGAGCGAACTTTCGATTCATTCTTGATTGTTACCT	Q4Z052	Q4Z052_PLABE	Hypothetical protein (Fragment)	906	31.2 (69)	9.9	-1	NA	NA	NA	NA	NA	NA	NA	NA	NA	NA	NA	NA	NA	NA	NA	NA	1	UU	NA	-3.94627	-2.92543	0.00608509	0.165137	-2.24997
30	1	10	60J17	CONTIG10851	ATGTTTTAAGATGGTGACACCAATAGGATTATCCTCTGTGTCCGAACACA	TGTTTTAAGATGGTGACACCAATAGGATTATCCTCTGTGTCCGAACACA	Q8T5G5	Q8T5G5_SCHJA	Polyprotein	1091	81.6 (200)	7e-15	3	NA	NA	NA	NA	NA	NA	NA	NA	NA	NA	NA	NA	NA	NA	NA	NA	7e-15	SU	NA	-4.00106	-2.92537	0.006086	0.165137	-2.25009
43	23	6	76K14	CONTIG7239	GCGTACATAATACATATCCCAACCACCTCAATCAATAAAGATTCTAGGTG	GCGTACATAATACATATCCCAACCACCTCAATCAATAAAGATTCTAGGTG	Q4QQE8	Q4QQE8_SCHMA	Endonuclease-reverse transcriptase	992	65.1 (157)	7e-10	2	NA	NA	NA	NA	NA	NA	NA	NA	NA	NA	NA	NA	NA	NA	NA	NA	1	UU	NA	-3.8822	-2.92465	0.00609719	0.165315	-2.25154
26	15	1	92J6	CL982	CTGTAGATGGCATTTCACCCATTCTCTATAACTATGATTGATCTCATGTT	CTGTAGATGGCATTTCACCCATTCTCTATAACTATGATTGATCTCATGTT	Q6IFU2	Q6IFU2_SCHMA	Pol polyprotein	1227	74.3 (181)	3e-12	2	NA	NA	NA	NA	NA	NA	NA	NA	NA	NA	NA	NA	NA	NA	NA	NA	3e-12	SU	MGE/repetitive elements	-3.81062	-2.92403	0.00610689	0.165451	-2.2528
41	22	15	4.6e+15	CD157628	TTCTGCTGTCCGGCTAAACGGGACATTAAGAACTTGGATAGATAAAAAAA	TTCTGCTGTCCGGCTAAACGGGACATTAAGAACTTGGATAGATAAAAAAA	Q8T5G5	Q8T5G5_SCHJA	Polyprotein	1091	31.6 (70)	7.8	-1	NA	NA	NA	NA	NA	NA	NA	NA	NA	NA	NA	NA	NA	NA	NA	NA	1	UU	NA	-3.39469	-2.9234	0.00611674	0.165492	-2.25407
35	22	19	33O4	CD096557	GTTATGAGACATGGCACAGAAAATAAATCAGTGGTGATCCTCCTATGATT	GTTATGAGACATGGCACAGAAAATAAATCAGTGGTGATCCTCCTATGATT	-	-	-	-	-	-	-	NA	NA	NA	NA	NA	NA	NA	NA	NA	NA	NA	NA	NA	NA	NA	NA	1	UU	NA	-3.6039	-2.92326	0.00611893	0.165492	-2.25435
[truncated: 2,680 more rows]

## Sheet: MS-Mir
Block	Column	Row	ID	Name	oligosequence	Trimmed_oligoseq	hit1accession	hit1id_lrge	hit1name_lrge	hit1length	hit1score	hit1evalue	hit1frame	SmpHit	Smp.description	Amino_acids_1	Amino_acids_2	CDS_Sense.Antisense	CDSHits	GenomeHits	Pfam_ID	Pfam_name	PFAM_IPR_ID	PFAM_IPR_Desc	PFAM_IPR_2_GO	SMART_ID	SMART_IPR_ID	SMART_IPR_Desc	SMART_IPR_2_GO	ncbi_evals	comp_strand	GOI	logFC	t	P.Value	adj.P.Val	B
[truncated: 147 more rows]

[truncated: 17 more sheets: DS-MS, Cerc-DS, Cerc-Mir, 3Hr Som-Cerc, 24Hr Som-Cerc, 3Day Som-Cerc, 6Day Som-Cerc, 24Hr Som-3Hr Som, 3Day Som-24Hr Som, 6Day Som-3Day Som, 2Wk Worm-6Day Som, 3Wk Worm-2Wk Worm, Intra snail-Intra mouse, 5Wk Worm-3Wk Worm, 7Wk Worm-5Wk Worm, 7Wk Worm-3Wk Worm, 7Wk Female Worm-7Wk Male Worm]
