# Supplementary material for: Anti-schistosomal Intervention Targets Identified by Lifecycle Transcriptomic Analyses
Source: PLoS Negl Trop Dis. 2009 Nov 3;3(11):e543. doi: 10.1371/journal.pntd.0000543 (PMC2764848; doi:10.1371/journal.pntd.0000543)
Supplement: Dataset S3 — Lifecycle expression profiles of statistically identified gene products from pairwise comparisons of key schistosome developmental stages. The column description worksheet provides details as to each column header. The remaining two worksheets identify the transcripts passing the indicated statistical criteria (‘adjp<0.05’ OR ‘adjp<0.05 and >32 FDE’ worksheets). (1.78 MB XLS) [file pntd.0000543.s003.xls]

## Sheet: Column Description
Microarray Information
Block		Microarray oligonucleotide co-ordinates
Column		Microarray oligonucleotide co-ordinates
Row		Microarray oligonucleotide co-ordinates
ID		Unique oligonucleotide identification
Name		Oligonucleotide name
oligosequence		Oligonucleotide sequence
Trimmed_oligoseq		Trimmed oligonucleotide sequence
BLAST Information
hit1accession		First database hit ID of the submitted sequence
hit1id_lrge		Identifier for the database aligned sequence
hit1name_lrge		The highest scoring alignment described by one line summary
hit1length		The length of alignment
hit1score		The (bit) score of the highest-scoring segment pair found for the database sequence
hit1evalue		The number of times one might Expect to see the hit alignment by chance
hit1frame		The reading frame of the alignment in the hit sequence
Smp Mapping (GeneDB)
Smp Hit		Smp gene ID that contained a 70% ungapped match (or better) to the microarray oligonucleotide
Smp.description		The highest scoring alignment described by one line summary
Amino_acids_1		Lengths of the CDS hits
Amino_acids_2		Lengths of the CDS hits
CDS_Sense.Antisense		Sense/antisense orientation of each Smp match
CDSHits		Number of different Smp genes hit by the oligo (70% match)
Genome mapping (Wellcome Trust Sanger Institute)
GenomeHits		Contig containing a 80% match to the microarray oligonucleotide
InterPro Searches
Pfam_ID		Identifier for the Pfam aligned domain
Pfam_name		Description for the Pfam aligned domain
PFAM_IPR_ID		InterPro Identifier for the Pfam aligned domain
PFAM_IPR_Desc		InterPro Description for the Pfam aligned domain
PFAM_IPR_2_GO		InterPro Gene Ontology for the Pfam aligned domain
SMART_ID		Identifier for the SMART aligned domain
SMART_IPR_ID		InterPro Identifier for the SMART aligned domain
SMART_IPR_Desc		InterPro Description for the SMART aligned domain
SMART_IPR_2_GO		InterPro Gene Ontology for the SMART aligned domain
ncbi_evals		E values from NCBI BLAST searches
comp_strand		Strand code
GOI		Gene of Interest
Expression Information
logFC	log base 2 fold change of the gene/probeset; a positive value indicates up regulation, while a negative value indicates down regulation
AveExpr (underneath each designated life stage)	average log2 signal intensity of the probeset across ALL arrays
t	moderated t-test values
P.Value	raw (uncorrected p value)
adj.P.Val	adjusted p value, corrected using Benjamini & Hochberg method for multiple testing
B	natural log odds of p(gene is differentially expressed) / p(gene is not differentially expressed); probesets with B > 0 are thus more likely to be differentially expressed than not
UT01	Egg
UT02	Miracidia
UT03	Mother sporocyst
UT04	Daughter sporocyst
UT05	Cercariae
UT06	3 hr Somules
UT07	24 hr Somules
UT08	3-day Somules
UT09	6-day Somules
UT10	2-wk Worms
UT11	3-wk Worms
UT12	5-wk Worms
UT13	7-wk Mixed Worms
UT14	7-wk Male Worms
UT15	7-wk Female Worms
Remaining UT columns display pairwise comparisons as indicated in Results.
Cene Ontology Information
MCL_Cluster		MCL Cluster number
GO:ID		Gene Ontology Identification
NodeSize		Number of calculated nodes (genes)
SampleMatch		Number of loci being analysed that had that GO term
Phyper		Hypogeometric probability of enrichment (i.e. relative to all things on the microarray that have that GO term)
Term		Gene Ontology term
Ont		Ontology
SampleKeys		The "enriched" genes SchistogeneDB ID

## Sheet: adjP<0.05
Block	Column	Row	ID	Name	oligosequence	Trimmed_oligoseq	hit1accession	hit1id_lrge	hit1name_lrge	hit1length	hit1score	hit1evalue	hit1frame	SmpHit	Smp.description	Amino_acids_1	Amino_acids_2	CDS_Sense.Antisense	CDSHits	GenomeHits	Pfam_ID	Pfam_name	PFAM_IPR_ID	PFAM_IPR_Desc	PFAM_IPR_2_GO	SMART_ID	SMART_IPR_ID	SMART_IPR_Desc	SMART_IPR_2_GO	ncbi_evals	comp_strand	GOI	UT01	UT02	UT03	UT04	UT05	UT06	UT07	UT08	UT09	UT10	UT11	UT12	UT13	UT14	UT15	UT02-UT01	UT03-UT02
28	9	8	68P6	CONTIG3438	GTGTCATCAATGTGACTTTGTTTGCTTCCTCTGTAGCTGTATATTACACT	GTGTCATCAATGTGACTTTGTTTGCTTCCTCTGTAGCTGTATATTACACT	Q7QGI0	Q7QGI0_ANOGA	ENSANGP00000015396 (Fragment)	435	37.4 (85)	0.45	-3	NA	NA	NA	NA	NA	NA	NA	NA	NA	NA	NA	NA	NA	NA	NA	NA	1	UU	NA	16.0006	9.23802	10.4023	11.0987	12.7807	13.194	11.9069	12.0308	11.2761	8.40822	9.45697	10.2455	9.0221	8.61041	9.10504	-6.76261	1.16425
42	12	20	29B2	CD084919	CATTCTTGCTGGTGAATCACTGTGTTTTATATCCTGTAGCTAGCTAAAAC	CATTCTTGCTGGTGAATCACTGTGTTTTATATCCTGTAGCTAGCTAAAAC	-	-	-	-	-	-	-	NA	NA	NA	NA	NA	NA	NA	NA	NA	NA	NA	NA	NA	NA	NA	NA	1	UU	NA	13.682	7.46242	7.84175	11.1296	8.84408	8.83748	8.14868	7.96548	8.06554	7.33052	6.84052	7.48049	7.178	7.49986	6.8763	-6.21959	0.379332
18	16	27	6F8	Contig2813	no data	TGATATTTAGCCATTATATTTTATTGTCTTCAGCGAGTACCTTCTTCGCA	Contig2813	-	UNKNOWN 1603	UNKNOWN 1603	-	OM0023394-AOP	-	NA	NA	NA	NA	NA	NA	NA	NA	NA	NA	NA	NA	NA	NA	NA	NA	1	UU	NA	14.218	7.80227	8.6756	10.1104	10.7196	11.0038	10.0225	10.5855	8.53794	7.6286	7.09649	9.95803	7.46208	8.17286	9.2962	-6.41572	0.873327
10	10	26	8B22	Contig3510	no data	GTTCTCCCACATCTGTACAATTCACAGTGTGTTACTGATTTCAGGTTGTA	Contig3510	-	UNKNOWN 2190	UNKNOWN 2190	-	OM0023361-AOP	-	NA	NA	NA	NA	NA	NA	NA	NA	NA	NA	NA	NA	NA	NA	NA	NA	1	UU	NA	15.3255	9.65308	9.96586	11.7531	10.8592	11.0331	9.71316	10.6179	9.27699	8.14691	8.87042	9.16649	8.67834	8.49871	7.78319	-5.67239	0.312784
18	22	20	30B8	CD086867	CCGGCTGAGCTAACCTGGAGATAGCTGGTTCTCTCCGAAAACTATTTAGG	CCGGCTGAGCTAACCTGGAGATAGCTGGTTCTCTCCGAAAACTATTTAGG	Q4BSK3	Q4BSK3_BURVI	Hypothetical protein	90	56.6 (135)	4e-07	1	NA	NA	NA	NA	NA	NA	NA	NA	NA	NA	NA	NA	NA	NA	NA	NA	1	UU	NA	15.2558	9.03476	7.71377	11.5979	15.5829	11.4041	9.84352	9.54059	8.78318	9.59943	7.8088	8.98468	8.48482	9.07475	7.57411	-6.22109	-1.32099
5	14	8	69A11	CONTIG3498	ACATTTGAGCGAACATCAATTTCCTTTGGAATGGCTTAAATTTCAGTTAA	CATTTGAGCGAACATCAATTTCCTTTGGAATGGCTTAAATTTCAGTTAA	Q5BR20	Q5BR20_SCHJA	SJCHGC09721 protein	91	38.1 (87)	0.23	1	NA	NA	NA	NA	NA	NA	NA	NA	NA	NA	NA	NA	NA	NA	NA	NA	1	UU	NA	15.4008	7.41915	9.40715	10.1752	12.4238	13.3356	11.2813	12.3031	10.9721	7.78789	8.68351	8.14795	7.77976	7.8336	7.4433	-7.98161	1.988
44	1	10	60L14	CONTIG10923	GTTTAGGGTAAGGGATACTCGTAAGTCACTTGTGTTAGAAATATAGCTCA	GTTTAGGGTAAGGGATACTCGTAAGTCACTTGTGTTAGAAATATAGCTCA	Q8T5G5	Q8T5G5_SCHJA	Polyprotein	1091	76.6 (187)	2e-13	-2	NA	NA	NA	NA	NA	NA	NA	NA	NA	NA	NA	NA	NA	NA	NA	NA	2e-13	AU	NA	13.7482	8.38987	9.36597	10.3467	10.1969	10.883	10.3212	9.34511	9.25682	7.77929	9.13157	10.4607	8.41318	7.81047	8.18368	-5.3583	0.976104
37	23	1	93I3	CL1422	TTGAGTAAGAGTAACAGACGTTCGGTGATGGATATAATTGAAAATCAACC	TTGAGTAAGAGTAACAGACGTTCGGTGATGGATATAATTGAAAATCAACC	Q4QQE8	Q4QQE8_SCHMA	Endonuclease-reverse transcriptase	992	69.7 (169)	1e-10	1	NA	NA	NA	NA	NA	NA	NA	NA	NA	NA	NA	NA	NA	NA	NA	NA	1	UU	MGE/repetitive elements	15.1605	8.89491	9.38687	10.5066	10.4581	11.004	10.1185	9.90788	9.32422	7.84008	9.01477	9.6479	8.34359	8.60993	7.68786	-6.26555	0.491959
22	1	6	74F7	CONTIG6056	CTCGTAACCATATTTGTCGTATCCATACTTGTCGTAACCCTTTTCATAAC	CTCGTAACCATATTTGTCGTATCCATACTTGTCGTAACCCTTTTCATAAC	Q04327	Q04327_SCHMA	ORF 2	382	181 (458)	2e-44	2	Smp_014610	conserved hypothetical protein	NA	NA	-	1	6	NA	NA	NA	NA	NA	NA	NA	NA	NA	2e-44	SA	NA	14.9854	9.31029	8.15598	8.08043	9.89765	11.3765	10.4885	11.014	9.99687	7.2565	11.8127	16.3819	16.4411	12.8369	16.6013	-5.67513	-1.15432
37	28	20	30I15	CD087777	GAACTGACAGGAACCAAGCTAATTAGTGGGTGAACAAAAGATTCAGTAGT	GAACTGACAGGAACCAAGCTAATTAGTGGGTGAACAAAAGATTCAGTAGT	-	-	-	-	-	-	-	NA	NA	NA	NA	NA	NA	NA	NA	NA	NA	NA	NA	NA	NA	NA	NA	1	UU	NA	15.0598	8.74428	9.1272	10.7911	9.96683	9.97097	10.3735	10.1775	8.92598	7.94104	9.58035	8.844	7.97005	7.81495	8.45116	-6.31555	0.382921
38	14	1	92F3	CL891	TATACTCCTCCATGAGGGTTGAAATAAATGAATAAATAAACGTCACATAA	TATACTCCTCCATGAGGGTTGAAATAAATGAATAAATAAACGTCACATAA	Q5QVT9	Q5QVT9_IDILO	Ribosomal protein L11 methylase	293	32.7 (73)	3.4	-1	NA	NA	NA	NA	NA	NA	NA	NA	NA	NA	NA	NA	NA	NA	NA	NA	1	UU	NA	12.8631	7.48193	7.91945	7.54346	8.74556	9.09622	8.65192	8.25263	7.66434	6.55978	7.54277	8.3249	7.11603	7.09252	6.41765	-5.38121	0.437528
38	7	21	25B3	CD069730	CTACCCAATTACACAAACTTCTCAACTACTTTATCCTTTCAGTACGCAGA	CTACCCAATTACACAAACTTCTCAACTACTTTATCCTTTCAGTACGCAGA	-	-	-	-	-	-	-	NA	NA	NA	NA	NA	NA	NA	NA	NA	NA	NA	NA	NA	NA	NA	NA	1	UU	NA	13.9199	8.5042	9.05978	9.29096	11.6425	10.813	10.732	10.8901	9.39407	7.08199	9.18681	9.57847	7.98354	8.01674	7.57728	-5.41567	0.555572
38	28	5	80B15	CONTIG8904	ATGTGTACCAATATGACTAGCATGATTTAAATGTGCTGGACTAGCAGCAA	TGTGTACCAATATGACTAGCATGATTTAAATGTGCTGGACTAGCAGCAA	Q9VSK5	Q9VSK5_DROME	CG6964-PB, isoform B	1985	44.7 (104)	0.004	1	Smp_135610	expressed protein	NA	NA	-	1	2	NA	NA	NA	NA	NA	NA	NA	NA	NA	1	UA	NA	13.4296	8.04084	9.28288	8.78889	9.06608	9.1764	9.91518	10.27	9.05114	7.96282	11.5952	13.1299	9.04033	9.39469	8.16912	-5.38873	1.24204
39	1	17	37C15	CD120623	ATGAATTGGTAGAGTCTGTATATCCCAACTGTGGAGTGAATCTTATTCCG	TGAATTGGTAGAGTCTGTATATCCCAACTGTGGAGTGAATCTTATTCCG	Q4YPE5	Q4YPE5_PLABE	Hypothetical protein (Fragment)	513	32.0 (71)	5.8	1	NA	NA	NA	NA	NA	NA	NA	NA	NA	NA	NA	NA	NA	NA	NA	NA	1	UU	NA	13.9692	8.74843	9.7877	10.1602	8.6524	9.89595	8.56335	9.20657	7.66508	6.72888	7.35601	7.71207	7.17173	7.39714	6.68695	-5.22081	1.03927
22	26	11	60N7	CONTIG10945	GAAAATGAGCAACCATTCACCAAATGTCGTCAATGAATTTCTATCTCACA	GAAAATGAGCAACCATTCACCAAATGTCGTCAATGAATTTCTATCTCACA	Q8T5G5	Q8T5G5_SCHJA	Polyprotein	1091	36.2 (82)	0.43	-2	NA	NA	NA	NA	NA	NA	NA	NA	NA	NA	NA	NA	NA	NA	NA	NA	1	UU	NA	15.5682	9.90646	10.8706	11.4581	12.3071	12.3745	11.8125	11.9069	10.3838	8.60682	10.6266	10.9216	9.73456	9.59692	8.6965	-5.66173	0.964186
40	14	23	19H3	SMW2REPM	no data	CGAATGCGTCTATTGAGCTATGTTCTGCATATTGGTCTGAACAAGTGATG	SMW2REPM	-	S.MANSONI MALE W2 REPETITIVE SEQUENCE, CLONE PUC18-37	S.MANSONI MALE W2 REPETITIVE SEQUENCE, CLONE PUC18-37	-	OM0023337-AOP	-	NA	NA	NA	NA	NA	NA	NA	NA	NA	NA	NA	NA	NA	NA	NA	NA	1	UU	MGE/repetitive elements	15.8027	9.24893	10.6952	12.3194	12.3402	12.517	11.2535	11.2432	11.0712	8.38928	9.27678	9.71199	8.52733	8.02228	8.87535	-6.55375	1.44632
39	12	11	58K15	CF503216	ATGAGAATATGATGGAAACTTTTTCGACTCCATGGTATGAGTAGCTGAGA	TGAGAATATGATGGAAACTTTTTCGACTCCATGGTATGAGTAGCTGAGA	Q30KX0	Q30KX0_SCHMA	Reverse transcriptase SR3-left (Fragment)	271	142 (359)	2e-33	1	NA	NA	NA	NA	NA	NA	NA	NA	NA	NA	NA	NA	NA	NA	NA	NA	2e-33	SU	NA	14.8644	9.41965	10.407	10.3	11.0609	11.6843	11.2531	10.9392	9.73714	9.08346	10.4672	11.471	8.87467	9.03386	9.18071	-5.44477	0.987393
30	3	12	54B17	CD192620	CTAGATGTCAGTGACAATGTTATACGAGTATTGTGAAAGTAGTGAGTATG	CTAGATGTCAGTGACAATGTTATACGAGTATTGTGAAAGTAGTGAGTATG	-	-	-	-	-	-	-	NA	NA	NA	NA	NA	NA	NA	NA	NA	NA	NA	NA	NA	NA	NA	NA	1	UU	NA	14.7462	8.7811	9.4244	10.9006	11.7622	12.0285	11.0705	11.1273	9.96049	7.75804	9.07163	9.07599	8.41279	7.84428	7.75135	-5.96515	0.643303
44	19	23	19L14	SMU12442	no data	CTGAAAACCACTATCCATCTCCCCATTAAATGCTTGTCAATTGAAGCTT	SMU12442	-	SCHISTOSOMA MANSONI OZ.A FEMALE-SPECIFIC RETROPOSON SMALPHAFEM-1 REPEAT REGION	SCHISTOSOMA MANSONI OZ.A FEMALE-SPECIFIC RETROPOSON SMALPHAFEM-1 REPEAT REGION	-	OM0023338-AOP	-	NA	NA	NA	NA	NA	NA	NA	NA	NA	NA	NA	NA	NA	NA	NA	NA	1	UU	MGE/repetitive elements	16.3285	10.9284	12.1269	13.4102	14.4731	15.0302	13.329	13.143	12.9797	9.63792	11.29	11.4072	10.8928	10.2393	10.4298	-5.40009	1.19849
38	17	9	66F3	CONTIG1856	GCCAAGGTCAAAATGTGACACAAGAAGAATAGTATATTAGTCTGTCCGAA	GCCAAGGTCAAAATGTGACACAAGAAGAATAGTATATTAGTCTGTCCGAA	Q6T7D2	Q6T7D2_GOSBA	Fiber protein Fb35 (Fragment)	162	38.5 (88)	0.27	-1	NA	NA	NA	NA	NA	NA	NA	NA	NA	NA	NA	NA	NA	NA	NA	NA	1	UU	NA	14.3948	9.60137	10.152	10.2862	11.4619	11.6813	11.4178	10.9728	10.3982	8.84031	10.5183	10.9835	9.79201	9.2686	8.72763	-4.79342	0.550645
27	27	13	54C6	CD192710	TATCAATTTAACTGTTAGAAGTTCATGGTTTGCTTCCAAATTTCACATGT	TATCAATTTAACTGTTAGAAGTTCATGGTTTGCTTCCAAATTTCACATGT	-	-	-	-	-	-	-	NA	NA	NA	NA	NA	NA	NA	NA	NA	NA	NA	NA	NA	NA	NA	NA	1	UU	NA	13.1585	7.38761	7.6751	8.37219	9.13984	10.5517	9.83867	9.75632	8.25199	7.53047	7.64841	9.07178	7.50466	7.27558	7.01866	-5.77093	0.287489
35	27	8	70G16	CONTIG4127	AGATGCTTTCGGAATCTCTGAGTTCGAAGTGGATATTTTGATCTTACATT	GATGCTTTCGGAATCTCTGAGTTCGAAGTGGATATTTTGATCTTACATT	Q6BNL0	Q6BNL0_DEBHA	Debaryomyces hansenii chromosome E of strain CBS767 of Debaryomyces hansenii	578	34.7 (78)	3.3	2	Smp_095440	hypothetical protein	NA	NA	+	1	1	NA	NA	NA	NA	NA	NA	NA	NA	NA	1	US	NA	13.8474	7.93524	8.07288	8.7239	10.0757	10.4961	9.75015	9.66956	8.87299	7.131	8.05053	8.85566	7.70267	7.08388	7.50013	-5.91216	0.13764
23	25	25	13K19	Contig5157	no data	TGGTAAAATCAGTGAATGTACTGAAACCTGGTGAAGTCACTTACATACAT	Contig5157	-	SIMILAR TO CYSTEINE DIOXYGENASE (1E-20)	SIMILAR TO CYSTEINE DIOXYGENASE (1E-20)	-	OM0023356-AOP	-	Smp_165750	cysteine dioxygenase, putative	145	NA	+	1	4	PF05995	CDO_I	IPR010300	Cysteine dioxygenase type I	Molecular Function: iron ion binding (GO:0005506), Molecular Function: cysteine dioxygenase activity (GO:0017172), Biological Process: L-cysteine metabolic process (GO:0046439)	NA	NA	NA	NA	1	US	NA	12.322	6.58339	11.6984	9.43749	13.7179	14.1758	14.557	13.0018	12.2883	9.99876	12.413	11.6213	13.5633	11.0023	11.7422	-5.73866	5.11505
31	14	8	69C5	CONTIG3544	CGTCACCGATCGTGCAGTGTTAATGCTTCCAACTGTGCAGTTGAGTGACA	CGTCACCGATCGTGCAGTGTTAATGCTTCCAACTGTGCAGTTGAGTGACA	Q8XY15	Q8XY15_RALSO	Hypothetical protein RSc1948	165	33.1 (74)	5.3	2	NA	NA	NA	NA	NA	NA	NA	NA	NA	NA	NA	NA	NA	NA	NA	NA	1	UU	NA	16.1405	10.917	11.9571	12.2937	14.9301	15.1206	13.4738	14.06	12.9178	10.2234	11.5643	11.6183	10.884	10.6189	10.2573	-5.22356	1.04016
18	23	21	26N20	CD077606	TGACAGGTTTGAACCTCACTATACCACTTCATCTTGGGTAATCATTAACC	TGACAGGTTTGAACCTCACTATACCACTTCATCTTGGGTAATCATTAACC	Q9Z3X2	Q9Z3X2_9SPHN	2,3-dihydroxybiphenyl 1,2-dioxygenase	300	32.0 (71)	5.9	-1	NA	NA	NA	NA	NA	NA	NA	NA	NA	NA	NA	NA	NA	NA	NA	NA	1	UU	NA	14.8028	8.49528	9.17978	8.94638	10.0933	10.9141	10.3983	10.9174	8.99028	9.09208	10.5579	12.5606	10.1825	10.0579	10.5485	-6.30751	0.684494
38	26	11	60N3	CONTIG10940	GCCCGATACACGAAAGAAATTACGACGATTCCTGGGACTAATAAATTATT	GCCCGATACACGAAAGAAATTACGACGATTCCTGGGACTAATAAATTATT	Q4QQD4	Q4QQD4_SCHMA	Pol polyprotein	1028	194 (492)	9e-49	3	NA	NA	NA	NA	NA	NA	NA	NA	NA	NA	NA	NA	NA	NA	NA	NA	9e-49	SU	NA	14.7973	9.85587	10.7756	10.6758	11.172	11.1718	10.9522	11.1626	10.5034	10.3775	11.1393	11.3487	9.07577	9.69682	8.9241	-4.94138	0.919706
44	13	8	68P14	CONTIG3446	CTGACTGTGTATCATAACGGCAGAGTATATGGTTTAGACAAAACACCAAT	CTGACTGTGTATCATAACGGCAGAGTATATGGTTTAGACAAAACACCAAT	Q50SH1	Q50SH1_ENTHI	Hypothetical protein	1263	33.5 (75)	4	-2	NA	NA	NA	NA	NA	NA	NA	NA	NA	NA	NA	NA	NA	NA	NA	NA	1	UU	NA	14.2385	8.18357	9.54002	10.2502	11.3704	12.4464	10.669	10.078	9.37169	7.05382	8.1255	8.48344	7.56664	7.5412	7.51079	-6.05493	1.35645
26	25	13	53J18	CD190369	TCCGTTAACCAGAACAAATTAAACTATGGGACATAACTGTTGTCAGTCAA	TCCGTTAACCAGAACAAATTAAACTATGGGACATAACTGTTGTCAGTCAA	-	-	-	-	-	-	-	NA	NA	NA	NA	NA	NA	NA	NA	NA	NA	NA	NA	NA	NA	NA	NA	1	UU	NA	12.7493	7.56182	8.00593	10.4337	8.87782	8.83788	8.40171	9.03504	7.7259	7.21972	8.1356	8.92115	7.23989	7.2038	6.76204	-5.18745	0.444107
38	14	7	72B15	CONTIG4963	GACACTGTAGAGACAAGTAACTAGATGTCTACTGCAGTCGAAAGAACAAT	GACACTGTAGAGACAAGTAACTAGATGTCTACTGCAGTCGAAAGAACAAT	Q6PYV0	Q6PYV0_SCHJA	Egg protein CP422	92	36.2 (82)	0.65	3	NA	NA	NA	NA	NA	NA	NA	NA	NA	NA	NA	NA	NA	NA	NA	NA	1	UU	NA	15.8142	10.2763	10.9089	10.9005	12.0698	12.1878	11.4311	12.4599	11.0686	7.9876	9.8713	9.71027	10.0853	8.93801	8.45682	-5.53786	0.632554
34	28	7	74B4	CONTIG5894	ACATCGGTTCCAACTAACATCACAACATCAAGTACTGTAGCCACATATAC	CATCGGTTCCAACTAACATCACAACATCAAGTACTGTAGCCACATATAC	Q5BKF5	Q5BKF5_XENTR	GRN protein (Fragment)	1165	42.4 (98)	0.009	2	NA	NA	NA	NA	NA	NA	NA	NA	NA	NA	NA	NA	NA	NA	NA	NA	1	UU	NA	15.9627	10.3602	10.7618	11.8909	12.1646	12.1261	11.3558	11.9141	10.0093	8.48331	10.7541	10.3154	9.08031	9.33296	8.85255	-5.60249	0.401595
43	11	11	58G14	CF502043	CAGTGACGATTCTGCTGTAACTTCTTTTTTCTTCATATAAGCGAGAGGAG	CAGTGACGATTCTGCTGTAACTTCTTTTTTCTTCATATAAGCGAGAGGAG	Q5BSG6	Q5BSG6_SCHJA	SJCHGC04354 protein (Fragment)	66	52.4 (124)	4e-06	3	NA	NA	NA	NA	NA	NA	NA	NA	NA	NA	NA	NA	NA	NA	NA	NA	1	UU	NA	13.6996	9.30407	9.78556	10.0526	10.2232	11.1552	11.0232	9.89615	9.26283	8.9419	9.30352	10.6832	8.60932	9.06005	8.2644	-4.39557	0.481489
14	21	18	36B21	CD116792	CCTTACCCTTGCTTCAGCTATCAATACACATTTTTGTTGGTAATGGTTAG	CCTTACCCTTGCTTCAGCTATCAATACACATTTTTGTTGGTAATGGTTAG	-	-	-	-	-	-	-	NA	NA	NA	NA	NA	NA	NA	NA	NA	NA	NA	NA	NA	NA	NA	NA	1	UU	NA	13.2301	7.64975	8.35153	9.54445	8.38338	8.71642	8.48807	8.07634	7.81774	7.13688	7.03535	8.70467	7.05606	7.35461	6.53096	-5.58034	0.701777
30	16	17	39J5	CD129336	CACTCGTCAGCAAAGTGTACCTGTAATCTGAACAGTAAAAATAGAAAGCT	CACTCGTCAGCAAAGTGTACCTGTAATCTGAACAGTAAAAATAGAAAGCT	Q9LTX5	Q9LTX5_ARATH	Similarity to alpha/beta hydrolase	537	33.9 (76)	1.5	2	NA	NA	NA	NA	NA	NA	NA	NA	NA	NA	NA	NA	NA	NA	NA	NA	1	UU	NA	15.3	10.8799	11.2717	11.2673	12.0813	12.4418	11.8705	11.9739	10.4059	9.30807	11.0487	11.496	10.3156	9.75212	9.18001	-4.42011	0.391746
47	4	1	90O13	CL341	CTTATGAAATCCAGCCTGTTGTCTTGATTTGTCTGATGGCCATCTGGATT	NA	-	-	-	-	-	-	-	NA	NA	NA	NA	NA	NA	NA	NA	NA	NA	NA	NA	NA	NA	NA	NA	1	UU	NA	15.8428	10.8365	11.2571	11.4172	12.7181	12.8361	12.8871	11.7283	10.9168	9.51248	10.5817	12.2232	9.64004	9.89636	9.65001	-5.00636	0.420582
38	22	8	70B3	CONTIG3912	CGGTAACCAATAATGTAACATTTCATGCCAATTTTTTTTTGCAGTTATCT	CGGTAACCAATAATGTAACATTTCATGCCAATTTTTTTTTGCAGTTATCT	-	-	-	-	-	-	-	NA	NA	NA	NA	NA	NA	NA	NA	NA	NA	NA	NA	NA	NA	NA	NA	1	UU	NA	12.4341	7.62839	8.51289	8.8344	9.74138	10.1192	9.26681	9.49939	7.84738	6.58939	7.42503	6.89651	7.03032	6.60773	6.67783	-4.80571	0.884499
14	22	14	49N21	CD170484	ACAGTAAGTTGTTGGTGATAGTATCTGGCTAACGAATCAGAAGTATTTCG	CAGTAAGTTGTTGGTGATAGTATCTGGCTAACGAATCAGAAGTATTTCG	Q4QQE8	Q4QQE8_SCHMA	Endonuclease-reverse transcriptase	992	80.9 (198)	1e-14	-2	NA	NA	NA	NA	NA	NA	NA	NA	NA	NA	NA	NA	NA	NA	NA	NA	1e-14	AU	NA	14.9048	10.1205	10.163	11.5653	11.4963	11.9716	11.4966	11.3616	10.0906	9.62349	10.0475	11.8523	9.49809	9.58291	8.43704	-4.78438	0.0425563
43	28	16	44C2	CD147749	TTGACATATCACTGGCAAACGAAATAGCCTATACGAGGGATATGGTTTAT	TTGACATATCACTGGCAAACGAAATAGCCTATACGAGGGATATGGTTTAT	O99992	O99992_PORPU	SecY-independent transporter protein	244	32.0 (71)	5.8	2	NA	NA	NA	NA	NA	NA	NA	NA	NA	NA	NA	NA	NA	NA	NA	NA	1	UU	NA	12.8165	8.12952	8.44131	9.4152	8.52519	8.44048	9.14967	8.44305	8.55082	7.49374	8.77448	11.5643	9.14888	8.57418	8.21323	-4.68693	0.311786
26	25	11	60J6	CONTIG10867	ACCAACATTCTCTAACTCACTCTGTGTTCTGGGTCTTCCTTTTTAGTTTT	CCAACATTCTCTAACTCACTCTGTGTTCTGGGTCTTCCTTTTTAGTTTT	Q4QQE8	Q4QQE8_SCHMA	Endonuclease-reverse transcriptase	992	55.1 (131)	4e-06	-3	NA	NA	NA	NA	NA	NA	NA	NA	NA	NA	NA	NA	NA	NA	NA	NA	1	UU	NA	15.7132	10.8226	10.9218	11.922	12.1806	12.6464	12.0941	12.1655	10.7638	9.65359	10.789	11.7064	10.2216	10.0715	9.34383	-4.89068	0.0992264
14	1	19	30N21	CD088275	CGTTGAACATCGCACTTTCTGTATGCTTTGTCCGTAAATATATTCCACAT	CGTTGAACATCGCACTTTCTGTATGCTTTGTCCGTAAATATATTCCACAT	Q4QA50	Q4QA50_LEIMA	Hypothetical protein	443	38.9 (89)	0.048	-1	NA	NA	NA	NA	NA	NA	NA	NA	NA	NA	NA	NA	NA	NA	NA	NA	1	UU	NA	16.1738	10.8796	13.0878	13.7842	13.8358	13.8998	12.6203	13.1129	11.2238	8.31039	9.1327	9.52141	8.68972	8.31255	7.86392	-5.29419	2.20817
19	10	11	58C20	CF500848	GCTTAATAGGAAACAAGTCCCATGAAGGAACGTAGTGCCGAGATATTAGT	GCTTAATAGGAAACAAGTCCCATGAAGGAACGTAGTGCCGAGATATTAGT	Q4QQF6	Q4QQF6_SCHMA	Gag-pol polyprotein (Fragment)	816	145 (365)	5e-34	3	NA	NA	NA	NA	NA	NA	NA	NA	NA	NA	NA	NA	NA	NA	NA	NA	5e-34	SU	NA	15.0832	9.24019	9.40797	9.89249	10.6193	11.0979	10.6675	10.5566	8.96874	7.78438	9.10371	10.6237	8.12612	8.04502	8.01114	-5.843	0.167779
29	26	15	47A5	CD160625	GGTCTATAGCCTTAGTAACGTCAGTCAAAAGGTCTAGTACTCATTGGTTG	GGTCTATAGCCTTAGTAACGTCAGTCAAAAGGTCTAGTACTCATTGGTTG	Q4CVV5	Q4CVV5_TRYCR	MAP kinase, putative	1124	32.7 (73)	5.2	-1	NA	NA	NA	NA	NA	NA	NA	NA	NA	NA	NA	NA	NA	NA	NA	NA	1	UU	NA	13.9985	8.3372	8.77009	8.47775	9.59046	10.3786	9.37729	9.35124	7.78886	6.31329	7.18647	8.58012	7.15656	6.8835	6.8873	-5.66128	0.432895
14	13	16	42F9	CD138233	GAGGTGAGTGAAAGAATGTTCGTACTATTGTCACCTGCTAAATACTTTGG	GAGGTGAGTGAAAGAATGTTCGTACTATTGTCACCTGCTAAATACTTTGG	-	-	-	-	-	-	-	NA	NA	NA	NA	NA	NA	NA	NA	NA	NA	NA	NA	NA	NA	NA	NA	1	UU	NA	12.6438	8.30383	8.51643	10.9102	10.0963	10.0015	9.55817	9.70399	8.33901	7.22985	7.95064	8.61578	7.85934	7.43779	6.91627	-4.33998	0.212601
19	25	7	73G20	CONTIG5598	ATAGTGAGATGTGATACAATGCAGTGTGATGAGTCGATTGCAACTGTCGC	TAGTGAGATGTGATACAATGCAGTGTGATGAGTCGATTGCAACTGTCGC	Q5BQH2	Q5BQH2_9TELE	Insulin-like growth factor II	212	32.7 (73)	6.1	3	NA	NA	NA	NA	NA	NA	NA	NA	NA	NA	NA	NA	NA	NA	NA	NA	1	UU	NA	14.7394	9.82576	10.0994	12.2627	11.4091	11.9836	11.6172	11.2877	10.8473	9.79424	9.86863	11.062	9.90849	10.1094	8.8243	-4.91361	0.273616
26	14	27	6B6	Contig2791	no data	TTTTCTACACACCTCTCAATTCAACTCACTGTAATATAGTCGTGTTTGAA	Contig2791	-	SIMILAR TO EGGSHELL PROTEIN PRECURSOR (CHORION PROTEIN) 9E-68 POSSIBLE ANTISENSE	SIMILAR TO EGGSHELL PROTEIN PRECURSOR (CHORION PROTEIN) 9E-68 POSSIBLE ANTISENSE	-	OM0023394-AOP	-	NA	NA	NA	NA	NA	NA	NA	NA	NA	NA	NA	NA	NA	NA	NA	NA	1	UU	NA	16.1565	10.77	10.2428	10.8937	10.6628	10.7659	9.63118	10.071	10.0362	7.64858	13.603	16.9183	16.8122	15.5436	16.6288	-5.38656	-0.52712
18	11	11	58F20	CF501183	AAATCTATGCTTCAAGTAAACTTACTTTTACTGAACAAGGTTATCCACAA	TCTATGCTTCAAGTAAACTTACTTTTACTGAACAAGGTTATCCACAA	Q5TQT3	Q5TQT3_ANOGA	ENSANGP00000027601 (Fragment)	403	74.3 (181)	1e-12	2	NA	NA	NA	NA	NA	NA	NA	NA	NA	NA	NA	NA	NA	NA	NA	NA	1e-12	SU	NA	14.0743	8.37943	9.28047	9.24762	10.3117	10.2749	9.62676	10.4164	8.41476	8.02103	9.96892	9.5856	8.29479	7.06095	7.63816	-5.69491	0.901033
41	21	22	23I2	CD065348	TACTGAGGCAGTCAGTTGAGTTGTGGATGATTCTAATTTGTTAGTGTTAC	TACTGAGGCAGTCAGTTGAGTTGTGGATGATTCTAATTTGTTAGTGTTAC	Q4QQE8	Q4QQE8_SCHMA	Endonuclease-reverse transcriptase	992	40.4 (93)	0.016	-3	NA	NA	NA	NA	NA	NA	NA	NA	NA	NA	NA	NA	NA	NA	NA	NA	1	UU	NA	16.0416	11.0178	10.1952	12.7682	11.5671	11.4927	10.4541	10.2278	11.0048	9.09062	14.175	16.4413	16.2155	15.9217	16.0481	-5.02381	-0.822605
1	9	23	1.8e+25	Contig751	no data	TGAGTTTGAGCGCTGATTCAGTAAAGTGATAAGTGCTATGTTCTAATCTC	Contig751	-	UNKNOWN 419	UNKNOWN 419	hypothetical	OM0023383-AOP	-	NA	NA	NA	NA	NA	NA	NA	NA	NA	NA	NA	NA	NA	NA	NA	NA	1	UU	NA	16.2878	9.833	12.0345	13.0961	13.9177	14.3444	12.7348	13.5978	12.4684	9.1891	10.2702	9.8875	10.0377	9.44508	8.99463	-6.45483	2.20153
38	25	20	30N3	CD088205	CTTTCGTTTCCTCATACAGAAGCCCAACATAGTACTCGGTAGTTGAGATA	CTTTCGTTTCCTCATACAGAAGCCCAACATAGTACTCGGTAGTTGAGATA	-	-	-	-	-	-	-	NA	NA	NA	NA	NA	NA	NA	NA	NA	NA	NA	NA	NA	NA	NA	NA	1	UU	NA	14.7056	9.45628	10.1969	12.0399	11.5539	12.3076	11.645	12.3345	9.95258	9.69352	10.3164	10.4845	9.4531	9.49795	8.65754	-5.24934	0.74061
16	15	21	25P21	CD074977	AATTCCTTGGCAAAGGTTAACATCTCGAACTTCGTTTACCCATGTATTAA	TTCCTTGGCAAAGGTTAACATCTCGAACTTCGTTTACCCATGTATTAA	Q5DC76	Q5DC76_SCHJA	SJCHGC05755 protein	226	68.2 (165)	8e-11	-3	NA	NA	NA	NA	NA	NA	NA	NA	NA	NA	NA	NA	NA	NA	NA	NA	8e-11	AU	NA	11.5382	9.42941	16.0672	14.2621	8.62025	10.6456	12.1552	15.1211	16.085	13.253	14.6437	16.1126	16.0191	15.2797	14.1167	-2.10881	6.63777
19	26	24	17K8	Contig678	no data	CTCTTAAACTCAACAACAGTTATTATCAACCATGTCTTCTCACGGATCT	Contig678	-	UNKNOWN 364	UNKNOWN 364	hypothetical	OM0023374-AOP	-	NA	NA	NA	NA	NA	NA	NA	NA	NA	NA	NA	NA	NA	NA	NA	NA	1	UU	NA	16.0584	16.507	16.1497	9.27665	16.2385	16.4342	15.4928	15.1758	15.5306	13.2653	15.3867	13.6388	15.7251	14.15	13.1537	0.448548	-0.35732
23	14	23	19G7	SCMCBP	no data	GGGAAAAGTTTCTATCAAAGAATTGGATGAATTTCTAAAAACCTCCGGTA	SCMCBP	-	SCHISTOSOMA MANSONI CALCIUM-BINDING PROTEIN MRNA, 3prime END	SCHISTOSOMA MANSONI CALCIUM-BINDING PROTEIN MRNA, 3prime END	-	OM0023376-AOP	-	Smp_096390.2, Smp_033000	NA	NA	NA	+	2	2	NA	NA	NA	NA	NA	NA	NA	NA	NA	1	US	NA	15.7596	16.3255	15.3231	6.76471	15.1436	15.7073	13.8327	14.3091	15.1188	13.0632	14.4855	13.4134	14.8098	13.0158	10.5942	0.565929	-1.00242
21	11	6	75M7	CONTIG6792	TTCATTCTGATATTCTTTCTGAAAATATTGAAACCTGCCTTTTTACCTGC	TTCATTCTGATATTCTTTCTGAAAATATTGAAACCTGCCTTTTTACCTGC	Q98S67	Q98S67_GUITH	Hypothetical protein orf590	590	34.3 (77)	2.3	-1	NA	NA	NA	NA	NA	NA	NA	NA	NA	NA	NA	NA	NA	NA	NA	NA	1	UU	NA	6.88266	6.59124	6.71152	15.9578	11.1579	7.83217	6.92048	6.71116	7.33522	6.98049	6.52265	7.0161	7.0053	7.2623	6.6436	-0.291418	0.120283
5	3	16	4100000000000	CD134374	GAGGTCACAATCATAAAATATATAATGCAGACGGCTAGCCATAAAGTTCC	GAGGTCACAATCATAAAATATATAATGCAGACGGCTAGCCATAAAGTTCC	-	-	-	-	-	-	-	NA	NA	NA	NA	NA	NA	NA	NA	NA	NA	NA	NA	NA	NA	NA	NA	1	UU	NA	8.07135	7.44699	6.34397	15.9983	15.5217	10.2404	9.89945	7.27732	7.55006	8.26957	7.57345	8.2361	8.32003	9.32472	7.40674	-0.624362	-1.10302
38	5	2	87F15	SMLC15A11A	ATTTCAGCCAATTTATGACTCCATGTTAGTTTAAGCATACTCATCGCTTG	TTTCAGCCAATTTATGACTCCATGTTAGTTTAAGCATACTCATCGCTTG	Q5DEN9	Q5DEN9_SCHJA	SJCHGC01839 protein	189	231 (588)	3e-59	1	Smp_070240	venom allergen-like (VAL) 7 protein	193	193	-	1	1	PF00188	SCP	IPR014044	SCP-like extracellular	-	SM00198	IPR001283	Allergen V5/Tpx-1 related	Cellular Component: extracellular region (GO:0005576)	3e-59	SA	NA	11.3579	10.4643	8.64927	8.28806	16.0458	16.5053	16.2819	16.4005	16.4097	15.234	15.8605	15.466	16.0961	15.6823	14.3282	-0.893551	-1.81505
16	27	21	27P9	CD081033	CCATTGAAGTTTTGCACTGAAGTCTTTTGTTTAAATCCTTCACATTGTCA	CCATTGAAGTTTTGCACTGAAGTCTTTTGTTTAAATCCTTCACATTGTCA	Q26587	Q26587_SCHMA	(Liberian) LGG mRNA (Fragment)	188	183 (465)	3e-45	2	Smp_105420.1, Smp_105420.2	NA	NA	NA	-	2	1	NA	NA	NA	NA	NA	NA	NA	NA	NA	3e-45	SA	NA	8.20332	7.46253	6.61644	7.30434	15.4216	16.023	15.2336	15.4486	16.1008	15.3607	15.7171	16.1541	16.4661	15.7668	16.0896	-0.74079	-0.846089
43	28	2	90O2	CL330	GTAATGAATGGTTCCATGATTTTGTATTTTCAACGTTCCTTTCCCTTCTT	GTAATGAATGGTTCCATGATTTTGTATTTTCAACGTTCCTTTCCCTTCTT	P91804	P91804_SCHMA	Tegumental antigen Sm20.8 (Tegumental protein Sm 20.8)	181	79.0 (193)	4e-14	1	NA	NA	NA	NA	NA	NA	NA	NA	NA	NA	NA	NA	NA	NA	NA	NA	4e-14	SU	TALs	9.22995	7.78485	6.96999	6.7749	16.2237	16.176	15.6728	14.6432	9.51405	6.79753	7.13432	7.10236	7.29554	7.19357	6.47088	-1.4451	-0.814862
5	20	27	6e+23	Contig2644	no data	CTGTCATTTGTTACATTTTAAAAGATACAATCCTGAATGGTTGGTAAG	Contig2644	-	UNKNOWN 1473	UNKNOWN 1473	-	OM0023393-AOP	-	NA	NA	NA	NA	NA	NA	NA	NA	NA	NA	NA	NA	NA	NA	NA	NA	1	UU	NA	12.9419	14.4041	13.2628	8.43041	15.9267	16.448	15.9646	16.0881	16.2008	14.7146	15.7278	14.7655	16.0664	15.6315	14.8245	1.46222	-1.14126
19	10	24	15O8	Contig597	no data	GAGTATTGCTTCTCAAAAGGAGGGTTTTATTACAAAAGTTAACTGAAATA	Contig597	-	UNKNOWN 322 POSSIBLE ANTISENSE	UNKNOWN 322 POSSIBLE ANTISENSE	unknown [Schistosoma mansoni]	OM0023348-AOP	-	NA	NA	NA	NA	NA	NA	NA	NA	NA	NA	NA	NA	NA	NA	NA	NA	1	UU	NA	11.6725	8.17747	8.08978	8.00889	15.325	15.8119	15.6767	15.5399	15.7793	15.1645	15.4833	15.8369	15.9637	15.64	14.3316	-3.49507	-0.0876946
1	4	28	1M12	arginase	no data	TCGGGTCATTTACCATTCAAAGTTCGTAATTTAACTGACCAAGGTATTAT	arginase	-	ARGINASE	ARGINASE	-	OM0023389-AOP	-	Smp_059980	arginase, putative	364	NA	+	1	1	PF00491	Arginase	IPR006035	Ureohydrolase	Molecular Function: hydrolase activity, acting on carbon-nitrogen (but not peptide) bonds, in linear amidines (GO:0016813), Molecular Function: metal ion binding (GO:0046872)	NA	NA	NA	NA	1	US	NA	12.4772	8.84802	10.5814	7.97798	15.7272	16.1178	14.8345	15.4526	15.7612	12.7956	15.287	15.702	16.0248	15.4042	15.6963	-3.6292	1.73343
20	6	16	41P8	CD136886	GAATTGGAGGTACCCAGTGATAGAGATTTAACAGTAGTGTCTACTTCGAA	GAATTGGAGGTACCCAGTGATAGAGATTTAACAGTAGTGTCTACTTCGAA	Q5C6Z8	Q5C6Z8_SCHJA	SJCHGC09006 protein (Fragment)	206	125 (315)	3e-28	-1	NA	NA	NA	NA	NA	NA	NA	NA	NA	NA	NA	NA	NA	NA	NA	NA	3e-28	AU	NA	11.6258	15.675	15.7736	14.8433	7.69417	8.36942	7.57137	7.90917	8.52552	7.54218	9.46037	8.85994	10.3424	7.39557	9.33716	4.04918	0.0986668
38	11	28	2J3	Contig1479	no data	NA	Contig1479	-	SIMILAR TO S.MANSONI (LIBERIAN) LGG MRNA (1E-110)	SIMILAR TO S.MANSONI (LIBERIAN) LGG MRNA (1E-110)	-	OM0023375-AOP	-	NA	NA	NA	NA	NA	NA	NA	NA	NA	NA	NA	NA	NA	NA	NA	NA	1	UU	NA	10.06	8.76673	7.67601	9.57583	15.885	16.2679	15.8316	15.822	16.1787	15.7054	16.1674	16.372	16.5162	16.4162	16.4908	-1.29326	-1.09072
31	18	26	9C17	Contig3700	no data	GAACAAACTCTGACGTTGTAATTCCATTCATTATTTCAACATAATGTTTC	Contig3700	-	UNKNOWN 2357	UNKNOWN 2357	hypothetical	OM0023360-AOP	-	NA	NA	NA	NA	NA	NA	NA	NA	NA	NA	NA	NA	NA	NA	NA	NA	1	UU	NA	16.1559	16.6233	16.5525	15.9965	7.43459	7.60155	7.22098	7.18589	6.97862	6.66325	6.20826	6.49724	7.143	6.51966	6.22899	0.467351	-0.0707708
12	18	23	19H22	SMLGGR	no data	NA	SMLGGR	-	S.MANSONI (LIBERIAN) LGG MRNA	S.MANSONI (LIBERIAN) LGG MRNA	-	OM0023338-AOP	-	NA	NA	NA	NA	NA	NA	NA	NA	NA	NA	NA	NA	NA	NA	NA	NA	1	UU	NA	8.98065	8.28073	7.01324	7.83716	15.5088	16.0736	15.7961	15.7122	16.1471	15.7044	15.9312	16.0893	16.3012	16.0768	16.3094	-0.699922	-1.26749
32	13	18	35D17	CD113467	ACTAAACGAGAATCGAGGATAAACCCCGTATATGTTCTCTACATTTCCTT	CTAAACGAGAATCGAGGATAAACCCCGTATATGTTCTCTACATTTCCTT	Q6PYV2	Q6PYV2_SCHJA	Egg protein CP391S	343	47.4 (111)	0.0003	-1	Smp_173350.2, Smp_173350.1	NA	NA	NA	-	2	3	NA	NA	NA	NA	NA	NA	NA	NA	NA	1	UA	NA	14.0881	16.5481	16.6797	15.764	6.83256	7.60316	7.24167	7.27022	7.95741	6.693	6.37989	7.18952	8.18066	7.48351	6.89382	2.45999	0.131603
13	2	20	27I21	CD080118	CATTCCAGTACTTTTCACAATTACTTTCTGTGGTTCCATAATCAGTGCAA	CATTCCAGTACTTTTCACAATTACTTTCTGTGGTTCCATAATCAGTGCAA	Q5BSP4	Q5BSP4_SCHJA	SJCHGC03649 protein (Fragment)	90	157 (398)	7e-38	1	NA	NA	NA	NA	NA	NA	NA	NA	NA	NA	NA	NA	NA	NA	NA	NA	7e-38	SU	NA	9.85127	12.9786	10.5298	8.16086	15.8564	16.4553	15.9151	14.782	16.0166	13.856	15.6653	15.1577	16.1294	15.4835	14.6907	3.12729	-2.44877
44	3	8	67L14	CONTIG2748	CTGTCTTTCGAATTGTTTTATGCAATCGATTTCTTTTTGTGCCATTGTCT	CTGTCTTTCGAATTGTTTTATGCAATCGATTTCTTTTTGTGCCATTGTCT	Q5DBN6	Q5DBN6_SCHJA	SJCHGC06242 protein	179	271 (693)	1e-71	2	Smp_074450	expressed protein	NA	NA	-	1	2	NA	NA	NA	NA	NA	NA	NA	NA	NA	1e-71	SA	NA	10.9902	12.0977	12.4223	9.67903	15.6064	16.4288	16.2768	15.8477	16.5271	15.8329	15.8318	16.3632	16.1219	15.8306	14.2826	1.10756	0.3246
48	26	6	77D1	CONTIG7466	GTAAATGTACGACGTCAGAGTTTGATTTCAAGAAAGAAACGACGATTCTG	GTAAATGTACGACGTCAGAGTTTGATTTCAAGAAAGAAACGACGATTCTG	Q9KDJ2	Q9KDJ2_BACHD	BH1221 protein	444	49.7 (117)	3e-05	-2	NA	NA	NA	NA	NA	NA	NA	NA	NA	NA	NA	NA	NA	NA	NA	NA	1	UU	NA	16.4687	16.8016	16.5272	16.0407	8.59189	10.447	10.8938	9.12209	8.12578	7.22399	7.85143	8.44446	8.87354	7.04957	7.69802	0.332894	-0.274391
29	27	26	1e+18	Contig406	no data	GGATTGATCAGTTTAATGGCAATCAATTGATGAAAAGAAGCACTTATTTT	Contig406	-	UNKNOWN 222	UNKNOWN 222	mucin-like glycoprotein 900 - Cryptosporidium parvum (pir|T31113)	OM0023392-AOP	-	NA	NA	NA	NA	NA	NA	NA	NA	NA	NA	NA	NA	NA	NA	NA	NA	1	UU	NA	10.3183	9.52025	9.57227	8.76439	15.6044	16.2056	13.1275	14.1717	14.2963	13.3224	15.2187	15.6515	15.9331	14.7124	15.5133	-0.798073	0.0520219
15	22	9	66G21	CONTIG1944	ATCCAGAACGTTTCAAGTTGTTAAAAACTTCAGAGAGTCGATTTAAAAGT	TCCAGAACGTTTCAAGTTGTTAAAAACTTCAGAGAGTCGATTTAAAAGT	Q4T5R7	Q4T5R7_TETNG	Chromosome undetermined SCAF9148, whole genome shotgun sequence. (Fragment)	360	120 (300)	8e-26	-1	NA	NA	NA	NA	NA	NA	NA	NA	NA	NA	NA	NA	NA	NA	NA	NA	8e-26	AU	NA	9.41045	7.01974	7.26949	6.21989	14.454	15.1976	14.3372	13.5205	12.8047	11.1001	14.2032	14.8253	14.4469	12.959	14.051	-2.39071	0.249748
14	25	19	33J21	CD095109	ACCTTCCCTATTTCCTCCACAATTTATTGTTCCAACGATTCTCGTTTTGA	CCTTCCCTATTTCCTCCACAATTTATTGTTCCAACGATTCTCGTTTTGA	Q6PYV3	Q6PYV3_SCHJA	Egg protein CP391B	282	44.7 (104)	0.001	-1	NA	NA	NA	NA	NA	NA	NA	NA	NA	NA	NA	NA	NA	NA	NA	NA	1	UU	NA	14.719	16.4089	16.377	15.6849	9.64299	10.0938	9.71701	10.0294	9.71823	8.17564	9.10323	9.09501	9.13717	8.24572	7.95443	1.6899	-0.0319764
37	15	13	52A15	CD185337	GGGAAAGAATCCATCTTCTTCATGATAAAATTCAAAATGAGAATTCAACT	GGGAAAGAATCCATCTTCTTCATGATAAAATTCAAAATGAGAATTCAACT	Q4Z0E2	Q4Z0E2_PLABE	Hypothetical protein	71	32.0 (71)	5.8	1	NA	NA	NA	NA	NA	NA	NA	NA	NA	NA	NA	NA	NA	NA	NA	NA	1	UU	NA	11.8324	7.57211	8.19634	7.4128	15.4125	15.9951	15.4796	14.5949	14.2681	11.6872	14.7194	13.5805	15.382	14.2695	12.2352	-4.26026	0.62423
43	13	6	75C14	CONTIG6482	AATCTAACCATCTGTTAACCATTTGCTTATCCAGATGATTCTCTCTGGTG	TCTAACCATCTGTTAACCATTTGCTTATCCAGATGATTCTCTCTGGTG	P91804	P91804_SCHMA	Tegumental antigen Sm20.8 (Tegumental protein Sm 20.8)	181	96.7 (239)	2e-19	-3	Smp_072620	Dynein light chain 1, cytoplasmic, putative	NA	NA	-	1	7	NA	NA	NA	NA	NA	NA	NA	NA	NA	2e-19	AA	NA	14.6777	16.0864	16.1763	15.091	8.48692	8.5406	8.22193	7.39612	7.98951	6.83671	7.45667	7.57452	7.68106	7.16374	6.76292	1.40877	0.0898879
32	5	1	91D5	CL409	CATATACAAGTTCTGCATCATGGTAAGATTGAATTCGTCGTACGTGACTA	CATATACAAGTTCTGCATCATGGTAAGATTGAATTCGTCGTACGTGACTA	Q54H46	Q54H46_DICDI	Putative tyrosine kinase-like (TKL) protein	642	34.7 (78)	6.3	2	NA	NA	NA	NA	NA	NA	NA	NA	NA	NA	NA	NA	NA	NA	NA	NA	1	UU	NA	13.4136	15.9743	15.8186	15.0477	7.838	8.38279	8.2662	7.48043	8.6969	7.2437	7.35916	8.40294	9.83489	8.59084	7.12802	2.56068	-0.155628
31	24	26	10K5	Contig4087	no data	GGGAGAGTAAAGTATTCATCTACTAATTCAGAGTATTCAGATAATGAATT	Contig4087	-	UNKNOWN 2609 POSSIBLE ANTISENSE	UNKNOWN 2609 POSSIBLE ANTISENSE	histidine-rich protein - Plasmodium lophurae (fragment) (pir|A54523)	OM0023392-AOP	-	NA	NA	NA	NA	NA	NA	NA	NA	NA	NA	NA	NA	NA	NA	NA	NA	1	UU	NA	10.684	7.29924	7.0968	6.77424	12.524	13.0418	10.8317	11.4948	11.9014	6.70632	7.24732	16.1026	16.1251	9.17226	16.0095	-3.38479	-0.202446
33	17	7	72I16	CONTIG5160	TAAATTCATCGCTATCAAACGGAAAGTACTGAAAAGTGTATATCCTGAAG	TAAATTCATCGCTATCAAACGGAAAGTACTGAAAAGTGTATATCCTGAAG	Q84QS5	Q84QS5_9CARY	Dihydroflavonol 4-reductase	353	36.2 (82)	0.41	-2	NA	NA	NA	NA	NA	NA	NA	NA	NA	NA	NA	NA	NA	NA	NA	NA	1	UU	NA	13.7902	16.3455	15.9536	14.9145	7.16279	7.48822	6.87844	7.27813	7.65527	6.92618	10.0861	6.67323	9.21895	7.57176	7.4861	2.55531	-0.391889
28	10	10	61L18	CONTIG11440	GTTGTTGGTGTATCGTCCCCAAAAATCGAACCCCCTATAACATATTGTAT	GTTGTTGGTGTATCGTCCCCAAAAATCGAACCCCCTATAACATATTGTAT	Q95AS9	Q95AS9_CHASI	NADH dehydrogenase subunit F (Fragment)	695	31.2 (69)	9.8	1	Smp_123100	hypothetical protein	NA	NA	-	1	2	NA	NA	NA	NA	NA	NA	NA	NA	NA	1	UA	NA	13.3636	9.08703	9.35262	9.27995	15.6268	16.347	16.1083	15.7423	16.325	13.7382	13.1835	11.8546	14.1926	11.6223	11.8826	-4.27655	0.26559
41	11	16	41M14	CD136317	TGAAGAATATCGATATGTACAACACATGTAGAAGTAAATATTGGATCGCC	TGAAGAATATCGATATGTACAACACATGTAGAAGTAAATATTGGATCGCC	-	-	-	-	-	-	-	NA	NA	NA	NA	NA	NA	NA	NA	NA	NA	NA	NA	NA	NA	NA	NA	1	UU	NA	13.1068	14.5314	16.1389	15.9098	7.70174	7.97864	7.64138	7.69054	7.5173	6.39186	7.06501	6.80628	7.10117	6.92108	6.75869	1.42459	1.60751
12	14	28	2H22	Contig139	no data	GTGCTCGAAGAAATGATCCAACTTATCGTCAAGGATTAGAAGAACTAGCT	Contig139	-	SIMILAR TO SJ-TS1 (2E-24)	SIMILAR TO SJ-TS1 (2E-24)	-	OM0023384-AOP	-	Smp_188910, Smp_123270, Smp_148990, Smp_124050.2, Smp_124050.4, Smp_124050.3, Smp_035560.2, Smp_163730, Smp_073590, Smp_028200.1	NA	NA	NA	+	10	9	NA	NA	NA	NA	NA	NA	NA	NA	NA	1	US	NA	13.486	15.8482	14.3341	9.59675	15.7691	16.1286	16.0364	15.8964	16.4647	15.6986	15.8804	16.1026	16.4465	16.2787	16.0522	2.36224	-1.51412
30	5	27	5B5	Contig2524	no data	TCTTGGTTGACCATTTCATCATCTCTATGATAGTTATTGGACTGATCAAT	Contig2524	-	UNKNOWN 1366	UNKNOWN 1366	-	OM0023333-AOP	-	NA	NA	NA	NA	NA	NA	NA	NA	NA	NA	NA	NA	NA	NA	NA	NA	1	UU	NA	11.3576	7.78457	7.12142	9.80677	15.8434	16.1806	15.9781	15.8763	16.1989	15.585	15.7868	15.768	16.1053	15.5446	13.7288	-3.57299	-0.663154
22	12	25	12J7	Contig5046	no data	CGAAAAATAACAAAAGGAAAAATAGAAAAAATACTGGGGAAGAAAACTGG	Contig5046	-	UNKNOWN 2910	UNKNOWN 2910	-	OM0023358-AOP	-	Smp_032670.2, Smp_032670.3	NA	NA	NA	+	2	1	NA	NA	NA	NA	NA	NA	NA	NA	NA	1	US	NA	15.9034	16.2343	15.8516	15.8822	8.29915	8.78461	8.51859	7.82077	8.08194	7.73838	7.63853	8.56468	7.4758	7.96548	6.63378	0.330898	-0.382752
5	13	26	8M23	Contig34	no data	CTGTAGAAACAATGCGTGTAAAAGAAATTGCCAAGATGGAGTTAGAGATT	Contig34	-	UNKNOWN 18	UNKNOWN 18	hypothetical·	OM0023364-AOP	-	Smp_194830, Smp_079050.2, Smp_079050.1, Smp_157970, Smp_094140, Smp_083450, Smp_189180.1, Smp_189180.2, Smp_126860, Smp_135810, Smp_001170, Smp_021730.2, Smp_021730.3, Smp_021730.1	NA	NA	NA	-, +	14	4	NA	NA	NA	NA	NA	NA	NA	NA	NA	1	UU	NA	13.4052	14.2066	12.124	9.65915	15.8917	16.5609	16.2111	16.1405	16.5184	15.5091	15.8709	15.8932	16.1026	15.5057	15.441	0.801357	-2.08259
43	18	1	92G14	CL930	GAATATTTCGGATTCGTCCAATCAATTGGTTTTCTTACAGGTTTATGTGG	GAATATTTCGGATTCGTCCAATCAATTGGTTTTCTTACAGGTTTATGTGG	Q581A7	Q581A7_9TRYP	Hypothetical protein	1205	44.7 (104)	0.003	-3	Smp_120280	expressed protein	NA	NA	-	1	4	NA	NA	NA	NA	NA	NA	NA	NA	NA	1	UA	NA	16.3902	16.6228	16.4079	15.749	9.0859	10.3036	10.3757	9.37494	8.0153	6.93787	7.40068	8.66911	6.71687	6.94767	6.68514	0.23257	-0.2149
42	2	3	84F2	SMLA36A03	GTATAGCGTGCCCACCAAGTGTTTCTCCAGTAATATGTTTATAGATTCCA	GTATAGCGTGCCCACCAAGTGTTTCTCCAGTAATATGTTTATAGATTCCA	Q8MNY2	Q8MNY2_SCHMA	Cathepsin B1 isotype 1 precursor	340	565 (1455)	e-159	2	Smp_067060, Smp_179950, Smp_103610	NA	NA	NA	-	3	4	NA	NA	NA	NA	NA	NA	NA	NA	NA	1	UA	NA	12.1667	10.3312	10.0145	10.7289	15.7573	15.9566	15.8119	15.8938	16.375	16.1057	16.0416	16.2894	16.1876	16.3792	16.3396	-1.83548	-0.316693
39	3	15	44O3	CD152068	TTTACGAAAGCCAGGAATTATTAGGAGTCCAAAGGAATTTTTGGATCAAC	TTTACGAAAGCCAGGAATTATTAGGAGTCCAAAGGAATTTTTGGATCAAC	-	-	-	-	-	-	-	NA	NA	NA	NA	NA	NA	NA	NA	NA	NA	NA	NA	NA	NA	NA	NA	1	UU	NA	14.1241	16.0175	16.1254	15.3571	9.46055	9.8532	10.0102	10.5061	10.7346	9.21066	9.34253	9.26461	11.197	9.95404	10.113	1.89342	0.107969
32	16	24	16H5	Contig6578	no data	CGCCAATAACGTATTCTCCTGGATTGGCAATATTGTTAAGAGTTACGAAC	Contig6578	-	UNKNOWN 4050	UNKNOWN 4050	-	OM0023344-AOP	-	NA	NA	NA	NA	NA	NA	NA	NA	NA	NA	NA	NA	NA	NA	NA	NA	1	UU	NA	13.4481	9.7202	8.74247	9.29719	15.9032	16.2838	14.8001	13.3459	12.3644	9.29989	10.7902	11.3817	10.5605	9.48318	10.0579	-3.72792	-0.977739
35	25	28	4C4	Contig1974	no data	GGACAATATGATCTGACTATTTATATCTTTTGGTAACAACATTTGCAAAG	Contig1974	-	UNKNOWN 936	UNKNOWN 936	unknown [Schistosoma mansoni]·	OM0023386-AOP	-	NA	NA	NA	NA	NA	NA	NA	NA	NA	NA	NA	NA	NA	NA	NA	NA	1	UU	NA	9.24405	6.86739	6.40428	9.79113	15.3474	15.83	15.4908	15.511	15.8349	15.1803	15.4873	15.9257	16.0812	15.7258	16.037	-2.37665	-0.463114
15	20	1	92O21	CL1194	TGTTGAAAAACGTACGACTTTTGCGTTTGTACGCGTAGTTACTGATATAA	TGTTGAAAAACGTACGACTTTTGCGTTTGTACGCGTAGTTACTGATATAA	Q5DCL3	Q5DCL3_SCHJA	SJCHGC04417 protein	346	54.3 (129)	6e-06	1	NA	NA	NA	NA	NA	NA	NA	NA	NA	NA	NA	NA	NA	NA	NA	NA	1	UU	NA	14.5684	16.0698	15.7328	14.8954	9.03598	8.91493	9.78881	9.06922	9.96569	8.28192	9.48439	8.86794	9.92221	8.63206	9.04846	1.50138	-0.337032
18	10	5	78J8	CONTIG8164	CTGCTTTGAACACATCTTCATCTTCTGAGACTTTCTTTACATCTTCATCT	CTGCTTTGAACACATCTTCATCTTCTGAGACTTTCTTTACATCTTCATCT	-	-	-	-	-	-	-	NA	NA	NA	NA	NA	NA	NA	NA	NA	NA	NA	NA	NA	NA	NA	NA	1	UU	NA	16.1458	16.577	16.3563	16.1861	10.2094	10.0917	10.0432	10.4687	9.92285	7.10365	8.33683	7.91784	7.55465	7.47317	7.00266	0.431132	-0.220704
35	16	23	19O4	SM101AS	no data	NA	SM101AS	-	S.MANSONI MRNA FOR OPEN READING FRAME [POLY-A TAIL REMOVED]	S.MANSONI MRNA FOR OPEN READING FRAME [POLY-A TAIL REMOVED]	-	OM0023390-AOP	-	NA	NA	NA	NA	NA	NA	NA	NA	NA	NA	NA	NA	NA	NA	NA	NA	1	UU	NA	9.48416	8.14952	6.48862	8.54748	15.6989	16.1703	15.862	15.8193	16.3287	15.7285	15.9579	16.2934	16.4716	16.1589	16.3809	-1.33464	-1.6609
44	6	18	34H14	CD098410	ACATTTCACAACAGTAAGCATAGATCGAAGTAAATCTCCACTCATTTCCG	CATTTCACAACAGTAAGCATAGATCGAAGTAAATCTCCACTCATTTCCG	Q86DV3	Q86DV3_SCHJA	Clone ZZZ79 mRNA sequence	330	160 (406)	1e-38	3	Smp_045550	annexin, putative	487	487	-	1	6	PF00191	Annexin	IPR001464	Annexin	Molecular Function: calcium ion binding (GO:0005509), Molecular Function: calcium-dependent phospholipid binding (GO:0005544)	SM00335	IPR001464	Annexin	Molecular Function: calcium ion binding (GO:0005509), Molecular Function: calcium-dependent phospholipid binding (GO:0005544)	1e-38	SA	NA	12.7662	12.148	10.5192	10.417	15.7716	16.278	16.3149	15.8693	16.4105	14.2202	15.5191	16.4868	16.1885	16.3271	15.0155	-0.618147	-1.62885
35	27	5	80O4	CONTIG9295	TCTTGTGATCCTGATAAATTCCATGCACTCAAATCAGGGTAATTAGGATT	TCTTGTGATCCTGATAAATTCCATGCACTCAAATCAGGGTAATTAGGATT	Q5BZE0	Q5BZE0_SCHJA	SJCHGC09208 protein (Fragment)	213	158 (399)	3e-37	3	Smp_045550	annexin, putative	487	487	-	1	3	PF00191	Annexin	IPR001464	Annexin	Molecular Function: calcium ion binding (GO:0005509), Molecular Function: calcium-dependent phospholipid binding (GO:0005544)	SM00335	IPR001464	Annexin	Molecular Function: calcium ion binding (GO:0005509), Molecular Function: calcium-dependent phospholipid binding (GO:0005544)	3e-37	SA	NA	10.1981	9.17434	8.82121	7.34668	15.0278	16.0904	15.8772	15.5449	15.2532	9.52561	13.9235	15.3855	14.5408	14.7874	12.5694	-1.0238	-0.353128
23	18	23	19G19	SCMCTSB	no data	TGGAAAACAAGACTCCTTATTGGTTGATTGCGAATTCGTGGAATGAAGAT	SCMCTSB	-	S.MANSONI CATHEPSIN B (SM31) MRNA, COMPLETE CDS	S.MANSONI CATHEPSIN B (SM31) MRNA, COMPLETE CDS	-	OM0023376-AOP	-	Smp_067060, Smp_179950, Smp_103610	NA	NA	NA	+	3	3	NA	NA	NA	NA	NA	NA	NA	NA	NA	1	US	NA	13.1809	10.4273	9.79832	10.4847	15.7478	15.9498	15.8564	16.0108	16.4522	16.3025	16.2389	16.5185	16.3809	16.6465	16.2511	-2.75364	-0.628935
38	28	28	4N3	Contig2222	no data	GGTTTTACGGGGGGAACTTCGGATTATACATCAGGATACTATTCAAGTT	Contig2222	-	UNKNOWN 1104	UNKNOWN 1104	·ABSCISIC ACID AND ENVIRONMENTAL STRESS INDUCIBLE PROTEIN (sp|GRPA_MEDFA)	OM0023343-AOP	-	Smp_045550	annexin, putative	487	487	+	1	5	PF00191	Annexin	IPR001464	Annexin	Molecular Function: calcium ion binding (GO:0005509), Molecular Function: calcium-dependent phospholipid binding (GO:0005544)	SM00335	IPR001464	Annexin	Molecular Function: calcium ion binding (GO:0005509), Molecular Function: calcium-dependent phospholipid binding (GO:0005544)	1	US	NA	13.0511	12.4477	11.9573	10.5185	15.5922	16.1811	15.9254	15.9277	16.1495	12.4662	15.2373	16.2474	15.7415	15.9374	14.7861	-0.603356	-0.49042
36	17	25	12P16	Contig4995	no data	CTGAATAATCATGATCGTCAATTTGAACCTGGAAATTATCCAAGAAAAAT	Contig4995	-	UNKNOWN 2866	UNKNOWN 2866	hypothetical	OM0023363-AOP	-	NA	NA	NA	NA	NA	NA	NA	NA	NA	NA	NA	NA	NA	NA	NA	NA	1	UU	NA	13.6691	16.473	16.1831	15.4422	7.15454	8.88558	7.71633	8.24503	7.94645	6.46089	6.86131	7.15671	6.25026	6.41038	6.57979	2.80386	-0.289922
40	19	7	72P15	CONTIG5382	TTCGCTAAATCGAGATACAATTGTAAAAGCAGATCCAAATGGAATGAAGA	TTCGCTAAATCGAGATACAATTGTAAAAGCAGATCCAAATGGAATGAAGA	Q4I139	Q4I139_GIBZE	Hypothetical protein	499	36.2 (82)	0.31	-3	NA	NA	NA	NA	NA	NA	NA	NA	NA	NA	NA	NA	NA	NA	NA	NA	1	UU	NA	14.5133	15.7054	15.7827	15.2311	7.28783	8.48368	7.94511	7.30666	7.6062	6.60616	6.82344	7.02567	6.97688	6.74213	6.69468	1.19207	0.0773518
40	13	23	19D3	SMU55992	no data	CGAGCATTCCTTCTTTTTAAATCAGGATGAAAGGATGATTTTTTTTACAA	SMU55992	-	SCHISTOSOMA MANSONI DYNEIN LIGHT CHAIN (SMDLC) MRNA, COMPLETE CDS [POLY-A TAIL R	SCHISTOSOMA MANSONI DYNEIN LIGHT CHAIN (SMDLC) MRNA, COMPLETE CDS [POLY-A TAIL R	-	OM0023337-AOP	-	NA	NA	NA	NA	NA	NA	NA	NA	NA	NA	NA	NA	NA	NA	NA	NA	1	UU	NA	12.5529	9.09151	9.65294	9.82294	15.3854	16.2489	16.0782	15.6017	16.2819	15.8954	15.7653	16.3191	16.32	15.9473	15.6377	-3.46136	0.561431
40	27	28	4L3	Contig2209	no data	TGGACATATGTTGGTCAGAAGTATCGCTTTCGTTCCTAAAGTTAGACAA	Contig2209	-	UNKNOWN 1093	UNKNOWN 1093	hypothetical protein MGC26856 [Homo sapiens]-extracellular	OM0023343-AOP	-	NA	NA	NA	NA	NA	NA	NA	NA	NA	NA	NA	NA	NA	NA	NA	NA	1	UU	NA	11.3402	10.3592	8.02839	8.97123	15.8032	16.4195	16.1476	15.8527	16.5108	15.3581	15.7017	15.9161	16.136	15.9391	14.143	-0.981033	-2.3308
40	9	17	38D15	CD124118	AGTACACTTACGCATCATGTGAACATTTGGCTTCATTGCTGGTTTATCTA	GTACACTTACGCATCATGTGAACATTTGGCTTCATTGCTGGTTTATCTA	Q9BYT4	Q9BYT4_HUMAN	Putative transmembrane receptor (Fragment)	265	32.7 (73)	3.4	-3	Smp_032560.2	expressed protein	NA	NA	-	1	1	NA	NA	NA	NA	NA	NA	NA	NA	NA	1	UA	NA	16.4912	17.0226	16.6094	16.4373	8.23262	9.16923	8.80485	7.52146	8.2977	7.55401	7.37829	8.32233	8.26308	7.81542	6.70286	0.531383	-0.413256
5	6	28	1e+23	AF030974	no data	CCGTGTTCTTTCTGAACATTTGTCACTATTGATTTTTGATATTACCTTTT	AF030974	-	SCHISTOSOMA MANSONI CLONE 24 UNKNOWN MRNA, PARTIAL CDS [POLY-A TAIL REMOVED]	SCHISTOSOMA MANSONI CLONE 24 UNKNOWN MRNA, PARTIAL CDS [POLY-A TAIL REMOVED]	-	OM0023326-AOP	-	NA	NA	NA	NA	NA	NA	NA	NA	NA	NA	NA	NA	NA	NA	NA	NA	1	UU	NA	10.044	12.1601	10.2656	7.30789	15.9285	16.5164	15.4694	15.3318	11.8745	8.27639	10.3862	8.07208	9.41566	8.60154	9.4254	2.11613	-1.89451
26	14	9	65J18	CONTIG1455	TGTACAGAAGGAAAGTATTCATCTGGATAGACTGTGTAACCATACTCCAT	TGTACAGAAGGAAAGTATTCATCTGGATAGACTGTGTAACCATACTCCAT	P20111	ACTN2_CHICK	Alpha-actinin 2 (Alpha actinin skeletal muscle isoform 2) (F-actin cross linking	897	315 (806)	8e-85	3	Smp_034550	alpha-actinin, putative	899	899	-	1	3	PF00036; PF00307; PF00435; PF08726	CH; efhand; efhand_Ca_insen; Spectrin	IPR001715; IPR002017; IPR002048; IPR014837	Calcium-binding EF-hand; Calponin-like actin-binding; EF-hand, Ca insensitive; Spectrin repeat	-; Molecular Function: calcium ion binding (GO:0005509)	SM00033; SM00054; SM00150	IPR001715; IPR002017; IPR002048	Calcium-binding EF-hand; Calponin-like actin-binding; Spectrin repeat	-; Molecular Function: calcium ion binding (GO:0005509)	8e-85	SA	NA	11.2778	9.84238	9.59191	7.86503	15.3725	12.2548	10.9268	12.0467	10.8104	8.64548	12.7371	14.2591	13.3691	12.1252	8.86663	-1.43537	-0.250473
31	26	9	67G5	CONTIG2544	CATGTCGTAATAAAGTGCAAACTTATTTCAGGGAAGACGATCTAGGTGAG	CATGTCGTAATAAAGTGCAAACTTATTTCAGGGAAGACGATCTAGGTGAG	Q4X5V8	Q4X5V8_PLACH	Hypothetical protein (Fragment)	171	34.3 (77)	4.7	2	Smp_096790	expressed protein	NA	NA	+	1	2	NA	NA	NA	NA	NA	NA	NA	NA	NA	1	US	NA	9.60232	8.74162	11.4914	9.19466	14.9949	16.1468	15.9625	15.5808	16.1462	15.0481	15.7123	16.0947	16.1634	15.7166	15.473	-0.860703	2.74979
13	27	16	43M21	CD146269	AATGTGATAACCATGTGTCATAATGCATTGAAAGAAAACAATATTGGAGC	TGTGATAACCATGTGTCATAATGCATTGAAAGAAAACAATATTGGAGC	Q6PCA0	Q6PCA0_BRARE	Bbs2 protein	715	43.1 (100)	0.003	3	NA	NA	NA	NA	NA	NA	NA	NA	NA	NA	NA	NA	NA	NA	NA	NA	1	UU	NA	11.7105	12.6663	10.4548	7.94661	15.2531	11.5616	10.7525	10.6743	10.0365	8.31882	10.8387	9.49403	9.57855	8.51436	7.70794	0.955773	-2.21149
29	9	6	7500000	CONTIG6534	CCAGGGTTATCAGGAAAATGACAAACAGATATTGGATATGCATTGTGTTT	CCAGGGTTATCAGGAAAATGACAAACAGATATTGGATATGCATTGTGTTT	Q30QE7	Q30QE7_9HELI	ABC transporter-related protein	534	31.2 (69)	9.9	-3	NA	NA	NA	NA	NA	NA	NA	NA	NA	NA	NA	NA	NA	NA	NA	NA	1	UU	NA	9.77265	6.45099	6.51805	6.73011	14.0158	14.0104	10.3619	11.0457	7.14651	6.37581	5.95825	6.51204	6.43863	6.58092	6.15653	-3.32166	0.0670568
15	27	28	4K9	Contig1932	no data	TTCGCTGATCATATAAATGTAACTTTGGAATGTTCTGAACTAGGGTTCT	Contig1932	-	UNKNOWN 907	UNKNOWN 907	hypothetical	OM0023328-AOP	-	Smp_194910	Expressed protein	NA	NA	+	1	1	NA	NA	NA	NA	NA	NA	NA	NA	NA	1	US	NA	10.1019	7.90307	7.96366	9.63642	15.1628	15.72	15.4084	15.7083	16.1092	15.6274	15.849	16.3834	16.408	15.9623	16.2163	-2.19885	0.0605861
43	23	9	66K14	CONTIG2142	TGCACATTTAGCGTACAGTTTTGCTGTAAGATTAAAGAATGATGGCTTCT	TGCACATTTAGCGTACAGTTTTGCTGTAAGATTAAAGAATGATGGCTTCT	Q5D8T5	Q5D8T5_SCHJA	SJCHGC01525 protein	327	155 (393)	4e-37	-3	NA	NA	NA	NA	NA	NA	NA	NA	NA	NA	NA	NA	NA	NA	NA	NA	4e-37	AU	NA	8.23955	9.709	7.98842	7.70046	13.8026	13.6114	12.8046	12.5628	12.9674	9.99472	12.843	13.7076	14.7938	13.1347	11.9849	1.46945	-1.72058
14	22	24	16J21	Contig6596	no data	CATGTAAACTTCCAAACCCAAGTCAAAAAGGTTTTACGAACACTACGAGT	Contig6596	-	UNKNOWN 4065	UNKNOWN 4065	hypothetical	OM0023344-AOP	-	Smp_171190	hypothetical protein	NA	NA	+	1	4	NA	NA	NA	NA	NA	NA	NA	NA	NA	1	US	NA	11.4759	7.57012	7.57208	9.74562	15.5272	16.1124	15.9832	15.9435	16.2553	15.8711	16.0126	16.2377	16.2357	15.9647	15.3035	-3.90578	0.00196673
46	6	5	77N13	CONTIG7786	TAAAACATCTTTATTCGGAATATCAAGGACACAGAGCTTCGATCACTTGC	TAAAACATCTTTATTCGGAATATCAAGGACACAGAGCTTCGATCACTTGC	Q32NT6	Q32NT6_XENLA	Hypothetical protein	766	81.3 (199)	1e-13	1	Smp_173160	zinc metalloprotease, putative	638	NA	+	1	1	PF01431	Peptidase_M13	IPR000718	Peptidase M13, neprilysin	Molecular Function: neprilysin activity (GO:0004245), Biological Process: proteolysis (GO:0006508), Cellular Component: membrane (GO:0016020)	NA	NA	NA	NA	1e-13	SS	NA	14.2873	15.8715	15.6102	15.0591	9.10394	9.04945	9.52886	8.23628	9.35502	9.1986	8.89427	9.28356	8.97516	9.12501	8.19394	1.58428	-0.26136
26	25	3	86J18	SMLA8G09	CGGATCTTTTCAACGAGCCATTCTTCTGGAATGAAGCTGATGGAATTCCA	CGGATCTTTTCAACGAGCCATTCTTCTGGAATGAAGCTGATGGAATTCCA	Q8MNY2	Q8MNY2_SCHMA	Cathepsin B1 isotype 1 precursor	340	106 (264)	5e-22	2	NA	NA	NA	NA	NA	NA	NA	NA	NA	NA	NA	NA	NA	NA	NA	NA	5e-22	SU	NA	8.66846	6.86108	6.28006	6.58053	12.2653	11.3453	12.3336	12.3614	11.7307	11.4711	11.5293	11.7218	11.6391	11.305	11.0148	-1.80737	-0.581024
11	26	15	47C10	CD161116	AAGCAGGTTAAAGGGAACATACGTTCATTACTTGACTTATTAGAAAATGC	GCAGGTTAAAGGGAACATACGTTCATTACTTGACTTATTAGAAAATGC	Q5D9C1	Q5D9C1_SCHJA	SJCHGC05297 protein	370	53.9 (128)	1e-06	2	Smp_015930	beta-1,4-galactosyltransferase 3,4-related	132	NA	+	1	10	PF02709	Galactosyl_T_2	IPR003859	Metazoa galactosyltransferase	Biological Process: carbohydrate metabolic process (GO:0005975), Molecular Function: transferase activity, transferring glycosyl groups (GO:0016757)	NA	NA	NA	NA	1	US	NA	13.0398	15.7915	15.2705	13.9951	7.40036	7.89669	7.614	7.38959	7.19671	7.06683	7.44983	7.12986	7.7804	7.16344	6.90005	2.75169	-0.520991
32	6	23	18L5	Contig95	no data	TGCAGTTGGCTTAAATGTACAGATCCAATAAAAGATGTTGTTGAAAGGTT	Contig95	-	UNKNOWN 53	UNKNOWN 53	hypothetical	OM0023378-AOP	-	Smp_046630, Smp_000660, Smp_152670, Smp_064260, Smp_000730, Smp_049010	NA	NA	NA	-, +	6	82	NA	NA	NA	NA	NA	NA	NA	NA	NA	1	UU	NA	13.944	16.3696	15.8197	11.3206	16.2619	16.718	16.498	16.0634	16.9251	15.7939	15.9621	16.4341	16.629	16.4113	16.1755	2.4256	-0.549873
29	21	28	3A17	Contig1529	no data	CAACTCATAACTTGGAAACTCAAATAATTAGCATAACTTAATGGTTTGGT	Contig1529	-	SIMILAR TO ANTIGEN 10-3 PRECURSOR (4E-05)	SIMILAR TO ANTIGEN 10-3 PRECURSOR (4E-05)	-	OM0023335-AOP	-	NA	NA	NA	NA	NA	NA	NA	NA	NA	NA	NA	NA	NA	NA	NA	NA	1	UU	NA	10.5195	8.69906	9.78911	8.15584	15.2517	15.9424	15.5635	15.5095	15.8004	13.5036	15.4625	16.0636	15.9921	15.7067	13.035	-1.82039	1.09005
38	13	9	65F15	CONTIG13317	TCTTGACAGAGTAGGACAAAGCGACTCCAATTATCACCGTAATTATAACA	TCTTGACAGAGTAGGACAAAGCGACTCCAATTATCACCGTAATTATAACA	Q8ITD8	Q8ITD8_SCHMA	Hypothetical protein	114	196 (498)	2e-49	3	Smp_105450.2, Smp_105450.1	NA	NA	NA	-	2	9	NA	NA	NA	NA	NA	NA	NA	NA	NA	2e-49	SA	NA	9.92171	8.24451	7.81817	11.4931	15.6932	16.1958	15.9798	15.7558	16.0693	15.5301	15.8999	15.9853	16.3915	15.8414	16.2248	-1.6772	-0.426343
16	8	27	5P9	Contig2604	no data	CCATCGATAATTAAATGGGTAAATAAGCAGCATTTATTTGATTAAATGGG	Contig2604	-	UNKNOWN 1437	UNKNOWN 1437	-	OM0023333-AOP	-	NA	NA	NA	NA	NA	NA	NA	NA	NA	NA	NA	NA	NA	NA	NA	NA	1	UU	NA	12.1448	13.3824	10.6872	9.18794	14.6304	14.2277	12.7893	12.4186	13.1197	9.57266	11.8508	10.5423	13.3102	10.0503	10.0258	1.23755	-2.69519
23	8	13	51G19	CD182780	ATAAGGACAATAACATTTCCCATTCATTGGTACTAATTTTCCGGGCAACA	TAAGGACAATAACATTTCCCATTCATTGGTACTAATTTTCCGGGCAACA	Q8MUR6	Q8MUR6_SCHJA	IB1 protein	148	71.2 (173)	9e-12	2	NA	NA	NA	NA	NA	NA	NA	NA	NA	NA	NA	NA	NA	NA	NA	NA	9e-12	SU	NA	12.4616	10.4324	10.6185	10.638	15.0547	15.8946	15.7537	15.7995	16.1086	15.8339	15.9342	16.2006	16.0829	15.9397	14.0822	-2.02917	0.186052
17	3	1	90I20	CL189	AATTCGTTGGAAAAAATTGATGACAACTCGGATGGTCAAATTAGTTTGGA	TTCGTTGGAAAAAATTGATGACAACTCGGATGGTCAAATTAGTTTGGA	Q6PS99	Q6PS99_9FABA	Maturase	513	34.3 (77)	1.2	2	Smp_032980	expressed protein	NA	NA	+	1	6	NA	NA	NA	NA	NA	NA	NA	NA	NA	1	US	NA	7.63899	7.33748	6.74762	7.50655	15.4591	12.3774	9.83523	9.60972	9.71616	7.06709	7.64322	7.32912	7.45778	7.75046	7.15616	-0.301518	-0.589856
29	9	19	31M17	CD090713	AGCTGCCAAGATGGAGTTAGAGATTGTATACGTGAAGTATGCAAAGTAAG	GCTGCCAAGATGGAGTTAGAGATTGTATACGTGAAGTATGCAAAGTAAG	Q5BR23	Q5BR23_SCHJA	SJCHGC09717 protein	79	37.0 (84)	0.18	2	Smp_194830	SmKK7	NA	NA	+	1	2	NA	NA	NA	NA	NA	NA	NA	NA	NA	1	US	NA	12.8827	14.2094	11.4551	9.15435	15.9888	16.5698	16.173	15.9908	16.4398	15.1329	15.81	15.5294	16.1153	15.3102	15.0359	1.32673	-2.75431
32	12	27	5L17	Contig2587	no data	CACATGAACAATATAAACTCTTCAAGTCAGAACTTAATAAACTGAGTTCA	Contig2587	-	UNKNOWN 1422	UNKNOWN 1422	-	OM0023333-AOP	-	NA	NA	NA	NA	NA	NA	NA	NA	NA	NA	NA	NA	NA	NA	NA	NA	1	UU	NA	9.42037	13.9569	13.146	10.0503	15.655	16.3579	15.9428	15.0774	16.0513	11.4779	14.3176	16.0454	16.2297	15.7027	13.3762	4.53649	-0.81084
34	5	9	64F16	CONTIG12800	AATAGAGAGGGTGAGACACCGGTAAAATCAATAAATACTCGTAAACCACA	TAGAGAGGGTGAGACACCGGTAAAATCAATAAATACTCGTAAACCACA	Q5DBT8	Q5DBT8_SCHJA	SJCHGC09045 protein	334	323 (828)	4e-87	2	Smp_080210	lipid-binding protein, putative	331	331	-	1	10	PF00650	CRAL_TRIO	IPR001251	Cellular retinaldehyde-binding/triple function, C-terminal	-	SM00516	IPR001251	Cellular retinaldehyde-binding/triple function, C-terminal	-	4e-87	SA	NA	11.7325	12.5144	10.3121	10.4904	15.6167	16.2177	15.8999	15.5771	15.9134	14.05	15.6432	15.3222	15.9154	15.3095	13.6879	0.781901	-2.20237
18	28	28	4N8	Contig2120	no data	CAGTTCGCGTTAAAAACTTTGATGAAAAGAACACTTATATTGAAAACCGT	Contig2120	-	SIMILAR TO GLUTAMINE SYNTHETASE (1E-05)	SIMILAR TO GLUTAMINE SYNTHETASE (1E-05)	-	OM0023330-AOP	-	Smp_133770	glutamine synthetase bacteria, putative	449	NA	+	1	7	PF00120	Gln-synt_C	IPR008146	Glutamine synthetase, catalytic region	Molecular Function: glutamate-ammonia ligase activity (GO:0004356), Biological Process: nitrogen compound metabolic process (GO:0006807)	NA	NA	NA	NA	1	US	NA	12.1293	13.4432	8.34789	7.90296	15.5281	12.3469	11.104	10.8351	7.59717	6.63193	6.81579	7.49565	7.35304	7.4187	6.90238	1.31392	-5.09535
21	18	23	1.9e+20	SCMANTIH	no data	TAGCCGATATTTTCTTAATCAATAAGCCAAAGGTTCCTTTGTGGATTGTA	SCMANTIH	-	S.MANSONI ANTIGEN 10-3 MRNA, COMPLETE CDS	S.MANSONI ANTIGEN 10-3 MRNA, COMPLETE CDS	-	OM0023376-AOP	-	Smp_163630	expressed protein	NA	NA	+	1	2	NA	NA	NA	NA	NA	NA	NA	NA	NA	1	US	NA	6.88913	6.63064	5.624	9.21099	15.4425	16.1822	15.8689	15.79	16.0124	14.7521	15.6801	16.2793	16.1879	15.9666	14.0295	-0.258482	-1.00665
41	26	6	77A2	CONTIG7437	TCCAGTGAGTTTTGATATCAACTTAACTTTCCAAAGTTTCATAGGAATTT	TCCAGTGAGTTTTGATATCAACTTAACTTTCCAAAGTTTCATAGGAATTT	Q5C204	Q5C204_SCHJA	SJCHGC02040 protein (Fragment)	289	50.8 (120)	4e-05	-1	Smp_102020.1, Smp_102020.2	NA	NA	NA	-	2	3	NA	NA	NA	NA	NA	NA	NA	NA	NA	1	UA	NA	15.3059	16.557	16.4483	16.126	10.6575	10.3704	10.7582	11.5181	12.8699	8.97461	10.3373	9.36463	12.2684	10.6848	11.0008	1.25115	-0.108714
38	2	22	21B3	AA559486	TCGATATGGCAATATGAATGATGACTCTGACATTGATAAACGCAATTTCA	TCGATATGGCAATATGAATGATGACTCTGACATTGATAAACGCAATTTCA	O17467	O17467_SCHMA	Hypothetical protein (Fragment)	127	95.1 (235)	6e-19	3	NA	NA	NA	NA	NA	NA	NA	NA	NA	NA	NA	NA	NA	NA	NA	NA	6e-19	SU	NA	11.4459	13.9125	11.3326	10.1704	16.046	16.345	15.9986	15.6577	12.7775	9.20105	11.2725	8.44626	11.0196	10.0459	10.502	2.46662	-2.57989
36	10	27	5H16	Contig2474	no data	TCCATGGACCTCGATACTGGCAATATGAATCCAAACTATTACGGTGGG	Contig2474	-	UNKNOWN 1320	UNKNOWN 1320	-	OM0023340-AOP	-	NA	NA	NA	NA	NA	NA	NA	NA	NA	NA	NA	NA	NA	NA	NA	NA	1	UU	NA	11.4089	14.1553	11.4843	11.034	16.3278	17.1129	16.0084	15.4886	13.515	10.711	11.6437	10.6892	11.8398	11.1127	10.9062	2.74637	-2.67099
31	16	13	52G17	CD186874	AACCATTATCATAGACTTCCATTTCCAGATCGTTGCAGCAACGTATAATT	CCATTATCATAGACTTCCATTTCCAGATCGTTGCAGCAACGTATAATT	Q55DQ5	Q55DQ5_DICDI	Hypothetical protein	345	33.9 (76)	1.5	3	Smp_157310	lim domain, putative	422	422	-	1	5	PF00412; PF00595	LIM; PDZ	IPR001478; IPR001781	PDZ/DHR/GLGF; Zinc finger, LIM-type	Molecular Function: protein binding (GO:0005515); Molecular Function: zinc ion binding (GO:0008270)	SM00132; SM00228	IPR001478; IPR001781	PDZ/DHR/GLGF; Zinc finger, LIM-type	Molecular Function: protein binding (GO:0005515); Molecular Function: zinc ion binding (GO:0008270)	1	UA	NA	12.2155	12.1142	12.0803	9.72515	15.5235	14.7913	12.155	12.066	12.7729	10.0112	13.9237	15.582	15.2991	14.6277	10.8456	-0.10139	-0.0338785
32	16	26	9L5	Contig40	no data	TGGAGATGGACAAATCAGTTTACCAGAATTAACAAGAGCACTTACTGGTA	Contig40	-	CALMODULIN-LIKE PROTEIN 1 (3E-08) AND 5prime END SIMILAR TO S. MANSONI CALCIUM-BINDI	CALMODULIN-LIKE PROTEIN 1 (3E-08) AND 5prime END SIMILAR TO S. MANSONI CALCIUM-BINDI	-	OM0023398-AOP	-	Smp_032990, Smp_005000, Smp_027550.2, Smp_027550.1, Smp_005070.2, Smp_005070.1, Smp_002840, Smp_006550.2, Smp_006550.1, Smp_175840, Smp_164690, Smp_045810.1, Smp_045810.2, Smp_125000, Smp_152180, Smp_152710.1, Smp_152710.2, Smp_131580, Smp_159440, Smp_095	NA	NA	NA	+	79	1	NA	NA	NA	NA	NA	NA	NA	NA	NA	1	US	NA	6.76272	8.48265	6.04698	9.38909	16.3251	16.6554	15.2045	15.7147	16.2983	7.17734	7.67371	10.0273	12.6092	7.39809	8.28911	1.71992	-2.43567
39	2	27	4G15	Contig1913	no data	GAAAGCAGTACTGAAGGACAAAAATCATGAAGAATCACAATTTTTCCTTG	Contig1913	-	UNKNOWN 896	UNKNOWN 896	-	OM0023328-AOP	-	NA	NA	NA	NA	NA	NA	NA	NA	NA	NA	NA	NA	NA	NA	NA	NA	1	UU	NA	6.20036	5.90308	6.2529	7.62504	15.4459	16.1299	15.8215	15.8566	16.0492	15.3179	15.7332	15.8216	16.0065	15.4472	13.6082	-0.297278	0.349819
24	10	28	2H7	Contig147	no data	CAGTTCCAGACATTGATGACTTTTACGCATAAGTGTAACATCTCGAAAAC	Contig147	-	SIMILAR TO LIM-PROTEIN (8E-14) AND RELATED TO CONTIG 126 (CYSTEINE RICH PROTEIN)	SIMILAR TO LIM-PROTEIN (8E-14) AND RELATED TO CONTIG 126 (CYSTEINE RICH PROTEIN)	-	OM0023375-AOP	-	NA	NA	NA	NA	NA	NA	NA	NA	NA	NA	NA	NA	NA	NA	NA	NA	1	UU	NA	10.3545	13.9476	11.5355	9.74577	15.9274	16.4103	15.5934	15.6945	16.482	10.5651	13.2887	14.7235	16.0164	15.4385	15.0693	3.59316	-2.41216
41	27	28	4I2	Contig2004	no data	TCGACTTTGTGTTTCATCTCTTTCAATAAACTTTGTACACCTTAATCAAT	Contig2004	-	SIMILAR TO 23 KDA INTEGRAL MEMBRANE PROTEIN (SM23) 1E-21	SIMILAR TO 23 KDA INTEGRAL MEMBRANE PROTEIN (SM23) 1E-21	-	OM0023386-AOP	-	NA	NA	NA	NA	NA	NA	NA	NA	NA	NA	NA	NA	NA	NA	NA	NA	1	UU	NA	9.42869	7.8712	11.2321	11.1707	15.7907	16.2236	15.887	15.9268	16.0823	15.2234	15.9875	16.1425	16.2049	15.9643	15.8244	-1.55749	3.36094
5	25	17	40M11	CD132926	GTCGTGGCTATTTTAGGAAACTCGGCTCTTTGCACTATAAAAAAAAATAT	GTCGTGGCTATTTTAGGAAACTCGGCTCTTTGCACTATAAAAAAAAATAT	Q7RHV9	Q7RHV9_PLAYO	Chloroquine resistance marker protein	2366	35.0 (79)	0.69	-2	NA	NA	NA	NA	NA	NA	NA	NA	NA	NA	NA	NA	NA	NA	NA	NA	1	UU	NA	8.80675	9.37116	8.90236	15.06	8.42237	9.35853	9.37776	8.05437	9.53116	9.69851	8.60402	10.3853	9.56919	9.17225	8.01273	0.564409	-0.468792
28	13	8	68P18	CONTIG3451	TTTATATACGACAACAGACACAAACGTAATCCAGCTGGTAATGAACAAGC	TTTATATACGACAACAGACACAAACGTAATCCAGCTGGTAATGAACAAGC	-	-	-	-	-	-	-	NA	NA	NA	NA	NA	NA	NA	NA	NA	NA	NA	NA	NA	NA	NA	NA	1	UU	NA	13.9942	15.9567	12.9763	10.7317	15.6843	16.325	15.9854	15.5901	16.1317	14.094	14.7937	16.2758	15.8621	15.4868	14.3762	1.96252	-2.98038
7	23	21	26O23	CD077867	TTACTCGACATTGAGGATTTAATGCGTATGAAAGTACCTGACTGGAAATG	TTACTCGACATTGAGGATTTAATGCGTATGAAAGTACCTGACTGGAAATG	Q86EB6	Q86EB6_SCHJA	Clone ZZD581 mRNA sequence	162	133 (335)	1e-30	1	Smp_007270.2, Smp_007270.1	NA	NA	NA	+	2	2	NA	NA	NA	NA	NA	NA	NA	NA	NA	1e-30	SS	NA	8.46239	10.2381	8.14959	8.17095	13.9965	13.9478	12.6331	12.4974	11.7207	8.13267	11.5634	13.7664	14.2433	12.1166	10.4842	1.77566	-2.08846
22	12	16	42B7	CD137103	CATTCGTCAATCTCAGTGAAACAATAAACGTAAGGCAAAAGAATGGCAAA	CATTCGTCAATCTCAGTGAAACAATAAACGTAAGGCAAAAGAATGGCAAA	Q67FZ1	Q67FZ1_ASF	Central variable region protein (Fragment)	91	38.5 (88)	0.12	-2	NA	NA	NA	NA	NA	NA	NA	NA	NA	NA	NA	NA	NA	NA	NA	NA	1	UU	NA	12.098	9.81668	8.83603	9.1746	15.3313	12.2749	10.6427	10.911	7.73259	6.78502	6.76968	7.71101	8.74943	7.14325	7.30854	-2.28132	-0.980653
4	19	26	9H24	Contig390	no data	TTCCATGTTTGGATCCTCAAACAGTAGCTCTGGAACGAATAATAAGGATA	Contig390	-	UNKNOWN 212	UNKNOWN 212	hypothetical·	OM0023399-AOP	-	Smp_172180, Smp_143840, Smp_135290, Smp_072980, Smp_004600, Smp_085310.2, Smp_085310.1, Smp_059790.2, Smp_059790.1, Smp_144430	NA	NA	NA	+	10	2	NA	NA	NA	NA	NA	NA	NA	NA	NA	1	US	NA	9.6326	8.19747	6.8138	8.7892	15.5937	16.1775	16.0529	15.7246	16.1026	15.7917	15.7166	16.0638	16.0296	15.8332	14.6667	-1.43513	-1.38367
27	18	16	42K18	CD140077	GGTCAAGTGAAAAAATATATCATTTGTTTGAAAATGCATCAAGTCCCGAC	GGTCAAGTGAAAAAATATATCATTTGTTTGAAAATGCATCAAGTCCCGAC	Q4S253	Q4S253_TETNG	Chromosome undetermined SCAF14764, whole genome shotgun sequence	104	45.4 (106)	0.0005	-2	NA	NA	NA	NA	NA	NA	NA	NA	NA	NA	NA	NA	NA	NA	NA	NA	1	UU	NA	13.0736	14.6368	13.9125	9.97983	15.2475	13.9917	12.6247	12.6329	13.0371	9.18632	10.0106	13.9212	14.9518	10.9703	14.1028	1.56313	-0.724247
14	18	6	76F9	CONTIG7052	TTTATAAGTCCAGGTTTGTTCGTGAACTTCTTAACAATATTGCCAATCCA	TTTATAAGTCCAGGTTTGTTCGTGAACTTCTTAACAATATTGCCAATCCA	Q9LSR3	Q9LSR3_ARATH	Emb|CAB89038.1	91	31.6 (70)	7.5	1	NA	NA	NA	NA	NA	NA	NA	NA	NA	NA	NA	NA	NA	NA	NA	NA	1	UU	NA	14.3501	10.1228	9.4867	10.3791	16.129	16.2832	15.5489	14.6225	12.607	10.3131	11.7698	11.4734	10.8792	9.93404	10.5604	-4.22729	-0.636083
44	17	24	16L2	Contig6504	no data	GGATGAAGTTAACGGTTCAGTACATACACTCGATTTACAGGAAATAAAAA	Contig6504	-	UNKNOWN 3987	UNKNOWN 3987	Alpha-actinin, sarcomeric (F-actin cross linking protein) (sp|AACT_DROME)	OM0023371-AOP	-	NA	NA	NA	NA	NA	NA	NA	NA	NA	NA	NA	NA	NA	NA	NA	NA	1	UU	NA	11.0818	9.24206	8.95536	9.23918	15.1316	12.692	11.1365	10.9136	11.7539	11.1812	13.108	14.7688	14.425	13.4703	9.8232	-1.83975	-0.286701
31	22	13	53O5	CD192209	CAACTCATCGATGCTCTGATGTTAACTTAAATACACATCGTCGATCTTCT	CAACTCATCGATGCTCTGATGTTAACTTAAATACACATCGTCGATCTTCT	Q95PA1	Q95PA1_LOLPE	Synaphin A	152	52.0 (123)	5e-06	3	Smp_137990	Complexin (Synaphin), putative	NA	NA	+	1	4	NA	NA	NA	NA	NA	NA	NA	NA	NA	1	US	NA	12.1568	13.4762	11.2703	9.16294	14.8899	14.8327	14.3433	13.8102	13.6905	10.0421	12.8544	14.6335	14.1532	12.23	11.714	1.31942	-2.20593
22	16	1	92N7	CL1125	ACGATGTGGGTCGTGTACGTTCAGTAAGTAATTTTTGAAATTGAAAAACA	NA	-	-	-	-	-	-	-	NA	NA	NA	NA	NA	NA	NA	NA	NA	NA	NA	NA	NA	NA	NA	NA	1	UU	NA	12.6846	8.79588	8.82567	9.68826	14.6482	15.8277	15.5881	15.0214	14.5943	12.3728	14.7311	15.0505	15.5102	14.2269	12.71	-3.88867	0.0297871
35	3	9	64O4	CONTIG13093	TACTTAATATTAGGTACTGGTCAAAACTAGAATCTCCCCACATTGCAATG	TACTTAATATTAGGTACTGGTCAAAACTAGAATCTCCCCACATTGCAATG	Q5DFV8	Q5DFV8_SCHJA	SJCHGC04708 protein	195	50.8 (120)	0.0001	-2	NA	NA	NA	NA	NA	NA	NA	NA	NA	NA	NA	NA	NA	NA	NA	NA	1	UU	NA	15.3052	16.0205	13.1677	10.4556	15.9125	16.3382	16.1317	16.0622	16.4334	14.7825	15.9757	15.5536	16.3814	15.4347	16.0108	0.715284	-2.85275
42	27	17	40F14	CD131414	GTAAATTAAGCAAGCCAAGAAATTTGAGCAGACGTGAACTTGTTCCTTTA	GTAAATTAAGCAAGCCAAGAAATTTGAGCAGACGTGAACTTGTTCCTTTA	Q5G792	Q5G792_9SCOR	NADH dehydrogenase subunit 1	305	32.3 (72)	4.5	2	NA	NA	NA	NA	NA	NA	NA	NA	NA	NA	NA	NA	NA	NA	NA	NA	1	UU	NA	9.78836	8.48123	8.40715	14.4058	9.19463	9.45138	9.6141	8.39294	8.68649	8.53582	8.21185	9.07949	8.42216	9.147	7.61301	-1.30712	-0.0740877
7	11	23	18O23	Contig717	no data	TGAAGTCATCGGAAAAAATTGTTGGAACTTCAATACAAGTGAACATGCCA	Contig717	-	UNKNOWN 392	UNKNOWN 392	hypothetical	OM0023379-AOP	-	Smp_193380	egg protein CP391B-like	NA	NA	+	1	5	NA	NA	NA	NA	NA	NA	NA	NA	NA	1	US	NA	15.7946	16.5592	16.4877	16.0727	11.3752	10.5785	10.4253	11.085	11.2561	10.013	9.47108	11.4966	12.7974	12.1314	9.0853	0.764572	-0.0714868
20	15	24	16D8	Contig6455	no data	TATACAATACCAGCTATCTATCCAACTGGAATATTCACCGGATGTCTT	Contig6455	-	SIMILAR TO TETRASPANIN TE736 (1E-11)	SIMILAR TO TETRASPANIN TE736 (1E-11)	-	OM0023371-AOP	-	Smp_099770	tetraspanin, putative	225	NA	+	1	3	PF00335	Tetraspannin	IPR000301	CD9/CD37/CD63 antigen	Cellular Component: integral to membrane (GO:0016021)	NA	NA	NA	NA	1	US	NA	12.7116	9.33436	9.15328	10.2875	15.4872	16.0537	15.787	15.0728	15.5681	13.3255	14.9746	15.257	16.1464	15.1607	13.0054	-3.37726	-0.181082
44	24	28	3P14	Contig178	no data	GGAATGAAGGCAATGGACAAAGAGAATCACATCATACCTTACCATCGT	Contig178	-	UNKNOWN 108	UNKNOWN 108	hypothetical	OM0023329-AOP	-	NA	NA	NA	NA	NA	NA	NA	NA	NA	NA	NA	NA	NA	NA	NA	NA	1	UU	NA	15.8138	16.1662	16.2162	15.6434	10.3484	10.5721	11.3611	9.43232	11.5418	8.74973	10.4431	10.8871	12.405	9.35903	11.2121	0.352352	0.050065
22	4	23	18B7	Contig896	no data	CAGATGGTTATACAGCTGAAACGATCAATGAAGCAATCATAAAAATTTGC	Contig896	-	SM32 (HEMOGLOBINASE PRECURSOR) (EC 3.4.22.34) POSSIBLE ANTISENSE	SM32 (HEMOGLOBINASE PRECURSOR) (EC 3.4.22.34) POSSIBLE ANTISENSE	-	OM0023378-AOP	-	Smp_075800.1, Smp_075800.2, Smp_179170	NA	NA	NA	+	3	1	NA	NA	NA	NA	NA	NA	NA	NA	NA	1	US	NA	12.2427	8.77315	8.50858	9.01981	13.2789	12.6005	12.6715	15.4694	16.1531	16.0659	15.989	16.4968	16.5905	16.4729	16.4353	-3.46959	-0.264571
40	5	1	91D3	CL407	GACAATGGAATGTTCCATGGAAATTGTATGAGAGTGTGATGAATGAAACC	NA	-	-	-	-	-	-	-	NA	NA	NA	NA	NA	NA	NA	NA	NA	NA	NA	NA	NA	NA	NA	NA	1	UU	NA	14.5456	15.9995	15.6928	14.7649	8.27609	9.10893	8.83017	7.58302	7.67767	6.62962	6.72251	7.5889	6.91228	6.75769	6.57835	1.45391	-0.306756
37	27	24	17M3	Contig6699	no data	TAATGATAAACTGTCGATTGTCCAAACGACCAGCTCCATATCATCATCAT	Contig6699	-	UNKNOWN 4144	UNKNOWN 4144	-	OM0023373-AOP	-	NA	NA	NA	NA	NA	NA	NA	NA	NA	NA	NA	NA	NA	NA	NA	NA	1	UU	NA	13.4177	16.0794	16.3087	16.0079	11.217	11.2494	10.9512	11.0062	11.5727	10.0073	13.9073	13.2594	12.5684	10.8258	12.1359	2.66168	0.229329
10	4	23	18B10	Contig81	no data	TGTCCACAAGCTTCAACTAATCCATGTACTTATTCTAATGGACGATTCGG	Contig81	-	UNKNOWN 41	UNKNOWN 41	AF239837_1 nidogen 1; entactin [Gallus gallus]	OM0023377-AOP	-	Smp_154760, Smp_163580, Smp_156900, Smp_110870, Smp_184920, Smp_184440, Smp_184550, Smp_172190.2, Smp_172190.1, Smp_152510, Smp_094920, Smp_000390	NA	NA	NA	+	12	3527	NA	NA	NA	NA	NA	NA	NA	NA	NA	1	US	NA	13.3923	10.4135	13.9201	14.8749	10.1832	11.7491	14.802	14.5999	15.5616	15.4621	15.2519	16.2083	15.8447	15.7716	14.4109	-2.97884	3.50666
19	1	7	70O20	CONTIG4396	CGAGGAAAACCAGCGTATATGTGTTTTATCTTATATTCGAAACTGTCACT	CGAGGAAAACCAGCGTATATGTGTTTTATCTTATATTCGAAACTGTCACT	Q6RV26	Q6RV26_9NEOP	Cytochrome oxidase subunit 2 (Fragment)	200	33.5 (75)	2.2	2	NA	NA	NA	NA	NA	NA	NA	NA	NA	NA	NA	NA	NA	NA	NA	NA	1	UU	NA	11.3603	15.0217	15.3937	13.4652	7.35566	7.73493	7.21412	6.93206	6.92836	6.71798	6.57138	6.9098	8.31374	7.28315	6.74757	3.66134	0.372069
4	15	23	19L12	SMU10431	no data	GCAAAAGCAATTGTACATCAAGCTGTTGATAAAATTTGTTCACTAACTGG	SMU10431	-	SCHISTOSOMA MANSONI LGG MRNA, COMPLETE CDS [POLY-A TAIL REMOVED]	SCHISTOSOMA MANSONI LGG MRNA, COMPLETE CDS [POLY-A TAIL REMOVED]	-	OM0023338-AOP	-	Smp_105420.1, Smp_105420.2	NA	NA	NA	+	2	4	NA	NA	NA	NA	NA	NA	NA	NA	NA	1	US	NA	8.74124	8.37356	6.96614	8.13972	15.6524	16.0702	15.8054	15.6495	15.9778	15.598	15.7848	16.0924	16.3532	16.1624	16.2843	-0.36768	-1.40741
20	3	6	74P8	CONTIG6339	TACACAATGTTGCAATATTTGCTAACCAGCTATCTCTGAAACATTTCGTC	TACACAATGTTGCAATATTTGCTAACCAGCTATCTCTGAAACATTTCGTC	Q6J658	Q6J658_9DIPT	Carboxypeptidase B (EC 3.4.17.2)	411	35.4 (80)	0.83	2	Smp_150330	expressed protein	NA	NA	+	1	1	NA	NA	NA	NA	NA	NA	NA	NA	NA	1	US	NA	13.1964	13.5551	10.8637	10.2872	15.1611	14.6234	15.2807	14.8113	14.8571	10.8395	12.7432	12.155	13.2036	11.0267	10.7096	0.35873	-2.69146
5	27	28	4I11	Contig1922	no data	TTCCAATCTCACGTGATTCATTAATTCGACGTCTTATGAAGCGAAATATT	Contig1922	-	UNKNOWN 901	UNKNOWN 901	-	OM0023328-AOP	-	NA	NA	NA	NA	NA	NA	NA	NA	NA	NA	NA	NA	NA	NA	NA	NA	1	UU	NA	14.4014	14.9769	13.4877	10.3194	15.0306	13.9806	14.9609	15.4483	15.7644	12.9157	15.449	15.2468	16.2007	15.5352	14.8436	0.575431	-1.48914
44	27	23	20H14	Contig2149d	no data	NA	-	-	-	-	-	-	-	NA	NA	NA	NA	NA	NA	NA	NA	NA	NA	NA	NA	NA	NA	NA	NA	1	UU	NA	14.1947	15.9425	11.8685	8.81389	15.5481	12.6557	9.73245	8.84541	8.69469	7.93074	9.07896	10.1292	9.87996	8.50274	8.86787	1.74779	-4.07398
15	25	8	70O9	CONTIG435	CAAAAAAAACTGGGAAGAAAACTGGAAAGAAAACTAACAAGGTCAAAGCT	CAAAAAAAACTGGGAAGAAAACTGGAAAGAAAACTAACAAGGTCAAAGCT	Q86FG9	Q86FG9_SCHJA	Clone ZZZ60 mRNA sequence	150	43.9 (102)	0.004	-3	Smp_032670.2, Smp_032670.3, Smp_080860, Smp_084380, Smp_083120.1, Smp_061570, Smp_130920	NA	NA	NA	-, +	7	4	NA	NA	NA	NA	NA	NA	NA	NA	NA	1	UU	NA	16.112	16.5862	16.4223	15.9062	9.34987	9.4435	9.63669	9.15948	9.04558	7.43394	9.45032	9.7687	8.23399	7.56998	7.07646	0.474247	-0.163912
23	1	5	77O7	CONTIG7844	GCTCTAAGGCGAGAAATGGTTGATTACATACTCCATGATAAACGAGCTCT	GCTCTAAGGCGAGAAATGGTTGATTACATACTCCATGATAAACGAGCTCT	Q6DJZ4	Q6DJZ4_HUMAN	Beta-1,3-galactosyl-O-glycosyl-glycoprotein beta-1,6-N-acetylglucosaminyltransfe	428	120 (300)	6e-26	1	Smp_009810	glycosyltransferase 14 family member, putative	558	NA	+	1	1	PF02485	Branch	IPR003406	Glycosyl transferase, family 14	Molecular Function: acetylglucosaminyltransferase activity (GO:0008375), Cellular Component: membrane (GO:0016020)	NA	NA	NA	NA	6e-26	SS	NA	14.2696	16.0233	15.3144	11.0239	8.54517	8.2328	7.3216	7.36411	7.71653	6.8748	7.35177	8.10274	8.0887	6.75839	6.41176	1.75373	-0.708867
26	4	7	71J6	CONTIG4705	GATGTGGAACAGTGATCATTATTACTGTTGTCAATCGTCAATGACTCATG	GATGTGGAACAGTGATCATTATTACTGTTGTCAATCGTCAATGACTCATG	Q968T5	Q968T5_SCHJA	Mf1 protein	382	73.6 (179)	6e-12	-1	Smp_013210	hypothetical protein	NA	NA	-	1	3	NA	NA	NA	NA	NA	NA	NA	NA	NA	6e-12	AA	NA	12.2247	15.5414	13.6676	7.61297	7.8878	10.1759	9.2919	9.30628	8.02109	6.62815	7.76646	8.5498	7.95726	6.82306	7.95241	3.31667	-1.87373
26	16	28	2N18	Contig142	no data	TCATCTTCAAAAGATTTTGCCAGCCATACAGTTACATTTCATGTTACATG	Contig142	-	UNKNOWN 85	UNKNOWN 85	-	OM0023384-AOP	-	NA	NA	NA	NA	NA	NA	NA	NA	NA	NA	NA	NA	NA	NA	NA	NA	1	UU	NA	12.1028	9.25362	9.36196	11.3647	15.5066	15.94	15.9236	16.2234	16.5922	15.8	15.909	15.7451	16.0381	15.3552	13.3578	-2.84918	0.108336
43	2	1	90G14	CL128	TATGAGCCATCGATTATAACAACATGCCATGAAGGGTCAAATGTCTTATC	TATGAGCCATCGATTATAACAACATGCCATGAAGGGTCAAATGTCTTATC	Q5BYF7	Q5BYF7_SCHJA	SJCHGC08815 protein (Fragment)	169	173 (438)	3e-42	3	Smp_169200, Smp_078240, Smp_102820	NA	NA	NA	-, +	3	1	NA	NA	NA	NA	NA	NA	NA	NA	NA	3e-42	UU	TALs	12.8812	9.19497	8.04718	11.6392	16.0397	16.4219	12.7088	10.3991	8.69801	9.59173	13.2632	16.0369	16.2169	15.6709	13.9355	-3.68627	-1.1478
29	27	24	17M5	Contig67	no data	CGAATGGATTATTCATATACATTTTATGGAATCCTTCACACACTACTTAA	Contig67	-	UNKNOWN 33	UNKNOWN 33	-	OM0023373-AOP	-	NA	NA	NA	NA	NA	NA	NA	NA	NA	NA	NA	NA	NA	NA	NA	NA	1	UU	NA	9.7198	7.68032	8.40479	11.1686	14.6561	15.7105	15.4077	14.9433	14.3747	8.38657	12.1532	12.3998	13.9693	12.0342	11.9923	-2.03948	0.724476
40	1	28	1D3	Contig110	no data	CAATGGACGTCCAAGACGTAACGAAATACATTTATTTCAAGTTTTAACT	Contig110	-	UNKNOWN 66	UNKNOWN 66	hypothetical	OM0023401-AOP	-	Smp_035260.3, Smp_035260.2, Smp_035260.1, Smp_096360, Smp_027610, Smp_131450, Smp_138040, Smp_061950.2, Smp_061950.1, Smp_016630.2, Smp_016630.1, Smp_053780	NA	NA	NA	+	12	2	NA	NA	NA	NA	NA	NA	NA	NA	NA	1	US	NA	13.3683	15.8914	15.8203	13.9066	9.50057	8.57225	14.5401	14.0361	15.0498	11.2847	14.8172	15.3667	15.8963	14.2344	12.9616	2.52302	-0.0710993
28	9	5	78H6	CONTIG8103	ATGGTCTTCTGTGAAAACAGTTAGCGATGTAGAGGATATAGCCAAGATAA	TGGTCTTCTGTGAAAACAGTTAGCGATGTAGAGGATATAGCCAAGATAA	Q5DCL3	Q5DCL3_SCHJA	SJCHGC04417 protein	346	40.4 (93)	0.034	-3	NA	NA	NA	NA	NA	NA	NA	NA	NA	NA	NA	NA	NA	NA	NA	NA	1	UU	NA	10.1408	13.4795	13.6581	10.881	7.03113	7.83707	7.433	6.91121	7.40181	6.85082	6.64261	7.44413	7.02028	6.66609	6.38516	3.33869	0.178568
40	26	21	27L3	CD080261	TCAGATGAACGTCCAACAATAGTTACGAATACAAAACCATCAGATGACTT	TCAGATGAACGTCCAACAATAGTTACGAATACAAAACCATCAGATGACTT	Q5DG09	Q5DG09_SCHJA	SJCHGC06310 protein	397	387 (994)	e-106	1	Smp_124050.2, Smp_124050.1, Smp_124050.4, Smp_124050.3	NA	NA	NA	+	4	3	NA	NA	NA	NA	NA	NA	NA	NA	NA	1	US	NA	8.54147	8.1588	7.90513	12.499	14.5262	15.4528	11.6925	15.6904	15.8772	13.2004	14.6986	16.269	16.1701	15.8609	10.3767	-0.382672	-0.253668
44	3	1	90L14	CL209	CAAGAATTTCTCTCTCTTTCCACTTCTTAGAAATACTTGCTCGTAATCGT	CAAGAATTTCTCTCTCTTTCCACTTCTTAGAAATACTTGCTCGTAATCGT	Q5D938	Q5D938_SCHJA	Hypothetical protein	326	133 (335)	4e-30	2	Smp_179630	expressed protein	NA	NA	-	1	3	NA	NA	NA	NA	NA	NA	NA	NA	NA	4e-30	SA	NA	15.6176	16.0317	12.6034	8.53135	8.79236	9.30421	8.88806	8.2415	8.22116	6.70213	7.8011	9.92383	9.31107	7.07295	10.3629	0.414063	-3.42829
35	7	28	1K16	AF521090.1	no data	GCGCATCATGAAATACTTCATCTGTGTTATAATTACGGTGATAATTGGA	AF521090.1	-	SCHISTOSOMA MANSONI CLONE P33F5 UNKNOWN MRNA	SCHISTOSOMA MANSONI CLONE P33F5 UNKNOWN MRNA	-	OM0023389-AOP	-	Smp_105450.2, Smp_105450.1	NA	NA	NA	+	2	4	NA	NA	NA	NA	NA	NA	NA	NA	NA	1	US	NA	10.1658	8.69003	8.46857	10.6268	15.7329	16.1349	15.8747	16.0023	16.1301	15.6633	16.0273	16.2104	16.5592	16.0864	16.3979	-1.47573	-0.221461
18	21	25	13J8	Contig5322	no data	TGATTTTCAAAACTCCAGGACCATATCGTTCTGCTTTTCCCAATCAAATA	Contig5322	-	SIMILAR TO LECITHIN-CHOLESTEROL ACYLTRANSFERASE LCAT (2E-25)	SIMILAR TO LECITHIN-CHOLESTEROL ACYLTRANSFERASE LCAT (2E-25)	-	OM0023366-AOP	-	Smp_160880	phosphatidylcholine-sterol acyltransferase (lecithin-cholesterol acyltransferase), putative	324	NA	+	1	2	PF02450	LACT	IPR003386	Lecithin:cholesterol acyltransferase	Molecular Function: phosphatidylcholine-sterol O-acyltransferase activity (GO:0004607), Biological Process: lipid metabolic process (GO:0006629)	NA	NA	NA	NA	1	US	NA	10.3383	8.5122	8.95458	10.3608	15.4426	16.1369	15.9365	15.6101	15.8305	14.0809	15.1455	15.6819	15.844	15.3428	12.9594	-1.82612	0.442376
18	4	18	34N8	CD111828	CAACATACCTGAACAAAGACCGTATAGGACTGCATAAGTTATCAATCGTA	CAACATACCTGAACAAAGACCGTATAGGACTGCATAAGTTATCAATCGTA	Q5DA03	Q5DA03_SCHJA	SJCHGC09193 protein	363	167 (422)	1e-40	-3	Smp_176180	venom allergen-like (VAL) 9 protein	182	182	+	1	3	PF00188	SCP	IPR014044	SCP-like extracellular	-	SM00198	IPR001283	Allergen V5/Tpx-1 related	Cellular Component: extracellular region (GO:0005576)	1e-40	AS	GOI	15.0501	16.2843	14.1592	9.60407	8.33959	10.9472	9.07858	9.26468	8.20373	7.25618	7.28868	7.67114	7.69843	7.78847	7.36083	1.23428	-2.12512
17	17	5	7900000000	CONTIG8529	GCAATAGCATGAAATTTGTAATTACTGTCTAGTAATAATCTTGAACACGA	GCAATAGCATGAAATTTGTAATTACTGTCTAGTAATAATCTTGAACACGA	Q7RAT2	Q7RAT2_PLAYO	Eukaryotic translation initiation factor 4A-1, putative (Fragment)	531	31.6 (70)	7.6	-3	NA	NA	NA	NA	NA	NA	NA	NA	NA	NA	NA	NA	NA	NA	NA	NA	1	UU	NA	11.4807	15.3185	14.4685	9.61137	7.30472	8.30719	7.00949	7.61313	7.57514	6.33066	7.80556	6.41377	6.99273	6.94107	6.70875	3.83772	-0.849944
41	27	15	4700	CD161554	TTATGAAGCCTATTCAACACTAGCCAAAGAATTACGTTCATTGGTTGACC	TTATGAAGCCTATTCAACACTAGCCAAAGAATTACGTTCATTGGTTGACC	Q5C2U8	Q5C2U8_SCHJA	SJCHGC02480 protein (Fragment)	328	60.5 (145)	2e-08	-3	NA	NA	NA	NA	NA	NA	NA	NA	NA	NA	NA	NA	NA	NA	NA	NA	1	UU	NA	15.5438	15.9894	13.2655	9.75303	8.48302	8.78821	8.43083	8.43393	7.67923	6.64915	7.27446	8.83044	10.8158	6.94452	11.2259	0.445608	-2.72393
2	4	25	11J12	Contig46	no data	GAATTCATTCGTAAGCTTGACGAAAGTGGAGACGGTCAAATAAGTTTG	Contig46	-	SIMILAR TO CALMODULIN-LIKE PROTEIN 1 (6E-11) AND CONTIG 26 AND CONTIG 40	SIMILAR TO CALMODULIN-LIKE PROTEIN 1 (6E-11) AND CONTIG 26 AND CONTIG 40	-	OM0023354-AOP	-	Smp_032970, Smp_154690, Smp_103710, Smp_144420, Smp_051390.2, Smp_169090, Smp_133910, Smp_164160, Smp_146830, Smp_176800, Smp_099610, Smp_011990, Smp_003710, Smp_131310, Smp_011640.3, Smp_011640.1, Smp_011640.2, Smp_139440, Smp_121420, Smp_144010.2, Smp_1	NA	NA	NA	-, +	65	5	NA	NA	NA	NA	NA	NA	NA	NA	NA	1	UU	NA	10.0851	8.34144	9.12757	11.0217	15.6163	16.3268	16.0393	16.0646	16.4614	10.8644	12.2965	9.98096	12.0223	9.20787	8.77787	-1.74365	0.78613
19	26	3	86O20	SMLC11H01A	TATGCAAACAGGTTTGTATGGAAAGAAATAAGCTGGTTTTGCCACAACAA	TATGCAAACAGGTTTGTATGGAAAGAAATAAGCTGGTTTTGCCACAACAA	Q5DHJ8	Q5DHJ8_SCHJA	SJCHGC01209 protein	224	47.8 (112)	0.0004	-1	NA	NA	NA	NA	NA	NA	NA	NA	NA	NA	NA	NA	NA	NA	NA	NA	1	UU	NA	9.76052	7.031	6.71404	9.19058	14.3678	14.1652	14.6624	14.2915	14.2776	13.6263	13.9228	13.7486	14.5404	14.0674	12.6707	-2.72953	-0.316959
22	13	9	65F19	CONTIG13326	AAAATTAATGGAGAAACATGTGTTGGAAAGGTACATCATGGCCATGAATG	TTAATGGAGAAACATGTGTTGGAAAGGTACATCATGGCCATGAATG	Q5DHE4	Q5DHE4_SCHJA	SJCHGC04453 protein	155	254 (649)	2e-66	2	Smp_167270	expressed protein	NA	88	+	1	2	NA	NA	NA	NA	NA	SM00696	IPR006616	Protein of unknown function DM9	-	2e-66	SS	NA	14.5859	16.1485	15.3001	14.399	9.25565	8.12806	10.808	12.35	15.0695	14.2153	14.9033	13.8029	14.9216	13.0077	12.9631	1.5626	-0.848434
27	3	25	11G6	Contig45	no data	CGTATACCGTTTTATACATTCTTTCAAATACTTGGTGCTTTCCTCGGTT	Contig45	-	AQUAPORIN-3 (4E-21)	AQUAPORIN-3 (4E-21)	-	OM0023365-AOP	-	Smp_005740, Smp_173970, Smp_065890, Smp_015480, Smp_084440, Smp_128610, Smp_024370, Smp_132550, Smp_034550, Smp_135520, Smp_058190, Smp_079740, Smp_125360, Smp_170340, Smp_141860, Smp_078520, Smp_004820, Smp_093280, Smp_084450, Smp_045300, Smp_163300, Smp	NA	NA	NA	-, +	58	3	NA	NA	NA	NA	NA	NA	NA	NA	NA	1	UU	NA	11.83	9.67704	9.52707	11.4813	15.5286	16.0491	15.9403	15.9084	16.1389	14.3076	15.7523	16.2491	16.3682	15.9751	14.5341	-2.15301	-0.149968
30	13	24	15J17	Contig6117	no data	TAGAATTGAGTGAAATGTTTACGCCATCCAGTGAAACATACATTTGTCCT	Contig6117	-	UNKNOWN 3656	UNKNOWN 3656	-	OM0023345-AOP	-	Smp_108550, Smp_189900	NA	NA	NA	-	2	5	NA	NA	NA	NA	NA	NA	NA	NA	NA	1	UA	NA	11.473	9.45603	14.663	13.7923	15.6399	16.108	15.659	15.1138	14.478	14.5551	15.5839	15.5723	16.123	15.0736	10.0892	-2.01694	5.20693
43	25	24	17G2	Contig6754	no data	CTTGAAACAGTAACATATGCGTTTGTGTCATGTTCGAAAATATAACTTAT	Contig6754	-	UNKNOWN 4192	UNKNOWN 4192	-	OM0023374-AOP	-	NA	NA	NA	NA	NA	NA	NA	NA	NA	NA	NA	NA	NA	NA	NA	NA	1	UU	NA	12.4898	8.40833	7.62949	11.453	15.8715	16.198	11.3161	8.5986	8.62029	8.64456	11.3844	15.199	15.9586	15.1107	12.3765	-4.08147	-0.778839
41	15	5	78M14	CONTIG8295	AACATATGATGATGTACGTTAAAAGCAATTTCGTGAATTTGACTACCGTA	CATATGATGATGTACGTTAAAAGCAATTTCGTGAATTTGACTACCGTA	Q8IHP6	Q8IHP6_PLAF7	Farnesyltransferase beta subunit, putative	967	33.1 (74)	3.8	-3	NA	NA	NA	NA	NA	NA	NA	NA	NA	NA	NA	NA	NA	NA	NA	NA	1	UU	NA	13.3664	15.991	15.6166	13.3253	8.45133	8.15339	7.56638	11.0614	8.97058	6.39604	7.42574	6.71658	9.33344	7.24419	8.86188	2.6246	-0.37446
11	18	21	26K10	CD077497	AAAGAACTAATTCCAGCAAAAACAAGGCATAAAAAGAATAAGGCGCATAA	GAACTAATTCCAGCAAAAACAAGGCATAAAAAGAATAAGGCGCATAA	Q5DFF3	Q5DFF3_SCHJA	SJCHGC02549 protein	304	119 (299)	2e-26	1	Smp_055260	sodium-dependent amino acid transporter, putative	NA	NA	-	1	2	NA	NA	NA	NA	NA	NA	NA	NA	NA	2e-26	SA	NA	12.8534	15.9128	15.7692	14.235	8.47207	9.70048	8.82392	9.14239	8.45003	8.75937	10.3382	14.9077	15.5026	9.9005	15.7327	3.05943	-0.143579
8	27	27	7P11	Contig3316	no data	TTAATCAACCTAGTTTAGTTGTATTTGTTCGAGGATGATTACACCCTGTT	Contig3316	-	UNKNOWN 2016	UNKNOWN 2016	hypothetical	OM0023396-AOP	-	NA	NA	NA	NA	NA	NA	NA	NA	NA	NA	NA	NA	NA	NA	NA	NA	1	UU	NA	14.9585	16.1936	15.7189	11.1644	7.7624	10.3412	9.1139	7.9084	8.59594	8.24648	8.11043	8.40826	8.2707	7.05903	7.08343	1.23508	-0.474725
7	22	28	3G23	Contig1564	no data	CACTCCAGATCAAATTCAGTGTGAATGAAATTCTGAACACAGTCAAGAAT	Contig1564	-	UNKNOWN 742	UNKNOWN 742	endothelin-converting enzyme [Locusta migratoria]	OM0023335-AOP	-	NA	NA	NA	NA	NA	NA	NA	NA	NA	NA	NA	NA	NA	NA	NA	NA	1	UU	NA	14.1183	15.7479	15.0285	14.3041	7.92659	7.33523	7.13079	6.86255	7.68324	6.81283	7.28749	10.4904	9.48863	7.23057	12.061	1.62962	-0.719437
32	17	18	36D5	CD116986	TTCTTTCCTTTGCAATGATTGACAAAAAACTTGGTAAAGGTTGTATTACA	TTCTTTCCTTTGCAATGATTGACAAAAAACTTGGTAAAGGTTGTATTACA	-	-	-	-	-	-	-	Smp_168990	hypothetical protein	NA	NA	+	1	1	NA	NA	NA	NA	NA	NA	NA	NA	NA	1	US	NA	11.4481	14.627	14.0186	10.784	7.50865	9.93968	9.73293	10.9471	12.779	7.9718	11.0316	10.8123	11.4786	8.64531	7.42168	3.17884	-0.608312
3	13	18	35C24	CD113609	ACCGAGCGGAATATCTCAACCTGATAAAACGCCTGACAAGAAAGAAAATC	CCGAGCGGAATATCTCAACCTGATAAAACGCCTGACAAGAAAGAAAATC	Q4UC37	Q4UC37_THEAN	Hypothetical protein	1072	35.4 (80)	0.54	-3	Smp_136230, Smp_193960	NA	NA	NA	+	2	3	NA	NA	NA	NA	NA	NA	NA	NA	NA	1	US	NA	15.3182	16.2886	15.9372	14.236	8.89644	9.43464	9.22621	8.83624	8.71009	8.01314	9.31415	9.30334	8.7604	8.6723	7.90517	0.97041	-0.35142
22	16	28	2N19	Contig1508	no data	CGGGAGAGTACATTCAAGAGTTATTTGGACATGCTCACATCTATTTTGTG	Contig1508	-	SIMILAR TO CATHEPSIN B-LIKE CYSTEINE PROTEINASE PRECURSOR (ANTIGEN SM31) 1E-74	SIMILAR TO CATHEPSIN B-LIKE CYSTEINE PROTEINASE PRECURSOR (ANTIGEN SM31) 1E-74	-	OM0023375-AOP	-	NA	NA	NA	NA	NA	NA	NA	NA	NA	NA	NA	NA	NA	NA	NA	NA	1	UU	NA	11.9901	8.75732	8.46703	10.8328	15.0464	14.1421	14.4182	15.948	16.2237	16.0119	16.2463	16.4519	16.5653	16.1624	16.4102	-3.23278	-0.290295
38	20	8	69J15	CONTIG3729	ATGGCCACACTGTCTCCTCCTGAGACTCAGCGAAGTTGAAATGTTTGTGA	TGGCCACACTGTCTCCTCCTGAGACTCAGCGAAGTTGAAATGTTTGTGA	Q877Q8	Q877Q8_CLOTE	Hypothetical protein CTC00065 (Hypothetical protein CTC00089) (Hypothetical prot	218	243 (619)	6e-63	-2	NA	NA	NA	NA	NA	NA	NA	NA	NA	NA	NA	NA	NA	NA	NA	NA	6e-63	AU	NA	12.0676	9.83738	9.21222	12.0634	15.8098	13.2516	11.3412	11.7895	9.40413	9.14296	9.21901	9.45874	9.24369	10.0171	8.87933	-2.23023	-0.625166
10	27	2	90J10	CL150	TGATCCTACTTCATCCAAAATCTCTGGTAAATATTTCGAGGTGTATTTAT	TGATCCTACTTCATCCAAAATCTCTGGTAAATATTTCGAGGTGTATTTAT	Q5DEW4	Q5DEW4_SCHJA	Hypothetical protein	127	115 (289)	2e-24	1	Smp_130100, Smp_149920, Smp_165400.3, Smp_165400.1, Smp_165400.2, Smp_140260, Smp_031050, Smp_141270, Smp_144060	NA	NA	NA	-, +	9	1	NA	NA	NA	NA	NA	NA	NA	NA	NA	2e-24	UU	NA	10.5973	7.50386	7.11329	9.07417	12.9068	12.8765	15.6684	15.5473	16.0067	15.6809	15.7831	15.9812	16.1296	15.9856	16.0882	-3.09344	-0.39057
38	3	16	41F3	CD134511	GACCTCTTCCATACACATTCACATATTAAATTTGTTGTTTCTTGAAATAG	GACCTCTTCCATACACATTCACATATTAAATTTGTTGTTTCTTGAAATAG	-	-	-	-	-	-	-	NA	NA	NA	NA	NA	NA	NA	NA	NA	NA	NA	NA	NA	NA	NA	NA	1	UU	NA	10.4557	9.82991	11.5499	11.8748	15.2797	16.0951	16.2	15.9762	16.3161	14.9128	15.8048	16.2333	16.2324	15.8859	15.6222	-0.62581	1.72002
14	13	27	5N21	Contig26	no data	TAAAGAGGTTAAGGAATTCGTTGGAAAAATTGATGACAACTCGGATGGTC	Contig26	-	SIMILAR TO CALMODULIN-LIKE PROTEIN 1 (2E-07) AND SIMILAR TO CONTIG 40 AND CONTIG	SIMILAR TO CALMODULIN-LIKE PROTEIN 1 (2E-07) AND SIMILAR TO CONTIG 40 AND CONTIG	-	OM0023333-AOP	-	Smp_032980, Smp_042650, Smp_089640.2, Smp_089640.3, Smp_090800, Smp_157380, Smp_138930.1, Smp_138930.2, Smp_080130.2, Smp_080130.1, Smp_146510.2, Smp_146510.1, Smp_051080, Smp_129240, Smp_129950.2, Smp_129950.1, Smp_128980, Smp_168460, Smp_160700, Smp_096	NA	NA	NA	-, +	31	105	NA	NA	NA	NA	NA	NA	NA	NA	NA	1	UU	NA	10.0815	8.61301	8.48193	10.3038	15.7919	13.3494	11.9886	12.1119	10.9071	8.58214	8.81687	9.46052	9.55889	9.13424	8.14189	-1.4685	-0.131087
21	17	28	3A7	Contig1524	no data	GAAAATATTCGAACAACAATCAAGAGTAGAACACAGTTCTCCAACGAAAA	Contig1524	-	UNKNOWN 726	UNKNOWN 726	hypothetical	OM0023335-AOP	-	Smp_010550	expressed protein	NA	NA	+	1	8	NA	NA	NA	NA	NA	NA	NA	NA	NA	1	US	NA	8.83648	9.60569	8.16802	11.3233	15.7686	16.5857	16.2285	16.1267	16.6796	15.9615	16.1193	16.1037	16.3006	16.158	15.1896	0.769211	-1.43767
48	13	5	78H13	CONTIG8077	TAATTGGTACAACAGTCCAGTACATCATTCGCAAATTCATTTAGTTTTAA	TAATTGGTACAACAGTCCAGTACATCATTCGCAAATTCATTTAGTTTTAA	Q86MX0	Q86MX0_DICDI	Superoxide-generating NADPH oxidase flavocytochrome isoform C	1142	52.4 (124)	2e-05	1	NA	NA	NA	NA	NA	NA	NA	NA	NA	NA	NA	NA	NA	NA	NA	NA	1	UU	NA	15.5132	16.3178	12.2738	14.3132	8.15477	8.48913	8.78508	8.14018	8.66298	7.05622	7.26703	7.0222	6.85399	6.94296	6.27737	0.804545	-4.04397
31	6	5	77O17	CONTIG7854	CAGCAGCACAAAACTATGCTAATGGCAAAGGAAATCTTGAACGTAAAATC	CAGCAGCACAAAACTATGCTAATGGCAAAGGAAATCTTGAACGTAAAATC	Q5C131	Q5C131_SCHJA	SJCHGC04072 protein (Fragment)	256	268 (685)	2e-70	3	Smp_173070	protease family m8 leishmanolysin, putative	572	NA	+	1	36227	PF01457	Peptidase_M8	IPR001577	Peptidase M8, leishmanolysin	Molecular Function: metalloendopeptidase activity (GO:0004222), Biological Process: proteolysis (GO:0006508), Biological Process: cell adhesion (GO:0007155), Molecular Function: zinc ion binding (GO:0008270), Cellular Component: membrane (GO:0016020)	NA	NA	NA	NA	2e-70	SS	NA	13.4284	15.9605	15.8232	13.0017	9.13655	9.5703	8.95584	9.32239	8.13918	6.70366	7.037	7.33358	7.32646	7.20274	6.70299	2.53211	-0.137324
42	1	5	77N2	CONTIG7799	ATCCGTCGTAGTCAACTCAACTGTTACATTGGCCATTACAAAAGTAATAT	TCCGTCGTAGTCAACTCAACTGTTACATTGGCCATTACAAAAGTAATAT	Q6ZSB2	Q6ZSB2_HUMAN	Hypothetical protein FLJ45676	980	46.6 (109)	0.0002	2	NA	NA	NA	NA	NA	NA	NA	NA	NA	NA	NA	NA	NA	NA	NA	NA	1	UU	NA	10.3908	15.3894	15.3749	11.8067	7.87896	8.31989	8.36814	7.20768	7.88478	7.14128	6.85183	7.17291	7.32102	7.61834	6.3999	4.99858	-0.0144956
1	16	26	9I12	Contig3818	no data	TTGTTGAATTTCATCATAACGGATAACTAAACGAACAAAAGAGAAAGAGA	Contig3818	-	UNKNOWN 2451	UNKNOWN 2451	-	OM0023370-AOP	-	NA	NA	NA	NA	NA	NA	NA	NA	NA	NA	NA	NA	NA	NA	NA	NA	1	UU	NA	9.0392	8.19619	8.23478	10.222	14.6067	15.9295	15.3692	15.215	14.2817	12.5931	14.9253	14.8115	15.7632	14.8164	12.9889	-0.843006	0.0385946
22	26	28	4F7	Contig2174	no data	TGTGAGACAATATGAGTGGGTTGTTATTGAAAGAGATTATAGAAGCAT	Contig2174	-	UNKNOWN 1067	UNKNOWN 1067	-	OM0023343-AOP	-	NA	NA	NA	NA	NA	NA	NA	NA	NA	NA	NA	NA	NA	NA	NA	NA	1	UU	NA	11.716	8.28664	8.60827	12.2313	14.5931	14.6261	11.0664	15.1125	14.2143	12.6513	13.9431	15.6904	15.8064	15.485	9.49388	-3.4294	0.321632
11	8	23	18C22	Contig74	no data	GCTTGATAAGACATTTGACCCTTCCATGGCATGTTGGTAAAAATCGATGG	Contig74	-	3prime END SIMILAR TO TEGUMENTAL ANTIGEN SM 20.8 (6.7E-75)	3prime END SIMILAR TO TEGUMENTAL ANTIGEN SM 20.8 (6.7E-75)	-	OM0023383-AOP	-	NA	NA	NA	NA	NA	NA	NA	NA	NA	NA	NA	NA	NA	NA	NA	NA	1	UU	NA	12.0553	9.62702	8.86466	11.5007	15.8703	16.1999	12.5785	10.2751	9.15398	10.3445	13.0558	15.8843	16.0918	15.7066	13.6934	-2.42832	-0.762362
6	17	7	72J23	CONTIG5206	ATGGACTATAAAGTATGGCAGAAAATGGTATAGCTGGAGATACGGAAGAA	TGGACTATAAAGTATGGCAGAAAATGGTATAGCTGGAGATACGGAAGAA	Q5DA03	Q5DA03_SCHJA	SJCHGC09193 protein	363	206 (525)	4e-52	3	Smp_179480, Smp_070250	NA	NA	NA	+	2	1	NA	NA	NA	NA	NA	NA	NA	NA	NA	4e-52	SS	NA	14.6658	16.4284	15.2295	9.94749	9.53307	10.765	9.93409	9.71659	9.35503	8.18118	8.62606	8.4725	8.05202	8.45449	7.74235	1.76259	-1.19888
26	10	1	91F18	CL469	TACAGAAAGGAAAGTGGTATTCACGAAATAGTGCTTAACGTATCTCAATG	TACAGAAAGGAAAGTGGTATTCACGAAATAGTGCTTAACGTATCTCAATG	Q4R3V9	Q4R3V9_MACFA	Testis cDNA clone: QtsA-13853, similar to human hypothetical protein FLJ32859 (F	377	49.7 (117)	0.0001	3	NA	NA	NA	NA	NA	NA	NA	NA	NA	NA	NA	NA	NA	NA	NA	NA	1	UU	NA	11.1708	13.1655	13.6976	10.4242	6.93379	7.60189	6.67196	7.12713	7.09035	6.65872	6.09366	6.5949	6.37235	6.18842	6.49329	1.99469	0.532091
46	5	5	77J13	CONTIG7660	GTACTCATTGTTGATCATACTGTGGCTACCGAGAATCCAGAATTGAAGAA	GTACTCATTGTTGATCATACTGTGGCTACCGAGAATCCAGAATTGAAGAA	Q5C1C3	Q5C1C3_SCHJA	SJCHGC09531 protein (Fragment)	248	78.6 (192)	5e-14	2	NA	NA	NA	NA	NA	NA	NA	NA	NA	NA	NA	NA	NA	NA	NA	NA	5e-14	SU	NA	15.4748	16.3792	16.0472	15.577	10.296	10.329	10.289	9.38169	9.41252	9.18098	8.7897	9.5156	9.51792	9.53405	9.56418	0.904459	-0.332047
20	11	8	68H20	CONTIG3187	CTGTTCGAGATTCGAATACAACTGCTGAATTTATTGAAGACCGTCAATTG	CTGTTCGAGATTCGAATACAACTGCTGAATTTATTGAAGACCGTCAATTG	Q6PYV2	Q6PYV2_SCHJA	Egg protein CP391S	343	82.4 (202)	3e-14	3	Smp_005710.1	egg protein CP391S, putative	NA	NA	+	1	2	NA	NA	NA	NA	NA	NA	NA	NA	NA	3e-14	SS	NA	14.7272	16.1604	15.0727	12.9813	9.3487	9.71735	9.80462	9.01111	9.28126	7.98471	9.10189	14.4442	14.4891	13.135	11.5789	1.43321	-1.0877
26	26	7	73J18	CONTIG5656	CTATCAGCTCTCCATATTTATCTTCAACGTTTCCCATTATCTTCACACAT	CTATCAGCTCTCCATATTTATCTTCAACGTTTCCCATTATCTTCACACAT	Q8IIJ2	Q8IIJ2_PLAF7	Tyrosine--tRNA ligase, putative	613	38.5 (88)	0.14	3	Smp_056460.3	expressed protein	NA	NA	-	1	6	NA	NA	NA	NA	NA	NA	NA	NA	NA	1	UA	NA	15.0952	16.3133	16.227	15.3862	10.6382	11.8568	9.84009	11.0097	9.88197	9.89467	13.4519	12.9385	11.8419	9.87687	8.25917	1.2181	-0.0862653
38	15	6	75J15	CONTIG6711	TATTTCCCCAGAAGTAAATGTTTATGAACGTGATCTGCTGAAAGGTTTTG	TATTTCCCCAGAAGTAAATGTTTATGAACGTGATCTGCTGAAAGGTTTTG	-	-	-	-	-	-	-	NA	NA	NA	NA	NA	NA	NA	NA	NA	NA	NA	NA	NA	NA	NA	NA	1	UU	NA	11.3635	7.22343	7.635	9.89787	13.5774	13.5485	13.0228	12.3588	10.4779	7.64203	7.32258	7.42841	7.28409	7.39249	6.97316	-4.14008	0.411566
33	16	2	88M16	SMLC29H01	TATTGACAGTCTACTCGATGTAACCTATCTTACTTACGATCCACACAGAG	TATTGACAGTCTACTCGATGTAACCTATCTTACTTACGATCCACACAGAG	Q5DCF1	Q5DCF1_SCHJA	SJCHGC02563 protein	297	466 (1199)	e-130	2	Smp_075420	hypothetical protein	NA	NA	+	1	3	NA	NA	NA	NA	NA	NA	NA	NA	NA	1	US	NA	12.8439	8.669	9.33344	10.4381	14.9876	16.1755	15.8578	15.3245	15.5841	12.8145	15.2869	15.0678	15.736	14.8721	13.3011	-4.17489	0.664447
38	24	7	73B15	CONTIG5448	ATGAAAACTATTTTGCGGATATTGATTACAATATGCAGCTAGCAGGGATC	TGAAAACTATTTTGCGGATATTGATTACAATATGCAGCTAGCAGGGATC	Q5H330	Q5H330_XANOR	Glutamine synthetase family protein	471	43.9 (102)	0.005	2	Smp_021460	glutamine synthetase bacteria, putative	555	NA	+	1	5	PF00120	Gln-synt_C	IPR008146	Glutamine synthetase, catalytic region	Molecular Function: glutamate-ammonia ligase activity (GO:0004356), Biological Process: nitrogen compound metabolic process (GO:0006807)	NA	NA	NA	NA	1	US	NA	13.3075	15.4279	13.9667	11.266	9.39714	9.37825	9.14993	8.87605	8.93174	8.14185	8.43266	8.35555	8.55624	8.55792	7.37762	2.12044	-1.46118
16	3	13	51D9	CD181373	AATCCAGTTCACCATATTTGAAACGGAGCAGAAAACCTTGAAAGTTTTAT	TCCAGTTCACCATATTTGAAACGGAGCAGAAAACCTTGAAAGTTTTAT	-	-	-	-	-	-	-	Smp_152630	expressed protein	NA	NA	-	1	2	NA	NA	NA	NA	NA	NA	NA	NA	NA	1	UA	NA	8.40614	7.91767	7.57286	8.97832	14.4003	15.6963	15.5496	15.4295	15.9381	14.8506	15.4588	14.4482	15.8511	14.7491	12.3096	-0.488472	-0.344804
36	3	6	74P4	CONTIG6334	TTAATTTTCTAGCGTCATCTCTGATGCATAAAGATGATGGTGAATTATCG	TTAATTTTCTAGCGTCATCTCTGATGCATAAAGATGATGGTGAATTATCG	Q9BV19	Q9BV19_HUMAN	Chromosome 1 open reading frame 50	199	102 (254)	2e-20	3	Smp_093720	expressed protein	NA	NA	-	1	3	NA	NA	NA	NA	NA	NA	NA	NA	NA	2e-20	SA	NA	11.1651	12.2065	12.2162	9.25263	6.86746	9.99082	8.15401	8.64771	8.25782	6.95239	12.6048	7.73332	8.07224	8.16522	10.9791	1.04137	0.0097265
34	17	23	19B16	SMA506157	no data	TCTATAAACATATTACTGGAGAAACACTTGGTGGGCACGCTATACGTATT	SMA506157	-	SCHISTOSOMA MANSONI CB1.1 GENE FOR CATHEPSIN B1 ISOTYPE 1	SCHISTOSOMA MANSONI CB1.1 GENE FOR CATHEPSIN B1 ISOTYPE 1	-	OM0023338-AOP	-	Smp_067060, Smp_179950, Smp_103610	NA	NA	NA	+	3	5	NA	NA	NA	NA	NA	NA	NA	NA	NA	1	US	NA	12.8073	11.5496	11.347	13.2221	15.7186	15.7499	15.8805	15.9497	16.6333	16.5599	16.3587	16.7695	16.5627	16.8469	16.8609	-1.2577	-0.202634
18	14	8	69B8	CONTIG3464	ATGGGTGATGGGGTCCCACAGACTTACTGAGCCTAAGCAAACTCCGAATA	TGGGTGATGGGGTCCCACAGACTTACTGAGCCTAAGCAAACTCCGAATA	Q3BKI1	Q3BKI1_9PROT	Hypothetical protein	259	179 (455)	5e-44	-1	NA	NA	NA	NA	NA	NA	NA	NA	NA	NA	NA	NA	NA	NA	NA	NA	5e-44	AU	NA	9.74775	9.27654	8.94154	10.7318	13.8416	9.83283	10.08	9.12919	9.6148	9.50499	9.05159	9.83581	9.56701	9.75591	8.43613	-0.471209	-0.335005
27	7	28	1K18	AF521091.1	no data	CATAGTTAGCGTGTTTCTGTTCGCATTGGTCCAAATGATTTGTCTAGTAT	AF521091.1	-	SCHISTOSOMA MANSONI CLONE P43F4 CD63-LIKE PROTEIN MRNA, COMPLETE CDS	SCHISTOSOMA MANSONI CLONE P43F4 CD63-LIKE PROTEIN MRNA, COMPLETE CDS	-	OM0023389-AOP	-	Smp_181530	tetraspanin, putative	121	NA	+	1	1	PF00335	Tetraspannin	IPR000301	CD9/CD37/CD63 antigen	Cellular Component: integral to membrane (GO:0016021)	NA	NA	NA	NA	1	US	NA	11.8988	10.8917	13.0006	13.2551	15.8356	16.5452	16.0683	16.0539	16.262	15.961	16.1963	16.5211	16.3897	16.4238	15.9948	-1.00707	2.10888
43	17	10	62G14	CONTIG11800	CGAATACCAGTTTGTTAAGGGAACATGTAATCCCAGTATTCATTCATTCA	CGAATACCAGTTTGTTAAGGGAACATGTAATCCCAGTATTCATTCATTCA	P27730	CAN_SCHMA	Calpain (EC 3.4.22.-) (Calcium-activated neutral proteinase) (CANP)	758	133 (335)	5e-30	2	NA	NA	NA	NA	NA	NA	NA	NA	NA	NA	NA	NA	NA	NA	NA	NA	5e-30	SU	NA	12.3978	8.1607	7.59368	8.98414	13.4669	14.9308	15.3482	13.8557	13.306	11.5685	13.4969	15.1291	13.961	13.6635	10.466	-4.23706	-0.567013
31	18	8	69C17	CONTIG3558	TTCCGTTCTACTATCGCGTCTGCTAAAAGTAACAGGCTGTTCCATGTTCG	TTCCGTTCTACTATCGCGTCTGCTAAAAGTAACAGGCTGTTCCATGTTCG	Q3BKI1	Q3BKI1_9PROT	Hypothetical protein	259	158 (400)	5e-37	-2	NA	NA	NA	NA	NA	NA	NA	NA	NA	NA	NA	NA	NA	NA	NA	NA	5e-37	AU	NA	9.49522	8.21665	7.69931	10.2944	16.0148	11.6928	9.74514	9.5741	8.2519	8.22731	8.03922	9.42723	7.77038	8.46204	7.35681	-1.27858	-0.517333
28	28	18	37P6	CD123328	CTTCATTGATTAGAACATGAAGAAGCCAAGTAATCCAAGCAAGCAAATTG	CTTCATTGATTAGAACATGAAGAAGCCAAGTAATCCAAGCAAGCAAATTG	Q54IN8	Q54IN8_DICDI	Hypothetical protein	771	53.5 (127)	2e-06	-2	Smp_193930	hypothetical protein	NA	NA	-	1	2	NA	NA	NA	NA	NA	NA	NA	NA	NA	1	UA	NA	13.4461	14.6268	13.6328	11.2563	6.74421	7.79672	7.45612	7.07181	7.83647	6.96233	7.1532	9.7399	7.68842	7.56707	8.28297	1.18073	-0.994015
36	28	8	70L16	CONTIG4262	GCTTATAGTATAGGCGATGTGTACAAACATTCATATACGGGACTAATGTG	GCTTATAGTATAGGCGATGTGTACAAACATTCATATACGGGACTAATGTG	Q7ZX63	Q7ZX63_XENLA	Matn2-prov protein	589	38.9 (89)	0.12	-1	NA	NA	NA	NA	NA	NA	NA	NA	NA	NA	NA	NA	NA	NA	NA	NA	1	UU	NA	13.2716	15.9957	15.6542	14.6764	6.93931	8.31479	7.80813	7.24818	7.33507	7.13039	6.86988	7.94702	6.64398	6.41981	6.5481	2.72412	-0.34145
16	24	8	70L9	CONTIG4216	AAAAATACGATGTGAAAAACGACGTGTCATGTATCATGCAATACCTGTTT	TACGATGTGAAAAACGACGTGTCATGTATCATGCAATACCTGTTT	Q5C243	Q5C243_SCHJA	SJCHGC03570 protein (Fragment)	190	63.2 (152)	8e-09	3	NA	NA	NA	NA	NA	NA	NA	NA	NA	NA	NA	NA	NA	NA	NA	NA	1	UU	NA	12.3548	14.7363	15.4061	13.0398	6.81526	8.30468	7.43035	7.10099	7.93545	6.66915	6.47224	6.95503	7.3646	7.04799	6.90221	2.38146	0.669827
48	9	7	71P13	CONTIG4869	GTGCTTTATATATGTTTATATTCGAAGGCTCGTCCATTTACATTCGACTG	GTGCTTTATATATGTTTATATTCGAAGGCTCGTCCATTTACATTCGACTG	-	-	-	-	-	-	-	NA	NA	NA	NA	NA	NA	NA	NA	NA	NA	NA	NA	NA	NA	NA	NA	1	UU	NA	14.8475	16.0266	15.3168	13.5234	7.87371	8.94139	9.26792	7.38197	8.34048	7.40165	7.32107	8.05465	7.59042	7.48067	6.71639	1.17918	-0.709805
28	3	23	17P18	Contig6898	no data	GCAGGACACTTATTAATACACCTAATCGGAGGAGCTACTCTAGTATTAAT	Contig6898	-	SIMILAR TO ATPASE 6 (5E-45)	SIMILAR TO ATPASE 6 (5E-45)	-	OM0023381-AOP	-	NA	NA	NA	NA	NA	NA	NA	NA	NA	NA	NA	NA	NA	NA	NA	NA	1	UU	NA	9.78739	15.9608	10.8327	9.65093	5.88065	6.53251	5.59501	6.18534	6.97967	15.181	15.0926	13.7949	13.8805	10.5766	11.425	6.17345	-5.12814
33	10	23	18I16	Contig77	no data	TTAAAAGATGGCTTGACACGACATATGGTCGTCATTGGCATGTAACTATT	Contig77	-	SIMILAR TO TEGUMENTAL ANTIGEN SM20.8. (2E-11) (POSSIBLE ANTISENSE)	SIMILAR TO TEGUMENTAL ANTIGEN SM20.8. (2E-11) (POSSIBLE ANTISENSE)	-	OM0023383-AOP	-	Smp_169190, Smp_103640, Smp_088090	NA	NA	NA	+	3	4	NA	NA	NA	NA	NA	NA	NA	NA	NA	1	US	NA	11.2228	8.44332	7.18631	10.5592	16.3057	16.2062	15.5824	14.6624	9.87994	7.45511	6.51676	6.68261	7.26369	8.04206	6.88329	-2.77952	-1.25701
40	8	24	15H3	Contig61	no data	CCACTGTGGTTGGTGAACCCAATATACTATGTGTTAGAATTGTTTCCAA	Contig61	-	UNKNOWN 29	UNKNOWN 29	hypothetical	OM0023345-AOP	-	Smp_085840.1, Smp_085840.2, Smp_012030.1, Smp_012030.2, Smp_136210, Smp_132320, Smp_051500, Smp_075060, Smp_008360, Smp_174130, Smp_012340, Smp_104470.2, Smp_104470.1, Smp_056360.8, Smp_056360.7, Smp_056360.6, Smp_056360.5, Smp_056360.4, Smp_056360.3, Smp	NA	NA	NA	-, +	59	4	NA	NA	NA	NA	NA	NA	NA	NA	NA	1	UU	NA	6.66348	8.55359	6.36012	10.937	16.1929	16.6176	16.4006	16.2099	16.9621	16.2235	16.0128	16.4894	16.5053	16.3864	15.2156	1.89011	-2.19346
26	26	6	77B6	CONTIG7443	AGCGAAACGCTCACGAATGTGTATGCACTTATTTGCAATTCTTCAGCGAT	GCGAAACGCTCACGAATGTGTATGCACTTATTTGCAATTCTTCAGCGAT	Q32LW7	Q32LW7_BRARE	Hypothetical protein	424	35.8 (81)	1.4	-1	NA	NA	NA	NA	NA	NA	NA	NA	NA	NA	NA	NA	NA	NA	NA	NA	1	UU	NA	12.7023	13.9253	13.6918	11.1964	7.6805	8.32922	8.01329	7.75658	7.78369	6.80561	6.41507	7.08292	6.75106	7.02428	7.11914	1.223	-0.233492
38	14	12	55J15	CD197292	ATGCATCAAAATCTGATATCACAAGATCACCATCTTTGCCTGAATAAACA	TGCATCAAAATCTGATATCACAAGATCACCATCTTTGCCTGAATAAACA	Q4RV10	Q4RV10_TETNG	Chromosome 12 SCAF14993, whole genome shotgun sequence. (Fragment)	1195	37.7 (86)	0.11	1	Smp_145890	adamts (A disintegrin and metalloprotease, putative	613	613	-	1	2	PF00090	TSP_1	IPR000884	Thrombospondin, type I	-	SM00209	IPR000884	Thrombospondin, type I	-	1	UA	NA	13.6994	10.241	10.6393	11.0921	15.2254	14.5605	14.5009	14.0912	12.1895	8.3093	12.8026	14.3875	12.7353	12.8394	9.56571	-3.45844	0.39832
25	5	23	18000000	Contig743	no data	TATTCAATTGGAAATACGAAATTGGAGACAACGTTTACAGAGTTTTCAAA	Contig743	-	UNKNOWN 413	UNKNOWN 413	hypothetical	OM0023383-AOP	-	NA	NA	NA	NA	NA	NA	NA	NA	NA	NA	NA	NA	NA	NA	NA	NA	1	UU	NA	14.4063	16.3185	16.2442	15.098	7.64591	10.2238	7.47357	8.46812	7.39555	6.6238	6.95975	6.93639	8.51263	6.73061	8.00765	1.91219	-0.074284
28	8	22	21H18	AI559074	AGAGAGACATAGAGGTTATGAGTTGGCTTGAAACCAATTTTAGGGGGTTC	GAGAGACATAGAGGTTATGAGTTGGCTTGAAACCAATTTTAGGGGGTTC	Q38S63	Q38S63_9RODE	Cytochrome c oxidase subunit I (Fragment)	101	57.8 (138)	1e-07	1	NA	NA	NA	NA	NA	NA	NA	NA	NA	NA	NA	NA	NA	NA	NA	NA	1	UU	NA	10.8905	15.4409	10.928	11.6869	9.93882	10.5617	10.2069	9.51909	10.3986	15.5592	14.5084	13.282	12.4643	11.1637	10.7271	4.55033	-4.51289
34	9	26	8N4	Contig3570	no data	TCCATTATGGTCAACCATACATGTCATATCATTCAGCAGTTGTGAATTA	Contig3570	-	UNKNOWN 2242	UNKNOWN 2242	hypothetical·	OM0023361-AOP	-	NA	NA	NA	NA	NA	NA	NA	NA	NA	NA	NA	NA	NA	NA	NA	NA	1	UU	NA	14.987	15.9449	15.3996	15.2574	7.45248	7.75811	7.16361	7.11913	7.04137	6.75709	7.06464	8.44955	8.90087	7.13505	8.32048	0.957848	-0.545265
26	9	24	15J6	Contig6023	no data	TGACCAGGATGCCGATAAGTCAAAGATTCTTCTTGTGTACCGTTGAAATT	Contig6023	-	UNKNOWN 3594	UNKNOWN 3594	CG4025-PA [Drosophila melanogaster]	OM0023350-AOP	-	Smp_006730	fasting-inducible integral membrane protein tm6p1-related	NA	NA	-	1	3	NA	NA	NA	NA	NA	NA	NA	NA	NA	1	UA	NA	11.3768	11.4857	11.4129	13.6037	15.7565	16.3235	16.1698	15.9189	16.0723	15.1559	15.801	16.0865	16.1708	15.7216	14.8649	0.108889	-0.0728109
43	5	10	61G2	CONTIG11236	CAAGCATTCTTGATTCAAAAGACAACTGTCAACTTGACTGTAAACCATTA	CAAGCATTCTTGATTCAAAAGACAACTGTCAACTTGACTGTAAACCATTA	Q6V4Z8	Q6V4Z8_SCHMA	Abd-A-like protein	718	1037 (2681)	0	1	Smp_104070	SmHox8 (fragment)	184	184	+	1	5	PF00046	Homeobox	IPR001356	Homeobox	Molecular Function: transcription factor activity (GO:0003700), Cellular Component: nucleus (GO:0005634), Biological Process: regulation of transcription, DNA-dependent (GO:0006355), Molecular Function: sequence-specific DNA binding (GO:0043565)	SM00389	IPR001356	Homeobox	Molecular Function: transcription factor activity (GO:0003700), Cellular Component: nucleus (GO:0005634), Biological Process: regulation of transcription, DNA-dependent (GO:0006355), Molecular Function: sequence-specific DNA binding (GO:0043565)	0	SS	NA	10.2531	8.15882	7.70406	9.59627	13.6539	10.3917	10.2896	9.92666	9.84794	8.24347	11.5034	11.6633	10.4056	10.0383	8.32154	-2.09428	-0.45476
26	11	28	2J6	Contig1393	no data	CCGGATCAGCAAATAATGACACTTCAAGAGAAAGTATGTATTCATTGGA	Contig1393	-	UNKNOWN 671	UNKNOWN 671	unnamed protein product [Mus musculus]	OM0023384-AOP	-	Smp_124050.2, Smp_124050.4, Smp_124050.3	NA	NA	NA	+	3	7	NA	NA	NA	NA	NA	NA	NA	NA	NA	1	US	NA	8.67188	8.41884	7.91804	13.193	15.2721	14.9681	12.1581	15.7699	15.6216	12.7645	15.0436	16.126	16.1604	15.8453	10.5884	-0.253038	-0.5008
47	8	14	48K1	CD166648	TCTTTTAATTGTGTGGGTATCACTGGTTTTGTCTGACGTCCCATCATTTA	TCTTTTAATTGTGTGGGTATCACTGGTTTTGTCTGACGTCCCATCATTTA	Q86D79	Q86D79_SCHMA	Developmentally regulated antigen 10.3 precursor	200	76.3 (186)	3e-13	-3	NA	NA	NA	NA	NA	NA	NA	NA	NA	NA	NA	NA	NA	NA	NA	NA	3e-13	AU	NA	10.9355	10.3564	9.99368	12.7609	15.2802	15.9346	15.7878	15.2681	15.8556	14.0594	15.8264	16.749	16.5875	16.424	14.9541	-0.579072	-0.362731
33	7	22	21A16	AA952782	GCGTGAATTTATGAAAGCATTTTCTGTCACAAAGAAGATCCTTTACTACA	GCGTGAATTTATGAAAGCATTTTCTGTCACAAAGAAGATCCTTTACTACA	-	-	-	-	-	-	-	NA	NA	NA	NA	NA	NA	NA	NA	NA	NA	NA	NA	NA	NA	NA	NA	1	UU	NA	7.92421	6.79439	7.40883	8.36424	15.5165	16.2315	15.9929	15.8684	16.306	9.12906	11.369	8.13421	10.689	5.48443	6.69607	-1.12982	0.614443
27	9	6	75G6	CONTIG6594	AATGCATTAGTTGCTGGAATAAATAAAGTCGGTACACCATTGTACATTGT	TGCATTAGTTGCTGGAATAAATAAAGTCGGTACACCATTGTACATTGT	Q8MUR6	Q8MUR6_SCHJA	IB1 protein	148	118 (296)	5e-26	-1	Smp_035550	expressed protein	NA	155	+	1	2	NA	NA	NA	NA	NA	SM00696	IPR006616	Protein of unknown function DM9	-	5e-26	AS	NA	10.7549	7.59861	7.06824	7.9815	13.5519	13.8927	10.8992	10.8531	10.9217	10.7059	12.3585	11.0331	12.5346	10.6996	10.7325	-3.15628	-0.530372
2	14	24	15N24	Contig6053	no data	TCAAATGGGTGTTTTTTAACAACCTGTGGTAACTGAAAAGCATATGATCT	Contig6053	-	UNKNOWN 3616	UNKNOWN 3616	CG4025-PA [Drosophila melanogaster]	OM0023350-AOP	-	Smp_006730	fasting-inducible integral membrane protein tm6p1-related	NA	NA	-	1	6	NA	NA	NA	NA	NA	NA	NA	NA	NA	1	UA	NA	9.02988	10.2338	10.4492	12.677	15.5275	16.3013	16.2676	15.8183	15.9824	15.2021	15.5148	15.7104	15.9861	15.6627	15.42	1.20396	0.215332
39	22	7	73K3	CONTIG5730	TCGGCTGAAAATAAACTTATTAAGATATCTGCCGGTCTATTAAACCCACC	TCGGCTGAAAATAAACTTATTAAGATATCTGCCGGTCTATTAAACCCACC	Q8IS64	Q8IS64_LOCMI	Endothelin-converting enzyme	727	107 (267)	2e-21	2	Smp_171100	zinc metalloprotease, putative	686	NA	+	1	8	PF01431	Peptidase_M13	IPR000718	Peptidase M13, neprilysin	Molecular Function: neprilysin activity (GO:0004245), Biological Process: proteolysis (GO:0006508), Cellular Component: membrane (GO:0016020)	NA	NA	NA	NA	2e-21	SS	NA	15.5282	15.9072	15.4017	14.9241	10.123	10.2279	9.65847	8.82494	8.39041	7.61681	7.92406	11.6205	10.3092	7.90649	12.8233	0.379083	-0.505517
31	7	17	38K5	CD125680	ATGGAAAATCTTTAGTTATGTTAAGTAAGCAGCACTTACGTTGTGCAGTA	TGGAAAATCTTTAGTTATGTTAAGTAAGCAGCACTTACGTTGTGCAGTA	Q9QNL7	Q9QNL7_9STL1	Envelope protein (Fragment)	173	31.6 (70)	7.6	1	NA	NA	NA	NA	NA	NA	NA	NA	NA	NA	NA	NA	NA	NA	NA	NA	1	UU	NA	12.0575	12.7952	13.5042	11.5056	7.4688	8.06703	7.36875	7.29732	7.05659	6.78365	6.68932	6.91037	6.94699	6.86432	6.71622	0.737691	0.709003
35	20	23	19O16	SMA250582	no data	TGGTTATACAGCTGAAACGATCAATGAAGCAATCATAAAAATTTGCGGT	SMA250582	-	SCHISTOSOMA MANSONI PARTIAL MRNA FOR ASPARAGINYL ENDOPEPTIDASE (C197 SM32 GENE)	SCHISTOSOMA MANSONI PARTIAL MRNA FOR ASPARAGINYL ENDOPEPTIDASE (C197 SM32 GENE)	-	OM0023390-AOP	-	Smp_075800.1, Smp_075800.2, Smp_179170	NA	NA	NA	+	3	1	NA	NA	NA	NA	NA	NA	NA	NA	NA	1	US	NA	12.2709	8.60227	8.81903	8.74507	13.6514	12.7017	12.6292	15.5266	16.1656	15.9953	15.9668	16.4797	16.555	16.517	16.4937	-3.66861	0.216757
44	20	14	49H14	CD168759	AATATTTCCTACCATATGGGATCCTTGGTTTGATAAGTGCAACAACAATT	TATTTCCTACCATATGGGATCCTTGGTTTGATAAGTGCAACAACAATT	Q6NRJ1	Q6NRJ1_XENLA	MGC83777 protein	661	65.9 (159)	4e-10	3	Smp_176930	cationic amino acid transporter, putative	581	NA	+	1	1	PF00324	AA_permease	IPR004841	Amino acid permease-associated region	Biological Process: transport (GO:0006810), Cellular Component: membrane (GO:0016020)	NA	NA	NA	NA	1	US	NA	11.8769	7.0712	7.44045	8.55966	13.7128	15.6571	14.6933	13.5871	14.0224	10.3774	12.9073	14.7146	14.2413	13.8019	9.47115	-4.80571	0.369246
16	19	2	89L9	SMLC42A03	TACCCACACAAGCTAGGTAAGTTAATAAACCACTTTTGTACTCCAAACTA	TACCCACACAAGCTAGGTAAGTTAATAAACCACTTTTGTACTCCAAACTA	Q5C0A6	Q5C0A6_SCHJA	SJCHGC04507 protein (Fragment)	129	45.4 (106)	0.002	-1	Smp_060250	hypothetical protein	NA	NA	-	1	6	NA	NA	NA	NA	NA	NA	NA	NA	NA	1	UA	NA	14.1392	15.8958	15.3091	15.427	9.29757	8.47039	8.4339	7.88118	9.71311	11.3143	12.8951	13.2557	14.661	12.7235	9.9121	1.75661	-0.586739
16	6	7	71D21	CONTIG4502	TATATGTTGTGATACCGCTGGTCGTTTCCTTCTTTGTTTTATGTATCGGT	TATATGTTGTGATACCGCTGGTCGTTTCCTTCTTTGTTTTATGTATCGGT	O77380	O77380_PLAF7	Hypothetical protein MAL3P6.15	2870	33.5 (75)	2	-3	NA	NA	NA	NA	NA	NA	NA	NA	NA	NA	NA	NA	NA	NA	NA	NA	1	UU	NA	13.9626	16.4054	16.1412	15.9072	10.9355	11.9126	11.9308	12.3611	11.8736	10.1677	11.6941	10.8369	11.0684	11.1124	10.4258	2.44286	-0.264275
22	10	28	2F7	Contig1459	no data	GGTTGTGTTAAACTATCACGTATGGGTGTTATAACATACTGTAGGAAAT	Contig1459	-	UNKNOWN 694	UNKNOWN 694	-	OM0023375-AOP	-	NA	NA	NA	NA	NA	NA	NA	NA	NA	NA	NA	NA	NA	NA	NA	NA	1	UU	NA	14.4264	15.3248	10.0185	8.73144	7.65965	8.43271	8.11982	8.02475	8.58691	7.63692	8.65935	9.38242	9.43759	8.26889	8.01604	0.89843	-5.30631
22	13	27	5N19	Contig2599	no data	TGGTACAGGAACGAAAGGTTATACACTTTAAAATTATATAGCCCACCTGA	Contig2599	-	UNKNOWN 1433	UNKNOWN 1433	·hypothetical	OM0023333-AOP	-	NA	NA	NA	NA	NA	NA	NA	NA	NA	NA	NA	NA	NA	NA	NA	NA	1	UU	NA	12.0313	10.0624	10.9692	13.8565	15.1771	15.2695	15.6272	15.1004	14.7765	13.6849	14.1356	15.2037	14.922	14.4319	10.2392	-1.96882	0.906768
6	11	28	2J11	Contig1482	no data	TGTTCTTTTCATTCCATTTTGATTCTATCACTTTTTGTGTCTGGGCTAAA	Contig1482	-	SIMILAR TO TETRASPANIN TE736 (8E-15)	SIMILAR TO TETRASPANIN TE736 (8E-15)	-	OM0023375-AOP	-	NA	NA	NA	NA	NA	NA	NA	NA	NA	NA	NA	NA	NA	NA	NA	NA	1	UU	NA	10.7607	10.1784	10.3532	13.3991	15.5579	16.1161	16.1303	15.858	15.8838	15.1158	15.5814	16.3515	16.0481	15.7625	13.7386	-0.582334	0.174788
48	17	26	9P1	Contig402	no data	TGAGTCATATACGGGACTAATGTGTGCCAGCATATAAGATTTCATTGAA	Contig402	-	UNKNOWN 220	UNKNOWN 220	hypothetical	OM0023398-AOP	-	NA	NA	NA	NA	NA	NA	NA	NA	NA	NA	NA	NA	NA	NA	NA	NA	1	UU	NA	13.9016	16.2911	15.7318	15.3795	7.26166	6.57123	7.63574	7.49346	7.20405	7.45598	6.86727	8.16069	6.87852	6.75835	6.27739	2.38943	-0.559312
29	8	12	5500000	CD196455	AACAGATGCTGATGATTTAGTGAACTGTCGACTTGTTCTGCTTTTTAAAA	CAGATGCTGATGATTTAGTGAACTGTCGACTTGTTCTGCTTTTTAAAA	Q5C304	Q5C304_SCHJA	SJCHGC05626 protein (Fragment)	262	86.3 (212)	3e-16	1	Smp_035260.3, Smp_035260.2, Smp_035260.1	NA	NA	NA	-	3	1	NA	NA	NA	NA	NA	NA	NA	NA	NA	3e-16	SA	NA	11.7562	15.4745	15.6259	13.4348	8.47393	8.00124	13.5991	13.706	14.7142	11.4434	14.3383	13.9161	14.9855	13.7277	11.6552	3.71837	0.151366
5	14	7	72A23	CONTIG4945	ATGCGATCACTACTGCAAAGAAAACGAAGATGTGTTCATTTGACTGTATC	TGCGATCACTACTGCAAAGAAAACGAAGATGTGTTCATTTGACTGTATC	Q5C5E7	Q5C5E7_SCHJA	SJCHGC08188 protein (Fragment)	180	47.4 (111)	0.0002	2	NA	NA	NA	NA	NA	NA	NA	NA	NA	NA	NA	NA	NA	NA	NA	NA	1	UU	NA	13.099	15.937	15.8771	13.0726	7.95053	8.78991	8.27401	7.77562	8.7279	7.94733	7.2219	7.34952	7.35963	8.10119	7.13264	2.83802	-0.0599083
26	14	28	2F18	Contig1377	no data	TACTTCCAACTCCATAGAAAGAAATCAATTTCAAATGGTGCAGTAACTG	Contig1377	-	SIMILAR TO RHO GTPASE (3E-40)	SIMILAR TO RHO GTPASE (3E-40)	-	OM0023384-AOP	-	Smp_081190	Rho3 GTPase, putative	NA	NA	+	1	3	NA	NA	NA	NA	NA	NA	NA	NA	NA	1	US	NA	10.5016	9.39168	8.98285	11.4426	13.7928	14.8938	15.4924	15.3584	15.3819	12.637	14.9747	15.4095	15.7168	14.8787	14.2731	-1.10992	-0.408826
30	20	21	26B17	CD075781	TTGTTATAAACCTTGTTACATGACTCTGTATGGACCAAGAGGATATGGTG	TTGTTATAAACCTTGTTACATGACTCTGTATGGACCAAGAGGATATGGTG	Q5BS49	Q5BS49_SCHJA	SJCHGC06247 protein	75	39.7 (91)	0.039	-1	NA	NA	NA	NA	NA	NA	NA	NA	NA	NA	NA	NA	NA	NA	NA	NA	1	UU	NA	9.2554	8.3249	8.512	9.39643	13.2086	12.6449	13.2108	14.175	13.4272	9.18086	12.336	15.1509	16.0277	15.3817	12.1125	-0.930498	0.187097
38	13	7	72N3	CONTIG5306	CAAACCATTCCCATGTTGAACAATGAAAAAAATATTGAAAGAAGTTTTGC	CAAACCATTCCCATGTTGAACAATGAAAAAAATATTGAAAGAAGTTTTGC	Q5CW71	Q5CW71_CRYPV	DNA primase large subunit (Fragment)	538	32.7 (73)	3.5	-2	NA	NA	NA	NA	NA	NA	NA	NA	NA	NA	NA	NA	NA	NA	NA	NA	1	UU	NA	14.188	15.7223	15.6085	14.1371	10.63	10.5157	9.99195	10.869	9.77689	7.23492	8.60894	7.81142	10.1175	8.52353	8.75042	1.53437	-0.113803
47	7	14	48G1	CD165961	TCATCCATTTCGTTAACTTTCTTCTTTGATTCATCCTCTTCAGCATGTTT	TCATCCATTTCGTTAACTTTCTTCTTTGATTCATCCTCTTCAGCATGTTT	Q9GPF4	Q9GPF4_9CNID	Cyclooxygenase (EC 1.14.99.1)	589	34.3 (77)	1.2	-1	NA	NA	NA	NA	NA	NA	NA	NA	NA	NA	NA	NA	NA	NA	NA	NA	1	UU	NA	16.0195	16.7818	16.6798	15.7382	9.63386	8.84894	8.73151	10.1637	9.99694	6.69801	7.02023	7.83532	6.80199	7.00911	6.69961	0.762266	-0.101949
41	2	22	21A2	AA883025	TATAACTGTAAGAGGTTAAGGAATTCGTTGGAAAATTGTAGCAAACTCGG	TATAACTGTAAGAGGTTAAGGAATTCGTTGGAAAATTGTAGCAAACTCGG	Q96294	Q96294_ARATH	Calcium-dependent protein kinase	503	35.8 (81)	0.4	2	NA	NA	NA	NA	NA	NA	NA	NA	NA	NA	NA	NA	NA	NA	NA	NA	1	UU	NA	7.90961	6.55257	6.45811	10.3519	15.6139	12.5194	10.9041	11.0928	10.5573	6.89412	6.97906	7.04695	7.13959	6.26999	6.14496	-1.35704	-0.094464
23	5	14	47O19	CD164149	GAACGACATTTCGTTCTATTAATATTTTTTGAGTAGGATGTTTCTTCGGT	GAACGACATTTCGTTCTATTAATATTTTTTGAGTAGGATGTTTCTTCGGT	Q5C131	Q5C131_SCHJA	SJCHGC04072 protein (Fragment)	256	62.0 (149)	5e-09	-3	Smp_173070	protease family m8 leishmanolysin, putative	572	NA	-	1	2	PF01457	Peptidase_M8	IPR001577	Peptidase M8, leishmanolysin	Molecular Function: metalloendopeptidase activity (GO:0004222), Biological Process: proteolysis (GO:0006508), Biological Process: cell adhesion (GO:0007155), Molecular Function: zinc ion binding (GO:0008270), Cellular Component: membrane (GO:0016020)	NA	NA	NA	NA	1	UA	NA	13.3237	15.9743	15.729	12.7488	9.07318	9.06743	9.18432	9.32299	7.60525	6.5943	6.82561	6.94647	6.75087	6.30202	5.99873	2.65063	-0.245326
39	16	5	79C3	CONTIG8434	CACATTTGTTTTATTCGACGATTACCTACATAACCTGGACGATTCTTCTT	CACATTTGTTTTATTCGACGATTACCTACATAACCTGGACGATTCTTCTT	Q3SE65	Q3SE65_PARTE	Putative DNA interstrand cross-link repair protein	471	34.3 (77)	1.6	-2	NA	NA	NA	NA	NA	NA	NA	NA	NA	NA	NA	NA	NA	NA	NA	NA	1	UU	NA	16.4195	16.7764	16.5187	16.2054	9.18654	10.4384	9.81165	9.15082	9.23715	7.96147	8.12047	8.29072	8.41754	8.55137	7.62467	0.356898	-0.257632
8	11	25	12H11	Contig5037	no data	TATTTTCGGCATGAGTTTAAAGCATATCTTTACAGTTTGTTGGCAACATC	Contig5037	-	UNKNOWN 2902	UNKNOWN 2902	unnamed protein product [Homo sapiens]·	OM0023358-AOP	-	Smp_084570	steroid dehydrogenase, putative	326	NA	+	1	3	PF00106	adh_short	IPR002198	Short-chain dehydrogenase/reductase SDR	Biological Process: metabolic process (GO:0008152), Molecular Function: oxidoreductase activity (GO:0016491)	NA	NA	NA	NA	1	US	NA	13.7431	15.977	15.0279	13.78	10.2803	10.4808	10.0598	9.98927	10.0487	7.80315	8.65474	9.5501	9.47108	8.46259	8.11849	2.23395	-0.949077
40	17	10	62H15	CONTIG11827	GGCGTTTTCACGTGACCAACTTGTGTATATTTCAATCTGTTACATCGTAA	GGCGTTTTCACGTGACCAACTTGTGTATATTTCAATCTGTTACATCGTAA	Q5DGB2	Q5DGB2_SCHJA	SJCHGC04146 protein	196	234 (598)	3e-60	1	Smp_146430	beta-1,4-galactosyltransferase, putative	385	NA	-	1	707	PF02709	Galactosyl_T_2	IPR003859	Metazoa galactosyltransferase	Biological Process: carbohydrate metabolic process (GO:0005975), Molecular Function: transferase activity, transferring glycosyl groups (GO:0016757)	NA	NA	NA	NA	3e-60	SA	NA	10.6273	7.72843	7.78873	7.85206	13.2923	15.0186	12.8655	11.978	12.1425	9.59287	12.919	14.0644	13.4895	11.0191	12.7899	-2.89888	0.0602924
43	15	15	45K14	CD154939	AATTGCGTTATCCATACTGATACAACTCGTTGGATTAACAGTGATCTTAT	TTGCGTTATCCATACTGATACAACTCGTTGGATTAACAGTGATCTTAT	Q5DFD1	Q5DFD1_SCHJA	SJCHGC09057 protein	180	171 (432)	8e-42	-2	Smp_054300	alpha-(1,3)-fucosyltransferase, putative	NA	NA	+	1	3	NA	NA	NA	NA	NA	NA	NA	NA	NA	8e-42	AS	NA	11.7542	14.4311	14.4538	12.2763	8.40578	8.06453	7.88863	8.72483	10.3209	6.71827	9.5176	13.851	12.6452	11.2679	9.88149	2.67693	0.0227722
38	5	23	18F3	Contig915	no data	TTTGTACGGACTTCGATGTATGCAAGTCTACTGAGGTTAAGATGTTTAC	Contig915	-	UNKNOWN 498	UNKNOWN 498	hypothetical	OM0023378-AOP	-	Smp_130100	expressed protein	NA	NA	+	1	3	NA	NA	NA	NA	NA	NA	NA	NA	NA	1	US	NA	9.79675	9.01857	8.24632	11.1765	13.1613	12.749	15.7968	15.9246	16.3738	16.0117	16.3578	16.5897	16.5053	16.4762	16.6519	-0.778173	-0.772254
42	16	11	59J2	CONTIG10358	CCAACAGTGAATTTTACGTGTTTCTGTAATTGTTGTAGTTGCTATCGCTA	CCAACAGTGAATTTTACGTGTTTCTGTAATTGTTGTAGTTGCTATCGCTA	Q976D1	Q976D1_SULTO	Hypothetical protein STS036	95	34.3 (77)	1.7	-3	Smp_132280	complement component C8 beta, putative	NA	NA	-	1	3	NA	NA	NA	NA	NA	NA	NA	NA	NA	1	UA	NA	10.9468	9.31403	8.69495	10.662	14.1592	13.849	13.2472	14.2032	14.5389	10.9972	14.0221	15.2437	15.0972	14.8947	13.1133	-1.63278	-0.619084
26	25	1	93B18	CL1217	AAATCAAATGTTTTCAATCAATAAATGGTCTCAATGTATTCGCCACACAT	NA	-	-	-	-	-	-	-	NA	NA	NA	NA	NA	NA	NA	NA	NA	NA	NA	NA	NA	NA	NA	NA	1	UU	NA	10.9867	8.35146	8.59736	10.6931	13.5654	14.057	13.3092	13.7317	14.5277	13.2056	14.7843	14.5115	15.6767	14.2895	13.9209	-2.6352	0.245894
34	15	9	65N16	CONTIG1574	AAGGTTGGATGTATGGTACTGTTCAAAGAACTGGAAAATTTGGAATGCTT	GGTTGGATGTATGGTACTGTTCAAAGAACTGGAAAATTTGGAATGCTT	Q86E31	Q86E31_SCHJA	Clone ZZZ288 mRNA sequence	305	145 (365)	5e-34	2	Smp_151490	nebulin, putative	258	258	+	1	4	PF00018	SH3_1	IPR001452	Src homology-3	-	SM00326	IPR001452	Src homology-3	-	5e-34	SS	NA	11.2439	8.02487	9.50858	12.4822	13.1244	12.0367	12.5562	14.9723	14.7952	11.5251	15.0841	16.0459	15.8768	14.9539	12.4953	-3.21905	1.48371
26	17	2	89B6	SMLC31C04	AAAATTGCATTGATATTGCCATCAAACACAAGCACTTTATAAACGGAATG	TTGCATTGATATTGCCATCAAACACAAGCACTTTATAAACGGAATG	-	-	-	-	-	-	-	NA	NA	NA	NA	NA	NA	NA	NA	NA	NA	NA	NA	NA	NA	NA	NA	1	UU	NA	11.7874	8.40854	8.3633	9.9148	9.01954	9.71588	10.3816	15.6512	15.7799	7.74327	8.42771	8.39181	8.11677	8.00166	7.47463	-3.37887	-0.0452393
22	2	26	7J19	Contig3288	no data	CGTTCTAACGAGATTCCTTTTTTATCAATAAACTGACATGTGTTCAAAAA	Contig3288	-	UNKNOWN 1989	UNKNOWN 1989	-	OM0023396-AOP	-	NA	NA	NA	NA	NA	NA	NA	NA	NA	NA	NA	NA	NA	NA	NA	NA	1	UU	NA	12.3561	7.37905	7.75124	8.85252	8.80047	7.89977	10.5797	14.7396	16.413	13.6129	13.2627	9.81554	12.0354	10.3694	8.22712	-4.97706	0.372192
31	25	3	86K17	SMLB67F07	TACTGAAAGTGTGAAGTTATGGAAGTCAATCACAGAACTTTGGAAGAGAT	TACTGAAAGTGTGAAGTTATGGAAGTCAATCACAGAACTTTGGAAGAGAT	Q8MXC3	Q8MXC3_CLOSI	Hypothetical protein	90	52.0 (123)	2e-05	1	Smp_194860	Expressed protein	NA	NA	+	1	1	NA	NA	NA	NA	NA	NA	NA	NA	NA	1	US	NA	10.2469	9.17757	7.67904	9.74717	10.3404	14.1856	15.9998	15.6056	16.0104	15.2795	15.6854	16.0532	16.1132	15.819	15.8566	-1.06936	-1.49854
12	20	27	6H22	Contig2830	no data	TCAAAGTCAGTATTGATTTCTTCGCTGCAAGTACATACGTCGATGATTC	Contig2830	-	SIMILAR TO HYPOXANTHINE-GUANINE PHOSPHORIBOSYLTRANSFERASE (EC 2.4.2.8) (HGPRT) 2	SIMILAR TO HYPOXANTHINE-GUANINE PHOSPHORIBOSYLTRANSFERASE (EC 2.4.2.8) (HGPRT) 2	-	OM0023394-AOP	-	Smp_148820, Smp_049850.2, Smp_049850.1, Smp_177470	NA	NA	NA	+	4	3	NA	NA	NA	NA	NA	NA	NA	NA	NA	1	US	NA	12.3893	10.0486	16.0333	14.8763	9.38758	11.4413	13.1236	15.5131	16.2031	14.0162	15.348	16.2218	16.034	15.677	14.6793	-2.34076	5.98474
36	18	24	16P4	Contig6531	no data	GCTATCTATTTGGCACTTCTATTCTTCTATATCGTAAATCTGAGAAGAA	Contig6531	-	UNKNOWN 4007	UNKNOWN 4007	·tetraspanin TE736 [Schistosoma japonicum]	OM0023371-AOP	-	NA	NA	NA	NA	NA	NA	NA	NA	NA	NA	NA	NA	NA	NA	NA	NA	1	UU	NA	8.61889	7.55493	6.93823	6.9187	7.47484	9.18182	14.2106	14.9566	15.2088	12.9887	14.8109	15.1169	15.7211	14.2588	12.4116	-1.06396	-0.6167
32	20	25	13H5	Contig5399	no data	CAGTTGTAGCGTATGTTATATCGAAATATCACCCCTATTTTTCACTTCA	Contig5399	-	SIMILAR TO SELECTIVELY EXPRESSED IN EMBRYONIC EPTITHELIAL PROTEIN-1 (8E-07)	SIMILAR TO SELECTIVELY EXPRESSED IN EMBRYONIC EPTITHELIAL PROTEIN-1 (8E-07)	-	OM0023382-AOP	-	Smp_169050	expressed protein	469	NA	+	1	3	PF07690	MFS_1	IPR011701	Major facilitator superfamily MFS-1	-	NA	NA	NA	NA	1	US	NA	9.72314	9.73907	10.2352	8.318	7.25927	7.88007	8.46789	8.55315	14.0617	11.0811	13.9848	14.5807	12.8973	11.2894	10.3116	0.0159361	0.496115
9	26	21	27I10	CD079892	TCTTAGTCATCTCGAAGTGTATCGAAATCTAAATCCTAGCTCCAAACGTT	TCTTAGTCATCTCGAAGTGTATCGAAATCTAAATCCTAGCTCCAAACGTT	Q5DB89	Q5DB89_SCHJA	SJCHGC04841 protein	122	113 (282)	3e-24	2	NA	NA	NA	NA	NA	NA	NA	NA	NA	NA	NA	NA	NA	NA	NA	NA	3e-24	SU	NA	9.8974	8.28054	9.25352	10.6556	8.66048	9.22952	9.2072	14.566	15.4664	13.856	15.6374	15.8188	16.2183	15.7979	15.0568	-1.61686	0.972971
11	13	23	19C10	SCMRPTAA	no data	TTCTATGAAAATCGTTGTATCTCCGAAACCACTGGACGGATTTTTATGAT	SCMRPTAA	-	S.MANSONI TANDEM REPEAT UNITS	S.MANSONI TANDEM REPEAT UNITS	-	OM0023390-AOP	-	Smp_129730, Smp_143100, Smp_131440	NA	NA	NA	+	3	5	NA	NA	NA	NA	NA	NA	NA	NA	NA	1	US	NA	16.5204	12.6332	15.5793	15.7643	15.9136	16.0106	15.8071	15.8609	15.8631	10.2307	11.5941	11.8582	11.1094	11.1755	10.7719	-3.88718	2.94602
30	18	23	19F17	SMU87243	no data	TCACTTATGGTAAAGCATGGCACATTGTCATAGTTAAAGGATCATTTTG	SMU87243	-	SCHISTOSOMA MANSONI TEGUMENTAL ASSOCIATED ANTIGEN SM 20.8 (SM 20.8) MRNA, COMPLE	SCHISTOSOMA MANSONI TEGUMENTAL ASSOCIATED ANTIGEN SM 20.8 (SM 20.8) MRNA, COMPLE	-	OM0023337-AOP	-	Smp_086530	tegumental protein Sm 20.8, putative	181	NA	+	1	6	PF00036	efhand	IPR002048	Calcium-binding EF-hand	Molecular Function: calcium ion binding (GO:0005509)	NA	NA	NA	NA	1	US	NA	12.6365	10.4669	8.85203	11.6309	12.2179	11.288	10.0368	9.48552	9.46701	15.2586	15.7829	16.1028	16.3499	16.0262	15.5629	-2.16956	-1.61488
32	7	28	1L17	Contig115	no data	NA	Contig115	-	TEGUMENTAL ANTIGEN SM20.8 (E-101).	TEGUMENTAL ANTIGEN SM20.8 (E-101).	-	OM0023401-AOP	-	NA	NA	NA	NA	NA	NA	NA	NA	NA	NA	NA	NA	NA	NA	NA	NA	1	UU	TALs	12.0766	9.83868	7.98152	11.0412	11.6632	11.093	9.68214	8.60513	9.12584	15.1105	15.7615	16.3037	16.471	16.1592	15.688	-2.23792	-1.85715
1	21	22	23I12	CD065387	GTTGTATCTCCGAAACCACTGGACGGATTTTTATGATGTTTGTTTTAGAT	GTTGTATCTCCGAAACCACTGGACGGATTTTTATGATGTTTGTTTTAGAT	-	-	-	-	-	-	-	Smp_129730, Smp_143100, Smp_131440	NA	NA	NA	+	3	1	NA	NA	NA	NA	NA	NA	NA	NA	NA	1	US	NA	16.4128	11.7197	15.0232	15.5166	15.8722	15.885	15.8091	15.8239	15.6049	10.1729	11.2248	10.8041	10.8982	10.908	10.3163	-4.69306	3.30353
26	21	5	79F18	CONTIG8508	CGTGTGAACGAGGTGAGAGAAAGTTACATACATTTGTTGTTAAAAAATGG	CGTGTGAACGAGGTGAGAGAAAGTTACATACATTTGTTGTTAAAAAATGG	Q5C204	Q5C204_SCHJA	SJCHGC02040 protein (Fragment)	289	52.4 (124)	7e-06	-1	NA	NA	NA	NA	NA	NA	NA	NA	NA	NA	NA	NA	NA	NA	NA	NA	1	UU	NA	12.8826	15.3635	15.3848	12.6454	10.6653	7.52705	7.3074	7.26426	7.15618	7.11475	6.46935	7.02011	7.06823	6.33906	6.80135	2.48095	0.0212963
29	26	28	400000	Contig1898	no data	CGCTGTTGTAAGCATCTAGTTAAGCGATTTAAACAAGCGATTTAGATATG	Contig1898	-	UNKNOWN 887	UNKNOWN 887	unknown [Clonorchis sinensis]	OM0023328-AOP	-	NA	NA	NA	NA	NA	NA	NA	NA	NA	NA	NA	NA	NA	NA	NA	NA	1	UU	NA	10.3345	9.96723	8.15837	8.78509	10.4275	14.2415	15.8397	15.6415	15.9591	15.2049	15.5223	16.0471	16.0385	15.8053	15.9249	-0.367281	-1.80886
32	12	28	2P5	Contig1512	no data	TACCGTTTTGGATATGAAATTGATCGATCCATGGATAGCAAGGTT	Contig1512	-	SIMILAR TO TEGUMENT ANTIGEN (I(H)A) (ANTIGEN SMA 22.6) 1E-59	SIMILAR TO TEGUMENT ANTIGEN (I(H)A) (ANTIGEN SMA 22.6) 1E-59	-	OM0023375-AOP	-	Smp_045200	22.6 kDa tegument antigen, putative	190	190	+	1	23	PF00036	efhand	IPR002048	Calcium-binding EF-hand	Molecular Function: calcium ion binding (GO:0005509)	SM00054	IPR002048	Calcium-binding EF-hand	Molecular Function: calcium ion binding (GO:0005509)	1	US	TALs	8.54462	8.62814	7.4235	9.25103	10.1972	11.9263	15.5405	15.2779	16.0612	15.774	15.7066	16.298	16.2404	15.795	14.3673	0.0835134	-1.20464
7	1	28	1C11	AF028730	no data	GCATTCCATAGAAACTCGGATCCTGATGGATTTCCGGAATACGAATTCTT	AF028730	-	SCHISTOSOMA MANSONI SURFACE MEMBRANE ANTIGEN (SM25) GENE, COMPLETE CDS	SCHISTOSOMA MANSONI SURFACE MEMBRANE ANTIGEN (SM25) GENE, COMPLETE CDS	-	OM0023326-AOP	-	Smp_123110	expressed protein	NA	NA	+	1	5	NA	NA	NA	NA	NA	NA	NA	NA	NA	1	US	NA	9.64796	7.51113	7.32367	8.07728	8.90254	9.35958	10.1172	14.6182	14.6226	14.2136	15.8022	16.2327	16.196	15.5567	15.0387	-2.13683	-0.187461
22	14	23	19F7	SMU67153	no data	GGCTAAAAGATACGTTTAATGCTTTGGTTGCCAAAATAGATACTATACCA	SMU67153	-	SCHISTOSOMA MANSONI 13 KDA TEGUMENTAL ANTIGEN SM13 MRNA, PARTIAL CDS [POLY-A TAI	SCHISTOSOMA MANSONI 13 KDA TEGUMENTAL ANTIGEN SM13 MRNA, PARTIAL CDS [POLY-A TAI	-	OM0023337-AOP	-	Smp_123110	expressed protein	NA	NA	+	1	5	NA	NA	NA	NA	NA	NA	NA	NA	NA	1	US	NA	10.6862	7.52371	7.20001	9.12648	9.53587	10.0317	10.0979	14.7932	14.6145	13.9626	15.69	16.0262	16.3169	15.709	15.1478	-3.16249	-0.323696
2	2	25	11B12	Contig4556	no data	TTATCTGATGCCCTTCTCAATGAATTACAATCGGTATCTGTACATGTAT	Contig4556	-	UNKNOWN 2527	UNKNOWN 2527	hypothetical	OM0023354-AOP	-	Smp_137720	expressed protein	86	NA	+	1	3	PF03489	SapB_2	IPR008138	Saposin-like type B, 2	-	NA	NA	NA	NA	1	US	NA	10.4275	7.93375	8.11314	9.14403	12.6358	12.9374	14.0155	15.0042	15.6424	15.0838	15.6369	15.2082	16.1735	15.8111	16.017	-2.49377	0.179392
14	25	9	67B9	CONTIG2328	ATAGTTTGTCCATTATCACAACTGAACACCAGATATTTTCCTTTAGCTGC	TAGTTTGTCCATTATCACAACTGAACACCAGATATTTTCCTTTAGCTGC	Q5DDI1	Q5DDI1_SCHJA	SJCHGC09029 protein	190	79.3 (194)	1e-13	2	Smp_074460	tegumental protein , putative	NA	NA	-	1	3	NA	NA	NA	NA	NA	NA	NA	NA	NA	1e-13	SA	TALs	11.9295	8.10962	8.94926	9.46255	11.5553	12.1685	14.7222	15.5974	15.8919	14.0574	15.0332	15.7945	16.0462	15.4365	14.1811	-3.81988	0.839641
19	13	23	19C8	SCMPRSM	no data	GGATGGTTATACAGCTGAAACGATCAATGAAGCAATCATAAAAATTTGCG	SCMPRSM	-	SCHISTOSOMA MANSONI PROTEASE MRNA, COMPLETE CDS	SCHISTOSOMA MANSONI PROTEASE MRNA, COMPLETE CDS	-	OM0023390-AOP	-	Smp_075800.1, Smp_075800.2, Smp_179170	NA	NA	NA	+	3	3	NA	NA	NA	NA	NA	NA	NA	NA	NA	1	US	NA	12.2002	8.52093	8.70109	8.79668	13.6103	12.6762	12.5912	15.5837	16.0726	16.0597	16.1424	16.5236	16.6985	16.5055	16.4626	-3.67931	0.18016
35	28	25	14G4	Contig5574	no data	TCGTTTCCAATAAATGCTTCCACAGAATTGTTCATGAATGCTTCTACTTT	Contig5574	-	UNKNOWN 3287	UNKNOWN 3287	hypothetical protein [Plasmodium falciparum 3D7]	OM0023347-AOP	-	NA	NA	NA	NA	NA	NA	NA	NA	NA	NA	NA	NA	NA	NA	NA	NA	1	UU	NA	9.96126	7.6316	8.22017	8.33893	11.9716	11.1441	11.6318	13.886	14.3176	13.1648	15.4693	15.8496	16.0446	14.9336	15.5411	-2.32966	0.588568
40	4	6	74D15	CONTIG6005	ATATGTTGAATTTTTTCTTAAGAATACATACAGATGCTTACAACAGCGGC	TATGTTGAATTTTTTCTTAAGAATACATACAGATGCTTACAACAGCGGC	Q8MXC3	Q8MXC3_CLOSI	Hypothetical protein	90	33.9 (76)	1.5	2	NA	NA	NA	NA	NA	NA	NA	NA	NA	NA	NA	NA	NA	NA	NA	NA	1	UU	NA	10.7485	9.09693	8.54582	10.4533	10.1422	13.2155	15.3033	13.6604	14.492	13.3342	14.2914	14.7192	15.1399	14.1794	13.7906	-1.65158	-0.551106
39	20	3	86K3	SMLB66D03	CATATCCAATATGTGCTATGATATCATCGATTATTGACTGTGCAACTGCA	CATATCCAATATGTGCTATGATATCATCGATTATTGACTGTGCAACTGCA	Q5C774	Q5C774_SCHJA	SJCHGC02069 protein (Fragment)	237	42.0 (97)	0.018	3	NA	NA	NA	NA	NA	NA	NA	NA	NA	NA	NA	NA	NA	NA	NA	NA	1	UU	NA	9.1211	6.92957	6.89747	9.01105	10.3577	11.2325	12.1052	15.3633	15.7701	14.4557	15.3992	13.4644	15.5709	13.3968	9.73744	-2.19153	-0.0321064
21	15	28	2I19	Contig1226	no data	GAGTTAATCAAGCCATTGCAAGTGTATACTGAATACTTCAAATAAAAGTT	Contig1226	-	CATHEPSIN B-LIKE CYSTEINE PROTEINASE PRECURSOR SM31	CATHEPSIN B-LIKE CYSTEINE PROTEINASE PRECURSOR SM31	-	OM0023357-AOP	-	NA	NA	NA	NA	NA	NA	NA	NA	NA	NA	NA	NA	NA	NA	NA	NA	1	UU	NA	10.6817	7.86067	7.84111	9.2092	13.5178	13.8927	13.3037	15.2598	16.145	15.8668	15.9847	16.1281	16.3031	16.2351	16.0442	-2.82099	-0.0195657
35	18	23	19G16	SCMSM25	no data	NA	SCMSM25	-	S.MANSONI ANTIGENIC INTEGRAL MEMBRANE GLYCOPROTEIN (SM25) MRNA, COMPLETE CDS	S.MANSONI ANTIGENIC INTEGRAL MEMBRANE GLYCOPROTEIN (SM25) MRNA, COMPLETE CDS	-	OM0023390-AOP	-	NA	NA	NA	NA	NA	NA	NA	NA	NA	NA	NA	NA	NA	NA	NA	NA	1	UU	NA	9.60812	5.92754	6.4573	7.26112	8.83972	8.60079	9.75659	14.6869	14.94	14.0594	15.6644	16.1155	16.2022	15.6161	15.1452	-3.68058	0.529761
11	27	24	17O10	Contig6802	no data	TTTATGTGATGGAACAGAAATCTATGGTTCATGGAATTCACGTACAAGAC	Contig6802	-	UNKNOWN 4229	UNKNOWN 4229	collagen alpha 1(XI) chain - chicken (fragment) (pir|S28791)	OM0023374-AOP	-	Smp_123830	Collagen alpha-1(V) chain precursor, putative	1536	1536	+	1	4	PF00023; PF01391; PF01410; PF02210	Ank; COLFI; Collagen; Laminin_G_2	IPR000885; IPR002110; IPR008160; IPR012680	Ankyrin; Collagen triple helix repeat; Fibrillar collagen, C-terminal; Laminin G, subdomain 2	-; Cellular Component: cytoplasm (GO:0005737), Biological Process: phosphate transport (GO:0006817); Molecular Function: extracellular matrix structural constituent (GO:0005201), Cellular Component: collagen (GO:0005581)	SM00038; SM00210	IPR000885; IPR003129	Fibrillar collagen, C-terminal; Laminin G, Thrombospondin-type, N-terminal	Molecular Function: extracellular matrix structural constituent (GO:0005201), Cellular Component: collagen (GO:0005581); Molecular Function: structural molecule activity (GO:0005198), Biological Process: cell adhesion (GO:0007155)	1	US	NA	11.1465	8.20267	8.23638	9.10315	10.2625	10.9123	10.3504	11.706	11.2379	13.9675	15.3755	16.1957	15.905	15.7231	13.5698	-2.94387	0.0337092
39	26	27	7K3	Contig3027	no data	GTCAAATAACTGTTGGCAAATCAGCATTACGTATCTTCTGTACAGAATA	Contig3027	-	UNKNOWN 1779 POSSIBLE ANTISENSE	UNKNOWN 1779 POSSIBLE ANTISENSE	-	OM0023395-AOP	-	Smp_162320	expressed protein	NA	NA	+	1	5	NA	NA	NA	NA	NA	NA	NA	NA	NA	1	US	NA	11.3975	8.91651	8.37011	9.05759	10.7077	11.3034	11.0937	11.6456	13.9001	13.4123	15.4481	15.7895	16.0402	15.2619	15.9273	-2.48096	-0.546405
29	28	9	67M5	CONTIG2773	CAGTGATACTCATTTGGTGTGCAATAATATAAATATCGGATGCAAGTGTG	CAGTGATACTCATTTGGTGTGCAATAATATAAATATCGGATGCAAGTGTG	Q5DDI1	Q5DDI1_SCHJA	SJCHGC09029 protein	190	214 (545)	1e-54	3	Smp_169200	hypothetical protein	NA	NA	-	1	8	NA	NA	NA	NA	NA	NA	NA	NA	NA	1e-54	SA	TALs	10.7374	9.06843	8.68004	9.36915	12.7211	10.9495	11.1022	13.976	15.2823	14.2955	15.4157	16.152	16.0852	15.7869	15.6337	-1.66897	-0.388387
29	2	8	6.7e+18	CONTIG2498	ATCTGATGCCCTTCTCAATGAATTACAATCGGTATTTGTACATGTATGTG	TCTGATGCCCTTCTCAATGAATTACAATCGGTATTTGTACATGTATGTG	Q5D9H4	Q5D9H4_SCHJA	SJCHGC00969 protein	227	322 (824)	1e-86	3	Smp_137720	expressed protein	86	NA	+	1	2	PF03489	SapB_2	IPR008138	Saposin-like type B, 2	-	NA	NA	NA	NA	1e-86	SS	NA	8.83341	6.75742	6.39469	6.34246	11.0467	12.3315	12.2634	13.2336	15.0904	13.569	15.1507	14.0145	16.0578	14.8122	15.5421	-2.07599	-0.362729
25	27	4	83I18	SMLA27E12	TTGATTTGAACCACATGAAATATGTTTGCAGTCCGGTGTAAATGGTTTAA	TTGATTTGAACCACATGAAATATGTTTGCAGTCCGGTGTAAATGGTTTAA	P97607	JAG2_RAT	Jagged-2 (Jagged2) (Fragment)	1202	35.0 (79)	2.5	-2	Smp_172520	expressed protein	NA	NA	-	1	2	NA	NA	NA	NA	NA	NA	NA	NA	NA	1	UA	NA	10.4772	8.69348	8.05511	9.96801	10.3045	11.3286	12.1008	13.8044	15.0502	11.7845	14.7349	13.28	15.1177	13.1423	12.0248	-1.78373	-0.63837
29	13	13	52I5	CD187168	CTCACAGCATTATTTCATTTAATGTTAATGGTTGTTGACTTTCTTCACTA	CTCACAGCATTATTTCATTTAATGTTAATGGTTGTTGACTTTCTTCACTA	Q8I2Y3	Q8I2Y3_PLAF7	Hypothetical protein PFI0830c	1826	32.7 (73)	3.5	-1	NA	NA	NA	NA	NA	NA	NA	NA	NA	NA	NA	NA	NA	NA	NA	NA	1	UU	NA	8.94036	7.27051	7.20582	9.51042	9.55444	10.9516	12.4676	12.784	15.3463	13.1272	15.318	14.4094	16.0524	15.2423	13.673	-1.66985	-0.0646921
14	20	26	9J21	Contig3997	no data	TTCACTCAGCGAAAACTGAAAATGTCCATTACAGTGAAGCTTCATA	Contig3997	-	UNKNOWN 2559	UNKNOWN 2559	similar to L-lactate dehydrogenase A chain (LDH muscle subunit) (LDH-M) [Rattus	OM0023398-AOP	-	NA	NA	NA	NA	NA	NA	NA	NA	NA	NA	NA	NA	NA	NA	NA	NA	1	UU	NA	11.2176	10.7342	9.40747	10.7224	10.0078	13.0431	14.3077	14.6576	14.5586	14.3031	15.3297	15.8079	15.9017	15.5084	13.1598	-0.483403	-1.32672
15	13	28	2C21	Contig1195	no data	TTATAAACCGAATGGTGCATTATTTTATGTTCAATATGGTACTGGAACAG	Contig1195	-	SIMILAR TO ASPARTIC PROTEINASE 5E-49	SIMILAR TO ASPARTIC PROTEINASE 5E-49	-	OM0023357-AOP	-	Smp_136730	cathepsin D2-like protein	401	NA	+	1	1	PF00026	Asp	IPR001461	Peptidase A1	Molecular Function: pepsin A activity (GO:0004194), Biological Process: proteolysis (GO:0006508)	NA	NA	NA	NA	1	US	NA	10.2471	7.63076	7.51991	8.01589	9.94017	9.87383	9.52998	12.3563	12.9889	12.4445	15.3603	15.8858	16.1189	14.8306	15.8703	-2.61632	-0.110857
26	7	8	68J6	CONTIG3251	GATGCTTCCCTCTGATTATATATTGTATGCTGGACTGATGTCAGCAATAT	GATGCTTCCCTCTGATTATATATTGTATGCTGGACTGATGTCAGCAATAT	Q5C741	Q5C741_SCHJA	SJCHGC02284 protein (Fragment)	230	199 (505)	1e-49	2	NA	NA	NA	NA	NA	NA	NA	NA	NA	NA	NA	NA	NA	NA	NA	NA	1e-49	SU	NA	11.1557	7.08366	7.31968	10.2949	10.3341	10.3129	10.7538	11.927	14.2404	14.3979	15.4252	15.444	15.9018	15.2868	15.1893	-4.07209	0.236025
16	23	25	13D21	Contig5384	no data	TGGTCATGCTATACGTATCATTGGTTGGGGTATACAACAAAATCATATAC	Contig5384	-	SIMILAR TO CATHEPSIN B ENDOPEPTIDASE (5E-21) POSSIBLE ANTISENSE	SIMILAR TO CATHEPSIN B ENDOPEPTIDASE (5E-21) POSSIBLE ANTISENSE	-	OM0023382-AOP	-	Smp_085010	cathepsin B, putative	271	271	+	1	12	PF00112	Peptidase_C1	IPR000668	Peptidase C1A, papain C-terminal	Biological Process: proteolysis (GO:0006508), Molecular Function: cysteine-type peptidase activity (GO:0008234)	SM00645	IPR000668	Peptidase C1A, papain C-terminal	Biological Process: proteolysis (GO:0006508), Molecular Function: cysteine-type peptidase activity (GO:0008234)	1	US	NA	10.4386	7.59699	7.12596	7.86532	12.7798	12.9856	12.5695	13.4898	15.5301	13.9514	15.2473	15.8323	16.1274	15.1937	15.5633	-2.84159	-0.471028
8	24	28	3P23	Contig1873	no data	CTGTTGTGATAATTTAGTTTGTCAAGGGTTCTCCAATGGAATATGTGTTC	Contig1873	-	UNKNOWN 877	UNKNOWN 877	hypothetical	OM0023327-AOP	-	NA	NA	NA	NA	NA	NA	NA	NA	NA	NA	NA	NA	NA	NA	NA	NA	1	UU	NA	13.3026	8.50115	7.77267	9.03585	9.41907	12.537	10.7546	13.822	14.6578	14.3699	15.351	15.8602	15.9659	15.629	15.5051	-4.8014	-0.728482
36	16	26	9L4	Contig3912	no data	TCTTGAGTCCTTCGAATTAGATGATGTAACTATTTATGTTACTCCAAG	Contig3912	-	GYNECOPHORAL CANAL PROTEIN (5E-95)	GYNECOPHORAL CANAL PROTEIN (5E-95)	-	OM0023399-AOP	-	Smp_177050	gynecophoral canal protein, putative	815	815	+	1	5	PF00903; PF02469	Fasciclin; Glyoxalase	IPR000782; IPR004360	Beta-Ig-H3/fasciclin; Glyoxalase/bleomycin resistance protein/dioxygenase	-; Biological Process: cell adhesion (GO:0007155)	SM00554	IPR000782	Beta-Ig-H3/fasciclin	Biological Process: cell adhesion (GO:0007155)	1	US	NA	11.2043	11.0521	10.0277	8.82554	10.8092	10.5821	11.9808	12.8502	14.7097	13.203	15.2321	16.2959	16.0419	15.5305	14.0513	-0.152278	-1.02442
19	13	1	92C8	CL811	GATCACAACAGTTGTACCTATTCCGAGTGTACACAAATTTTCGTTGAAAA	GATCACAACAGTTGTACCTATTCCGAGTGTACACAAATTTTCGTTGAAAA	Q5DGJ6	Q5DGJ6_SCHJA	SJCHGC09134 protein	244	104 (259)	4e-21	1	Smp_162770	expressed protein	NA	NA	+	1	3	NA	NA	NA	NA	NA	NA	NA	NA	NA	4e-21	SS	NA	11.8767	8.981	9.63016	8.79735	13.2734	12.5252	13.2807	15.1002	15.3535	13.5858	15.6328	15.876	15.9498	15.3358	15.67	-2.89565	0.649156
6	5	25	11N11	Contig4709	no data	TGGTGACACAAGAAATAGCTTTCCAAGAGATACTACGCCCATACATATAT	Contig4709	-	UNKNOWN 2626	UNKNOWN 2626	·hypothetical·	OM0023331-AOP	-	Smp_181070	hypothetical protein	NA	NA	-	1	3	NA	NA	NA	NA	NA	NA	NA	NA	NA	1	UA	NA	9.97244	8.97928	9.13192	10.6989	13.134	13.5802	13.6144	13.8005	15.2172	14.8245	15.7074	15.5192	16.2059	15.4372	16.0875	-0.993156	0.152638
42	19	9	66N2	CONTIG2198	ACTGGCTGCTATAGCTAGATTAGTATCTAATGGAGCGAAATCTGCATTAC	CTGGCTGCTATAGCTAGATTAGTATCTAATGGAGCGAAATCTGCATTAC	Q5BW06	Q5BW06_SCHJA	SJCHGC06335 protein (Fragment)	457	241 (615)	9e-63	2	Smp_131890	sodium/chloride dependent transporter, putative	NA	NA	-	1	4	NA	NA	NA	NA	NA	NA	NA	NA	NA	9e-63	SA	NA	10.4731	8.41665	9.81743	10.454	9.75587	10.8371	12.3545	13.1868	13.0081	11.5579	15.1163	15.2232	15.5353	14.5704	12.9738	-2.05641	1.40078
13	22	28	3e+21	Contig1552	no data	GAACGTCATGTTAAATGAAGCCAATAAACTAAAGAAACATATCGAAACAA	Contig1552	-	SIMILAR TO LYSOSOMAL PHOSPHOLIPASE A2 (LCAT-LIKE LYSOPHOSPHOLIPASE) 5E-19 POSSIB	SIMILAR TO LYSOSOMAL PHOSPHOLIPASE A2 (LCAT-LIKE LYSOPHOSPHOLIPASE) 5E-19 POSSIB	-	OM0023335-AOP	-	NA	NA	NA	NA	NA	NA	NA	NA	NA	NA	NA	NA	NA	NA	NA	NA	1	UU	NA	10.8256	9.00058	8.09053	8.66724	10.8624	10.3808	10.1553	13.4521	14.294	14.3097	15.3136	15.7771	15.887	15.5592	15.6558	-1.82503	-0.91005
2	3	28	1J12	Contig105	no data	CGAATATTGAAATTATGCAGCAACCATGTCCAAAACAAAACAATATGAAA	Contig105	-	TEGUMENT ANTIGEN (I(H)A) (ANTIGEN SMA22.6) (2E-47)	TEGUMENT ANTIGEN (I(H)A) (ANTIGEN SMA22.6) (2E-47)	-	OM0023369-AOP	-	Smp_045200, Smp_029410, Smp_044550.10, Smp_044550.11, Smp_044550.6, Smp_044550.7, Smp_044550.8, Smp_044550.2, Smp_044550.1, Smp_044550.4, Smp_127700, Smp_075940, Smp_000440, Smp_083530.2, Smp_083530.1, Smp_070710	NA	NA	NA	+	16	2	NA	NA	NA	NA	NA	NA	NA	NA	NA	1	US	TALs	11.4088	10.6016	10.5057	12.7473	11.3143	12.8347	15.7733	15.6064	15.8788	15.9192	15.855	16.1011	15.9997	15.8664	15.3454	-0.807184	-0.0958836
27	7	7	71G18	CONTIG4655	ACTAGTGACTTCTTCAAAATCACCCTTCACAACTGGATGTAATTGATGAC	CTAGTGACTTCTTCAAAATCACCCTTCACAACTGGATGTAATTGATGAC	Q6PYV3	Q6PYV3_SCHJA	Egg protein CP391B	282	47.4 (111)	0.0003	1	NA	NA	NA	NA	NA	NA	NA	NA	NA	NA	NA	NA	NA	NA	NA	NA	1	UU	NA	12.0056	15.4909	15.6458	12.2349	9.96182	8.93313	8.01957	7.96796	7.92763	6.98974	7.57013	7.72474	7.41569	7.6381	6.93261	3.48533	0.154904
20	6	10	61L8	CONTIG11426	CACATGGTAAACAACCTATAACGACTTCATGGTTATCTGGAAAAAAACCA	CACATGGTAAACAACCTATAACGACTTCATGGTTATCTGGAAAAAAACCA	Q5DDX2	Q5DDX2_SCHJA	SJCHGC01764 protein	224	83.2 (204)	1e-14	2	NA	NA	NA	NA	NA	NA	NA	NA	NA	NA	NA	NA	NA	NA	NA	NA	1e-14	SU	NA	10.1021	7.23914	7.1997	7.13436	9.60334	11.5237	13.7336	12.96	13.396	11.7013	13.2075	13.2471	14.7281	13.4295	11.5111	-2.86293	-0.0394458
22	15	14	49F7	CD168242	CCCTCAATGTGTTTTGTTGATGTCACAAATCCAGTTGATATAAGGGTACC	CCCTCAATGTGTTTTGTTGATGTCACAAATCCAGTTGATATAAGGGTACC	Q86EU3	Q86EU3_SCHJA	Clone ZZD1419 mRNA sequence	300	42.0 (97)	0.006	2	NA	NA	NA	NA	NA	NA	NA	NA	NA	NA	NA	NA	NA	NA	NA	NA	1	UU	NA	11.0881	11.311	9.5683	11.3802	10.5015	13.594	14.819	14.7388	14.8946	14.3065	15.2285	15.9824	15.815	15.4186	13.5361	0.222835	-1.74268
31	14	28	2G17	Contig1214	no data	TATGGTTGAGAAAGTTTCAAATGGTTCACGAATTTGCAGGACTTGCTTC	Contig1214	-	SIMILAR TO CATHEPSIN D PRECURSOR (EC 3.4.23.5) 2E-12 POSSIBLE ANTISENSE	SIMILAR TO CATHEPSIN D PRECURSOR (EC 3.4.23.5) 2E-12 POSSIBLE ANTISENSE	-	OM0023357-AOP	-	Smp_136730	cathepsin D2-like protein	401	NA	+	1	4	PF00026	Asp	IPR001461	Peptidase A1	Molecular Function: pepsin A activity (GO:0004194), Biological Process: proteolysis (GO:0006508)	NA	NA	NA	NA	1	US	NA	12.2461	8.71536	8.98417	10.7624	10.3704	10.7996	10.3511	12.5594	13.4026	13.1342	15.4257	16.0777	16.1322	15.4777	16.0385	-3.53078	0.268812
33	6	10	61I4	CONTIG11330	TCCCTGTTTATTGGATTTATGATCCTTGTTTGTTCTACGTGTGATTGAAA	TCCCTGTTTATTGGATTTATGATCCTTGTTTGTTCTACGTGTGATTGAAA	Q5DHQ0	Q5DHQ0_SCHJA	Hypothetical protein	253	90.5 (223)	5e-17	2	NA	NA	NA	NA	NA	NA	NA	NA	NA	NA	NA	NA	NA	NA	NA	NA	5e-17	SU	NA	8.74844	6.61219	6.70833	7.73275	8.3361	9.90882	12.5449	14.3136	14.7019	10.5082	14.8907	13.9597	14.9905	13.7944	12.2701	-2.13625	0.0961437
3	14	28	2G24	Contig1303	no data	CACGAGCTATTATTATTCAGTATTATTATCAGTGTTGCTATCGCCCAACA	Contig1303	-	SIMILAR TO CATHEPSIN L (0.0) POSSIBLE ANTISENSE	SIMILAR TO CATHEPSIN L (0.0) POSSIBLE ANTISENSE	-	OM0023353-AOP	-	Smp_139160, Smp_193000	NA	NA	NA	+	2	2	NA	NA	NA	NA	NA	NA	NA	NA	NA	1	US	NA	10.2018	8.71851	8.80163	11.2869	12.7631	14.0281	15.0332	15.4716	15.8595	15.494	15.7549	16.0307	16.1898	15.6036	16.3341	-1.48326	0.0831199
10	14	7	72B22	CONTIG4971	AAAAACAGTTTACAAACTAGTCGTGCTCATACACAACATGTACAGAAGCC	CAGTTTACAAACTAGTCGTGCTCATACACAACATGTACAGAAGCC	Q5DA03	Q5DA03_SCHJA	SJCHGC09193 protein	363	129 (325)	4e-29	3	Smp_118160, Smp_002630	NA	NA	NA	+	2	2	NA	NA	NA	NA	NA	NA	NA	NA	NA	4e-29	SS	NA	13.9665	15.9303	12.7918	15.3775	11.3079	10.6399	9.44227	9.51606	9.45129	8.37275	8.95574	9.42749	10.6017	10.2818	8.22337	1.96372	-3.13844
23	11	25	12G7	Contig4762	no data	GAATACTGGTGCTAGAATATGCAGTAAACCGTGTTTACATGGAAAATGT	Contig4762	-	UNKNOWN 2657	UNKNOWN 2657	-	OM0023359-AOP	-	NA	NA	NA	NA	NA	NA	NA	NA	NA	NA	NA	NA	NA	NA	NA	NA	1	UU	NA	11.1178	7.24727	7.32713	9.32457	11.424	12.6686	13.5575	13.597	13.4897	9.33367	14.0569	15.8655	15.4188	14.3349	12.2354	-3.87057	0.0798695
44	4	2	87D14	SMLC13F07	GAGATGGGCAATTTTCTAAGCTTCCCACCGAATAATGAAAATATTTGCAG	GAGATGGGCAATTTTCTAAGCTTCCCACCGAATAATGAAAATATTTGCAG	Q4TTW6	Q4TTW6_SCHMA	22.6 kDa tegument antigen	190	90.9 (224)	6e-17	3	NA	NA	NA	NA	NA	NA	NA	NA	NA	NA	NA	NA	NA	NA	NA	NA	6e-17	SU	NA	9.75616	8.22498	8.14928	8.25947	10.2303	11.5487	14.3918	13.5749	14.0313	13.8503	14.2004	14.3236	14.5128	14.3378	13.5515	-1.53118	-0.0756948
43	4	7	71K2	CONTIG4767	AATACGATGAATGGAATCAGTTGTACATGCAAATTTGGATGGAAAAGAGT	TACGATGAATGGAATCAGTTGTACATGCAAATTTGGATGGAAAAGAGT	Q86F91	Q86F91_SCHJA	Clone ZZZ477 mRNA sequence. (Fragment)	311	155 (391)	1e-36	-2	NA	NA	NA	NA	NA	NA	NA	NA	NA	NA	NA	NA	NA	NA	NA	NA	1e-36	AU	NA	13.8847	16.0237	15.6323	15.4358	12.856	10.1467	9.47159	9.31575	10.29	8.8624	11.5796	9.84859	11.064	10.5065	8.01453	2.13902	-0.391424
36	20	26	9L16	Contig3918	no data	TGGAAATGTATTACGACGAAACACAAAATCTTTCCGAAGTTTATCAGTCA	Contig3918	-	UNKNOWN 2507	UNKNOWN 2507	fasciclin [Caenorhabditis elegans]·	OM0023399-AOP	-	Smp_141680	expressed protein	NA	NA	-	1	9	NA	NA	NA	NA	NA	NA	NA	NA	NA	1	UA	NA	9.78837	9.20426	8.80797	9.94128	8.61964	9.39215	12.54	13.1807	14.3464	11.2486	14.3038	16.2262	15.7093	15.0402	13.0791	-0.584114	-0.39629
30	17	23	19B17	SMU54587	no data	CAATTGAACCAGATAATCAGAAAATCAAGGATCTGTTGTTGGAAATCTT	SMU54587	-	SCHISTOSOMA MANSONI UNKNOWN PROTEIN MRNA, PARTIAL CDS	SCHISTOSOMA MANSONI UNKNOWN PROTEIN MRNA, PARTIAL CDS	-	OM0023337-AOP	-	Smp_182780	expressed protein	NA	NA	+	1	3	NA	NA	NA	NA	NA	NA	NA	NA	NA	1	US	NA	11.8159	8.82652	10.2492	9.79603	11.4096	12.2709	11.6567	13.4976	14.4721	13.2156	14.6903	13.9371	15.3471	13.4427	14.0106	-2.98937	1.42264
27	10	28	2G6	Contig1296	no data	GCTGTAACTGAATCTCAATATGCTTTACGTACATCCAATCGAAAAAAGTT	Contig1296	-	SIMILAR TO CATHEPSIN L 3E-34	SIMILAR TO CATHEPSIN L 3E-34	-	OM0023353-AOP	-	NA	NA	NA	NA	NA	NA	NA	NA	NA	NA	NA	NA	NA	NA	NA	NA	1	UU	NA	12.0847	8.67794	8.98114	9.11786	9.89662	10.2666	10.0323	12.1925	13.2097	13.0748	14.9992	15.6109	15.9955	15.3008	15.4528	-3.40676	0.303198
16	6	8	68H9	CONTIG3133	GGTTTGGATCAATCCAGTACGTACCAGATTTAGAAGTTTCTGGAAATTCA	GGTTTGGATCAATCCAGTACGTACCAGATTTAGAAGTTTCTGGAAATTCA	Q5DGV3	Q5DGV3_SCHJA	SJCHGC05265 protein	298	513 (1320)	e-144	2	Smp_083630	expressed protein	NA	NA	-	1	1	NA	NA	NA	NA	NA	NA	NA	NA	NA	1	UA	NA	8.55443	6.91334	6.67289	7.37762	8.97959	9.13943	9.05229	8.90922	8.02254	10.6111	13.8977	15.9231	14.8058	14.371	12.2708	-1.64109	-0.240444
23	25	3	86K19	SMLB67G06	CATCCCATCATTTCCCATAATTGTACCCTGCAGTCAACTTAGTTGTTGTT	CATCCCATCATTTCCCATAATTGTACCCTGCAGTCAACTTAGTTGTTGTT	Q26564	Q26564_SCHMA	Cathepsin L (Fragment)	317	311 (798)	2e-83	2	NA	NA	NA	NA	NA	NA	NA	NA	NA	NA	NA	NA	NA	NA	NA	NA	2e-83	SU	NA	8.53804	7.25442	7.18236	8.84138	11.9516	11.806	13.5436	13.8093	13.9979	13.5652	13.7995	14.1597	14.6414	13.6626	13.6322	-1.28363	-0.072058
44	23	21	26P14	CD077837	CATCTGATTCATCATCAGGTTTAGTATATCTTCTTGAGCAAGTACAAGAT	CATCTGATTCATCATCAGGTTTAGTATATCTTCTTGAGCAAGTACAAGAT	-	-	-	-	-	-	-	NA	NA	NA	NA	NA	NA	NA	NA	NA	NA	NA	NA	NA	NA	NA	NA	1	UU	NA	10.5942	10.6698	8.0974	9.06707	13.8483	14.1879	14.1738	13.0143	14.6031	13.4839	15.5593	16.0597	16.1607	15.4249	13.3657	0.0755782	-2.57242
37	14	4	82000	SMAA28883	TCTAAGTAGACAAGTCGTTATAAGTCAAAGTTTTCTGAAAGCTTGGGCAT	TCTAAGTAGACAAGTCGTTATAAGTCAAAGTTTTCTGAAAGCTTGGGCAT	Q7S109	Q7S109_NEUCR	Hypothetical protein	498	31.6 (70)	7.6	-2	NA	NA	NA	NA	NA	NA	NA	NA	NA	NA	NA	NA	NA	NA	NA	NA	1	UU	NA	9.49431	6.67049	7.11975	8.8885	11.616	12.2696	12.0188	12.8786	14.2565	10.2682	14.838	13.2822	15.8418	14.6415	15.5157	-2.82383	0.449261
15	22	23	20G9	Contig2008	no data	CAGTATGACTGAATTAAAGAATTATGTTGAAACAAATAATTTAGGCGAAA	Contig2008	-	UNKNOWN 961	UNKNOWN 961	-	OM0011067-NOP	-	Smp_169200	hypothetical protein	NA	NA	+	1	2	NA	NA	NA	NA	NA	NA	NA	NA	NA	1	US	NA	7.13874	5.62128	5.55108	6.4278	12.1839	8.02013	8.86865	12.4156	13.154	12.7768	14.7502	16.0791	16.1262	15.6298	14.8167	-1.51746	-0.0702046
40	16	10	62D15	CONTIG11698	ACTGGACACCAAGCTTCTTCTTGAAAACAAGATTCCTTTGTAACTTTTTT	CTGGACACCAAGCTTCTTCTTGAAAACAAGATTCCTTTGTAACTTTTTT	Q5C3W8	Q5C3W8_SCHJA	SJCHGC06031 protein (Fragment)	257	435 (1118)	e-120	3	Smp_192480	villin, putative	NA	NA	-	1	5	NA	NA	NA	NA	NA	NA	NA	NA	NA	1	UA	NA	8.74094	8.459	7.51184	12.4335	11.4881	13.6532	14.737	13.5709	14.2927	11.748	14.563	15.5976	15.7871	14.739	11.2318	-0.281932	-0.947169
4	13	23	19D12	SMCATHL	no data	GCAACAAATGCCAGTTTCCCATTATTGTAATCTATTCATTACATTTTAGT	SMCATHL	-	S.MANSONI (LIBERIAN) MRNA FOR CATHEPSIN L	S.MANSONI (LIBERIAN) MRNA FOR CATHEPSIN L	-	OM0023338-AOP	-	NA	NA	NA	NA	NA	NA	NA	NA	NA	NA	NA	NA	NA	NA	NA	NA	1	UU	NA	10.9621	8.4482	8.14012	8.95353	12.4528	13.3026	14.8243	15.4329	15.9781	15.4275	15.7997	16.2229	16.3296	15.6547	16.217	-2.51388	-0.308083
20	17	24	16L8	Contig6508	no data	TCTGTGTACTTGGACTATGGTGATGATCACCGAAATAGGCATAGCATCAT	Contig6508	-	SIMILAR TO TETRASPANIN TE736 (2E-12)	SIMILAR TO TETRASPANIN TE736 (2E-12)	-	OM0023371-AOP	-	NA	NA	NA	NA	NA	NA	NA	NA	NA	NA	NA	NA	NA	NA	NA	NA	1	UU	NA	8.60608	6.82641	6.40665	8.34272	8.75108	11.3007	13.4519	12.296	13.5625	10.7492	13.3253	12.8255	15.3619	13.0779	11.3123	-1.77967	-0.419761
31	27	27	7O5	Contig305	no data	GATCAGATAATACTGAAACAACAATCACTACTCAGAAACCACTCAGCGTT	Contig305	-	SIMILAR TO AMBP PROTEIN PRECURSOR [CONTAINS: ALPHA-1-MICROGLOBULIN; INTER-ALPHA-	SIMILAR TO AMBP PROTEIN PRECURSOR [CONTAINS: ALPHA-1-MICROGLOBULIN; INTER-ALPHA-	-	OM0023395-AOP	-	Smp_172960, Smp_147730, Smp_121430.2, Smp_158320.1, Smp_158320.2	NA	NA	NA	+	5	2	NA	NA	NA	NA	NA	NA	NA	NA	NA	1	US	NA	14.5352	10.9111	11.8005	12.3709	13.0435	15.0208	15.5074	16.095	16.3622	12.9899	15.2132	16.3109	16.6122	16.2224	15.302	-3.62416	0.889465
20	3	8	67L20	CONTIG2756	TCCGCTTGTTTTAGCCATCATAATTCCTGCTAGTTTAATTGAAGCTCAAA	TCCGCTTGTTTTAGCCATCATAATTCCTGCTAGTTTAATTGAAGCTCAAA	Q5DH87	Q5DH87_SCHJA	SJCHGC05100 protein	256	143 (360)	9e-33	3	Smp_102780, Smp_159650	NA	NA	NA	+	2	2	NA	NA	NA	NA	NA	NA	NA	NA	NA	9e-33	SS	NA	10.92	11.0583	9.9787	9.84122	11.5908	11.8931	12.0294	13.168	15.1098	14.4698	15.4767	15.2962	15.9503	15.1152	15.5773	0.138261	-1.07961
22	10	7	72B7	CONTIG4952	GACGTGATGGAGTTAACTTGAACATAAAGTCACAAAATGAATGATGGAAT	GACGTGATGGAGTTAACTTGAACATAAAGTCACAAAATGAATGATGGAAT	Q6PYW4	Q6PYW4_SCHJA	Egg protein CP111	306	36.2 (82)	0.31	-2	NA	NA	NA	NA	NA	NA	NA	NA	NA	NA	NA	NA	NA	NA	NA	NA	1	UU	NA	15.0093	14.7629	14.9389	13.1096	10.8734	10.5694	9.91796	10.8518	9.36469	7.75851	8.52244	8.96482	10.3093	9.46905	7.98071	-0.246383	0.175977
27	3	27	4K18	Contig2023	no data	GTTACTGAAATAGCTGATAATGAATCATTTTCACGTTTTTTAGCTGATCA	Contig2023	-	UNKNOWN 972	UNKNOWN 972	-	OM0023386-AOP	-	Smp_075370	hypothetical protein	NA	NA	+	1	2	NA	NA	NA	NA	NA	NA	NA	NA	NA	1	US	NA	9.98937	8.75251	8.41023	10.9978	11.813	12.2327	15.5345	15.6886	15.2217	12.9698	15.3595	15.6466	16.0626	15.2569	13.1966	-1.23686	-0.342286
24	2	23	17L19	Contig698	no data	TCAAAAGTAGAGAAAAAATACAACGCAATTTGCACGAGGTGAAAGATAAT	Contig698	-	SIMILAR TO CYTOCHROME C OXIDASE POLYPEPTIDE II (EC 1.9.3.1) 5E-97	SIMILAR TO CYTOCHROME C OXIDASE POLYPEPTIDE II (EC 1.9.3.1) 5E-97	-	OM0023380-AOP	-	NA	NA	NA	NA	NA	NA	NA	NA	NA	NA	NA	NA	NA	NA	NA	NA	1	UU	NA	11.7863	8.46603	8.74007	9.83735	12.8553	13.3495	12.982	13.3258	14.4138	13.5768	14.6008	15.0956	15.6631	14.4197	14.7211	-3.32027	0.274037
20	24	28	3P20	Contig1782	no data	GATTCACTACCTAAACCAATCGTCTACTCAAGCAACCTAAGTCCAGAGAC	Contig1782	-	UNKNOWN 833	UNKNOWN 833	tegumental antigen Sm20.8 [Schistosoma mansoni]	OM0023329-AOP	-	Smp_074460	tegumental protein , putative	NA	NA	+	1	6	NA	NA	NA	NA	NA	NA	NA	NA	NA	1	US	TALs	11.0791	9.17757	9.40728	9.42929	10.3734	11.8108	13.9418	15.0906	16.0323	13.0867	14.4072	15.2182	15.8639	14.6941	13.255	-1.9015	0.229711
26	17	23	19B18	SMA506158	no data	TCTATAAACATATTACTGGAGAAGCACTTGGTGGGCACGCTATACGTATT	SMA506158	-	SCHISTOSOMA MANSONI CB1.2 GENE FOR CATHEPSIN B1 ISOTYPE 2	SCHISTOSOMA MANSONI CB1.2 GENE FOR CATHEPSIN B1 ISOTYPE 2	-	OM0023338-AOP	-	Smp_067060, Smp_179950, Smp_103610	NA	NA	NA	+	3	2	NA	NA	NA	NA	NA	NA	NA	NA	NA	1	US	NA	13.2703	12.0831	11.6394	13.5505	15.7246	15.7476	15.8827	16.1495	16.8816	16.6494	16.341	16.9534	16.7897	16.9395	16.7312	-1.18729	-0.443628
38	5	14	47N15	CD163963	AGGGGATCCAAAACACTTAGTTATTGTAGTGTCGAATACCTATTAAACGT	GGGGATCCAAAACACTTAGTTATTGTAGTGTCGAATACCTATTAAACGT	-	-	-	-	-	-	-	NA	NA	NA	NA	NA	NA	NA	NA	NA	NA	NA	NA	NA	NA	NA	NA	1	UU	NA	12.9822	12.905	12.9796	11.4909	9.72094	9.72148	9.33038	9.60913	8.07617	6.63449	7.68357	7.61265	8.10779	7.53821	7.62955	-0.0772004	0.0745769
6	17	26	9N11	Contig4013	no data	CAGCACAAATCAATGGGTTTAAACCTAAAGTATTTATTGACAGAGCTCA	Contig4013	-	UNKNOWN 2564	UNKNOWN 2564	-	OM0023398-AOP	-	Smp_125000	hypothetical protein	1040	1040	+	1	4	PF00788	RA	IPR000159	Ras-association	Biological Process: signal transduction (GO:0007165)	SM00314	IPR000159	Ras-association	Biological Process: signal transduction (GO:0007165)	1	US	NA	10.0045	6.78616	6.38549	8.73364	8.12066	10.8543	13.4332	13.6621	11.5611	10.5428	12.3525	14.9864	12.6717	13.0047	8.97922	-3.21833	-0.400665
48	8	25	11L13	Contig47	no data	CGCAGATGAATCACAATGTGATAAAGTTCTTCAAAAATATATGGATCAAG	Contig47	-	SIMILAR TO BMP109 (4E-04) - SILK MOTH BCL DOMAIN.	SIMILAR TO BMP109 (4E-04) - SILK MOTH BCL DOMAIN.	-	OM0023331-AOP	-	NA	NA	NA	NA	NA	NA	NA	NA	NA	NA	NA	NA	NA	NA	NA	NA	1	UU	NA	8.54747	7.43718	7.28368	7.73662	14.0266	14.3661	14.9547	14.6605	15.8559	14.0273	15.6343	16.273	16.3346	15.5994	15.9438	-1.11029	-0.153495
39	19	12	56O3	CD202481	CCCATGCAGTACATTTACAAAGTGGAACAAGTATCTGTATTAAACAGACA	CCCATGCAGTACATTTACAAAGTGGAACAAGTATCTGTATTAAACAGACA	Q8MNZ8	Q8MNZ8_SCHMA	Egg secreted protein ESP15 precursor (Fragment)	84	48.1 (113)	8e-05	-1	NA	NA	NA	NA	NA	NA	NA	NA	NA	NA	NA	NA	NA	NA	NA	NA	1	UU	NA	11.1066	6.59237	6.63289	7.66923	9.71429	8.11736	11.567	14.4317	15.8054	13.2314	13.3774	10.3999	12.3771	10.2812	8.65432	-4.5142	0.0405204
46	19	6	76J1	CONTIG7162	CTTCCTTGAAGATATTCATTTTCAATGCGCTAGAATCTACACTCGTCCAC	CTTCCTTGAAGATATTCATTTTCAATGCGCTAGAATCTACACTCGTCCAC	Q32NR2	Q32NR2_XENLA	Hypothetical protein	840	47.0 (110)	0.0003	2	Smp_156830	hypothetical protein	NA	NA	+	1	5	NA	NA	NA	NA	NA	NA	NA	NA	NA	1	US	NA	15.4053	16.7247	16.4831	15.5562	9.74747	9.31955	9.7363	8.78401	8.65637	7.91031	8.65213	8.7555	8.60261	8.64959	8.1823	1.31936	-0.241559
18	21	6	76B20	CONTIG6975	GAATGGTATTGATTCACAACGAATTCTTGGTTTAGAATTGGGCAGAGTAT	GAATGGTATTGATTCACAACGAATTCTTGGTTTAGAATTGGGCAGAGTAT	Q5DG16	Q5DG16_SCHJA	Hypothetical protein	457	390 (1003)	e-107	2	NA	NA	NA	NA	NA	NA	NA	NA	NA	NA	NA	NA	NA	NA	NA	NA	1	UU	NA	11.1777	9.617	9.47006	9.95252	11.7	12.6522	13.0625	13.9199	13.2461	13.645	14.9621	15.8899	15.6706	15.4757	13.5949	-1.56074	-0.146937
34	28	24	17B16	Contig6816	no data	TGTTTGATAATGATTTAACATTTCTTACTTCAACATGCGGTGATGTAGT	Contig6816	-	UNKNOWN 4242	UNKNOWN 4242	-	OM0023381-AOP	-	Smp_075370	hypothetical protein	NA	NA	+	1	4	NA	NA	NA	NA	NA	NA	NA	NA	NA	1	US	NA	10.5053	10.1255	9.83608	13.0974	12.9235	13.2639	15.4928	15.3118	15.5129	14.0501	15.3547	15.8413	15.9411	15.6113	14.7749	-0.37983	-0.289377
29	23	24	16M17	Contig6271	no data	CAGGAACCCGAAACTGTTGACTCAAGCCATGATACTCACGATGTATCTAT	Contig6271	-	UNKNOWN 3788	UNKNOWN 3788	-	OM0023346-AOP	-	NA	NA	NA	NA	NA	NA	NA	NA	NA	NA	NA	NA	NA	NA	NA	NA	1	UU	NA	11.0452	9.82458	9.78785	11.8561	10.2473	11.2025	10.7053	14.8585	15.2492	13.2478	15.7446	15.1981	16.2375	15.7035	15.4061	-1.22064	-0.0367315
10	11	28	2J10	Contig1395	no data	CCCGTACGGTGGTCAAGAAAGAAAAATGAACCACTATAATGTTCTTGTAT	Contig1395	-	SIMILAR TO IB1 PROTEIN AAM53938 (2E-30)	SIMILAR TO IB1 PROTEIN AAM53938 (2E-30)	-	OM0023384-AOP	-	Smp_035560.2	expressed protein	NA	NA	+	1	6	NA	NA	NA	NA	NA	NA	NA	NA	NA	1	US	NA	11.5559	9.64783	10.1924	11.6444	14.351	14.2525	13.778	15.0516	15.4003	15.1009	15.1925	15.4362	15.9146	15.2387	15.3567	-1.90807	0.544569
25	26	9	67000000	CONTIG2510	AAAGAAAAGGTCAAGTGATTGATTCCTTCACAATCATCAAGGATAAACAT	GAAAAGGTCAAGTGATTGATTCCTTCACAATCATCAAGGATAAACAT	Q5DBX8	Q5DBX8_SCHJA	SJCHGC01821 protein	466	395 (1014)	e-109	1	Smp_140610	acid phosphatase related	465	NA	+	1	1	PF00149	Metallophos	IPR004843	Metallophosphoesterase	Molecular Function: hydrolase activity (GO:0016787)	NA	NA	NA	NA	1	US	NA	10.0023	8.71271	7.95536	8.63842	9.49616	9.21062	9.41488	12.3317	12.5484	11.2223	14.1751	14.8085	14.8884	14.0181	14.2902	-1.28958	-0.757352
27	28	26	10K18	Contig4179	no data	TACCCTTAAGAGTTTTTTCCAGCTCCTTCCTTAGTTAAAATCATGATGAT	Contig4179	-	UNKNOWN 2653 POSSIBLE ANTISENSE	UNKNOWN 2653 POSSIBLE ANTISENSE	agCP9769 [Anopheles gambiae str. PEST]·	OM0023403-AOP	-	NA	NA	NA	NA	NA	NA	NA	NA	NA	NA	NA	NA	NA	NA	NA	NA	1	UU	NA	11.399	11.724	11.3157	10.1046	12.467	14.2118	15.4404	15.3332	15.0409	13.0533	14.8604	16.2152	16.0059	15.6654	14.4643	0.324964	-0.408327
21	14	5	78I19	CONTIG8151	GAACGAAATGTCAATGTTCATACAAATTCGACCAACACTGATGTAAAGAA	GAACGAAATGTCAATGTTCATACAAATTCGACCAACACTGATGTAAAGAA	-	-	-	-	-	-	-	NA	NA	NA	NA	NA	NA	NA	NA	NA	NA	NA	NA	NA	NA	NA	NA	1	UU	NA	12.9507	15.8625	16.0762	15.0781	7.29915	7.62972	6.92137	7.17977	7.38203	7.11739	6.76874	5.96321	7.20338	6.78711	6.44536	2.91182	0.213682
23	28	2	90O7	CL335	AATGTTATTACATCCCTGATGGTAAAGCAGACGATTTCTTGTTTCGATAA	TGTTATTACATCCCTGATGGTAAAGCAGACGATTTCTTGTTTCGATAA	Q7QM99	Q7QM99_ANOGA	ENSANGP00000015460 (Fragment)	727	33.1 (74)	9.3	2	NA	NA	NA	NA	NA	NA	NA	NA	NA	NA	NA	NA	NA	NA	NA	NA	1	UU	NA	13.217	13.0569	13.3803	11.9095	9.93018	10.0048	9.42934	9.08069	9.16989	7.17708	7.88421	8.27263	8.83746	7.99197	7.82702	-0.160094	0.323404
40	7	4	81P3	CONTIG9803	AACCATTACTTCCAAGATTTGTCTGTAGTGTTGAATGAACTGATCTCAGT	CCATTACTTCCAAGATTTGTCTGTAGTGTTGAATGAACTGATCTCAGT	Q5DF11	Q5DF11_SCHJA	SJCHGC09323 protein	248	40.4 (93)	0.11	1	NA	NA	NA	NA	NA	NA	NA	NA	NA	NA	NA	NA	NA	NA	NA	NA	1	UU	NA	11.8099	7.53613	7.49022	9.12243	11.3426	12.4507	11.9192	11.7309	14.0359	11.5325	14.3197	14.3053	13.7009	11.1995	13.6971	-4.27379	-0.0459136
47	25	9	67C1	CONTIG2399	TCCTGGAGATTAATGATATTCTAGTTACCGGTTGTTCAGGTACAAGATCT	TCCTGGAGATTAATGATATTCTAGTTACCGGTTGTTCAGGTACAAGATCT	Q5BXT4	Q5BXT4_SCHJA	SJCHGC02238 protein (Fragment)	293	419 (1078)	e-116	3	Smp_068530	syntenin, putative	297	297	+	1	4	PF00595	PDZ	IPR001478	PDZ/DHR/GLGF	Molecular Function: protein binding (GO:0005515)	SM00228	IPR001478	PDZ/DHR/GLGF	Molecular Function: protein binding (GO:0005515)	1	US	NA	12.7033	11.0783	12.1505	11.4935	11.9402	12.4687	15.7392	15.0008	15.8908	12.971	15.3961	16.1726	16.1952	15.7484	14.5846	-1.62497	1.07216
23	12	24	15G19	Contig5843	no data	CAGTTTAGTGTTGCTGAGATTACTAATGCCTGCTTTGATCCCCCATCT	Contig5843	-	SIMILAR TO TUBULIN ALPHA-2 CHAIN (3E-62) POSSIBLE ANTISENSE	SIMILAR TO TUBULIN ALPHA-2 CHAIN (3E-62) POSSIBLE ANTISENSE	-	OM0023352-AOP	-	Smp_016780	tubulin alpha chain, putative	NA	NA	+	1	7	NA	NA	NA	NA	NA	NA	NA	NA	NA	1	US	NA	12.4833	11.3594	11.2191	13.1681	11.4039	12.1788	13.7945	12.3927	15.2467	15.1353	15.6173	16.0946	16.0219	15.9004	14.2169	-1.12392	-0.140308
37	22	12	56I15	CD201565	TGGTTTGGCTAACATAGTAAATAATCTGGAACGTTTATCTGTTCGTCCTA	TGGTTTGGCTAACATAGTAAATAATCTGGAACGTTTATCTGTTCGTCCTA	Q9Z7Z7	Q9Z7Z7_CHLPN	Tail-specific protease, putative	648	38.1 (87)	0.14	3	Smp_185840	hypothetical protein	NA	NA	+	1	1	NA	NA	NA	NA	NA	NA	NA	NA	NA	1	US	NA	13.4756	7.96824	8.4714	10.8219	10.2718	11.3852	13.8916	14.3289	13.9639	11.3071	13.9582	15.0597	14.041	13.6211	10.7817	-5.50736	0.503164
30	14	3	85F17	SMLA50B10	TACCCCACATAGTACGAGATAAGAACTCTTTAATATTCTCTCCTGGCAAA	TACCCCACATAGTACGAGATAAGAACTCTTTAATATTCTCTCCTGGCAAA	Q26581	Q26581_SCHMA	Glucose transport protein	505	337 (865)	4e-91	1	Smp_105410	glucose transport protein, putative	505	NA	-	1	6	PF00083	Sugar_tr	IPR005828	General substrate transporter	Molecular Function: transporter activity (GO:0005215), Biological Process: transport (GO:0006810), Cellular Component: integral to membrane (GO:0016021)	NA	NA	NA	NA	4e-91	SA	NA	8.38006	9.12665	8.37972	7.93595	13.9874	13.8115	15.5787	15.4877	15.441	10.0688	13.7876	15.4366	15.7678	15.0247	12.5912	0.746585	-0.746928
1	24	10	63A24	CONTIG12170	CCAGGAATTACATCGCCAGAATGATATATACGAGCAATGTAAACATCATG	CCAGGAATTACATCGCCAGAATGATATATACGAGCAATGTAAACATCATG	Q5DDH3	Q5DDH3_SCHJA	SJCHGC09059 protein	156	290 (743)	5e-77	-2	Smp_035560.2, Smp_035560.1	NA	NA	NA	-	2	3	NA	NA	NA	NA	NA	NA	NA	NA	NA	5e-77	AA	NA	9.99549	7.70238	9.39293	9.46637	13.7787	13.5167	12.5767	15.1765	15.533	14.5145	15.6243	13.1774	16.0884	14.902	15.8985	-2.29311	1.69055
28	9	20	28H18	CD083040	AACGGTACAACTGAACAATTGGGATTGGGTTTATTGAATCAAACTATTCA	CGGTACAACTGAACAATTGGGATTGGGTTTATTGAATCAAACTATTCA	Q4K567	Q4K567_PSEF5	Hypothetical protein	313	40.4 (93)	0.029	2	Smp_084780	expressed protein	NA	NA	+	1	3	NA	NA	NA	NA	NA	NA	NA	NA	NA	1	US	NA	10.1262	9.50045	10.4519	10.4644	9.15436	10.582	13.6153	12.347	14.4198	12.7723	14.7399	15.7192	15.8613	14.8925	10.9958	-0.625726	0.951495
44	28	6	77L2	CONTIG7744	GGATTGAATGTCCAGACTTTCGTGATGCATGCTCTGTGAGTTAAACATAG	GGATTGAATGTCCAGACTTTCGTGATGCATGCTCTGTGAGTTAAACATAG	Q5C1R6	Q5C1R6_SCHJA	SJCHGC06795 protein (Fragment)	151	58.9 (141)	6e-08	2	Smp_173070	protease family m8 leishmanolysin, putative	572	NA	+	1	67	PF01457	Peptidase_M8	IPR001577	Peptidase M8, leishmanolysin	Molecular Function: metalloendopeptidase activity (GO:0004222), Biological Process: proteolysis (GO:0006508), Biological Process: cell adhesion (GO:0007155), Molecular Function: zinc ion binding (GO:0008270), Cellular Component: membrane (GO:0016020)	NA	NA	NA	NA	1	US	NA	13.4768	15.0753	15.367	12.6447	10.5604	10.4584	9.93543	9.2906	10.1747	8.11718	9.8349	9.20939	9.5794	8.48771	8.06652	1.59857	0.291685
20	4	9	64D20	CONTIG12733	GTGCTGGACAGAGTTACTAAGAGATTAGTTACCAAGTCATTAAAAACTCA	GTGCTGGACAGAGTTACTAAGAGATTAGTTACCAAGTCATTAAAAACTCA	O44420	O44420_SCHJA	Tetraspanin TE736	224	123 (309)	1e-26	1	Smp_194970	similar to tetraspanin TE736	NA	NA	+	1	6	NA	NA	NA	NA	NA	NA	NA	NA	NA	1e-26	SS	NA	7.60056	7.23214	6.52924	9.28988	6.30552	7.67249	13.1936	14.0479	13.8784	11.0466	13.965	13.1207	14.8958	12.7696	11.4772	-0.368414	-0.702906
7	12	8	68K23	CONTIG3342	TGTGATGGGGATCAAAATGAAAGTACATTTTCTTTTCGACTTGGAATGTG	TGTGATGGGGATCAAAATGAAAGTACATTTTCTTTTCGACTTGGAATGTG	Q5DD25	Q5DD25_SCHJA	SJCHGC09385 protein	209	63.2 (152)	2e-09	1	Smp_171780	expressed protein	NA	NA	+	1	3	NA	NA	NA	NA	NA	NA	NA	NA	NA	1	US	NA	11.746	11.4729	9.0729	10.759	14.8857	15.1133	15.1011	14.7357	15.2353	15.0506	15.8322	16.315	16.1609	15.9444	14.3878	-0.273071	-2.39999
2	17	26	9N12	Contig3927	no data	TGATAGCTAGTTCAGTTATTAATCCTCATGCAGGAAAACACCTACGTA	Contig3927	-	UNKNOWN 2515	UNKNOWN 2515	-	OM0023399-AOP	-	NA	NA	NA	NA	NA	NA	NA	NA	NA	NA	NA	NA	NA	NA	NA	NA	1	UU	NA	10.474	8.82562	8.87694	10.0453	12.3184	11.7897	12.3352	14.4939	14.6119	14.3817	15.5128	15.5602	15.963	15.1691	15.7183	-1.64836	0.0513205
14	12	8	68J21	CONTIG3234	TTTTGACAGAGCTCCATACTTGGTGAAAATATTTGCAGAGTTCACAATAT	TTTTGACAGAGCTCCATACTTGGTGAAAATATTTGCAGAGTTCACAATAT	Q8BZN1	Q8BZN1_MOUSE	Adult male diencephalon cDNA, RIKEN full-length enriched library, clone:9330155	158	36.6 (83)	1.9	3	NA	NA	NA	NA	NA	NA	NA	NA	NA	NA	NA	NA	NA	NA	NA	NA	1	UU	NA	10.4313	7.16537	8.72536	8.37449	7.60479	9.91811	11.4922	13.0663	13.6846	10.3851	13.2267	13.0717	13.994	12.5328	10.7897	-3.26591	1.55999
6	4	1	90N23	CL278	TTCGATGTCATGATTACGAGATATGTCATCGACAATGGGTTGAACTTTCG	TTCGATGTCATGATTACGAGATATGTCATCGACAATGGGTTGAACTTTCG	Q5C774	Q5C774_SCHJA	SJCHGC02069 protein (Fragment)	237	76.3 (186)	2e-12	-1	NA	NA	NA	NA	NA	NA	NA	NA	NA	NA	NA	NA	NA	NA	NA	NA	2e-12	AU	NA	9.14363	7.85667	7.31056	9.51105	13.0275	12.8292	13.1493	14.6151	15.1642	14.8093	14.7901	14.7438	15.278	14.7007	14.7917	-1.28696	-0.546106
3	3	27	4K24	Contig2026	no data	CTCTACCTTCTTCCATACACATTCACATATTAAATTTGTTGTTTCTTGAA	Contig2026	-	SIMILAR TO SCHISTOSOMA MANSONI SM29 (1E-113) POSSIBLE ANTISENSE	SIMILAR TO SCHISTOSOMA MANSONI SM29 (1E-113) POSSIBLE ANTISENSE	-	OM0023386-AOP	-	NA	NA	NA	NA	NA	NA	NA	NA	NA	NA	NA	NA	NA	NA	NA	NA	1	UU	NA	10.5321	9.99538	11.394	11.6856	15.0553	16.0455	15.9802	15.8403	16.066	15.362	15.7161	16.1529	16.0819	15.7808	15.8763	-0.53668	1.3986
28	13	27	5P18	Contig2519	no data	TCATGGTATATTGGCAAATGATATACAGTACACTGTAATTTTAGCCCCAA	Contig2519	-	UNKNOWN 1362	UNKNOWN 1362	-	OM0023340-AOP	-	NA	NA	NA	NA	NA	NA	NA	NA	NA	NA	NA	NA	NA	NA	NA	NA	1	UU	NA	9.6956	6.709	8.13868	7.90778	10.8768	12.8001	12.4364	12.1764	12.3391	9.40712	13.0426	14.4868	14.487	13.1484	10.9365	-2.98659	1.42968
6	14	26	9B11	Contig3949	no data	TTTTGCACAAAGAAGTCAAGTCACAAATTTATCAGGGATTGAATGGGTTA	Contig3949	-	SIMILAR TO GLYCINE AMIDINOTRANSFERASE (2E-51)	SIMILAR TO GLYCINE AMIDINOTRANSFERASE (2E-51)	-	OM0023398-AOP	-	Smp_144220	glycine amidinotransferase, mitochondrial precursor, putative	384	NA	+	1	3	PF02274	Amidinotransf	IPR003198	Amidinotransferase	Cellular Component: cytoplasm (GO:0005737), Molecular Function: hydrolase activity, acting on carbon-nitrogen (but not peptide) bonds, in linear amidines (GO:0016813)	NA	NA	NA	NA	1	US	NA	11.2756	6.65929	7.27464	13.8154	9.19591	11.2084	8.8356	8.01095	8.96791	14.6118	15.4269	16.2317	16.0226	15.4087	15.6977	-4.6163	0.615357
1	23	21	26M24	CD077798	TGATCTTCATATGATCCACCGGTAACAATACCATTTACAATCCAGTACAC	TGATCTTCATATGATCCACCGGTAACAATACCATTTACAATCCAGTACAC	Q5DEC9	Q5DEC9_SCHJA	SJCHGC06356 protein	279	155 (392)	4e-37	2	NA	NA	NA	NA	NA	NA	NA	NA	NA	NA	NA	NA	NA	NA	NA	NA	4e-37	SU	NA	10.0772	8.0805	8.74674	9.58643	9.16403	9.94087	10.1782	11.2281	12.6935	13.6653	15.4556	15.2987	16.1147	15.0829	16.0495	-1.99668	0.666233
26	16	20	29N6	CD086272	GCTTTTCTTTTGCTTGGTATTCTTGATTCTTAAGCATTTTGTTAGTGAAT	GCTTTTCTTTTGCTTGGTATTCTTGATTCTTAAGCATTTTGTTAGTGAAT	Q60VU8	Q60VU8_CAEBR	Hypothetical protein CBG19388	350	33.5 (75)	2	2	NA	NA	NA	NA	NA	NA	NA	NA	NA	NA	NA	NA	NA	NA	NA	NA	1	UU	NA	11.2407	8.17426	7.59573	9.34869	11.4693	11.7353	9.47887	11.8045	11.7547	11.8896	14.8733	14.6666	15.6307	13.4672	14.3197	-3.06641	-0.578537
14	20	6	76N9	CONTIG7294	TTACGATCACCGTAAAAACCAACTTCTTCAACGTGATAACCGTAAAAACT	TTACGATCACCGTAAAAACCAACTTCTTCAACGTGATAACCGTAAAAACT	Q6LEZ2	Q6LEZ2_PLAF7	P. falciparum PK4 protein kinase (EC 2.7.1.-)	3072	35.4 (80)	1.9	3	NA	NA	NA	NA	NA	NA	NA	NA	NA	NA	NA	NA	NA	NA	NA	NA	1	UU	NA	12.1553	14.2019	13.9242	12.167	10.2245	8.92461	9.24846	10.2271	9.96041	7.46986	7.79009	7.71202	8.41041	7.83074	6.90364	2.04661	-0.277696
43	10	5	78K2	CONTIG8217	ATTACAGGAATGACTAAAATCGGAGAACAAAGAAAGCCACACAAGTCTTT	TTACAGGAATGACTAAAATCGGAGAACAAAGAAAGCCACACAAGTCTTT	Q5GA85	Q5GA85_9RHAB	Polymerase	1928	33.5 (75)	2	2	NA	NA	NA	NA	NA	NA	NA	NA	NA	NA	NA	NA	NA	NA	NA	NA	1	UU	NA	11.9825	14.4715	15.4259	14.0424	8.90963	9.06876	9.02913	7.58055	8.71705	7.91286	7.52109	8.23503	7.88157	8.26021	7.68035	2.48901	0.954429
45	28	26	10I13	Contig408	no data	GAAAAATTCCCCAACTTTGATGATATTTCAAACTGGAATAACTTTGCTTG	Contig408	-	UNKNOWN 224	UNKNOWN 224	·hypothetical	OM0023392-AOP	-	Smp_123880, Smp_186650, Smp_052800.1, Smp_052800.2, Smp_127680	NA	NA	NA	+	5	2	NA	NA	NA	NA	NA	NA	NA	NA	NA	1	US	NA	11.0214	10.1481	10.2289	10.7369	14.4598	14.2848	14.9447	15.5616	16.1516	14.3476	15.737	15.5411	16.2992	15.8733	16.1954	-0.873276	0.0807837
2	12	5	78B24	CONTIG7944	GACAATGGAATGTTCCATGGAAATTGTATGAGAGTGTGATGAATGAAACC	GACAATGGAATGTTCCATGGAAATTGTATGAGAGTGTGATGAATGAAACC	Q8IBU1	Q8IBU1_PLAF7	Zinc transporter, putative	556	36.6 (83)	1.9	-2	NA	NA	NA	NA	NA	NA	NA	NA	NA	NA	NA	NA	NA	NA	NA	NA	1	UU	NA	13.7325	15.5524	15.8034	14.2653	8.28751	8.7529	9.01755	8.84394	8.13641	7.02618	7.66822	6.99529	7.42671	7.57594	6.48779	1.81986	0.250986
13	12	2	88A21	SMLC22D10	CCAATAATGTAACTGAATATTGTCAGTGGATCCATTCAGATAGCCTGAAA	CCAATAATGTAACTGAATATTGTCAGTGGATCCATTCAGATAGCCTGAAA	Q5DI38	Q5DI38_SCHJA	SJCHGC06223 protein	502	105 (262)	2e-21	3	Smp_172590	lysosomal protective protein precursor (cathepsin A) (carboxypeptidase, putative	478	NA	-	1	12	PF00450	Peptidase_S10	IPR001563	Peptidase S10, serine carboxypeptidase	Molecular Function: serine carboxypeptidase activity (GO:0004185), Biological Process: proteolysis (GO:0006508)	NA	NA	NA	NA	2e-21	SA	NA	11.2508	6.67739	7.86921	6.75205	9.34573	9.90454	8.8304	11.6625	13.3103	8.9684	13.3092	13.8367	14.5423	11.7695	13.8856	-4.57338	1.19182
32	17	24	16L5	Contig66	no data	TTACATCGTGTTGTCAAGACGATTTGTGCAATTCTGGTACACAAACACAA	Contig66	-	UNKNOWN 32	UNKNOWN 32	hypothetical	OM0023344-AOP	-	Smp_019350, Smp_105020, Smp_137590, Smp_165540, Smp_065770.2, Smp_065770.1, Smp_063830, Smp_145060, Smp_026300, Smp_131770, Smp_035260.3, Smp_035260.2, Smp_035260.1, Smp_023700.2, Smp_080520, Smp_014800.2, Smp_014800.1, Smp_082240, Smp_073410, Smp_191680,	NA	NA	NA	-, +	36	2	NA	NA	NA	NA	NA	NA	NA	NA	NA	1	UU	NA	9.48751	11.4158	9.56513	12.0531	10.9766	13.4566	13.5	14.0192	15.7388	13.7328	15.3023	16.0366	16.2417	15.4772	14.2016	1.92824	-1.85063
39	14	18	35G15	CD114286	TGGTGTTAAAGACTACGATCGATCAGTATATTTCGTCAGTTGTGTTACCT	TGGTGTTAAAGACTACGATCGATCAGTATATTTCGTCAGTTGTGTTACCT	Q5MZ48	Q5MZ48_SYNP6	Acetylglutamate kinase	301	33.1 (74)	7.3	3	NA	NA	NA	NA	NA	NA	NA	NA	NA	NA	NA	NA	NA	NA	NA	NA	1	UU	NA	13.6396	11.7016	13.1611	11.9549	9.04416	9.24714	8.7625	8.94048	8.29337	7.17958	7.83559	8.16081	7.58614	7.61528	7.13678	-1.93807	1.4595
32	21	28	3D17	Contig1802	no data	GATGGAAGTGTTATACGGCCAGGACTACAAATGTCTTCTCGAATCTTCT	Contig1802	-	SIMILAR TO LYSOSOME MEMBRANE PROTEIN II (3E-27)	SIMILAR TO LYSOSOME MEMBRANE PROTEIN II (3E-27)	-	OM0023327-AOP	-	Smp_011680.1, Smp_011680.3	NA	NA	NA	+	2	1	NA	NA	NA	NA	NA	NA	NA	NA	NA	1	US	NA	10.162	9.94526	14.288	12.1431	12.5875	14.4759	15.7167	14.8811	15.4535	12.4158	15.4765	16.3745	16.2295	15.8068	15.6355	-0.21672	4.34273
21	20	23	19M19	SCMGTP4A	no data	TTATTATGCTTAACAATTTCAGTGAATATAGCAAGTTCAACAAAGGATCC	SCMGTP4A	-	SCHISTOSOMA MANSONI GLUCOSE TRANSPORTER PROTEIN (GTP4) MRNA, COMPLETE CDS	SCHISTOSOMA MANSONI GLUCOSE TRANSPORTER PROTEIN (GTP4) MRNA, COMPLETE CDS	-	OM0023376-AOP	-	Smp_105410	glucose transport protein, putative	505	NA	+	1	3	PF00083	Sugar_tr	IPR005828	General substrate transporter	Molecular Function: transporter activity (GO:0005215), Biological Process: transport (GO:0006810), Cellular Component: integral to membrane (GO:0016021)	NA	NA	NA	NA	1	US	NA	9.32144	8.34133	7.18625	7.95233	12.204	12.4632	14.0788	14.1706	14.518	9.18143	12.5869	14.2967	15.1579	14.54	11.6782	-0.98011	-1.15509
7	10	24	15O11	Contig5883	no data	TTAAAAGAACAACTCCCAAACCTACAACACCAAAGCAAATAAATGATGGA	Contig5883	-	SIMILAR TO ANTIGEN 10-3 PRECURSOR (1E-12)	SIMILAR TO ANTIGEN 10-3 PRECURSOR (1E-12)	-	OM0023352-AOP	-	Smp_163630	expressed protein	NA	NA	+	1	5	NA	NA	NA	NA	NA	NA	NA	NA	NA	1	US	NA	11.3501	10.267	10.5698	11.9468	15.7541	16.2328	16.0874	15.8864	16.2384	15.2856	16.3094	16.7099	16.6477	16.6147	15.4141	-1.0831	0.302776
28	3	25	11H6	Contig4586	no data	GTGGATCTTTAACAAACCAATCTCTTCTGGGAAAGCAGTTGTATTAAAA	Contig4586	-	UNKNOWN 2546 POSSIBLE ANTISENSE	UNKNOWN 2546 POSSIBLE ANTISENSE	-	OM0023354-AOP	-	NA	NA	NA	NA	NA	NA	NA	NA	NA	NA	NA	NA	NA	NA	NA	NA	1	UU	NA	12.953	15.3452	15.1437	13.5384	12.6975	11.7919	9.00798	8.50652	8.47334	9.03546	11.1478	11.604	11.8806	9.88811	11.2555	2.39228	-0.201489
29	10	7	72A5	CONTIG4923	GTCCATAACCACATTCTTACATGTCATCCATTATCGGTTTGATTAACTCC	GTCCATAACCACATTCTTACATGTCATCCATTATCGGTTTGATTAACTCC	Q3LVX8	Q3LVX8_CHLS6	Hypothetical protein	1031	36.6 (83)	1	-3	NA	NA	NA	NA	NA	NA	NA	NA	NA	NA	NA	NA	NA	NA	NA	NA	1	UU	NA	14.9128	14.6629	14.0527	13.0163	11.3192	12.483	11.617	11.0296	10.7974	6.84693	8.12814	7.4726	7.21728	6.82801	7.14523	-0.24988	-0.610145
23	28	6	77K7	CONTIG7721	AGACAACTGGATATATTGAGCACACACATCAAGGTTCAACAATTCAATGT	GACAACTGGATATATTGAGCACACACATCAAGGTTCAACAATTCAATGT	Q54WK8	Q54WK8_DICDI	Hypothetical protein	1421	35.4 (80)	6.5	2	Smp_106770	hypothetical protein	NA	NA	+	1	3	NA	NA	NA	NA	NA	NA	NA	NA	NA	1	US	NA	14.9858	15.6713	15.9478	13.5424	11.3436	12.156	11.808	11.646	10.6566	9.19378	10.0614	10.31	9.37387	9.10525	8.96808	0.685521	0.27642
2	27	9	67J12	CONTIG2678	AAGTCTATATGCTGAAACCTGTGGTCATAACTTAGGAATTCCATTTCGTT	GTCTATATGCTGAAACCTGTGGTCATAACTTAGGAATTCCATTTCGTT	Q5DFM2	Q5DFM2_SCHJA	SJCHGC01661 protein	413	223 (567)	6e-57	2	Smp_160880	phosphatidylcholine-sterol acyltransferase (lecithin-cholesterol acyltransferase), putative	324	NA	+	1	4	PF02450	LACT	IPR003386	Lecithin:cholesterol acyltransferase	Molecular Function: phosphatidylcholine-sterol O-acyltransferase activity (GO:0004607), Biological Process: lipid metabolic process (GO:0006629)	NA	NA	NA	NA	6e-57	SS	NA	9.97105	7.76319	7.20107	9.36182	15.1794	16.088	15.8249	15.7815	15.673	13.6274	15.3353	15.1291	15.915	15.3666	13.4048	-2.20786	-0.562123
24	24	9	66P19	CONTIG2266	CGCTGTTTATTTCTCTTTTCTTTTTGCTGACACCAAGAACATCACAAAAA	CGCTGTTTATTTCTCTTTTCTTTTTGCTGACACCAAGAACATCACAAAAA	Q5BYF7	Q5BYF7_SCHJA	SJCHGC08815 protein (Fragment)	169	38.5 (88)	0.13	2	Smp_074460	tegumental protein , putative	NA	NA	-	1	3	NA	NA	NA	NA	NA	NA	NA	NA	NA	1	UA	NA	9.72835	7.73589	7.28733	9.78963	9.35399	10.4355	12.9423	14.0946	15.6672	12.0434	13.455	14.1736	15.176	13.4564	12.3608	-1.99247	-0.448554
3	7	28	1K24	AF521094.1	no data	TTCTACCATTAAACCTACAGTAACTACTCCTAAAGCAGCAGCAACTTCTA	AF521094.1	-	SCHISTOSOMA MANSONI CLONE P83H3 UNKNOWN MRNA	SCHISTOSOMA MANSONI CLONE P83H3 UNKNOWN MRNA	-	OM0023389-AOP	-	NA	NA	NA	NA	NA	NA	NA	NA	NA	NA	NA	NA	NA	NA	NA	NA	1	UU	NA	11.8122	11.6274	10.9869	12.7847	15.8853	16.5483	16.2416	16.0465	16.4567	16.2813	16.2791	16.4082	16.5433	16.647	16.2796	-0.184787	-0.640478
38	17	23	19B15	SMU54586	no data	CCATAGTCGTTATCACGGATATTATGATGATTTAGATAAATATGATAGTG	SMU54586	-	SCHISTOSOMA MANSONI PRO-HIS-RICH PROTEIN MRNA, PARTIAL CDS	SCHISTOSOMA MANSONI PRO-HIS-RICH PROTEIN MRNA, PARTIAL CDS	-	OM0023337-AOP	-	Smp_000420	Pro-His-rich protein	NA	NA	+	1	4	NA	NA	NA	NA	NA	NA	NA	NA	NA	1	US	NA	12.4282	7.41022	7.29383	7.74902	8.19463	8.79199	8.46845	8.21506	8.39527	8.19637	9.13057	16.3616	16.1431	11.6957	16.0645	-5.01797	-0.116385
18	13	14	48N20	CD166892	AACCTGGAAAAACTACATTGGAAACGGAAATAAATGGTTTAAGTCAAATT	CCTGGAAAAACTACATTGGAAACGGAAATAAATGGTTTAAGTCAAATT	Q8Y6L8	Q8Y6L8_LISMO	Peptidoglycan linked protein (LPxTG)	1711	32.0 (71)	5.8	1	Smp_144280	tensin, putative	1146	1146	+	1	1	PF00017	SH2	IPR000980	SH2 motif	Biological Process: intracellular signaling cascade (GO:0007242)	SM00252	IPR000980	SH2 motif	Biological Process: intracellular signaling cascade (GO:0007242)	1	US	NA	9.62848	6.97616	6.90244	7.90115	11.5424	12.4226	14.0693	13.735	11.3907	9.79357	12.4245	15.1953	13.3555	12.6892	9.77112	-2.65232	-0.073721
30	1	7	70N17	CONTIG4299	ATAGATGATGGATAAATGTAAAGGCCTGGACAGATGAAAGATTTCATGTG	TAGATGATGGATAAATGTAAAGGCCTGGACAGATGAAAGATTTCATGTG	Q7BI81	Q7BI81_ACTPL	Type IV pilin biogenesis protein	400	35.4 (80)	2.3	3	NA	NA	NA	NA	NA	NA	NA	NA	NA	NA	NA	NA	NA	NA	NA	NA	1	UU	NA	14.42	12.4086	12.3577	11.2119	9.28801	9.28436	8.97038	8.62869	7.79626	6.79682	7.86374	8.21545	7.24415	6.84003	6.87195	-2.01132	-0.0509583
25	21	14	49I18	CD169521	TCTACTGTTATTAAGCAGATGGCCATAAGGTAGACCATGTTCCATTAAAT	TCTACTGTTATTAAGCAGATGGCCATAAGGTAGACCATGTTCCATTAAAT	Q5C7C1	Q5C7C1_SCHJA	SJCHGC08707 protein (Fragment)	211	102 (254)	4e-21	1	NA	NA	NA	NA	NA	NA	NA	NA	NA	NA	NA	NA	NA	NA	NA	NA	4e-21	SU	NA	8.37832	7.81249	7.41293	8.76189	8.52632	11.574	13.2729	12.6327	10.9262	9.17492	12.2479	15.0318	13.0973	12.5243	10.254	-0.565833	-0.399559
35	1	27	4C16	Contig198	no data	GTTCACAAAGAAAATGACAGTCAGGTTGGTCCGTATTTAAGATTGACATC	Contig198	-	UNKNOWN 120	UNKNOWN 120	-	OM0023386-AOP	-	NA	NA	NA	NA	NA	NA	NA	NA	NA	NA	NA	NA	NA	NA	NA	NA	1	UU	NA	11.6217	9.89063	9.87308	12.7162	13.462	13.7043	13.7849	14.6602	15.2849	12.2314	15.3152	15.0578	16.183	15.5023	15.8544	-1.73105	-0.0175478
11	4	28	1O10	AY158215.1	no data	GTACATCAGCATGTCAGAGGAACTGTGATCATGATGATTCAATTCCATAT	AY158215.1	-	SCHISTOSOMA MANSONI RHO3 GTPASE (RHO3) MRNA, COMPLETE CDS	SCHISTOSOMA MANSONI RHO3 GTPASE (RHO3) MRNA, COMPLETE CDS	-	OM0023389-AOP	-	NA	NA	NA	NA	NA	NA	NA	NA	NA	NA	NA	NA	NA	NA	NA	NA	1	UU	NA	9.92933	9.16946	8.76094	10.7945	12.9431	14.1542	14.9152	14.9413	14.6794	12.3754	14.4211	14.7352	15.4264	14.1187	13.9659	-0.759871	-0.408513
38	18	6	76F3	CONTIG7039	GGGGACTTAAACCAGTTGCATAACGTCTTGAACGTACTTTCTTATTCAGT	GGGGACTTAAACCAGTTGCATAACGTCTTGAACGTACTTTCTTATTCAGT	Q5D8X6	Q5D8X6_SCHJA	SJCHGC09290 protein	518	573 (1477)	e-162	3	Smp_123830	Collagen alpha-1(V) chain precursor, putative	1536	1536	-	1	4	PF00023; PF01391; PF01410; PF02210	Ank; COLFI; Collagen; Laminin_G_2	IPR000885; IPR002110; IPR008160; IPR012680	Ankyrin; Collagen triple helix repeat; Fibrillar collagen, C-terminal; Laminin G, subdomain 2	-; Cellular Component: cytoplasm (GO:0005737), Biological Process: phosphate transport (GO:0006817); Molecular Function: extracellular matrix structural constituent (GO:0005201), Cellular Component: collagen (GO:0005581)	SM00038; SM00210	IPR000885; IPR003129	Fibrillar collagen, C-terminal; Laminin G, Thrombospondin-type, N-terminal	Molecular Function: extracellular matrix structural constituent (GO:0005201), Cellular Component: collagen (GO:0005581); Molecular Function: structural molecule activity (GO:0005198), Biological Process: cell adhesion (GO:0007155)	1	UA	NA	11.4378	7.82271	8.14042	8.16186	10.4314	10.3743	9.50355	11.2052	10.5935	12.4479	15.0737	16.2135	15.095	15.3032	12.4216	-3.61504	0.317711
34	4	7	71J4	CONTIG4703	GACACAAGAGAATTCCACAAAACGTTTCAGAATTTGCAATCGTAAAATCC	GACACAAGAGAATTCCACAAAACGTTTCAGAATTTGCAATCGTAAAATCC	Q5X344	Q5X344_LEGPA	Hypothetical protein	1285	32.7 (73)	3.4	1	NA	NA	NA	NA	NA	NA	NA	NA	NA	NA	NA	NA	NA	NA	NA	NA	1	UU	NA	13.4344	13.7294	14.1002	13.0298	9.9348	10.1009	9.47071	10.1572	9.03578	7.11067	8.16533	7.76963	8.35913	8.17681	7.45966	0.295012	0.370862
16	3	18	34L9	CD111415	CACGTGAATTGAGGATAAACAGTCTATAATGTTGCAAACATATGAAAAAA	CACGTGAATTGAGGATAAACAGTCTATAATGTTGCAAACATATGAAAAAA	Q54XK8	Q54XK8_DICDI	Hypothetical protein	977	32.0 (71)	5.8	2	NA	NA	NA	NA	NA	NA	NA	NA	NA	NA	NA	NA	NA	NA	NA	NA	1	UU	NA	13.7581	15.3531	15.2446	14.6508	9.78641	9.6544	9.61162	10.4023	11.47	7.81753	8.85792	9.79029	11.6221	9.12741	10.0837	1.59495	-0.10852
29	1	5	77M5	CONTIG7777	ATCTTGGGCAGACTCATCGATATTCTTCATTCCTTCTGGATCTGCTTTTA	TCTTGGGCAGACTCATCGATATTCTTCATTCCTTCTGGATCTGCTTTTA	Q5CVU0	Q5CVU0_CRYPV	Pleckstrin homology (PH domain) containing protein	4180	35.8 (81)	0.4	3	NA	NA	NA	NA	NA	NA	NA	NA	NA	NA	NA	NA	NA	NA	NA	NA	1	UU	NA	13.322	15.6713	15.6468	14.6252	8.27962	9.68375	8.33289	8.91585	8.81446	7.67086	8.76668	8.44931	7.51853	7.57109	7.36411	2.34925	-0.0244467
44	28	2	90P2	CL305	ACGAAAAATACCTGATGTACCATATCAGGAAAATCATATTGGTCTTCGTC	CGAAAAATACCTGATGTACCATATCAGGAAAATCATATTGGTCTTCGTC	Q5DFI6	Q5DFI6_SCHJA	SJCHGC06351 protein	149	266 (679)	9e-70	-1	Smp_169700.1, Smp_169700.2	NA	NA	NA	+	2	2	NA	NA	NA	NA	NA	NA	NA	NA	NA	9e-70	AS	NA	9.53773	9.37319	7.57997	7.44555	11.9475	13.544	14.297	13.6456	13.6218	9.3851	12.6903	13.3529	13.3287	11.734	10.1112	-0.164541	-1.79321
23	3	24	14C19	Contig547	no data	CAGGTTCTCAATACAGTATCTTGCGTGGGCCATTTGGATCGTAAATCG	Contig547	-	SIMILAR TO THIOREDOXIN PEROXIDASE 1 (1E-52) POSSIBLE ANTISENSE	SIMILAR TO THIOREDOXIN PEROXIDASE 1 (1E-52) POSSIBLE ANTISENSE	-	OM0023367-AOP	-	NA	NA	NA	NA	NA	NA	NA	NA	NA	NA	NA	NA	NA	NA	NA	NA	1	UU	NA	12.6348	11.2662	11.8372	12.423	13.6039	15.1678	15.7377	15.5352	15.5315	13.0812	13.863	14.7202	15.6655	15.2299	14.3057	-1.36862	0.57101
45	16	1	92M1	CL1117	GGAACCTTATACGTCTTCATATTGACATTGCTTTATACTAGGCTTTCGGT	GGAACCTTATACGTCTTCATATTGACATTGCTTTATACTAGGCTTTCGGT	Q8MNY2	Q8MNY2_SCHMA	Cathepsin B1 isotype 1 precursor	340	216 (550)	1e-54	2	NA	NA	NA	NA	NA	NA	NA	NA	NA	NA	NA	NA	NA	NA	NA	NA	1e-54	SU	NA	11.9663	8.21434	7.9295	8.46995	13.1429	12.5831	12.9936	13.6208	13.8926	12.7185	14.5907	13.6537	13.5033	13.9618	14.0807	-3.75199	-0.284843
42	15	14	49F2	CD168185	AATTAGCTATAGTTAAGATAAGCGGTAGAGCAAACCAGAATGTTGGACAC	TTAGCTATAGTTAAGATAAGCGGTAGAGCAAACCAGAATGTTGGACAC	-	-	-	-	-	-	-	Smp_159720	atpase, class VI, type 11c, putative	1347	NA	-	1	8	PF00996	GDI	IPR002005	Rab GTPase activator	Biological Process: regulation of GTPase activity (GO:0043087)	NA	NA	NA	NA	1	UA	NA	11.1574	8.21158	8.15562	10.7964	12.0539	12.9387	14.0853	12.8551	12.0318	10.734	13.5078	15.4114	13.5363	13.268	11.2733	-2.94581	-0.0559557
5	26	9	6700000000000	CONTIG2489	TCTTTCATTAACTCCGTTAGATCAGGACTGTATGATGTTCGTTCAGTAGT	TCTTTCATTAACTCCGTTAGATCAGGACTGTATGATGTTCGTTCAGTAGT	Q5C0T6	Q5C0T6_SCHJA	SJCHGC02883 protein (Fragment)	257	328 (842)	1e-88	1	Smp_003230.2	sh3 domain grb2-like protein B1 (endophilin B1)	NA	NA	-	1	4	NA	NA	NA	NA	NA	NA	NA	NA	NA	1e-88	SA	NA	11.1631	9.35862	11.07	11.2351	12.349	12.7523	11.4143	14.1006	14.2796	15.0676	15.6792	16.3394	16.0554	15.9328	14.8607	-1.80451	1.71137
13	5	15	4.4e+22	CD148892	TGAAATTCAACTTTCTGAAGGGAATGTTCAATCAACTCTTCATCTCGTTA	TGAAATTCAACTTTCTGAAGGGAATGTTCAATCAACTCTTCATCTCGTTA	Q5C4T4	Q5C4T4_SCHJA	SJCHGC06867 protein (Fragment)	177	77.0 (188)	2e-13	-2	Smp_142810	alpha-amylase, putative	627	627	+	1	3	PF00128	Alpha-amylase	IPR006047	Glycosyl hydrolase, family 13, catalytic region	Molecular Function: catalytic activity (GO:0003824), Biological Process: carbohydrate metabolic process (GO:0005975), Molecular Function: cation binding (GO:0043169)	SM00642	IPR006589	Glycosyl hydrolase, family 13, subfamily, catalytic region	Molecular Function: catalytic activity (GO:0003824), Biological Process: carbohydrate metabolic process (GO:0005975), Molecular Function: cation binding (GO:0043169)	2e-13	AS	NA	11.0219	13.5126	13.9472	12.3671	7.45044	8.77247	6.79508	7.01462	7.15017	6.43155	7.65818	7.18361	6.77452	6.56772	6.93031	2.4907	0.434606
13	4	8	67M21	CONTIG2809	TGACAAAGAGAGAAAAAGCTGTTCAAATCATACAAGACTTTAAAGTACTC	TGACAAAGAGAGAAAAAGCTGTTCAAATCATACAAGACTTTAAAGTACTC	Q9VQP0	Q9VQP0_DROME	CG33282-PA	436	32.0 (71)	9.5	2	NA	NA	NA	NA	NA	NA	NA	NA	NA	NA	NA	NA	NA	NA	NA	NA	1	UU	NA	10.2038	9.17217	9.6091	7.67102	12.9204	15.7592	15.2103	14.4775	14.924	13.769	15.5414	14.2051	15.5756	13.3048	11.9967	-1.0316	0.436928
38	20	28	3N3	Contig1852	no data	CCAATAACGAGCTATTTAATTTTGCTATACGAATCATTTTGCATGATTGT	Contig1852	-	UNKNOWN 863	UNKNOWN 863	-	OM0023327-AOP	-	NA	NA	NA	NA	NA	NA	NA	NA	NA	NA	NA	NA	NA	NA	NA	NA	1	UU	NA	9.26646	8.77697	10.6883	10.5614	9.82482	9.33968	13.5914	14.3525	13.8708	11.846	14.8124	15.4256	15.8537	15.0353	13.1959	-0.489498	1.91131
46	16	25	12J13	Contig5049	no data	TACTCAAAGTGATGACTGACGATGGAAACTAAATGAATTTGAATTTGCGA	Contig5049	-	UNKNOWN 2913	UNKNOWN 2913	-	OM0023358-AOP	-	NA	NA	NA	NA	NA	NA	NA	NA	NA	NA	NA	NA	NA	NA	NA	NA	1	UU	NA	15.8858	16.5889	16.4333	16.176	10.6871	10.1217	10.2586	10.6255	9.5421	8.60362	9.69618	9.81274	9.16129	8.83549	8.5795	0.703158	-0.155613
30	25	26	10N5	Contig4357	no data	CCCAACGTTTACTTATTTTCCTTTTCAGAAGTTGATTTACAATTAGTATG	Contig4357	-	UNKNOWN 2760 POSSIBLE ANTISENSE	UNKNOWN 2760 POSSIBLE ANTISENSE	-	OM0023402-AOP	-	NA	NA	NA	NA	NA	NA	NA	NA	NA	NA	NA	NA	NA	NA	NA	NA	1	UU	NA	9.75762	7.69204	9.45817	8.79301	11.1961	11.3536	10.2313	11.7522	10.6861	13.3891	15.1351	15.2263	15.019	14.4162	10.6636	-2.06558	1.76613
42	6	5	77N14	CONTIG7816	TCTCATTTCACTTTCAGAGATACATTTTTATTCAAGAGGCTTCAGTGGAA	TCTCATTTCACTTTCAGAGATACATTTTTATTCAAGAGGCTTCAGTGGAA	-	-	-	-	-	-	-	NA	NA	NA	NA	NA	NA	NA	NA	NA	NA	NA	NA	NA	NA	NA	NA	1	UU	NA	15.3714	13.551	14.099	12.0579	10.9688	10.7507	10.5761	10.0234	8.81537	7.41438	8.56433	8.90383	8.15343	7.79512	7.5394	-1.82041	0.548032
3	14	23	19G12	SCMSM226	no data	CATAAAAATTAAAATATGGCAACCGAGACGAAATTAAGTCAAATGGAAGA	SCMSM226	-	S.MANSONI SM22.6 ANTIGEN (A12) MRNA, COMPLETE CDS	S.MANSONI SM22.6 ANTIGEN (A12) MRNA, COMPLETE CDS	-	OM0023390-AOP	-	Smp_045200	22.6 kDa tegument antigen, putative	190	190	+	1	5	PF00036	efhand	IPR002048	Calcium-binding EF-hand	Molecular Function: calcium ion binding (GO:0005509)	SM00054	IPR002048	Calcium-binding EF-hand	Molecular Function: calcium ion binding (GO:0005509)	1	US	TALs	10.9743	10.5595	10.3227	11.1616	10.9033	12.1831	15.5733	15.4374	15.826	15.7586	15.7528	16.1107	16.0123	15.7332	14.6436	-0.414797	-0.236718
14	4	9	64B21	CONTIG12708	CTGGGATATATATTCCTTAACTGTTGAGTATGCAATGCGAATACCAGAGC	CTGGGATATATATTCCTTAACTGTTGAGTATGCAATGCGAATACCAGAGC	Q6TLD3	Q6TLD3_BRARE	BA189K21.8	580	117 (292)	7e-25	-1	NA	NA	NA	NA	NA	NA	NA	NA	NA	NA	NA	NA	NA	NA	NA	NA	7e-25	AU	NA	9.58884	7.4663	7.20328	8.16112	9.4299	11.7725	13.6334	12.1042	13.324	8.30347	11.6456	11.5993	13.6468	11.7445	11.6249	-2.12254	-0.263024
18	22	25	13N8	Contig5345	no data	CAGAGTTCTTTCTCAACTTTCCAACATTTCAACGTCTCCAGTATTC	Contig5345	-	UNKNOWN 3147	UNKNOWN 3147	-	OM0023366-AOP	-	NA	NA	NA	NA	NA	NA	NA	NA	NA	NA	NA	NA	NA	NA	NA	NA	1	UU	NA	11.7317	9.02728	9.46733	11.0615	11.2314	11.5693	11.5453	12.7226	13.0076	13.2992	14.5257	13.8667	15.6975	13.3487	14.1994	-2.70438	0.440053
10	21	15	46B22	CD156723	AGAAGTAGTGAGTGTGTTATAGAGTGAGAGAGTGAATATGTGAGCCAAAT	GAAGTAGTGAGTGTGTTATAGAGTGAGAGAGTGAATATGTGAGCCAAAT	-	-	-	-	-	-	-	NA	NA	NA	NA	NA	NA	NA	NA	NA	NA	NA	NA	NA	NA	NA	NA	1	UU	NA	12.1855	12.3399	12.5592	12.5425	9.39277	9.63689	8.96032	8.26309	7.97251	7.14819	7.01001	7.62747	6.89296	7.27335	6.83088	0.154413	0.219312
47	25	1	93C13	CL1267	CTAGTCAATTATGTCATACCACATTGACATTGGTTTGTATATACGAACGC	CTAGTCAATTATGTCATACCACATTGACATTGGTTTGTATATACGAACGC	-	-	-	-	-	-	-	NA	NA	NA	NA	NA	NA	NA	NA	NA	NA	NA	NA	NA	NA	NA	NA	1	UU	NA	12.2504	12.0537	12.6334	9.26027	8.31021	8.05667	8.1626	7.02317	7.3497	6.47072	6.61855	6.5429	6.51976	6.59127	5.67217	-0.196718	0.579728
45	19	21	26M1	CD077554	AAAAAACGACGTAAAAGTATCCACCGATATTTATGTAGAAACCTCGTGCC	CGACGTAAAAGTATCCACCGATATTTATGTAGAAACCTCGTGCC	Q5TRB3	Q5TRB3_ANOGA	ENSANGP00000029645 (Fragment)	274	65.1 (157)	6e-10	1	Smp_150380	spingomyelin synthetase-related	NA	NA	-	1	3	NA	NA	NA	NA	NA	NA	NA	NA	NA	1	UA	NA	13.0969	10.258	11.7437	10.5094	14.7406	15.6617	15.6228	15.2546	15.6183	12.2609	15.3795	15.0842	15.8732	15.4682	14.0454	-2.83888	1.4857
30	9	6	75F5	CONTIG6565	GGATTAAAAAAAGTCCGCTTTCCTGATAAAAGGTTCAACAGCCCGATTTC	GGATTAAAAAAAGTCCGCTTTCCTGATAAAAGGTTCAACAGCCCGATTTC	Q5C0D8	Q5C0D8_SCHJA	SJCHGC00965 protein (Fragment)	360	52.8 (125)	3e-06	3	Smp_080080	expressed protein	NA	NA	+	1	2	NA	NA	NA	NA	NA	NA	NA	NA	NA	1	US	NA	11.8007	9.6587	9.48843	11.706	11.1258	11.5112	11.464	11.7556	11.2367	12.4108	15.0541	15.8299	15.6575	15.3195	13.1217	-2.14198	-0.170273
20	5	23	18H8	Contig841	no data	CAAGATCAATGTGGAAAGATTACCAATGGTTATACAACTGTTTTAATTCA	Contig841	-	UNKNOWN 467	UNKNOWN 467	·Collagen alpha 1(I) chain precursor (sp|CA11_CHICK)	OM0023377-AOP	-	Smp_135560	Collagen alpha-1(I) chain precursor, putative	1029	NA	+	1	3	PF01391; PF01410	COLFI; Collagen	IPR000885; IPR008160	Collagen triple helix repeat; Fibrillar collagen, C-terminal	Cellular Component: cytoplasm (GO:0005737), Biological Process: phosphate transport (GO:0006817); Molecular Function: extracellular matrix structural constituent (GO:0005201), Cellular Component: collagen (GO:0005581)	NA	NA	NA	NA	1	US	NA	9.31561	7.44187	6.16136	7.88052	9.66766	10.1606	9.51995	11.1307	10.8186	12.3171	14.569	15.7344	15.5399	14.977	12.9261	-1.87373	-1.28051
42	14	27	6B2	Contig279	no data	TATGATGAAAAAGATTTTAGTCAACATTATCTCAAGTCGCTGTCTCC	Contig279	-	UNKNOWN 162	UNKNOWN 162	·hypothetical	OM0023394-AOP	-	NA	NA	NA	NA	NA	NA	NA	NA	NA	NA	NA	NA	NA	NA	NA	NA	1	UU	NA	11.9793	10.1493	10.3532	13.259	12.7533	12.57	11.95	13.232	14.5816	13.441	15.6217	15.7482	16.1258	15.4277	15.9961	-1.83006	0.203903
8	20	6	76P11	CONTIG7362	ACTGTGAAGATGTCTACCATATGGGTTACAGAAAAGACTTTAACAACCAA	CTGTGAAGATGTCTACCATATGGGTTACAGAAAAGACTTTAACAACCAA	Q5C204	Q5C204_SCHJA	SJCHGC02040 protein (Fragment)	289	80.9 (198)	2e-14	-1	NA	NA	NA	NA	NA	NA	NA	NA	NA	NA	NA	NA	NA	NA	NA	NA	2e-14	AU	NA	12.2472	14.8932	14.7797	13.821	11.376	10.9637	11.181	9.56806	8.26233	7.61546	8.87936	8.18384	8.12016	7.65506	8.40295	2.64595	-0.113484
23	9	23	18G19	Contig7073	no data	GGGTTTTTCATCGAATGTTTCATGAAAGAAAGCAAAACCAGTAAAAAATT	Contig7073	-	UNKNOWN 4478	UNKNOWN 4478	-	OM0023379-AOP	-	NA	NA	NA	NA	NA	NA	NA	NA	NA	NA	NA	NA	NA	NA	NA	NA	1	UU	NA	10.7359	7.80839	6.75484	10.2433	11.4293	10.8812	13.1208	13.8575	13.4761	11.2978	12.2681	14.9627	14.8477	14.3287	10.4214	-2.92747	-1.05355
20	19	14	49D20	CD167886	CCAATTGTAAATTGCCACAGTGAATGTGATAGACAAACATGCTGATAAAG	CCAATTGTAAATTGCCACAGTGAATGTGATAGACAAACATGCTGATAAAG	Q5D8N6	Q5D8N6_SCHJA	SJCHGC04845 protein	244	133 (335)	3e-30	-3	Smp_168980	Hypothetical protein, putative	NA	NA	-	1	4	NA	NA	NA	NA	NA	NA	NA	NA	NA	3e-30	AA	NA	9.02628	7.39382	7.10244	8.56327	8.02592	10.4757	13.4815	11.7954	11.3461	9.6721	12.2558	15.8431	13.6003	13.1162	10.2658	-1.63246	-0.291382
7	8	7	71K23	CONTIG4766	TCATTCTGTTCAACAAACATGGAAATCATTTCTCACTACCGACGATGGAT	TCATTCTGTTCAACAAACATGGAAATCATTTCTCACTACCGACGATGGAT	Q5E2C2	ORN_VIBF1	Oligoribonuclease (EC 3.1.-.-)	181	38.1 (87)	0.11	-3	Smp_166710	expressed protein	NA	NA	+	1	7	NA	NA	NA	NA	NA	NA	NA	NA	NA	1	US	NA	15.5086	16.5747	16.2739	15.3587	11.9497	12.1486	12.986	11.7782	11.7072	10.1693	10.9722	11.6838	11.8231	11.1148	10.9966	1.0661	-0.300798
42	13	3	85B14	SMLA46A03	GATAGATAAACATTGGTCATATTTTTGTGCTATAGTTGGATCTGTATTAG	GATAGATAAACATTGGTCATATTTTTGTGCTATAGTTGGATCTGTATTAG	Q5DEB0	Q5DEB0_SCHJA	SJCHGC06777 protein	158	47.4 (111)	0.0005	2	Smp_162880	putative neutral sphingomyelinase	NA	NA	+	1	2	NA	NA	NA	NA	NA	NA	NA	NA	NA	1	US	NA	10.7408	11.8639	8.23164	8.44934	12.8259	13.5821	13.8236	14.2235	14.7893	11.2493	13.6463	13.0139	14.8453	13.5143	11.4186	1.1231	-3.6323
31	25	28	4C5	Contig1887	no data	TGAATCAATGCAAAAATCGACTACACCAAAAGAATTACGTGATGAATTAT	Contig1887	-	UNKNOWN 881	UNKNOWN 881	hypothetical	OM0023328-AOP	-	Smp_024870	hypothetical protein	NA	NA	+	1	4	NA	NA	NA	NA	NA	NA	NA	NA	NA	1	US	NA	12.6017	11.3171	10.2502	11.1836	11.9336	11.5973	11.9921	12.184	13.8258	14.4194	15.5177	16.1728	16.1776	15.7796	14.2323	-1.28464	-1.06688
7	3	17	37K23	CD122499	GAGTCAAACCATCACCATGTTGAACAATGAATAAAAATATTGAAAGAAGT	GAGTCAAACCATCACCATGTTGAACAATGAATAAAAATATTGAAAGAAGT	Q8WRD2	Q8WRD2_PLABE	Cysteine repeat modular protein 1 PbCRM1	3087	43.1 (100)	0.008	3	NA	NA	NA	NA	NA	NA	NA	NA	NA	NA	NA	NA	NA	NA	NA	NA	1	UU	NA	13.3275	15.335	15.1571	13.5242	9.87284	10.5203	9.93432	10.3043	9.55861	7.86132	8.90235	9.66941	10.2398	9.19139	9.11133	2.00747	-0.177867
12	18	28	3H10	Contig1732	no data	CGACATTAAGTACAGAGACTAATGATGTTACTTCAGTAGCAAGTACCGG	Contig1732	-	UNKNOWN 809	UNKNOWN 809	hypothetical protein [Enterococcus faecium]	OM0023329-AOP	-	Smp_041540	Hormone receptor 4 (dHR4), putative	NA	NA	+	1	488	NA	NA	NA	NA	NA	NA	NA	NA	NA	1	US	NA	12.1658	9.12321	7.7617	9.33851	8.00455	10.416	8.73281	8.57837	8.07208	12.4156	15.2371	15.7915	15.9072	12.413	15.7327	-3.04263	-1.36152
41	13	5	7.8e+15	CONTIG8042	AAACCATGTGATATAATTGCGAAAGTGTAGAAATTACCAACCCTCCAGAA	CCATGTGATATAATTGCGAAAGTGTAGAAATTACCAACCCTCCAGAA	Q8WRD2	Q8WRD2_PLABE	Cysteine repeat modular protein 1 PbCRM1	3087	36.6 (83)	0.71	1	NA	NA	NA	NA	NA	NA	NA	NA	NA	NA	NA	NA	NA	NA	NA	NA	1	UU	NA	15.2073	15.2835	16.0218	13.4321	12.2456	12.5994	11.6074	12.3	10.4492	7.43526	9.75374	8.5716	10.4149	9.52264	8.83626	0.0761557	0.738261
13	12	8	68I21	CONTIG3276	AGTGATGGCTCCACAAAACAGAATTGAGATTCAAGTTTTCTATATCCTGT	GTGATGGCTCCACAAAACAGAATTGAGATTCAAGTTTTCTATATCCTGT	Q5DGQ0	Q5DGQ0_SCHJA	Hypothetical protein	148	134 (336)	8e-30	1	NA	NA	NA	NA	NA	NA	NA	NA	NA	NA	NA	NA	NA	NA	NA	NA	8e-30	SU	NA	8.18162	7.86603	8.15007	8.39512	7.95351	8.76647	9.49619	11.4612	12.7105	10.2717	14.4124	13.2882	15.2423	13.7633	11.8568	-0.315588	0.284042
17	14	21	25I20	CD073109	GTACATCAGTATGTCAGAGGAACTGTGATCATGATGATTCAATTCCATAT	GTACATCAGTATGTCAGAGGAACTGTGATCATGATGATTCAATTCCATAT	-	-	-	-	-	-	-	NA	NA	NA	NA	NA	NA	NA	NA	NA	NA	NA	NA	NA	NA	NA	NA	1	UU	NA	8.40011	7.26947	7.15855	9.5478	11.6301	13.4223	13.5332	13.6148	14.0881	10.9864	13.4964	13.3017	14.2933	13.3554	13.0186	-1.13064	-0.110922
17	8	25	11I20	Contig4516	no data	TCAATCATGTAAACAAATTATTGGTATACCTCCTTATGCAAGATTTGCTG	Contig4516	-	SIMILAR TO ECHINONECTIN (EXTRACELLULAR MATRIX GLYCOPROTEIN) 5E-23	SIMILAR TO ECHINONECTIN (EXTRACELLULAR MATRIX GLYCOPROTEIN) 5E-23	-	OM0023365-AOP	-	Smp_135520	dock, putative	2485	2485	+	1	5	PF00754; PF06920	Ded_cyto; F5_F8_type_C	IPR000421; IPR010703	Coagulation factor 5/8 type, C-terminal; Dedicator of cytokinesis	Biological Process: cell adhesion (GO:0007155); Molecular Function: guanyl-nucleotide exchange factor activity (GO:0005085), Molecular Function: GTP binding (GO:0005525), Molecular Function: GTPase binding (GO:0051020)	SM00231	IPR000421	Coagulation factor 5/8 type, C-terminal	Biological Process: cell adhesion (GO:0007155)	1	US	NA	7.07517	7.05838	5.46279	7.5618	11.7828	12.7042	14.8751	14.1209	13.9635	11.387	14.1634	15.1165	13.7134	13.677	7.9755	-0.0167911	-1.59559
43	13	11	58O14	CONTIG10103	CAAGTTGTATTACAGAGCAGATAGCAACAAAAGAAAGTCGTGTATGTTTG	CAAGTTGTATTACAGAGCAGATAGCAACAAAAGAAAGTCGTGTATGTTTG	Q5DAC9	Q5DAC9_SCHJA	Hypothetical protein	451	339 (869)	4e-92	1	NA	NA	NA	NA	NA	NA	NA	NA	NA	NA	NA	NA	NA	NA	NA	NA	4e-92	SU	NA	11.9777	9.53619	10.0908	11.0654	10.4695	10.4086	12.2714	10.4954	14.6043	12.1337	15.2806	15.1431	15.6519	14.4837	13.4536	-2.44155	0.554616
17	27	6	7700000000	CONTIG7565	AACTCAGTACACTTCAATTTCTCTTCTATTTCAAGACTGCATTTTTGGAT	CTCAGTACACTTCAATTTCTCTTCTATTTCAAGACTGCATTTTTGGAT	Q5C2B6	Q5C2B6_SCHJA	SJCHGC09062 protein (Fragment)	227	43.5 (101)	0.004	3	NA	NA	NA	NA	NA	NA	NA	NA	NA	NA	NA	NA	NA	NA	NA	NA	1	UU	NA	15.4502	15.4427	15.641	14.22	11.6319	11.6064	10.4042	11.5188	10.453	8.51316	9.28063	9.21535	10.9791	10.1891	8.68692	-0.00751722	0.198296
30	13	7	72N5	CONTIG5309	TAATTGAAGCGAAAATCTCATTCTGCTTGTTGGAAAATGAATGCAGAGAT	TAATTGAAGCGAAAATCTCATTCTGCTTGTTGGAAAATGAATGCAGAGAT	Q73L62	Q73L62_TREDE	Internalin-related protein	424	35.0 (79)	3	1	NA	NA	NA	NA	NA	NA	NA	NA	NA	NA	NA	NA	NA	NA	NA	NA	1	UU	NA	14.9758	13.8039	14.2507	12.573	11.4517	11.2451	10.754	10.8868	9.29124	7.52091	9.25054	8.71484	9.46061	8.29021	7.7569	-1.17185	0.446751
36	9	12	55L4	CD197616	TGAAGGAATCGATCCAAGGAAACAGATTACAACTATTCAGGGTATTACAT	TGAAGGAATCGATCCAAGGAAACAGATTACAACTATTCAGGGTATTACAT	Q5C7C6	Q5C7C6_SCHJA	SJCHGC04724 protein (Fragment)	252	230 (587)	8e-60	1	Smp_146950	expressed protein	5808	5808	+	1	2	PF00047; PF00053; PF00057; PF07679; PF07686	I-set; ig; Laminin_EGF; Ldl_recept_a; V-set	IPR002049; IPR002172; IPR013098; IPR013106; IPR013151	EGF-like, laminin; Immunoglobulin; Immunoglobulin I-set; Immunoglobulin V-set; Low density lipoprotein-receptor, class A	-	SM00192; SM00408; SM00409	IPR002172; IPR003598; IPR003599	Immunoglobulin subtype; Immunoglobulin subtype 2; Low density lipoprotein-receptor, class A	-	8e-60	SS	NA	9.18115	7.68579	8.12097	10.4427	7.85766	10.0285	10.7324	11.4175	11.7161	11.9081	13.2367	15.4991	12.0879	13.2087	9.12971	-1.49536	0.435177
14	22	6	76F21	CONTIG7067	TTCAAGTACACTACCACGTTCAATAAAACCATCATCACTACCAAAAAATC	TTCAAGTACACTACCACGTTCAATAAAACCATCATCACTACCAAAAAATC	Q86EJ0	Q86EJ0_SCHJA	Clone ZZD324 mRNA sequence	378	233 (593)	2e-60	3	Smp_191770	hypothetical protein	NA	NA	-	1	2	NA	NA	NA	NA	NA	NA	NA	NA	NA	2e-60	SA	NA	12.0267	9.247	9.1111	10.4649	11.7904	11.2648	11.0105	11.3388	13.0256	13.2088	15.1032	15.5448	15.4959	14.6023	13.368	-2.77974	-0.135906
12	19	12	56P10	CD202686	GTTTGCTCAACATCAACATTATTTCCATTATGTTCATCATCAACAATCAA	GTTTGCTCAACATCAACATTATTTCCATTATGTTCATCATCAACAATCAA	-	-	-	-	-	-	-	NA	NA	NA	NA	NA	NA	NA	NA	NA	NA	NA	NA	NA	NA	NA	NA	1	UU	NA	10.8513	9.06864	8.65644	10.3716	14.9655	15.6652	15.1207	14.7801	15.8222	14.2588	15.6031	14.9851	16.0745	14.537	15.9105	-1.78265	-0.412201
26	5	25	11N6	Contig4619	no data	TAATAAGTCTCTCACAGAATGCCTTTTGTCAAACTAGCAGATTTACAGAT	Contig4619	-	UNKNOWN 2572 POSSIBLE ANTISENSE	UNKNOWN 2572 POSSIBLE ANTISENSE	-	OM0023354-AOP	-	Smp_169090	conserved hypothetical protein	NA	NA	+	1	2	NA	NA	NA	NA	NA	NA	NA	NA	NA	1	US	NA	13.0721	14.0288	15.828	15.655	13.5079	10.0644	9.94938	10.4197	9.63163	8.7538	10.9157	15.2099	15.5616	12.8616	15.2347	0.956719	1.79916
20	10	7	72D8	CONTIG5017	TAATGTACCTGACTACCAATCACTCACATTCAATGATAACGGTCAGATCG	TAATGTACCTGACTACCAATCACTCACATTCAATGATAACGGTCAGATCG	P12812	P40_SCHMA	Major egg antigen (p40)	354	214 (546)	9e-55	1	Smp_049230, Smp_048050, Smp_048060	NA	NA	NA	+	3	2	NA	NA	NA	NA	NA	NA	NA	NA	NA	9e-55	SS	NA	16.0747	16.4019	15.4136	10.5622	14.0658	10.4644	8.78168	8.44661	8.74932	7.48683	9.57614	12.6669	14.3768	14.1844	9.37197	0.327218	-0.988278
27	19	6	76K6	CONTIG7231	CGCATTTCTACCTAGATTATCCTTACCACCTTTCGGAAGAATCATATTCA	CGCATTTCTACCTAGATTATCCTTACCACCTTTCGGAAGAATCATATTCA	-	-	-	-	-	-	-	NA	NA	NA	NA	NA	NA	NA	NA	NA	NA	NA	NA	NA	NA	NA	NA	1	UU	NA	11.6925	11.6995	11.76	11.2752	7.11651	8.12063	8.1575	7.2058	6.99962	6.50704	6.77766	7.05682	6.47446	6.77345	6.83352	0.00700452	0.0604419
15	26	21	27K9	CD080404	GTACTAACTGTTGCTGGTGCAATTGCTTTACCATTCACACTTTTTAAATT	GTACTAACTGTTGCTGGTGCAATTGCTTTACCATTCACACTTTTTAAATT	Q5C7R8	Q5C7R8_SCHJA	SJCHGC02937 protein (Fragment)	105	103 (258)	4e-21	1	Smp_160300, Smp_131490	NA	NA	NA	+	2	3	NA	NA	NA	NA	NA	NA	NA	NA	NA	4e-21	SS	NA	10.281	9.38765	8.86946	10.5119	9.53334	10.0439	10.49	11.3403	13.4231	13.2562	14.5782	14.5839	14.9053	13.2373	13.4626	-0.893379	-0.518191
10	28	15	47J10	CD162956	TAAGATAAATGATACATACAAAGTTACACCCCAATTCTCGTGTAGTTTTT	TAAGATAAATGATACATACAAAGTTACACCCCAATTCTCGTGTAGTTTTT	Q8IJ38	Q8IJ38_PLAF7	DNA polymerase zeta catalytic subunit, putative	2240	41.2 (95)	0.01	-1	NA	NA	NA	NA	NA	NA	NA	NA	NA	NA	NA	NA	NA	NA	NA	NA	1	UU	NA	11.6494	13.5823	13.6452	13.2481	8.19608	8.10815	7.99529	7.76307	7.59469	7.0418	7.32818	7.47459	7.96303	7.44433	7.09033	1.93287	0.0629539
37	21	3	86M3	SMLC11A09A	CGATTGATTATTGAAACTATTAAGGGGGATATATATACTCATCAATATGC	CGATTGATTATTGAAACTATTAAGGGGGATATATATACTCATCAATATGC	O44420	O44420_SCHJA	Tetraspanin TE736	224	123 (309)	9e-27	1	NA	NA	NA	NA	NA	NA	NA	NA	NA	NA	NA	NA	NA	NA	NA	NA	9e-27	SU	NA	8.92734	8.3305	7.84597	7.80711	8.62718	9.31481	12.4532	12.6494	12.2545	11.1102	12.7883	11.4524	12.9967	12.0848	10.7839	-0.596836	-0.484535
13	3	27	4I21	Contig1927	no data	TGGCCTTCTGGAATCGCTTAACAAATTGCTTAACATCTCACCATGATAAA	Contig1927	-	SIMILAR TO MYOSIN HEAVY CHAIN (1E-06)	SIMILAR TO MYOSIN HEAVY CHAIN (1E-06)	-	OM0023328-AOP	-	NA	NA	NA	NA	NA	NA	NA	NA	NA	NA	NA	NA	NA	NA	NA	NA	1	UU	NA	8.13906	8.71818	9.29576	10.0159	13.8557	15.6255	15.4187	14.7405	15.6403	13.6069	15.2063	13.9594	15.2555	14.3147	11.8673	0.57912	0.577588
40	13	24	15L15	Contig6127	no data	CGAGGGGTTTGTCATTTTTTATTCAAAATTTTCGCTCAACTTATTTTCAA	Contig6127	-	UNKNOWN 3662	UNKNOWN 3662	hypothetical	OM0023345-AOP	-	NA	NA	NA	NA	NA	NA	NA	NA	NA	NA	NA	NA	NA	NA	NA	NA	1	UU	NA	9.01125	7.37117	9.35241	7.85582	11.3103	12.6514	13.029	14.0857	13.3764	11.3022	12.6544	13.7501	13.6249	11.7395	12.2861	-1.64008	1.98125
28	22	24	16L18	Contig6513	no data	CCATGATTGTTACAATTTATGTACTTGGGTAATAGAACCAATGATGAATA	Contig6513	-	UNKNOWN 3995	UNKNOWN 3995	-	OM0023371-AOP	-	NA	NA	NA	NA	NA	NA	NA	NA	NA	NA	NA	NA	NA	NA	NA	NA	1	UU	NA	10.6959	8.71385	9.30477	8.62764	8.78875	10.3751	11.4436	11.9279	14.4006	13.2365	14.7392	15.4067	15.8166	14.9873	12.5887	-1.98201	0.590918
41	9	15	4500	CD153216	GACAATTAGATAAATGAACAACAGAGCTTTTAATGAAACGGCATCGATTG	GACAATTAGATAAATGAACAACAGAGCTTTTAATGAAACGGCATCGATTG	Q7RMK4	Q7RMK4_PLAYO	Mitogen-activated protein kinase	570	38.1 (87)	0.08	-3	Smp_056460.3, Smp_056460.1, Smp_056460.6, Smp_056460.5, Smp_056460.4	NA	NA	NA	+	5	3	NA	NA	NA	NA	NA	NA	NA	NA	NA	1	US	NA	14.9003	16.6563	16.4872	15.2748	14.0589	14.8148	12.0977	12.2154	12.2958	10.7249	13.5766	13.4919	13.7364	12.1825	11.8784	1.75594	-0.169085
44	14	4	82H2	SMAA8278	CTTTTTGATACACCAGTAATCACCAGTAGTTTGTTAAATAAAACTCGTGC	CTTTTTGATACACCAGTAATCACCAGTAGTTTGTTAAATAAAACTCGTGC	Q5C5N5	Q5C5N5_SCHJA	SJCHGC01166 protein (Fragment)	226	52.4 (124)	4e-06	3	NA	NA	NA	NA	NA	NA	NA	NA	NA	NA	NA	NA	NA	NA	NA	NA	1	UU	NA	8.45686	7.22354	7.35547	8.54645	10.0534	10.9336	14.5809	13.6456	14.1186	10.5652	13.8593	13.3427	14.9902	12.6813	11.7151	-1.23332	0.13193
27	3	5	77G18	CONTIG7637	AAGGCCCATTCCGCTCAGACCTTGTCCAAATTTGTTCTCATTATTCTGTT	GGCCCATTCCGCTCAGACCTTGTCCAAATTTGTTCTCATTATTCTGTT	Q5C214	Q5C214_SCHJA	SJCHGC09584 protein (Fragment)	216	31.2 (69)	10	3	Smp_136440	voltage-gated potassium channel, putative	627	627	-	1	4	PF00027; PF00520	cNMP_binding; Ion_trans	IPR000595; IPR005821	Cyclic nucleotide-binding; Ion transport	-; Molecular Function: ion channel activity (GO:0005216), Biological Process: ion transport (GO:0006811), Cellular Component: membrane (GO:0016020)	SM00100	IPR000595	Cyclic nucleotide-binding	-	1	UA	NA	15.7165	16.4613	16.2367	14.9941	11.7185	12.0512	12.1487	11.3577	11.7465	10.6548	11.0735	11.5247	11.1715	11.2792	10.1944	0.74485	-0.224631
27	21	21	26G18	CD077000	CTCCGTATCAGTAAACTGGAACCGTCTTTCTGACGAATACCCTTTATTTT	CTCCGTATCAGTAAACTGGAACCGTCTTTCTGACGAATACCCTTTATTTT	Q8SYP1	Q8SYP1_DROME	RE49668p (CG31323-PA)	169	63.5 (153)	3e-09	-2	NA	NA	NA	NA	NA	NA	NA	NA	NA	NA	NA	NA	NA	NA	NA	NA	1	UU	NA	12.6244	12.7741	8.92019	10.2184	11.0757	12.9028	12.8488	13.109	13.9489	12.9206	15.0094	15.9499	15.8718	14.9409	12.9651	0.149691	-3.85391
48	9	1	91D13	CL417	AGTTATCACAAGCAATGGTGTACCATTAACATGGAGTGTATATCTCACCA	GTTATCACAAGCAATGGTGTACCATTAACATGGAGTGTATATCTCACCA	Q6LF57	Q6LF57_PLAF7	Hypothetical protein	2461	32.7 (73)	3.5	-1	NA	NA	NA	NA	NA	NA	NA	NA	NA	NA	NA	NA	NA	NA	NA	NA	1	UU	NA	10.3847	12.9598	12.5028	12.3172	7.70252	8.58761	7.29929	6.56934	7.37631	6.73509	6.9786	8.16553	8.34384	6.81199	6.47154	2.57516	-0.457054
6	22	24	16J23	Contig6597	no data	CAAGAAGAAAATCATGAAGTACATTTCGACAAACTGAATAAAATTCAACG	Contig6597	-	UNKNOWN 4066	UNKNOWN 4066	-	OM0023344-AOP	-	Smp_131890	sodium/chloride dependent transporter, putative	NA	NA	+	1	1	NA	NA	NA	NA	NA	NA	NA	NA	NA	1	US	NA	10.4576	7.6894	9.05553	9.93008	8.73127	10.1648	11.8539	12.9763	12.695	12.9046	14.7859	14.7286	15.3348	14.3525	12.7892	-2.76824	1.36614
35	23	22	23C16	CD064414	AAGACATTAGATTCTGATTCAACACTCCCTGAAGGTACTTCACAAGATAA	GACATTAGATTCTGATTCAACACTCCCTGAAGGTACTTCACAAGATAA	Q46DE9	Q46DE9_METBA	Hypothetical protein	657	33.5 (75)	2	-3	NA	NA	NA	NA	NA	NA	NA	NA	NA	NA	NA	NA	NA	NA	NA	NA	1	UU	NA	10.1836	7.31289	8.6397	11.0883	7.75668	9.36111	10.4857	11.2932	11.943	12.7531	13.4009	14.7452	12.5476	13.193	9.41274	-2.87073	1.32681
41	27	21	27M2	CD080561	TTTAAACATGGAGAAAAAGATACTAAACCTTCTGGTGCACACTTTGGTTC	TTTAAACATGGAGAAAAAGATACTAAACCTTCTGGTGCACACTTTGGTTC	Q5DCY7	Q5DCY7_SCHJA	SJCHGC05240 protein	111	99.4 (246)	8e-20	3	Smp_128430	cd36 antigen, putative	388	NA	-	1	1	PF01130	CD36	IPR002159	CD36 antigen	Biological Process: cell adhesion (GO:0007155), Cellular Component: membrane (GO:0016020)	NA	NA	NA	NA	8e-20	SA	NA	12.0111	13.2909	14.8954	14.029	9.28438	8.71278	8.58189	9.12478	8.91497	7.87118	9.19012	10.1938	10.7743	8.24805	11.5612	1.27976	1.60453
33	16	1	92M4	CL1095	GATTTCCGGACATATTTCCCAGTCTACATATGTAGCGCACTTGTATCTAT	NA	-	-	-	-	-	-	-	NA	NA	NA	NA	NA	NA	NA	NA	NA	NA	NA	NA	NA	NA	NA	NA	1	UU	NA	8.02596	6.922	6.85826	6.50611	12.8151	12.7041	12.9436	12.4719	12.7059	10.3919	12.6665	11.7259	12.6406	12.1629	11.2565	-1.10397	-0.063736
34	10	3	85F4	SMLA49F11	TTCTGGTGACGCTTTATGAGGAGATCTATACGGTATTGATTTGGTCAGAA	TTCTGGTGACGCTTTATGAGGAGATCTATACGGTATTGATTTGGTCAGAA	-	-	-	-	-	-	-	NA	NA	NA	NA	NA	NA	NA	NA	NA	NA	NA	NA	NA	NA	NA	NA	1	UU	NA	11.5185	7.6676	7.86401	9.69029	9.59637	9.56638	10.2989	12.5671	12.1504	12.8221	13.6332	12.7781	12.1558	12.0825	9.12623	-3.8509	0.19641
30	13	23	19B5	SMU47862	no data	GTCAAACATCAATATTACCTGGTGAAAAAGATCCTGTTGCACAATTTGAA	SMU47862	-	SCHISTOSOMA MANSONI GYNECOPHORAL CANAL PROTEIN MRNA, COMPLETE CDS	SCHISTOSOMA MANSONI GYNECOPHORAL CANAL PROTEIN MRNA, COMPLETE CDS	-	OM0023337-AOP	-	Smp_177050	gynecophoral canal protein, putative	815	815	+	1	7	PF00903; PF02469	Fasciclin; Glyoxalase	IPR000782; IPR004360	Beta-Ig-H3/fasciclin; Glyoxalase/bleomycin resistance protein/dioxygenase	-; Biological Process: cell adhesion (GO:0007155)	SM00554	IPR000782	Beta-Ig-H3/fasciclin	Biological Process: cell adhesion (GO:0007155)	1	US	NA	10.5524	11.8862	11.1513	10.4661	11.8279	10.2184	12.0338	13.6657	14.6638	13.8447	15.5023	16.0605	16.0704	15.7818	14.3578	1.3338	-0.734883
30	13	2	88F17	SMLC24D08A	AATATTCAGAGTGAATGAGAGATTGGTTGGGGTTAATGTGTTTGGGTTTT	TATTCAGAGTGAATGAGAGATTGGTTGGGGTTAATGTGTTTGGGTTTT	Q5DH56	Q5DH56_SCHJA	SJCHGC02876 protein	304	191 (486)	3e-47	1	NA	NA	NA	NA	NA	NA	NA	NA	NA	NA	NA	NA	NA	NA	NA	NA	3e-47	SU	NA	12.3189	9.72152	9.26972	12.9664	14.4356	14.8649	15.3756	14.9419	15.3037	11.7959	14.7775	14.6982	15.6894	14.7905	12.9823	-2.59737	-0.451802
40	23	24	16P15	Contig6626	no data	TTCTAATGGTTTAACTTTCTTGGATTGTAAAGCATTACTAAGTCCAGATC	Contig6626	-	UNKNOWN 4089	UNKNOWN 4089	-	OM0023344-AOP	-	NA	NA	NA	NA	NA	NA	NA	NA	NA	NA	NA	NA	NA	NA	NA	NA	1	UU	NA	9.58691	6.45917	6.47845	7.66795	9.87855	9.33608	7.94433	8.78193	11.4597	9.18425	13.9876	14.9007	14.7897	12.6894	11.9529	-3.12774	0.0192786
22	21	11	59J19	CONTIG10402	CCAAAATCAGGATGATGAAGTTCCGCTATCATTTGCATTGAGAATTATAA	CCAAAATCAGGATGATGAAGTTCCGCTATCATTTGCATTGAGAATTATAA	Q8T5G5	Q8T5G5_SCHJA	Polyprotein	1091	35.8 (81)	0.61	3	NA	NA	NA	NA	NA	NA	NA	NA	NA	NA	NA	NA	NA	NA	NA	NA	1	UU	NA	12.1366	10.0528	8.71652	8.90843	8.68483	11.0239	13.7375	13.7056	14.042	9.50627	11.5165	14.5508	13.8676	12.827	10.9005	-2.08382	-1.33625
43	13	13	52K2	CD187471	AACTCTAAAACAACTGGACACTTGGAAAATGCATATACAAATGGCTACTT	CTCTAAAACAACTGGACACTTGGAAAATGCATATACAAATGGCTACTT	Q54I69	Q54I69_DICDI	Hypothetical protein	906	40.8 (94)	0.012	1	Smp_075360	hypothetical protein	NA	NA	+	1	69	NA	NA	NA	NA	NA	NA	NA	NA	NA	1	US	NA	12.2405	8.62124	12.366	11.5172	13.4939	15.3169	15.1708	15.231	15.8484	13.9031	15.2936	15.2525	14.3234	13.5676	11.3584	-3.61928	3.74472
11	19	17	39G22	CD128958	AAACACCCAAAGTTACAGTTAAATCACCTACTACAGTAGCTACAACGATT	CACCCAAAGTTACAGTTAAATCACCTACTACAGTAGCTACAACGATT	Q5C7M6	Q5C7M6_SCHJA	SJCHGC08676 protein (Fragment)	252	48.9 (115)	6e-05	2	Smp_163930	hypothetical protein	NA	NA	+	1	3	NA	NA	NA	NA	NA	NA	NA	NA	NA	1	US	NA	10.2961	7.70298	8.11997	9.37112	9.41376	11.2294	13.5053	13.8771	12.9733	10.4356	13.6426	14.0877	13.9373	13.6543	10.4728	-2.59316	0.416995
36	11	21	25P4	CD075027	AGATAATGAAATGCGATCCAGTGCTTCGTGTAAAAGTAGTCCATTGAAAA	GATAATGAAATGCGATCCAGTGCTTCGTGTAAAAGTAGTCCATTGAAAA	Q5C7P4	Q5C7P4_SCHJA	SJCHGC06688 protein (Fragment)	252	371 (952)	e-101	-3	Smp_160180	expressed protein	271	271	-	1	4	PF02019	WIF	IPR003306	WIF domain	Molecular Function: protein-tyrosine kinase activity (GO:0004713)	SM00469	IPR003306	WIF domain	Molecular Function: protein-tyrosine kinase activity (GO:0004713)	1	UA	NA	12.1179	10.8331	10.2249	10.4848	13.3407	14.8893	15.3599	14.0793	15.0416	12.12	14.2625	15.1643	15.1561	13.8063	11.3931	-1.2848	-0.608104
1	28	24	17A24	Contig673	no data	TGCTGATATGAGTGAAGAAATGCAAGAGGATGCAATACATATAGCT	Contig673	-	S. MANSONI DYNEIN LIGHT CHAIN (9E-43)	S. MANSONI DYNEIN LIGHT CHAIN (9E-43)	-	OM0023374-AOP	-	Smp_095520, Smp_105710.2, Smp_105710.1	NA	NA	NA	+	3	1	NA	NA	NA	NA	NA	NA	NA	NA	NA	1	US	NA	12.6651	12.5717	12.4266	13.1161	15.6419	16.2721	16.1762	15.9603	16.4017	16.2395	16.0487	16.2596	16.3865	16.3488	15.9354	-0.0934777	-0.145102
47	27	23	20G13	Contig2149	no data	CATTCGACAAACAACCGAAAAAAAATGGTTTGTTGTAAAAAACAAAATAA	Contig2149	-	Q9DAQ5 1700001P01RIK PROTEIN 4E-05	Q9DAQ5 1700001P01RIK PROTEIN 4E-05	-	OM0011067-NOP	-	NA	NA	NA	NA	NA	NA	NA	NA	NA	NA	NA	NA	NA	NA	NA	NA	1	UU	NA	14.3717	15.9022	11.3787	8.77114	15.2124	11.5302	9.19045	8.45236	7.65683	7.01142	7.85063	8.16055	6.94719	7.24394	6.99039	1.53058	-4.52353
16	26	2	90H9	CL89	AAAGTAAGGAAAATGAAAAATCGTTTCTTCCATACAAGCCTACATGGGAA	GTAAGGAAAATGAAAAATCGTTTCTTCCATACAAGCCTACATGGGAA	Q61UX4	Q61UX4_CAEBR	Hypothetical protein CBG05109	725	196 (498)	1e-48	-1	NA	NA	NA	NA	NA	NA	NA	NA	NA	NA	NA	NA	NA	NA	NA	NA	1e-48	AU	NA	11.3915	8.14754	7.46538	9.09832	11.2577	12.5541	13.6691	11.8546	13.3473	12.9776	14.5155	15.7495	15.4455	14.6003	12.7779	-3.244	-0.682165
19	20	15	46O8	CD160335	GTCATATTCCGAGGAGTAGAATTAATGAGTTTCGTGCCTTGACTCAGTAT	GTCATATTCCGAGGAGTAGAATTAATGAGTTTCGTGCCTTGACTCAGTAT	Q33UB2	Q33UB2_9GAMM	ABC transporter	636	31.6 (70)	7.7	-3	NA	NA	NA	NA	NA	NA	NA	NA	NA	NA	NA	NA	NA	NA	NA	NA	1	UU	NA	13.3251	13.993	14.444	12.1409	9.19182	10.3995	9.58498	9.31358	9.0676	8.376	8.67439	9.12617	8.60105	8.71581	7.76666	0.667927	0.450942
19	7	23	18O8	Contig799	no data	GGTTTCTCTTGACTCTCCACTATTTGAATGATGAAAGTAGACAAGATGTA	Contig799	-	UNKNOWN 456	UNKNOWN 456	-	OM0023383-AOP	-	NA	NA	NA	NA	NA	NA	NA	NA	NA	NA	NA	NA	NA	NA	NA	NA	1	UU	NA	14.5255	15.3746	13.1459	10.7124	10.3545	10.716	9.77267	10.4614	8.87928	7.7823	9.14283	9.16349	8.24336	7.70504	7.51598	0.849094	-2.22861
28	28	2	90P6	CL309	TGCTGCATTTTTAAAACGTAAACGTCATTCTAAATCAACTGATTCACGTT	TGCTGCATTTTTAAAACGTAAACGTCATTCTAAATCAACTGATTCACGTT	Q5DEU8	Q5DEU8_SCHJA	SJCHGC04852 protein	119	125 (315)	8e-28	-2	Smp_164550	hypothetical protein	NA	NA	+	1	6	NA	NA	NA	NA	NA	NA	NA	NA	NA	8e-28	AS	NA	10.8247	9.27259	10.142	8.11337	9.93708	14.3024	13.196	10.9881	13.3922	11.7935	14.6045	15.4994	15.4117	14.0416	12.2849	-1.55207	0.869421
37	10	28	2000	Contig1198	no data	GAGGCATTGCTATTGGTAACCCTTTAACGAGTTATAAATTTAATGATAAC	Contig1198	-	SIMILAR TO LYSOSOMAL PROTECTIVE PROTEIN (EC 3.4.16.5, CATHEPSIN A, CARBOXYPEPTID	SIMILAR TO LYSOSOMAL PROTECTIVE PROTEIN (EC 3.4.16.5, CATHEPSIN A, CARBOXYPEPTID	-	OM0023357-AOP	-	Smp_172590	lysosomal protective protein precursor (cathepsin A) (carboxypeptidase, putative	478	NA	+	1	5	PF00450	Peptidase_S10	IPR001563	Peptidase S10, serine carboxypeptidase	Molecular Function: serine carboxypeptidase activity (GO:0004185), Biological Process: proteolysis (GO:0006508)	NA	NA	NA	NA	1	US	NA	11.4077	7.18599	8.73411	8.39939	10.7544	10.3043	10.2623	13.1028	14.6225	10.1675	14.5874	15.584	15.5825	13.8726	15.3922	-4.22173	1.54812
22	19	28	3J7	Contig1831	no data	TTTACAAATACTGCCTTTTGTTTGTATTCGCCGCTTTAATTAGCATTTGT	Contig1831	-	UNKNOWN 853	UNKNOWN 853	Similar to CD36 antigen (collagen type I receptor, thrombospondin receptor)-like	OM0023327-AOP	-	NA	NA	NA	NA	NA	NA	NA	NA	NA	NA	NA	NA	NA	NA	NA	NA	1	UU	NA	12.4572	11.0009	14.2444	14.8474	12.8989	13.734	15.5403	15.3464	15.6605	15.6271	15.5398	16.1143	16.089	16.0273	15.4129	-1.45628	3.24352
31	26	25	13O17	Contig5184	no data	CATTCGAGTTCCATAGATATGGGATTTAGTGGAAGTTACTATATTTGGTC	Contig5184	-	UNKNOWN 3030	UNKNOWN 3030	-	OM0023356-AOP	-	NA	NA	NA	NA	NA	NA	NA	NA	NA	NA	NA	NA	NA	NA	NA	NA	1	UU	NA	9.93153	9.81551	8.48818	10.0409	12.9243	13.6412	14.697	14.6225	15.8282	10.9539	12.3417	13.5484	15.2713	14.0478	11.3525	-0.116022	-1.32733
22	20	25	13F7	Contig5389	no data	TCATTGTTTCTTCCAGTAGGAGTATGATAATTTTGGTGTATCCAACTACT	Contig5389	-	UNKNOWN 3170	UNKNOWN 3170	similar to Plasmodium falciparum (isolate 3D7). Hypothetical protein [Dictyostel	OM0023382-AOP	-	NA	NA	NA	NA	NA	NA	NA	NA	NA	NA	NA	NA	NA	NA	NA	NA	1	UU	NA	10.7822	6.99685	7.03711	10.101	9.2944	10.5008	10.1028	10.6526	10.0623	8.05383	9.70574	15.9768	15.9015	8.5706	15.4036	-3.78536	0.0402631
11	16	10	62C22	CONTIG11666	ACGATGTGGGTCGTGTACGTTCAGTAAGTAATTTTTGAAATTGAAAAACA	CGATGTGGGTCGTGTACGTTCAGTAAGTAATTTTTGAAATTGAAAAACA	Q5DCF1	Q5DCF1_SCHJA	SJCHGC02563 protein	297	344 (883)	1e-93	1	Smp_075420	hypothetical protein	NA	NA	+	1	1	NA	NA	NA	NA	NA	NA	NA	NA	NA	1e-93	SS	NA	12.7502	10.8157	10.6563	10.9549	14.8557	16.0056	15.8192	15.285	15.2311	12.8352	15.2016	15.434	15.7832	14.7349	13.2455	-1.9345	-0.159347
13	10	28	2000000000	Contig120	no data	CAAGTAATGTTTATCCCGAAAATAATGAATTCAAAAATTCGTACTGTCAG	Contig120	-	UNKNOWN 72	UNKNOWN 72	unnamed protein product [Mus musculus]	OM0023357-AOP	-	NA	NA	NA	NA	NA	NA	NA	NA	NA	NA	NA	NA	NA	NA	NA	NA	1	UU	NA	9.05488	7.72947	7.02015	12.0793	13.6779	14.2362	10.2405	15.213	15.2362	12.1366	14.3407	15.7061	16.1308	15.5628	9.69026	-1.32541	-0.709322
32	15	25	12H17	Contig504	no data	GGACAAATATGGTAGGCGTTAATCAAACGTTTGGAAACGATCATTTGATA	Contig504	-	UNKNOWN 271 POSSIBLE ANTISENSE	UNKNOWN 271 POSSIBLE ANTISENSE	hypothetical	OM0023358-AOP	-	NA	NA	NA	NA	NA	NA	NA	NA	NA	NA	NA	NA	NA	NA	NA	NA	1	UU	NA	12.7666	13.946	11.2129	12.7571	13.1992	13.9726	16.1361	16.1514	16.73	14.3819	15.463	15.9298	16.3322	15.5873	14.4931	1.17941	-2.73308
19	25	25	13K20	Contig5250	no data	TCGACTTATGTAGCAGATGGTTCTAGTTTTCAAGTGAGATATCTGGATA	Contig5250	-	SIMILAR TO ASPARTIC PROTEINASE PRECURSOR (EC 3.4.23.-) 6E-22	SIMILAR TO ASPARTIC PROTEINASE PRECURSOR (EC 3.4.23.-) 6E-22	-	OM0023332-AOP	-	Smp_018800, Smp_132470, Smp_132480, Smp_136830.1, Smp_136830.2	NA	NA	NA	+	5	1	NA	NA	NA	NA	NA	NA	NA	NA	NA	1	US	NA	12.2088	7.35878	7.60506	9.428	9.71525	10.9711	11.4061	13.0467	12.5846	11.9625	12.8501	12.6633	11.7494	11.0654	8.53777	-4.84999	0.246279
44	19	24	16D14	Contig646	no data	CTCCCTTATTGATGTTTGCAAGAAAATATATTTTACCACGATTAAGTTTC	Contig646	-	SIMILAR TO PUTATIVE CYTOSOL AMINOPEPTIDASE (EC 3.4.11.1) 2E-77 POSSIBLE ANTISENS	SIMILAR TO PUTATIVE CYTOSOL AMINOPEPTIDASE (EC 3.4.11.1) 2E-77 POSSIBLE ANTISENS	-	OM0023371-AOP	-	Smp_030000, Smp_033260.2, Smp_033260.1, Smp_063530.1, Smp_063530.2	NA	NA	NA	+	5	2	NA	NA	NA	NA	NA	NA	NA	NA	NA	1	US	NA	12.9712	12.4658	12.5517	11.9191	11.8108	14.8899	15.6605	14.7126	15.9316	13.364	15.5125	15.7478	16.1416	14.9829	15.8549	-0.505399	0.0858678
47	5	28	1C13	AF029222	no data	GTTGTTGCTCAACAGATCTATGTAACGGAATGACAAAATTATCTATTCAT	AF029222	-	SCHISTOSOMA MANSONI SM29 (SM29) MRNA, COMPLETE CDS	SCHISTOSOMA MANSONI SM29 (SM29) MRNA, COMPLETE CDS	-	OM0023326-AOP	-	Smp_072190	Sm29, putative	NA	NA	+	1	2	NA	NA	NA	NA	NA	NA	NA	NA	NA	1	US	NA	12.0578	11.4473	12.7675	12.6552	15.2441	15.9005	15.9632	15.6131	16.096	15.317	15.5463	16.2434	16.1851	15.7956	15.6451	-0.61058	1.32023
38	25	2	90B3	SMLC53E01	AAAGAGAGGTGGACGAGAGGAAAGAAAGAGGAGAGAGAGGAAGAGGAGAG	GAGAGGTGGACGAGAGGAAAGAAAGAGGAGAGAGAGGAAGAGGAGAG	-	-	-	-	-	-	-	NA	NA	NA	NA	NA	NA	NA	NA	NA	NA	NA	NA	NA	NA	NA	NA	1	UU	NA	14.4155	14.954	13.1869	15.9253	14.622	12.7892	14.1698	12.9119	11.1187	12.1083	11.6097	11.6196	11.1798	10.9917	10.3652	0.538454	-1.76711
23	13	18	35C19	CD113137	ATCTGAGTAGTTCACATCACACTACCTACTAGTATGAAGGACAACCAAAT	TCTGAGTAGTTCACATCACACTACCTACTAGTATGAAGGACAACCAAAT	-	-	-	-	-	-	-	NA	NA	NA	NA	NA	NA	NA	NA	NA	NA	NA	NA	NA	NA	NA	NA	1	UU	NA	14.9258	15.9035	14.7873	11.2391	9.09389	9.40442	8.77235	8.56639	8.67127	7.50226	7.87612	8.11641	8.04132	7.72874	7.28422	0.977693	-1.11622
33	25	8	70M4	CONTIG4310	TGTGAACTCAACATTGTTAGTTGCAGAAATTTTTGCTCCAATGTCGATTC	TGTGAACTCAACATTGTTAGTTGCAGAAATTTTTGCTCCAATGTCGATTC	Q5DGI7	Q5DGI7_SCHJA	SJCHGC02838 protein	507	424 (1090)	e-117	3	Smp_192450, Smp_180780, Smp_118720, Smp_188780, Smp_194180, Smp_177460, Smp_193850, Smp_114020, Smp_187410, Smp_193400, Smp_151000	NA	NA	NA	+	11	5	NA	NA	NA	NA	NA	NA	NA	NA	NA	1	US	NA	14.7073	16.2978	15.8031	14.5447	15.061	15.771	11.587	14.0318	13.5537	10.077	13.7142	12.4766	12.6878	12.2972	9.89453	1.59053	-0.494692
15	10	5	78K9	CONTIG820	TCGCTCTATGTTTTTTAACCAGATTTTGACCCATGTTACTTATTTGACTC	TCGCTCTATGTTTTTTAACCAGATTTTGACCCATGTTACTTATTTGACTC	Q9B8H0	Q9B8H0_9NEOP	NADH dehydrogenase subunit 6	195	35.8 (81)	0.83	-2	Smp_078590, Smp_127000.1, Smp_127000.2, Smp_150210.2, Smp_150210.1, Smp_154360	NA	NA	NA	-	6	1	NA	NA	NA	NA	NA	NA	NA	NA	NA	1	UA	NA	15.6125	16.4152	15.9325	12.1649	10.5044	12.3722	11.1072	9.9679	10.3032	9.30174	9.24231	8.64063	9.41331	7.91585	6.60795	0.80268	-0.482697
1	15	21	25M24	CD074496	CCGGTAATTTAAAAACTCTAACGAAAATCGATTGAAAATGGATTTCCCGG	CCGGTAATTTAAAAACTCTAACGAAAATCGATTGAAAATGGATTTCCCGG	-	-	-	-	-	-	-	NA	NA	NA	NA	NA	NA	NA	NA	NA	NA	NA	NA	NA	NA	NA	NA	1	UU	NA	8.34407	6.7216	6.67271	6.78429	6.48845	7.27547	8.08511	8.61652	10.5568	11.4847	11.9253	11.0577	12.6035	11.5321	10.9655	-1.62247	-0.0488884
12	2	1	90H22	CL102	ACAATAGAAATACTGACTGTTTACTTTGCAGAGTGAGGGAGAGAGAGAAG	CAATAGAAATACTGACTGTTTACTTTGCAGAGTGAGGGAGAGAGAGAAG	Q86F27	Q86F27_SCHJA	Clone ZZD1165 mRNA sequence	177	186 (473)	1e-45	-1	NA	NA	NA	NA	NA	NA	NA	NA	NA	NA	NA	NA	NA	NA	NA	NA	1e-45	AU	NA	14.6947	15.8	13.3288	15.2646	15.88	13.8108	13.9437	12.9223	12.1557	10.8694	12.3363	12.2005	11.9751	11.0557	10.6811	1.10531	-2.47118
5	16	13	5.2e+24	CD186428	TGGATTGTTATTCATGCTTATTATGTCCAAATCCTTTCAACCCGTCGTCA	TGGATTGTTATTCATGCTTATTATGTCCAAATCCTTTCAACCCGTCGTCA	Q5C099	Q5C099_SCHJA	SJCHGC03068 protein (Fragment)	131	35.8 (81)	0.41	2	Smp_166340	expressed protein	123	NA	+	1	3	PF00021	UPAR_LY6	IPR001526	CD59 antigen	-	NA	NA	NA	NA	1	US	NA	10.9009	11.5218	11.203	10.7404	13.7591	15.3632	15.8663	16.0254	16.2131	13.5795	15.7547	15.585	16.1848	15.4053	15.0833	0.620884	-0.318804
27	20	28	3O6	Contig1686	no data	GAAGATACGGTAATACAGCCACTTAGAAAGCCACAGAGAAAATGAATTG	Contig1686	-	UNKNOWN 784	UNKNOWN 784	Ras-related protein Rab-5A (sp|RB5A_CANFA)	OM0023385-AOP	-	Smp_167230	expressed protein	NA	NA	-	1	11	NA	NA	NA	NA	NA	NA	NA	NA	NA	1	UA	NA	12.8006	13.5795	10.5777	10.9299	14.9578	15.0883	15.6499	15.3423	15.5294	14.3771	15.2299	16.0231	15.7484	15.3371	14.1102	0.778855	-3.00177
16	17	1	92D21	CL856	TTCAAGTACACTACCACGTTCAATAAAACCATCATCACTACCAAAAAATC	NA	-	-	-	-	-	-	-	NA	NA	NA	NA	NA	NA	NA	NA	NA	NA	NA	NA	NA	NA	NA	NA	1	UU	NA	11.5613	8.58965	8.08434	9.50031	11.0459	10.7491	10.3927	10.4426	13.1197	12.7455	14.7775	15.4276	15.6989	14.162	13.0764	-2.9717	-0.505306
37	27	28	4I3	Contig1919	no data	CCTAATAAAAGGTTCAACAGCCCGATTTCCAATACGTGGTATTGAATTAC	Contig1919	-	UNKNOWN 899	UNKNOWN 899	fibrillar collagen chain FAp1 alpha [Alvinella pompejana]	OM0023328-AOP	-	Smp_080080	expressed protein	NA	NA	+	1	4	NA	NA	NA	NA	NA	NA	NA	NA	NA	1	US	NA	12.0626	10.3775	10.494	12.3818	11.2958	11.6289	11.5513	12.0726	11.5908	12.4649	15.3805	15.8474	15.7526	15.6097	13.9304	-1.68516	0.116516
17	27	23	2e+21	Contig6717	no data	CTACAAGTCATAGTTGATACAATATACAATTAACATTTCCATAGAAAACA	Contig6717	-	UNKNOWN 4159	UNKNOWN 4159	hypothetical	OM0011068-NOP	-	NA	NA	NA	NA	NA	NA	NA	NA	NA	NA	NA	NA	NA	NA	NA	NA	1	UU	NA	10.1292	7.51465	7.02167	6.89499	13.4699	13.8877	13.9037	13.7586	13.585	11.3089	13.168	12.681	13.99	12.9271	11.6779	-2.61459	-0.492976
9	14	16	42I10	CD139709	ATTTAATCATGCTGAAGCGACGGATTTACATCCAATAAAATTTCATGATG	TTTAATCATGCTGAAGCGACGGATTTACATCCAATAAAATTTCATGATG	Q86EJ0	Q86EJ0_SCHJA	Clone ZZD324 mRNA sequence	378	150 (378)	1e-35	2	NA	NA	NA	NA	NA	NA	NA	NA	NA	NA	NA	NA	NA	NA	NA	NA	1e-35	SU	NA	9.34479	7.70077	7.92135	8.54048	9.67617	9.45182	8.40833	9.50709	11.1042	10.7278	14.2119	13.7602	14.4243	13.0357	12.1313	-1.64402	0.220583
18	2	3	84F8	SMLA36C01	GATTTCCGGACATATTTCCCAGTCTACATATGTAGCGCACTTGTATCTAT	GATTTCCGGACATATTTCCCAGTCTACATATGTAGCGCACTTGTATCTAT	Q5C7G1	Q5C7G1_SCHJA	SJCHGC07649 protein (Fragment)	193	147 (370)	9e-34	-1	NA	NA	NA	NA	NA	NA	NA	NA	NA	NA	NA	NA	NA	NA	NA	NA	9e-34	AU	NA	8.50442	7.28626	6.61615	7.68154	12.9431	12.6772	13.2235	12.9778	12.628	11.1899	12.5289	12.532	13.2205	12.3488	11.6316	-1.21816	-0.670115
13	8	28	1M21	AF121199	no data	GTATTATTCTTCTATCCAGCTGATTTCACATTCGTGTGTCCCACCGAAAT	AF121199	-	SCHISTOSOMA MANSONI THIOREDOXIN PEROXIDASE (TPX-1) MRNA, COMPLETE CDS	SCHISTOSOMA MANSONI THIOREDOXIN PEROXIDASE (TPX-1) MRNA, COMPLETE CDS	-	OM0023326-AOP	-	Smp_059480	thioredoxin peroxidase, putative	185	NA	+	1	3	PF00578	AhpC-TSA	IPR000866	Alkyl hydroperoxide reductase/ Thiol specific antioxidant/ Mal allergen	Molecular Function: antioxidant activity (GO:0016209), Molecular Function: oxidoreductase activity (GO:0016491)	NA	NA	NA	NA	1	US	NA	11.2405	9.7066	10.9995	10.2686	12.8864	15.7371	15.7498	15.5725	15.9679	11.0546	13.4755	13.2518	15.7265	14.9847	14.3113	-1.53394	1.29292
45	18	4	820000000000000	SMAA69036	CTTTTGTTTTTACAGTAAACAAGGGTGGTATTCGTGATATGTACATGATC	CTTTTGTTTTTACAGTAAACAAGGGTGGTATTCGTGATATGTACATGATC	Q5C5N5	Q5C5N5_SCHJA	SJCHGC01166 protein (Fragment)	226	67.8 (164)	1e-10	2	NA	NA	NA	NA	NA	NA	NA	NA	NA	NA	NA	NA	NA	NA	NA	NA	1	UU	NA	9.11946	7.27471	7.20849	10.5336	10.861	11.2187	14.4189	13.9752	13.7385	11.0314	13.9338	12.887	14.4901	13.7301	12.3404	-1.84475	-0.0662166
24	19	21	26P7	CD077883	GATCTTGTTTTGTTCTCGTTACTTGTGTATAGCACATTGCATGTTTATGT	GATCTTGTTTTGTTCTCGTTACTTGTGTATAGCACATTGCATGTTTATGT	Q5DGQ0	Q5DGQ0_SCHJA	Hypothetical protein	148	32.0 (71)	5.8	1	NA	NA	NA	NA	NA	NA	NA	NA	NA	NA	NA	NA	NA	NA	NA	NA	1	UU	NA	10.471	10.1308	9.7448	9.43107	8.63393	10.905	10.9009	11.6059	13.6248	12.508	14.4447	15.2888	15.0349	14.583	11.6632	-0.340286	-0.385962
18	27	21	27N8	CD080614	CTCAATATAACCTGCTTGTACTCCACGTCGAACTTTTACATATCCATTTT	CTCAATATAACCTGCTTGTACTCCACGTCGAACTTTTACATATCCATTTT	Q5DEC9	Q5DEC9_SCHJA	SJCHGC06356 protein	279	200 (509)	3e-50	2	Smp_085180	cathepsin B, putative	204	204	-	1	6	PF00112	Peptidase_C1	IPR000668	Peptidase C1A, papain C-terminal	Biological Process: proteolysis (GO:0006508), Molecular Function: cysteine-type peptidase activity (GO:0008234)	SM00645	IPR000668	Peptidase C1A, papain C-terminal	Biological Process: proteolysis (GO:0006508), Molecular Function: cysteine-type peptidase activity (GO:0008234)	3e-50	SA	NA	11.482	10.4352	10.8483	11.2684	10.9336	11.382	11.315	11.4934	12.4638	13.7663	15.3909	15.81	16.0759	15.0682	15.8878	-1.04676	0.413092
41	2	17	3.7e+15	CD121151	TGGTGTAACTGATGAACAAAATGGAGTAAGATCCAAAAGATGATTCTCCA	TGGTGTAACTGATGAACAAAATGGAGTAAGATCCAAAAGATGATTCTCCA	Q5C4T4	Q5C4T4_SCHJA	SJCHGC06867 protein (Fragment)	177	61.2 (147)	9e-09	2	Smp_052510	alpha-amylase, putative	652	652	-	1	3	PF00128	Alpha-amylase	IPR006047	Glycosyl hydrolase, family 13, catalytic region	Molecular Function: catalytic activity (GO:0003824), Biological Process: carbohydrate metabolic process (GO:0005975), Molecular Function: cation binding (GO:0043169)	SM00642	IPR006589	Glycosyl hydrolase, family 13, subfamily, catalytic region	Molecular Function: catalytic activity (GO:0003824), Biological Process: carbohydrate metabolic process (GO:0005975), Molecular Function: cation binding (GO:0043169)	1	UA	NA	11.7986	14.3558	14.2845	13.4245	7.62214	9.02923	7.50257	7.29647	7.37232	6.22902	7.22576	6.5372	7.13065	6.14746	6.92923	2.55721	-0.071378
43	20	5	79C14	CONTIG8476	AGAACTATGGTGGAAAAGTAGATAAACGTGCAAGGATGCTCATAACATAA	GAACTATGGTGGAAAAGTAGATAAACGTGCAAGGATGCTCATAACATAA	Q4Z5J3	Q4Z5J3_PLABE	Hypothetical protein (Fragment)	3038	37.7 (86)	1.1	2	NA	NA	NA	NA	NA	NA	NA	NA	NA	NA	NA	NA	NA	NA	NA	NA	1	UU	NA	13.3779	13.7271	14.0977	10.8072	10.3694	10.6739	10.322	9.67736	9.78506	7.83479	9.02247	8.79425	8.3185	8.14415	7.90047	0.349199	0.370612
32	23	26	10H5	Contig4324	no data	GTTTTGACTTCGGAGAAAAGAAAAAAGGTTTCGTAGAAAAATGTAAAACA	Contig4324	-	UNKNOWN 2741	UNKNOWN 2741	-	OM0023402-AOP	-	Smp_118560	hypothetical protein	NA	NA	-	1	4	NA	NA	NA	NA	NA	NA	NA	NA	NA	1	UA	NA	9.33198	7.78881	5.33132	6.69374	9.54281	11.188	12.3128	11.2729	10.9442	9.72935	11.8216	13.9173	12.8797	11.3935	8.86544	-1.54316	-2.45749
1	15	24	16A12	Contig6299	no data	CAAAGAATCGTACATGTGACAGTAATGCACGAGCATTTAGCTACAGCA	Contig6299	-	SIMILAR TO GLUCOSE TRANSPORT PROTEIN (1E-12)	SIMILAR TO GLUCOSE TRANSPORT PROTEIN (1E-12)	-	OM0023372-AOP	-	NA	NA	NA	NA	NA	NA	NA	NA	NA	NA	NA	NA	NA	NA	NA	NA	1	UU	NA	10.6497	7.56855	8.20321	9.89587	11.5301	11.7534	13.6159	14.4626	13.7934	9.66005	12.7503	13.0754	15.1082	14.056	11.299	-3.08111	0.634654
48	19	15	46L1	CD159399	TCCAATGTTAATGTTCAGTGATGTGGCTGATTTGATAATCAGTCGTGAAT	TCCAATGTTAATGTTCAGTGATGTGGCTGATTTGATAATCAGTCGTGAAT	Q5BYW9	Q5BYW9_SCHJA	SJCHGC02987 protein (Fragment)	154	82.4 (202)	4e-15	3	Smp_142810	alpha-amylase, putative	627	627	+	1	3	PF00128	Alpha-amylase	IPR006047	Glycosyl hydrolase, family 13, catalytic region	Molecular Function: catalytic activity (GO:0003824), Biological Process: carbohydrate metabolic process (GO:0005975), Molecular Function: cation binding (GO:0043169)	SM00642	IPR006589	Glycosyl hydrolase, family 13, subfamily, catalytic region	Molecular Function: catalytic activity (GO:0003824), Biological Process: carbohydrate metabolic process (GO:0005975), Molecular Function: cation binding (GO:0043169)	4e-15	SS	NA	12.3969	13.7979	13.5096	12.8576	8.02935	8.83762	9.17246	7.35227	7.75618	7.10352	7.7279	8.66628	7.89965	7.31754	6.86591	1.40094	-0.288245
20	14	10	62L8	CONTIG11911	CCGAATTTATTCAAAGCAATCATCTTGGATAATCCATTAAGTGATATGTT	CCGAATTTATTCAAAGCAATCATCTTGGATAATCCATTAAGTGATATGTT	Q5C1S0	Q5C1S0_SCHJA	SJCHGC02324 protein (Fragment)	482	103 (256)	8e-21	-3	Smp_130310	actin-like protein 3, acl3	NA	NA	+	1	4	NA	NA	NA	NA	NA	NA	NA	NA	NA	8e-21	AS	NA	9.30175	7.2269	6.77622	8.61736	10.8132	12.6816	11.455	11.869	11.7897	10.3721	12.1326	13.2254	12.3665	11.3094	8.08369	-2.07485	-0.450678
36	19	7	72P16	CONTIG5384	GAATAACGTTAAAACTAAATGAATTTGAATTCGCGAGTGATGTGCTGAAC	GAATAACGTTAAAACTAAATGAATTTGAATTCGCGAGTGATGTGCTGAAC	Q5C784	Q5C784_SCHJA	Hypothetical protein	189	42.0 (97)	0.015	1	NA	NA	NA	NA	NA	NA	NA	NA	NA	NA	NA	NA	NA	NA	NA	NA	1	UU	NA	14.7471	16.2628	16.2254	15.4388	9.74871	11.1863	10.6782	9.03663	10.4491	9.21258	9.59835	10.6446	9.45323	9.74385	8.5209	1.51568	-0.0374137
12	15	3	85L22	SMLA54B07	CAGGAGATTTCCAAAGCGTATGTTGTATTGGATGAAGAGGATGCTTTTTC	CAGGAGATTTCCAAAGCGTATGTTGTATTGGATGAAGAGGATGCTTTTTC	O97161	O97161_SCHMA	Thioredoxin peroxidase 1	185	110 (274)	1e-22	-1	NA	NA	NA	NA	NA	NA	NA	NA	NA	NA	NA	NA	NA	NA	NA	NA	1e-22	AU	NA	12.0287	9.35107	10.0726	10.377	12.8978	14.5055	15.2539	14.6598	15.0718	12.2078	13.0323	13.9634	14.9394	14.5552	14.0098	-2.67761	0.721532
15	9	23	18G21	Contig7074	no data	GCTTTAGGTTTAGGTCCAATTCCTGGTGTAATTGTTGCTGAAATATTCAG	Contig7074	-	SIMILAR TO GLUCOSE TRANSPORT PROTEIN (9E-50)	SIMILAR TO GLUCOSE TRANSPORT PROTEIN (9E-50)	-	OM0023379-AOP	-	Smp_105410	glucose transport protein, putative	505	NA	+	1	2	PF00083	Sugar_tr	IPR005828	General substrate transporter	Molecular Function: transporter activity (GO:0005215), Biological Process: transport (GO:0006810), Cellular Component: integral to membrane (GO:0016021)	NA	NA	NA	NA	1	US	NA	9.71332	9.01007	8.25879	11.0588	13.1427	12.7612	14.7737	15.0205	14.7189	10.5465	13.2658	15.287	15.5856	14.9503	11.8231	-0.703247	-0.751284
22	21	5	79F19	CONTIG8546	TAACCAACTAAACTACTCCATCAACAACACACTCAATTCCAATCAACACA	TAACCAACTAAACTACTCCATCAACAACACACTCAATTCCAATCAACACA	Q9PH93	Q9PH93_XYLFA	Hypothetical protein	121	50.4 (119)	3e-05	3	NA	NA	NA	NA	NA	NA	NA	NA	NA	NA	NA	NA	NA	NA	NA	NA	1	UU	NA	16.4512	15.4464	15.6633	15.8972	15.924	16.0448	16.1315	15.8807	15.3557	11.4901	12.7711	13.5833	12.0182	10.9215	10.3045	-1.00482	0.216879
30	14	28	2F17	Contig1463	no data	TTTGATCAGTAGATGTTTCACTGCATAGATTGAATCCATTTCGGCCCGAA	Contig1463	-	UNKNOWN 697	UNKNOWN 697	-	OM0023375-AOP	-	NA	NA	NA	NA	NA	NA	NA	NA	NA	NA	NA	NA	NA	NA	NA	NA	1	UU	NA	14.9018	16.2416	13.4432	12.0649	12.3428	11.6676	10.9065	10.9833	10.4493	9.93726	11.2045	11.0237	11.0483	10.664	10.1393	1.33975	-2.79837
45	18	15	460	CD157781	AAAAGAAAACATGTAAAGTTAAAAAAAAGTGAGGACACACGGAAGCAGAC	GAAAACATGTAAAGTTAAAAAAAAGTGAGGACACACGGAAGCAGAC	-	-	-	-	-	-	-	NA	NA	NA	NA	NA	NA	NA	NA	NA	NA	NA	NA	NA	NA	NA	NA	1	UU	NA	14.4477	15.6134	15.3704	14.9896	10.7611	10.5985	11.1349	9.87505	10.8424	10.5843	10.1775	10.9599	10.8376	11.076	12.3021	1.16565	-0.242963
12	25	3	86L22	SMLB67G07	CATTGTTACTGGGAAGTTCGAAAGAAAATCCCACCGGGTGGGGAGCATAT	CATTGTTACTGGGAAGTTCGAAAGAAAATCCCACCGGGTGGGGAGCATAT	Q8MNY1	Q8MNY1_SCHMA	Cathepsin B1 isotype 2 precursor	340	297 (761)	3e-79	3	NA	NA	NA	NA	NA	NA	NA	NA	NA	NA	NA	NA	NA	NA	NA	NA	3e-79	SU	NA	10.2633	8.97931	8.5474	8.2034	13.2247	13.4684	13.7387	13.7228	14.2289	13.4891	13.5491	13.9201	13.8285	14.098	13.4197	-1.284	-0.431903
40	3	22	21H3	AI395629	TGCACTACATATTGTTATAGCTGGATGTTGTTTGATCCAAACATTTCACA	TGCACTACATATTGTTATAGCTGGATGTTGTTTGATCCAAACATTTCACA	Q7RDS8	Q7RDS8_PLAYO	Arabidopsis thaliana At5g67630/K9I9_20 (Fragment)	539	33.5 (75)	2	2	NA	NA	NA	NA	NA	NA	NA	NA	NA	NA	NA	NA	NA	NA	NA	NA	1	UU	NA	12.6261	11.9185	10.9136	11.4861	13.4532	11.6133	11.9147	12.5925	15.5409	13.9112	15.4087	16.0111	16.2283	15.3418	16.0902	-0.707572	-1.00487
38	20	9	66B15	CONTIG1718	CGTTGACAACAAGTGCTACCATTTTCAACTTTGGAATCTTGATTGTTATT	CGTTGACAACAAGTGCTACCATTTTCAACTTTGGAATCTTGATTGTTATT	Q9W509	Q9W509_DROME	EG:103B4.3 protein (CG3456-PA) (RE29708p)	626	44.3 (103)	0.005	-1	Smp_146830	expressed protein	NA	NA	-	1	1	NA	NA	NA	NA	NA	NA	NA	NA	NA	1	UA	NA	11.006	9.26399	11.1366	11.8957	9.63585	10.0012	13.6535	14.4301	14.0191	12.263	14.0796	14.4673	14.3208	13.3951	13.667	-1.74199	1.87266
27	10	6	75K6	CONTIG6729	GAGGTGAGAATAAATCATTTTCACTTTCAATTGGTAACTTTTCACTTGAT	GAGGTGAGAATAAATCATTTTCACTTTCAATTGGTAACTTTTCACTTGAT	Q3U134	Q3U134_MOUSE	Activated spleen cDNA, RIKEN full-length enriched library, clone:F830016D02 prod	121	32.7 (73)	3.4	-2	Smp_062560	wnt inhibitor frzb2, putative	447	447	-	1	2	PF01392	Fz	IPR000024	Frizzled CRD region	-	SM00063	IPR000024	Frizzled CRD region	-	1	UA	NA	10.1804	8.48123	8.79593	7.00671	8.40352	8.44066	9.83508	12.9527	12.4814	10.7096	13.7408	13.183	13.1082	12.085	8.29085	-1.69917	0.314709
11	15	7	72G22	CONTIG5110	GAAGATTTTTTCCCTGAATTTCCGACGGAATATTTGCGAAATACAAAGAA	GAAGATTTTTTCCCTGAATTTCCGACGGAATATTTGCGAAATACAAAGAA	Q5C204	Q5C204_SCHJA	SJCHGC02040 protein (Fragment)	289	63.9 (154)	6e-09	-1	NA	NA	NA	NA	NA	NA	NA	NA	NA	NA	NA	NA	NA	NA	NA	NA	1	UU	NA	10.7767	13.3317	14.9328	9.79163	6.63145	7.05341	7.35873	6.6091	6.66179	6.60939	6.24014	6.44923	6.74802	6.53549	6.70819	2.55502	1.60113
10	11	17	38J22	CD125610	AATAATCAAAAGAACACGTTTGCTTAACGCTATCTTTCCACTTCTCATCC	TAATCAAAAGAACACGTTTGCTTAACGCTATCTTTCCACTTCTCATCC	Q5DFK1	Q5DFK1_SCHJA	SJCHGC05424 protein	247	176 (445)	2e-43	1	Smp_148160	expressed protein	NA	NA	+	1	3	NA	NA	NA	NA	NA	NA	NA	NA	NA	2e-43	SS	NA	14.6171	15.9421	10.5489	9.6389	11.8701	9.599	9.13655	9.72796	8.32016	7.23578	10.6194	10.3168	10.2019	8.30435	7.75132	1.32508	-5.39328
22	26	27	7J7	Contig3282	no data	TAATTGTTCTGGGATGAAACGAGTCTTCACCTCGTGACGAATTCGGAAC	Contig3282	-	UNKNOWN 1983	UNKNOWN 1983	-	OM0023396-AOP	-	NA	NA	NA	NA	NA	NA	NA	NA	NA	NA	NA	NA	NA	NA	NA	NA	1	UU	NA	14.127	15.7065	15.3213	14.2419	14.4561	15.0114	11.3579	13.6137	12.3409	10.5786	12.9937	12.8112	12.6795	11.8596	9.32328	1.57953	-0.385245
16	18	16	42L21	CD139927	AAAGGTGAAAGAAAGTATCACAGTTAAAATGAACGTAACATGAAGTTCAT	GGTGAAAGAAAGTATCACAGTTAAAATGAACGTAACATGAAGTTCAT	Q4Z0E1	Q4Z0E1_PLABE	Hypothetical protein	141	32.0 (71)	5.9	1	NA	NA	NA	NA	NA	NA	NA	NA	NA	NA	NA	NA	NA	NA	NA	NA	1	UU	NA	7.14274	6.2753	6.07495	6.79542	9.12075	9.11022	12.1981	11.7542	10.748	10.6295	12.0873	12.1218	11.5022	9.92207	6.60239	-0.867438	-0.200352
23	10	5	78K7	CONTIG8198	ATACAAAACCTGTAACTCTCAATGAATGATTTGATGGTGATTTCTGAGTT	TACAAAACCTGTAACTCTCAATGAATGATTTGATGGTGATTTCTGAGTT	Q5C243	Q5C243_SCHJA	SJCHGC03570 protein (Fragment)	190	47.0 (110)	0.0005	-2	NA	NA	NA	NA	NA	NA	NA	NA	NA	NA	NA	NA	NA	NA	NA	NA	1	UU	NA	13.6939	13.0588	13.245	12.4531	10.0555	9.84144	9.56758	9.80826	9.02108	7.08948	7.84521	8.43122	9.66232	9.09505	7.06591	-0.635083	0.186132
1	4	17	37M24	CD123281	TGTTTCTTCTGTTATCTCTTTTTCATTGGTTGTTTCATCTGTGAGCACTA	TGTTTCTTCTGTTATCTCTTTTTCATTGGTTGTTTCATCTGTGAGCACTA	Q5DBR5	Q5DBR5_SCHJA	SJCHGC02074 protein (Fragment)	130	33.1 (74)	2.6	-3	Smp_089470	conserved hypothetical protein	NA	NA	-	1	5	NA	NA	NA	NA	NA	NA	NA	NA	NA	1	UA	NA	13.7715	16.0366	16.0362	14.7725	10.2345	11.2642	10.3965	10.6425	9.88194	9.93696	10.7476	9.95631	9.5927	8.73058	8.46552	2.2651	-0.000425092
21	9	22	21I19	AI977273	CGCATTTTCTGTAACAGCTGTAACTGAATCTCAATATGCTTTACGTACAT	CGCATTTTCTGTAACAGCTGTAACTGAATCTCAATATGCTTTACGTACAT	Q86FI9	Q86FI9_SCHJA	Clone ZZD209 mRNA sequence	339	196 (497)	3e-49	2	NA	NA	NA	NA	NA	NA	NA	NA	NA	NA	NA	NA	NA	NA	NA	NA	3e-49	SU	NA	10.0455	7.0786	6.79304	7.12643	7.61571	8.79426	7.71055	9.93571	12.4188	10.9838	13.8016	13.7306	15.4333	13.8444	14.9595	-2.96687	-0.285556
19	8	22	21G20	AI764826	GAAGATCACCTCAGAAATCAAGCTTATTTCGCCAAAGGTAATAATCGTAC	NA	Q8MNZ8	Q8MNZ8_SCHMA	Egg secreted protein ESP15 precursor (Fragment)	84	42.4 (98)	0.004	3	NA	NA	NA	NA	NA	NA	NA	NA	NA	NA	NA	NA	NA	NA	NA	NA	1	UU	NA	11.8929	7.09436	6.48231	9.23014	7.49518	8.92486	12.897	13.6467	13.4634	7.10228	6.89364	11.9035	13.7739	6.77646	13.3084	-4.79851	-0.612043
15	24	23	20O9	Contig4914	no data	CACATGTATATAACAGTTCATATGAAAAGAAAAACTCAGTTAAATAGTTG	Contig4914	-	UNKNOWN 2789	UNKNOWN 2789	-	OM0011067-NOP	-	NA	NA	NA	NA	NA	NA	NA	NA	NA	NA	NA	NA	NA	NA	NA	NA	1	UU	NA	10.6845	11.4434	13.4703	12.274	8.02867	9.03965	7.66778	7.77101	7.69394	6.56203	6.98524	7.69677	8.42659	7.00811	7.47507	0.758901	2.02692
48	27	10	63P13	CONTIG12600	TCCTGGACCAGATCCAGTAAATACCATGTGTCCATACTGTCATAAAGATA	TCCTGGACCAGATCCAGTAAATACCATGTGTCCATACTGTCATAAAGATA	Q5DFA9	Q5DFA9_SCHJA	SJCHGC06248 protein	125	187 (474)	3e-46	2	Smp_025370	lipopolysaccharide-induced transcription factor regulating tumor necrosis factor alpha, putative	NA	NA	+	1	2	NA	NA	NA	NA	NA	NA	NA	NA	NA	3e-46	SS	NA	10.3297	12.0284	11.7319	12.2739	15.5521	16.1853	16.2938	15.7576	16.2906	14.7592	15.6062	16.263	16.3168	15.8903	15.2148	1.69877	-0.296529
39	14	2	88K15	SMLC28A01A	GGAATGTTGTATAAAGATAAGCTCTTTAGCAACTGCAACAGTACGTGTTC	GGAATGTTGTATAAAGATAAGCTCTTTAGCAACTGCAACAGTACGTGTTC	Q5DBV6	Q5DBV6_SCHJA	SJCHGC01107 protein	185	132 (331)	1e-29	1	Smp_167230	expressed protein	NA	NA	+	1	4	NA	NA	NA	NA	NA	NA	NA	NA	NA	1e-29	SS	NA	11.8246	12.5792	10.5472	9.52039	14.6799	14.5622	15.5439	15.2319	15.4986	13.4796	14.9524	15.8706	15.4263	14.9861	13.6613	0.754652	-2.03205
42	4	18	34N2	CD111801	CGATGTTGATGTACCACTTAAACTACCTGGTAATGAACTTCCAACATTTG	CGATGTTGATGTACCACTTAAACTACCTGGTAATGAACTTCCAACATTTG	Q5C5I6	Q5C5I6_SCHJA	SJCHGC07199 protein (Fragment)	120	63.5 (153)	2e-09	3	Smp_113710, Smp_143940	NA	NA	NA	-	2	4	NA	NA	NA	NA	NA	NA	NA	NA	NA	1	UA	NA	11.1956	12.0414	10.98	11.611	12.898	9.46797	8.83824	9.12281	8.47456	6.80118	7.74444	9.44649	9.42085	7.67549	8.73368	0.845826	-1.06146
21	2	1	9e+20	CL70	CCTATTAATTCGGCACCAGGAGAAGGTGAATTTTCAAAGTTAAACGATGA	CCTATTAATTCGGCACCAGGAGAAGGTGAATTTTCAAAGTTAAACGATGA	Q5C537	Q5C537_SCHJA	SJCHGC08962 protein (Fragment)	280	65.1 (157)	2e-09	3	NA	NA	NA	NA	NA	NA	NA	NA	NA	NA	NA	NA	NA	NA	NA	NA	1	UU	NA	8.30963	8.0825	8.18983	8.60907	9.22997	9.99412	9.74267	10.9561	13.158	11.365	13.6674	11.6127	14.1553	12.1219	13.2377	-0.227131	0.10733
27	14	18	35G18	CD114619	GACATATGGTGTGGTTGAAATGGGTTGTAATTGACTGATGACTGTATATT	GACATATGGTGTGGTTGAAATGGGTTGTAATTGACTGATGACTGTATATT	Q5A9P7	Q5A9P7_CANAL	Hypothetical protein	668	40.0 (92)	0.021	3	NA	NA	NA	NA	NA	NA	NA	NA	NA	NA	NA	NA	NA	NA	NA	NA	1	UU	NA	14.2425	16.0115	14.9478	13.8958	11.3897	11.5179	10.8206	10.9324	10.6984	9.466	10.2291	10.6958	10.4818	10.0892	8.78769	1.76898	-1.06367
45	16	18	35M13	CD115798	GAAGGTCTTACATTGGAAATACTTATACTTGCGTAGAAAACTATAAGAAG	GAAGGTCTTACATTGGAAATACTTATACTTGCGTAGAAAACTATAAGAAG	-	-	-	-	-	-	-	NA	NA	NA	NA	NA	NA	NA	NA	NA	NA	NA	NA	NA	NA	NA	NA	1	UU	NA	12.1941	15.4453	15.5017	13.8192	12.4987	10.9312	10.5091	12.8891	13.143	9.51993	10.5148	9.20122	10.199	10.1292	7.97245	3.2512	0.0563613
24	13	5	78H19	CONTIG8083	ATGGATGAGGAATAGCAGTGGAATCAAATACGGTTACTTAACATCAATCG	TGGATGAGGAATAGCAGTGGAATCAAATACGGTTACTTAACATCAATCG	Q4Z6T6	Q4Z6T6_PLABE	Mitochondrial carrier protein, putative	1085	35.8 (81)	4	1	NA	NA	NA	NA	NA	NA	NA	NA	NA	NA	NA	NA	NA	NA	NA	NA	1	UU	NA	15.3055	14.2609	14.3725	12.7063	11.2097	11.4864	10.942	10.2555	10.5297	8.23353	8.57265	9.6235	9.61364	8.95765	8.29126	-1.04463	0.111627
14	21	5	79F21	CONTIG8550	ATTGGAAAGCATTACTAAGTCCAAATCATGAAGCATCAAATGGGTTAATT	TTGGAAAGCATTACTAAGTCCAAATCATGAAGCATCAAATGGGTTAATT	O46220	O46220_9DIPT	Yolk polypeptide (Fragment)	375	32.7 (73)	3.4	1	NA	NA	NA	NA	NA	NA	NA	NA	NA	NA	NA	NA	NA	NA	NA	NA	1	UU	NA	10.1925	7.41296	7.07018	8.71619	10.5025	9.21144	8.78294	9.83772	11.3698	9.7159	13.7736	14.0426	14.3726	12.6727	12.2021	-2.77958	-0.342782
30	5	26	8B5	Contig3596	no data	TACTGACTGTTTACTTTGGAGAGTGAGGGAGAGAGAGAAGGAAGGAAAA	Contig3596	-	UNKNOWN 2268	UNKNOWN 2268	hypothetical·	OM0023368-AOP	-	NA	NA	NA	NA	NA	NA	NA	NA	NA	NA	NA	NA	NA	NA	NA	NA	1	UU	NA	15.4342	16.1174	14.1273	15.9844	15.8301	14.1245	14.079	13.626	12.6015	11.8227	13.0841	12.9973	12.7443	11.941	11.2373	0.683142	-1.99013
5	7	14	4800000000000	CD165553	GTCAATTTTTTGAAAGAATTTGATGTGAGCAACTTGGAAATCTCAAATGG	GTCAATTTTTTGAAAGAATTTGATGTGAGCAACTTGGAAATCTCAAATGG	Q754H3	Q754H3_ASHGO	AFR099Cp	819	32.7 (73)	3.5	2	NA	NA	NA	NA	NA	NA	NA	NA	NA	NA	NA	NA	NA	NA	NA	NA	1	UU	NA	11.4932	14.875	15.5499	11.9268	7.94268	8.5155	7.16113	8.45355	7.87136	7.06432	7.8511	7.36429	7.53364	7.15811	7.77114	3.38182	0.674865
36	17	24	16L4	Contig6505	no data	CAATAACTTAATCGGAAACTGACTAGTCTATCATTCCTTATCAATCCTGT	Contig6505	-	UNKNOWN 3988	UNKNOWN 3988	-	OM0023371-AOP	-	NA	NA	NA	NA	NA	NA	NA	NA	NA	NA	NA	NA	NA	NA	NA	NA	1	UU	NA	11.1928	6.64631	7.14868	9.02308	9.79951	10.0552	8.99029	9.43456	12.39	11.8538	14.092	15.2503	15.1	13.7527	12.2259	-4.54653	0.502365
39	15	28	2K15	Contig1235	no data	TTACTCAAATGGCAGAAGAAGAAATAAGTGCCCTTGGCATTGATAATGGA	Contig1235	-	SIMILAR TO ACTIN, CYTOPLASMIC TYPE 8 (2E-96)	SIMILAR TO ACTIN, CYTOPLASMIC TYPE 8 (2E-96)	-	OM0023357-AOP	-	NA	NA	NA	NA	NA	NA	NA	NA	NA	NA	NA	NA	NA	NA	NA	NA	1	UU	NA	12.9549	12.0912	12.248	13.1875	12.6937	12.8653	13.7783	13.7783	15.3424	15.4755	15.688	16.1506	16.1043	16.0452	16.0435	-0.863724	0.156828
37	18	2	89000	SMLC35D01	TGTGAAAATGATGATCCACTAGGGATGATATCAGGTTCAATTGCTGATTG	TGTGAAAATGATGATCCACTAGGGATGATATCAGGTTCAATTGCTGATTG	Q5BWR8	Q5BWR8_SCHJA	SJCHGC05259 protein (Fragment)	104	89.0 (219)	3e-16	1	Smp_177570	hypothetical protein	NA	NA	+	1	5	NA	NA	NA	NA	NA	NA	NA	NA	NA	3e-16	SS	NA	9.46198	7.4011	7.1583	7.76048	11.1358	10.9426	13.6514	13.3416	12.0057	8.7747	13.4383	13.1863	12.2866	11.6786	7.37367	-2.06088	-0.242799
17	20	21	26A20	CD075810	AAATCAAATGTTTTCAATCAATAAATGGTCTCAATGTATTCGCCACACAT	TCAAATGTTTTCAATCAATAAATGGTCTCAATGTATTCGCCACACAT	-	-	-	-	-	-	-	NA	NA	NA	NA	NA	NA	NA	NA	NA	NA	NA	NA	NA	NA	NA	NA	1	UU	NA	10.3831	8.80471	9.33685	11.0729	12.7198	13.8085	12.5092	13.0141	14.3211	12.6999	14.4887	14.2136	15.7049	14.2486	14.1351	-1.57838	0.532138
9	21	7	730000000000	CONTIG5522	ATATGACCACAAGGACAACGGAAGAAAATAAACAACACAAGTCACATTGG	TATGACCACAAGGACAACGGAAGAAAATAAACAACACAAGTCACATTGG	Q6PYV2	Q6PYV2_SCHJA	Egg protein CP391S	343	53.9 (128)	5e-06	-1	Smp_175670.1, Smp_175670.2	NA	NA	NA	+	2	4	NA	NA	NA	NA	NA	NA	NA	NA	NA	1	US	NA	15.9975	16.2937	16.1693	15.8937	12.4824	13.1749	11.6518	12.6769	12.2448	11.0591	11.8168	12.0331	13.8145	13.0594	11.8585	0.29611	-0.124342
31	15	5	78O17	CONTIG8329	CCACTAGTGTAGGAAATCATATAAAGGTCTGTTGGTAACGGGCTTTTTTT	CCACTAGTGTAGGAAATCATATAAAGGTCTGTTGGTAACGGGCTTTTTTT	Q9GLP3	Q9GLP3_CALJA	Long-chain fatty acid CoA ligase (EC 6.2.1.3)	698	260 (664)	1e-67	2	Smp_138660	long-chain-fatty-acid CoA ligase, putative	NA	NA	-	1	3	NA	NA	NA	NA	NA	NA	NA	NA	NA	1e-67	SA	NA	13.2243	15.5576	15.433	13.3333	12.692	11.7607	11.8049	12.6786	10.9456	8.95522	12.9809	12.5529	12.0057	11.0461	10.4649	2.33329	-0.124661
40	17	27	6L3	Contig2939	no data	GTTTATTACAGCTGTGACAGACTAATTTGTGATTTAACCCGCAAATTTT	Contig2939	-	UNKNOWN 1703	UNKNOWN 1703	-	OM0023397-AOP	-	NA	NA	NA	NA	NA	NA	NA	NA	NA	NA	NA	NA	NA	NA	NA	NA	1	UU	NA	8.31399	6.35134	6.20725	7.14299	9.30025	9.2041	8.90728	10.8686	11.6787	12.3557	12.5691	12.8481	12.3852	13.0637	12.8476	-1.96265	-0.14409
7	21	24	16G23	Contig6218	no data	TCTACGTATTCAGGTTGGAAAGACTTGAACTCAACAAATATCACTTTAT	Contig6218	-	UNKNOWN 3741	UNKNOWN 3741	-	OM0023346-AOP	-	Smp_131490	hypothetical protein	NA	NA	+	1	6	NA	NA	NA	NA	NA	NA	NA	NA	NA	1	US	NA	10.7951	9.48197	8.55395	9.87343	9.01964	9.79285	10.6797	10.8069	13.1436	13.9973	14.755	14.7789	15.0114	14.0141	13.8318	-1.31309	-0.928019
18	13	21	25F20	CD072015	GTGAAGGTTATTATAGGTTTGAGGATACACCCAGAGTTAGACGTAGTATT	GTGAAGGTTATTATAGGTTTGAGGATACACCCAGAGTTAGACGTAGTATT	Q5SUQ0	Q5SUQ0_MOUSE	Procollagen, type XXIII, alpha 1	532	62.0 (149)	5e-09	-1	Smp_083630	expressed protein	NA	NA	+	1	6	NA	NA	NA	NA	NA	NA	NA	NA	NA	1	US	NA	10.1948	8.40851	8.32459	11.2707	9.97802	10.3105	9.8283	10.5313	9.27774	11.2157	14.3351	15.8623	15.4111	14.9813	12.7853	-1.78633	-0.0839169
31	3	22	21G5	AI740231	GAAATGGCAAAAGCGTATTTATTTATATCAGAGTAGTCATACAATAATAA	GAAATGGCAAAAGCGTATTTATTTATATCAGAGTAGTCATACAATAATAA	-	-	-	-	-	-	-	NA	NA	NA	NA	NA	NA	NA	NA	NA	NA	NA	NA	NA	NA	NA	NA	1	UU	NA	14.629	16.1244	12.9197	8.91832	11.5544	10.7123	9.4099	10.0766	8.82642	9.21357	11.3737	9.0599	9.41406	7.89752	9.35495	1.49537	-3.20474
44	4	25	11L2	Contig4605	no data	CAACTAGAACTACACAGAAACCTACTACTTTTACAACAAGAACTACAGC	Contig4605	-	UNKNOWN 2561	UNKNOWN 2561	mucin-like protein [Trypanosoma cruzi]	OM0023354-AOP	-	Smp_154690	ribosomal protein related	NA	NA	+	1	5	NA	NA	NA	NA	NA	NA	NA	NA	NA	1	US	NA	16.2273	16.4571	14.8841	13.353	14.0169	13.8934	13.0244	11.1882	11.9568	10.2892	12.6014	11.7664	13.5205	11.5155	10.6296	0.229863	-1.57306
13	5	14	47M21	CD163840	AAATTAAACAGTATCAAAAAGAAAGAGACAGTCGTGTTGATTTCGCATGT	TTAAACAGTATCAAAAAGAAAGAGACAGTCGTGTTGATTTCGCATGT	Q999Y7	Q999Y7_GVCF	Ecdysteroid UDP-glucosyltransferase	448	34.3 (77)	1.2	3	Smp_029400	hypothetical protein	NA	NA	+	1	1	NA	NA	NA	NA	NA	NA	NA	NA	NA	1	US	NA	11.0317	13.0902	13.3685	11.1719	7.89674	8.70139	7.1044	7.54212	7.67864	6.90641	6.63237	6.61961	6.91948	7.09721	6.68073	2.05857	0.278236
30	13	5	78F17	CONTIG8022	AGTCATTCACAGTTCATTTCAACTGTTCCCAATGTTTCAATGGATGTACT	GTCATTCACAGTTCATTTCAACTGTTCCCAATGTTTCAATGGATGTACT	Q54ES1	Q54ES1_DICDI	Hypothetical protein	674	37.4 (85)	2.1	1	NA	NA	NA	NA	NA	NA	NA	NA	NA	NA	NA	NA	NA	NA	NA	NA	1	UU	NA	15.2832	14.2028	14.9143	12.9984	11.8838	11.3648	10.8821	11.214	9.79326	7.60176	9.2942	8.63238	9.80125	8.56619	8.40596	-1.0804	0.711498
5	11	25	1200000000000	Contig4753	no data	CTGATCAATTAATCACATTTATCAATAAACATGCTTTTGGAGCTGTTGAA	Contig4753	-	SIMILAR TO CATHEPSIN B-LIKE CYSTEINE PROTEINASE PRECURSOR (EC 3.4.22.-) (ANTIGEN	SIMILAR TO CATHEPSIN B-LIKE CYSTEINE PROTEINASE PRECURSOR (EC 3.4.22.-) (ANTIGEN	-	OM0023359-AOP	-	Smp_085010	cathepsin B, putative	271	271	+	1	2	PF00112	Peptidase_C1	IPR000668	Peptidase C1A, papain C-terminal	Biological Process: proteolysis (GO:0006508), Molecular Function: cysteine-type peptidase activity (GO:0008234)	SM00645	IPR000668	Peptidase C1A, papain C-terminal	Biological Process: proteolysis (GO:0006508), Molecular Function: cysteine-type peptidase activity (GO:0008234)	1	US	NA	7.12315	6.46383	6.01937	8.33295	12.1725	12.3707	10.3509	13.6313	15.032	12.1091	15.3039	14.732	15.9625	14.5917	15.6691	-0.659318	-0.444465
42	5	12	54J14	CD194393	CGAAAATTATTTAGGGAAGTACACACAGAGAGAGAGACATGAAATTCGAA	CGAAAATTATTTAGGGAAGTACACACAGAGAGAGAGACATGAAATTCGAA	Q60XJ6	Q60XJ6_CAEBR	Hypothetical protein CBG18640	337	39.7 (91)	0.028	-1	NA	NA	NA	NA	NA	NA	NA	NA	NA	NA	NA	NA	NA	NA	NA	NA	1	UU	NA	13.8633	11.8794	10.4544	13.5878	11.3517	10.3312	11.0195	10.3051	9.28706	8.61438	9.45503	9.14226	7.90451	8.36857	7.87503	-1.98389	-1.42505
34	28	10	64B4	CONTIG12656	ATGTGTTTCATGATGGTTTCTTAGATACGAATGTTCTTTGGTTCACTTTC	TGTGTTTCATGATGGTTTCTTAGATACGAATGTTCTTTGGTTCACTTTC	Q5D8Y7	Q5D8Y7_SCHJA	SJCHGC06525 protein	191	96.7 (239)	1e-18	2	NA	NA	NA	NA	NA	NA	NA	NA	NA	NA	NA	NA	NA	NA	NA	NA	1e-18	SU	NA	10.3718	9.83644	8.74212	9.62802	13.2736	13.6548	14.7028	15.1975	15.9391	10.7279	12.6728	13.1854	15.2418	13.975	11.1762	-0.535324	-1.09432
22	27	23	20F19	Contig6717d	no data	NA	-	-	-	-	-	-	-	NA	NA	NA	NA	NA	NA	NA	NA	NA	NA	NA	NA	NA	NA	NA	NA	1	UU	NA	10.5524	7.43556	7.37362	7.45018	13.8867	13.9695	14.0394	14.3624	13.479	11.9069	13.3701	13.5113	14.382	13.1619	11.3815	-3.11687	-0.0619393
18	12	28	2N8	Contig1415	no data	TTCCTTTTCGTTGCATTGACGATCCTTTAGAGTTCAGACATTATCAATG	Contig1415	-	SIMILAR TO ADP-RIBOSYL CYCLASE 1 (EC 3.2.2.5) (CYCLIC ADP-RIBOSE HYDROLASE 1) (N	SIMILAR TO ADP-RIBOSYL CYCLASE 1 (EC 3.2.2.5) (CYCLIC ADP-RIBOSE HYDROLASE 1) (N	-	OM0023384-AOP	-	Smp_025830	ADP-ribosyl cyclase, putative	NA	NA	+	1	5	NA	NA	NA	NA	NA	NA	NA	NA	NA	1	US	NA	9.97428	9.26991	9.81198	12.384	12.591	10.8989	10.8617	13.3015	12.709	13.3243	14.8721	16.0014	16.1134	15.7693	15.5982	-0.704367	0.542072
8	11	4	81L23	CONTIG9715	TTTACATAGCAACTAATGGTTGTGAACTAATCAAACAACAATTGAATCCT	TTTACATAGCAACTAATGGTTGTGAACTAATCAAACAACAATTGAATCCT	Q5D9F3	Q5D9F3_SCHJA	SJCHGC00710 protein	359	58.2 (139)	1e-07	-3	Smp_123110	expressed protein	NA	NA	+	1	1	NA	NA	NA	NA	NA	NA	NA	NA	NA	1	US	NA	10.892	8.9858	7.01781	8.53037	12.9362	15.248	14.9109	13.4111	12.522	10.4896	13.3646	14.6409	14.5273	14.2836	10.7415	-1.90617	-1.96799
39	8	22	21G15	AI764791	CATGCAGTACGATTATTAACATATGCGAAATAGCTTGATTTCTGAAGTGA	CATGCAGTACGATTATTAACATATGCGAAATAGCTTGATTTCTGAAGTGA	Q8MNZ8	Q8MNZ8_SCHMA	Egg secreted protein ESP15 precursor (Fragment)	84	43.5 (101)	0.002	3	NA	NA	NA	NA	NA	NA	NA	NA	NA	NA	NA	NA	NA	NA	NA	NA	1	UU	NA	13.7232	6.26985	6.73761	11.5681	8.19061	10.2523	14.1214	14.9119	15.4944	7.24903	6.79403	12.7822	15.1029	6.77995	15.2458	-7.45332	0.467755
9	5	5	77I22	CONTIG7708	CGTATGTTCAACTAACATTCACCTCATCTTCTCGTTCAAAGTTGTAGATC	CGTATGTTCAACTAACATTCACCTCATCTTCTCGTTCAAAGTTGTAGATC	Q7RI20	Q7RI20_PLAYO	Homo sapiens KIAA1035 protein-related	1563	37.0 (84)	0.45	-1	NA	NA	NA	NA	NA	NA	NA	NA	NA	NA	NA	NA	NA	NA	NA	NA	1	UU	NA	11.6276	13.916	14.6662	10.6162	7.98449	8.34135	7.04545	8.10728	7.8251	6.45804	8.54329	7.33132	7.66698	7.14428	7.46308	2.28839	0.75015
14	21	1	93B9	CL1234	ATCCGTATCACTAGTACTTCGACTTAAACCTATTGTTCTCACTGTTGGTT	TCCGTATCACTAGTACTTCGACTTAAACCTATTGTTCTCACTGTTGGTT	Q5BSL7	Q5BSL7_SCHJA	SJCHGC03827 protein	50	67.8 (164)	3e-10	-3	Smp_138510	expressed protein	NA	NA	-	1	5	NA	NA	NA	NA	NA	NA	NA	NA	NA	1	UA	NA	13.3295	11.958	10.7832	11.4793	13.294	13.4785	15.6564	14.6051	14.4845	14.5123	15.1847	15.6632	15.6394	15.1497	12.9077	-1.37156	-1.1748
38	9	25	11N15	Contig4710	no data	TTTCCAGTGGTGATCCGAATAGTATCTTAATGGGTCTTATCATGATGAA	Contig4710	-	UNKNOWN 2627	UNKNOWN 2627	hypothetical	OM0023331-AOP	-	Smp_041460	tetraspanin D76 , putative	272	NA	+	1	4	PF00335	Tetraspannin	IPR000301	CD9/CD37/CD63 antigen	Cellular Component: integral to membrane (GO:0016021)	NA	NA	NA	NA	1	US	NA	12.2586	8.23742	9.73614	9.89535	11.9126	12.8862	13.6126	14.779	13.538	10.9101	12.7012	13.4236	13.2439	11.7557	11.8969	-4.02114	1.49872
33	19	27	6A16	Contig2708	no data	GTGCATTGCTGATTGAAATACCAATAATAATTGGAATACGTTGTTACGTG	Contig2708	-	UNKNOWN 1530	UNKNOWN 1530	-	OM0023391-AOP	-	NA	NA	NA	NA	NA	NA	NA	NA	NA	NA	NA	NA	NA	NA	NA	NA	1	UU	NA	10.7404	13.0869	12.1176	7.58715	7.53751	7.09888	6.096	7.31103	6.64401	6.38701	6.10284	5.81171	6.21429	6.23428	5.98912	2.34645	-0.969267
21	12	26	8I19	Contig3376	no data	GTGCTGCATAGAAACAATGATATTTTCTTGTTGTAATTCATTTCAGTAGT	Contig3376	-	UNKNOWN 2072	UNKNOWN 2072	-	OM0023364-AOP	-	NA	NA	NA	NA	NA	NA	NA	NA	NA	NA	NA	NA	NA	NA	NA	NA	1	UU	NA	14.7496	16.2223	15.9265	15.7399	9.09593	9.79842	9.21548	9.70472	10.1648	9.40491	11.9126	9.63364	11.1726	9.52561	10.096	1.47269	-0.295717
14	26	1	93F21	CL1359	ATTAGCCAAACTACAGTGGATACTTTGTTAAAATGGAAAGGAATCGGAAA	TTAGCCAAACTACAGTGGATACTTTGTTAAAATGGAAAGGAATCGGAAA	-	-	-	-	-	-	-	NA	NA	NA	NA	NA	NA	NA	NA	NA	NA	NA	NA	NA	NA	NA	NA	1	UU	NA	14.3759	12.9037	12.4916	11.7322	10.0797	10.5599	9.70758	10.2084	8.72819	7.06685	8.58404	8.8249	8.77369	7.54908	8.47384	-1.47225	-0.412051
24	9	4	81H19	CONTIG9579	GTATTTCGAAACTACGAGTGCGCGTTTTTATGTGCTCAATTTAGAAAAGC	GTATTTCGAAACTACGAGTGCGCGTTTTTATGTGCTCAATTTAGAAAAGC	Q86E31	Q86E31_SCHJA	Clone ZZZ288 mRNA sequence	305	241 (615)	9e-63	3	NA	NA	NA	NA	NA	NA	NA	NA	NA	NA	NA	NA	NA	NA	NA	NA	9e-63	SU	NA	10.189	9.01507	9.50343	10.5546	11.6401	11.4261	13.0583	13.7832	14.8084	10.6108	13.9817	15.235	15.3856	13.7121	12.0606	-1.17392	0.488366
14	15	5	78N21	CONTIG8278	CATCAAATTATTTCTGTGAGAACACTAACACATTGATGCACAAACAGCAT	CATCAAATTATTTCTGTGAGAACACTAACACATTGATGCACAAACAGCAT	Q4QQE8	Q4QQE8_SCHMA	Endonuclease-reverse transcriptase	992	234 (597)	3e-60	3	NA	NA	NA	NA	NA	NA	NA	NA	NA	NA	NA	NA	NA	NA	NA	NA	3e-60	SU	NA	11.7257	11.3709	12.2672	12.2666	9.15442	9.36235	9.37968	8.46147	8.75207	7.66077	8.12557	8.56053	8.07629	8.31406	7.04453	-0.354818	0.896339
25	24	14	50000000	CD178455	ATTTCTGTGAACCAATTTGGGTTGTCTTCCCATTGTTTTATTTTGCAAAT	TTTCTGTGAACCAATTTGGGTTGTCTTCCCATTGTTTTATTTTGCAAAT	Q6P9T6	Q6P9T6_MOUSE	Acyl-Coenzyme A binding domain containing 3	525	102 (255)	3e-21	-2	NA	NA	NA	NA	NA	NA	NA	NA	NA	NA	NA	NA	NA	NA	NA	NA	3e-21	AU	NA	10.4376	11.4647	7.70919	10.2638	13.2349	13.335	14.1417	14.3468	13.7587	12.0039	14.1876	14.5615	14.3351	13.3469	12.579	1.02708	-3.75549
10	6	27	5F10	Contig2460	no data	GTAACGATTACTGGACATTACAAAATAATTGGGGAACAAAATGGGGTGAA	Contig2460	-	SIMILAR TO CATHEPSIN L1 (3E-18)	SIMILAR TO CATHEPSIN L1 (3E-18)	-	OM0023340-AOP	-	Smp_187140	cysteine protease family C1-related	NA	NA	+	1	5	NA	NA	NA	NA	NA	NA	NA	NA	NA	1	US	NA	10.5089	8.14995	8.09722	10.7906	8.92996	9.2114	9.43973	11.6982	12.8634	13.9102	14.2847	15.4764	15.5591	14.7297	14.6792	-2.35899	-0.0527397
18	11	23	18N20	Contig88	no data	CTTACCCTCAGTTCTATTCTAAATGCAAAGAAAGTAGCTCAACAAAAGTT	Contig88	-	UNKNOWN 48	UNKNOWN 48	-	OM0023377-AOP	-	NA	NA	NA	NA	NA	NA	NA	NA	NA	NA	NA	NA	NA	NA	NA	NA	1	UU	NA	7.59774	7.78678	6.70484	9.38987	7.62264	7.7721	8.21406	12.7624	12.0586	12.5147	13.5352	14.0472	14.6127	13.6184	13.0453	0.189039	-1.08194
14	22	9	66F21	CONTIG1878	TTTATGGTCAACAAATTAATTGGCAAGCATGGTTATTATCAGCTATGTGG	TTTATGGTCAACAAATTAATTGGCAAGCATGGTTATTATCAGCTATGTGG	Q5DD11	Q5DD11_SCHJA	SJCHGC04670 protein	127	109 (272)	1e-22	-2	Smp_093790.2, Smp_093790.1	NA	NA	NA	+	2	3	NA	NA	NA	NA	NA	NA	NA	NA	NA	1e-22	AS	NA	9.66192	6.88238	6.50644	8.23695	11.751	12.97	15.8807	14.908	11.4757	7.66662	6.77744	13.2358	14.667	7.2986	14.2778	-2.77954	-0.375935
15	8	22	21G21	AI764855	TGTTGATGTTGTCAATATTAGTTCAAGTTATGAAAGCGACTCCGATGAGA	TGTTGATGTTGTCAATATTAGTTCAAGTTATGAAAGCGACTCCGATGAGA	-	-	-	-	-	-	-	NA	NA	NA	NA	NA	NA	NA	NA	NA	NA	NA	NA	NA	NA	NA	NA	1	UU	NA	14.7451	15.9964	15.2313	13.0356	9.86416	10.754	10.2988	10.1218	10.3314	9.95158	9.69203	10.2845	10.4221	10.1838	8.73254	1.25127	-0.765088
6	11	23	18N23	Contig969	no data	CAAGGTCGTATTGTCTATCCGATTAAATTGTTTTTTATTGGGATGCCGT	Contig969	-	SIMILAR TO L-LACTATE DEHYDROGENASE A CHAIN (EC 1.1.1.27) 6E-34	SIMILAR TO L-LACTATE DEHYDROGENASE A CHAIN (EC 1.1.1.27) 6E-34	-	OM0023378-AOP	-	NA	NA	NA	NA	NA	NA	NA	NA	NA	NA	NA	NA	NA	NA	NA	NA	1	UU	NA	12.4088	12.1316	14.7383	11.9613	15.4762	16.0367	16.3019	15.8255	16.0512	15.1794	15.7493	15.9267	16.1005	15.7509	15.8813	-0.277187	2.60674
23	6	25	11C19	Contig4396	no data	GAGATTTGCTGAGAATTGCTGCTTAACAAGGTTATTCAGGTGTGATAACC	Contig4396	-	UNKNOWN 2790	UNKNOWN 2790	-	OM0023355-AOP	-	Smp_158480	AMP dependent ligase, putative	NA	NA	+	1	2	NA	NA	NA	NA	NA	NA	NA	NA	NA	1	US	NA	12.2643	8.0263	9.75603	12.1731	8.65174	9.27565	8.98712	11.177	9.71102	13.4142	13.976	14.9434	14.2099	14.0723	12.0544	-4.23798	1.72972
15	19	7	72O21	CONTIG5363	CTATCAGTTATAAGGCTGTTGATTTATATCCGGTTTGTGTTTAGATTTGA	CTATCAGTTATAAGGCTGTTGATTTATATCCGGTTTGTGTTTAGATTTGA	-	-	-	-	-	-	-	NA	NA	NA	NA	NA	NA	NA	NA	NA	NA	NA	NA	NA	NA	NA	NA	1	UU	NA	14.4715	14.8695	14.7844	14.1212	11.0708	11.1133	10.4638	10.8006	10.0021	7.81688	9.01034	9.97842	10.4589	10.3457	8.14424	0.397971	-0.0850403
37	26	24	17I3	Contig6677	no data	TCATCCATTAATCCTGCTTAATCATTGTCCATGTTGGGACTCGTGCCGAA	Contig6677	-	UNKNOWN 4124	UNKNOWN 4124	hypothetical	OM0023373-AOP	-	NA	NA	NA	NA	NA	NA	NA	NA	NA	NA	NA	NA	NA	NA	NA	NA	1	UU	NA	10.5379	10.4308	9.97375	11.8472	11.4112	11.8136	11.6494	12.8508	13.575	12.489	14.4021	13.4724	15.1587	13.9097	14.9144	-0.107085	-0.457045
16	17	21	26H9	CD076935	CCACGTGTTAAATATCCTAGGACAAACTGAGCAGTTACATAATGATGAAC	CCACGTGTTAAATATCCTAGGACAAACTGAGCAGTTACATAATGATGAAC	Q5D9U0	Q5D9U0_SCHJA	SJCHGC08875 protein	143	258 (660)	6e-68	-1	Smp_146180	lysosomal acid lipase-related	412	NA	-	1	3	PF00561; PF04083	Abhydro_lipase; Abhydrolase_1	IPR000073; IPR006693	AB-hydrolase associated lipase region; Alpha/beta hydrolase fold-1	-; Biological Process: lipid metabolic process (GO:0006629)	NA	NA	NA	NA	6e-68	AA	NA	9.83664	7.15771	7.54027	9.72886	10.061	10.2388	9.70025	9.53276	11.331	10.8947	13.4321	14.3722	15.526	12.4566	15.3013	-2.67894	0.382561
43	6	9	64K14	CONTIG12991	GAACGATTTTAGATCCAAAAGATACATTCTTAAACCAAAATGCTGAACAA	GAACGATTTTAGATCCAAAAGATACATTCTTAAACCAAAATGCTGAACAA	Q5DHT5	Q5DHT5_SCHJA	SJCHGC04018 protein	134	132 (332)	2e-29	-3	Smp_152110	expressed protein	NA	NA	+	1	2	NA	NA	NA	NA	NA	NA	NA	NA	NA	2e-29	AS	NA	11.4851	13.5042	14.2788	10.8653	9.54047	9.36673	10.2909	10.7308	8.85878	7.70868	9.24698	10.3508	8.1425	7.76687	8.86157	2.01913	0.774611
23	8	15	45C7	CD152815	TGTTTAAAAAATGAACTTGATGGCATAATTGATCAGGCAACACATTGGTA	TGTTTAAAAAATGAACTTGATGGCATAATTGATCAGGCAACACATTGGTA	Q5C243	Q5C243_SCHJA	SJCHGC03570 protein (Fragment)	190	40.0 (92)	0.032	3	NA	NA	NA	NA	NA	NA	NA	NA	NA	NA	NA	NA	NA	NA	NA	NA	1	UU	NA	15.7355	14.1279	14.7486	13.3807	10.9742	11.0389	11.2944	10.8674	9.77241	8.51095	9.71114	10.5164	9.73599	9.3436	8.43577	-1.60762	0.620718
23	24	15	46K19	CD159594	CCAACAAATCTGTCGAAAACTTAAACGCTCTCTAGGTAACCTAAAGGTTA	CCAACAAATCTGTCGAAAACTTAAACGCTCTCTAGGTAACCTAAAGGTTA	-	-	-	-	-	-	-	NA	NA	NA	NA	NA	NA	NA	NA	NA	NA	NA	NA	NA	NA	NA	NA	1	UU	NA	11.2902	11.1409	12.0399	10.9784	7.01991	7.95674	7.53398	7.55162	7.63978	6.93614	8.26938	8.849	7.17224	7.4871	7.1361	-0.149303	0.898952
30	25	18	37B5	CD120202	ATCAATTATATGCTCAGTAACAAGCAGGTGTTAACGAGATGTCATCAAGA	TCAATTATATGCTCAGTAACAAGCAGGTGTTAACGAGATGTCATCAAGA	-	-	-	-	-	-	-	NA	NA	NA	NA	NA	NA	NA	NA	NA	NA	NA	NA	NA	NA	NA	NA	1	UU	NA	14.0681	12.3278	12.6784	12.5791	10.2832	11.9857	10.9789	12.0324	8.64037	7.82521	8.5636	8.70356	8.90714	7.7488	7.93391	-1.74023	0.350562
5	13	14	48M23	CD167012	ATTCATTTGACATTTACGCATTTCATTAGCAGCTTGTTTAACACCTAATG	TTCATTTGACATTTACGCATTTCATTAGCAGCTTGTTTAACACCTAATG	Q86EJ0	Q86EJ0_SCHJA	Clone ZZD324 mRNA sequence	378	143 (360)	2e-33	3	Smp_170630	expressed protein	406	406	-	1	3	PF02469	Fasciclin	IPR000782	Beta-Ig-H3/fasciclin	Biological Process: cell adhesion (GO:0007155)	SM00554	IPR000782	Beta-Ig-H3/fasciclin	Biological Process: cell adhesion (GO:0007155)	2e-33	SA	NA	10.0141	7.43562	7.43858	8.51672	10.0357	9.49349	8.13229	9.62564	11.4416	10.165	14.5038	14.1137	14.8202	13.1036	12.5733	-2.57853	0.00296857
22	17	26	9N7	Contig4010	no data	TGCAAGAACCTTGGCCATATAAAAAGTTACCAAAATGGGATTGAGCATA	Contig4010	-	SIMILAR TO ENDOGLYCOCERAMIDASE (EC 3.2.1.123) 3E-14	SIMILAR TO ENDOGLYCOCERAMIDASE (EC 3.2.1.123) 3E-14	-	OM0023398-AOP	-	NA	NA	NA	NA	NA	NA	NA	NA	NA	NA	NA	NA	NA	NA	NA	NA	1	UU	NA	11.9005	11.7603	10.131	9.41592	9.86159	9.58904	9.6619	10.4761	12.0108	12.515	14.3085	13.7628	15.9062	15.1653	14.673	-0.140235	-1.62921
32	6	28	1H17	Contig1128	no data	TCCTACTCCTATACCTTCTAATTCAAACGAACAACCTAGTGGTAACGTAG	Contig1128	-	SIMILAR TO PRO-HIS-RICH PROTEIN (5E-19)	SIMILAR TO PRO-HIS-RICH PROTEIN (5E-19)	-	OM0023401-AOP	-	Smp_000420	Pro-His-rich protein	NA	NA	+	1	2	NA	NA	NA	NA	NA	NA	NA	NA	NA	1	US	NA	12.1377	8.10696	7.787	9.38885	8.3247	9.36853	8.43714	7.85533	8.24114	6.60117	8.38203	16.6988	16.5344	11.43	16.6143	-4.03079	-0.319959
20	19	26	9H20	Contig3899	no data	TATGGTCAACAAATTAATTGGCAAGCATGGTTATTATCAGCTATGTGGAT	Contig3899	-	UNKNOWN 2497	UNKNOWN 2497	hypothetical	OM0023399-AOP	-	Smp_093790.2, Smp_093790.1	NA	NA	NA	+	2	3	NA	NA	NA	NA	NA	NA	NA	NA	NA	1	US	NA	8.58085	6.31372	6.56088	7.50646	10.5889	12.545	15.7028	13.6774	11.3975	7.39088	6.37453	12.8465	14.3331	7.25855	13.9587	-2.26713	0.247159
22	13	15	45B19	CD152743	CACCAACACCTTTGACCCACGGTACTCGTCGTATTCGACGATTACCTACA	CACCAACACCTTTGACCCACGGTACTCGTCGTATTCGACGATTACCTACA	-	-	-	-	-	-	-	NA	NA	NA	NA	NA	NA	NA	NA	NA	NA	NA	NA	NA	NA	NA	NA	1	UU	NA	13.9575	15.1166	14.7459	13.935	10.0499	10.6986	10.077	9.77659	10.0266	9.17047	10.0321	10.1283	10.1638	9.80023	9.16708	1.15914	-0.370711
36	18	27	6P4	Contig2867	no data	CATTACCTGATCCAAAAGTACCAAATCAAATTTTAATACGGCTAGAAAAT	Contig2867	-	UNKNOWN 1636	UNKNOWN 1636	AAH00736 mannosidase, alpha, class 2B, member 1 [Homo sapiens]·	OM0023394-AOP	-	Smp_102210	hypothetical protein	203	NA	+	1	2	PF07748	Glyco_hydro_38C	IPR011682	Glycosyl hydrolases 38, C-terminal	Biological Process: mannose metabolic process (GO:0006013), Molecular Function: mannosidase activity (GO:0015923)	NA	NA	NA	NA	1	US	NA	10.943	12.3333	11.7981	11.3156	11.4261	12.617	14.9843	13.9508	14.8593	12.3959	14.0106	15.8625	15.4263	14.7738	13.1879	1.39022	-0.535162
6	15	1	92J11	CL1016	GAAGATCACCTCAGAAATCAAGCTTATTTCGCCAAAGGTAATAATCGTAC	GAAGATCACCTCAGAAATCAAGCTTATTTCGCCAAAGGTAATAATCGTAC	-	-	-	-	-	-	-	NA	NA	NA	NA	NA	NA	NA	NA	NA	NA	NA	NA	NA	NA	NA	NA	1	UU	NA	11.6624	6.61323	6.15033	8.80625	6.99389	9.12502	12.8106	13.9093	14.0591	7.23469	6.6686	10.701	13.5161	6.60101	14.1431	-5.04921	-0.462898
34	15	21	25N16	CD074710	CTCCTTTTGTTTTCCTTTTTCATATATAACGTTCAAAACATTCTTGTTTA	CTCCTTTTGTTTTCCTTTTTCATATATAACGTTCAAAACATTCTTGTTTA	Q8II85	Q8II85_PLAF7	Hypothetical protein	1420	33.9 (76)	1.6	1	NA	NA	NA	NA	NA	NA	NA	NA	NA	NA	NA	NA	NA	NA	NA	NA	1	UU	NA	10.8692	9.96103	9.78821	11.4562	10.5062	10.5844	10.9366	11.6843	11.1852	13.7619	15.2163	15.2926	15.4891	14.6332	14.0219	-0.908162	-0.172822
22	14	21	25J19	CD073105	CTAATAAGATGAATGGTTGCTTTGTTAAATAAATTGCAAATCCACTGAGT	CTAATAAGATGAATGGTTGCTTTGTTAAATAAATTGCAAATCCACTGAGT	-	-	-	-	-	-	-	NA	NA	NA	NA	NA	NA	NA	NA	NA	NA	NA	NA	NA	NA	NA	NA	1	UU	NA	12.4963	13.298	12.1407	11.4271	14.6903	14.6238	14.4948	15.7577	15.8277	14.2783	15.359	15.8847	16.1001	15.5654	15.2792	0.801758	-1.15734
27	12	22	22G6	CD061964	ATCAGACGTTCGAAATTTCTTTGTGCGTTCTCAGTAATTACAAACCGATA	TCAGACGTTCGAAATTTCTTTGTGCGTTCTCAGTAATTACAAACCGATA	Q5BYY6	Q5BYY6_SCHJA	SJCHGC02604 protein (Fragment)	126	122 (306)	3e-27	-2	Smp_188670	bestrophin-related	NA	NA	-	1	3	NA	NA	NA	NA	NA	NA	NA	NA	NA	3e-27	AA	NA	13.4286	10.7158	11.304	9.46919	12.6707	13.5599	14.122	14.5949	14.0134	11.1871	13.2034	15.7211	15.2556	14.1243	13.3974	-2.71285	0.588257
43	15	23	19K2	SCMSOD3	no data	NA	SCMSOD3	-	S.MANSONI SUPEROXIDE DISMUTASE GENE, EXON 3, CLONE GT10-38	S.MANSONI SUPEROXIDE DISMUTASE GENE, EXON 3, CLONE GT10-38	-	OM0023390-AOP	-	NA	NA	NA	NA	NA	NA	NA	NA	NA	NA	NA	NA	NA	NA	NA	NA	1	UU	NA	13.2473	8.84548	8.27705	10.6807	9.78405	10.915	10.2202	9.54595	10.2299	7.98266	9.99449	16.3859	16.4637	12.5623	16.6641	-4.40187	-0.568431
29	10	5	78I5	CONTIG8133	CAATTGTTGTTGTTGAAGTGAACTATCCGATTTAGCAGTACGTAAAGTTT	CAATTGTTGTTGTTGAAGTGAACTATCCGATTTAGCAGTACGTAAAGTTT	Q5D8Q9	Q5D8Q9_SCHJA	SJCHGC05774 protein	318	172 (435)	9e-42	1	Smp_075430	hypothetical protein	NA	NA	-	1	2	NA	NA	NA	NA	NA	NA	NA	NA	NA	9e-42	SA	NA	10.5714	14.4026	14.111	11.3424	10.6096	12.3542	8.5506	8.09958	8.21699	7.58337	10.3304	9.2375	10.3372	8.20721	8.5023	3.83123	-0.291636
16	15	15	45L21	CD155457	TCCAAGTGTTAACTGCAAGTCCGAGAAATTCGTTGGATCTCAGAAAATAA	TCCAAGTGTTAACTGCAAGTCCGAGAAATTCGTTGGATCTCAGAAAATAA	Q8ETL6	Q8ETL6_OCEIH	Hypothetical protein OB0244	277	36.2 (82)	0.3	1	Smp_103640	egg protein CP391S-like	NA	NA	+	1	3	NA	NA	NA	NA	NA	NA	NA	NA	NA	1	US	NA	12.1055	13.7422	14.7024	12.5114	10.9487	11.6549	12.2913	11.1929	10.1958	9.2708	10.7398	11.7187	8.85373	8.97233	8.56693	1.63675	0.960234
11	15	23	19K10	SCMSPIB	no data	TAAATGAGAGTGGTATTGAAGCAACCACTGTTACATCACCTATATTTGTA	SCMSPIB	-	SCHISTOSOMA MANSONI SERPIN (SPI) GENE, 3prime END	SCHISTOSOMA MANSONI SERPIN (SPI) GENE, 3prime END	-	OM0023390-AOP	-	Smp_090080	serpin	406	406	+	1	4	PF00079	Serpin	IPR000215	Protease inhibitor I4, serpin	Molecular Function: serine-type endopeptidase inhibitor activity (GO:0004867)	SM00093	IPR000215	Protease inhibitor I4, serpin	Molecular Function: serine-type endopeptidase inhibitor activity (GO:0004867)	1	US	NA	13.0873	13.5468	13.0859	11.4403	15.5671	16.2205	15.8867	15.6481	15.9595	14.4802	15.6213	16.2529	16.2128	15.9579	15.2971	0.459429	-0.460879
36	16	28	2P16	Contig143	no data	TAACTACAGTTTGACATATTTTTGCCTCCACTTGTTTGCTCAGAATATG	Contig143	-	UNKNOWN 86	UNKNOWN 86	hypothetical	OM0023384-AOP	-	Smp_074540.2, Smp_074540.1, Smp_159730.1, Smp_047200.3, Smp_168510, Smp_127780, Smp_064830	NA	NA	NA	-, +	7	1	NA	NA	NA	NA	NA	NA	NA	NA	NA	1	UU	NA	11.0666	12.3958	9.85443	10.9116	15.4241	16.1082	15.8708	15.469	15.7827	11.1896	13.5296	14.6307	15.9229	14.7258	13.799	1.3292	-2.54139
10	18	24	16N10	Contig6522	no data	GGAAAACAGATGAAGATGGAATTATTGATGCCAAGGAATATGATGAT	Contig6522	-	UNKNOWN 4001	UNKNOWN 4001	-	OM0023371-AOP	-	NA	NA	NA	NA	NA	NA	NA	NA	NA	NA	NA	NA	NA	NA	NA	NA	1	UU	NA	10.8366	8.84806	8.75692	9.59931	9.12364	9.33352	9.32334	8.897	8.70206	8.42433	9.24455	16.1027	16.074	10.4519	15.8995	-1.98855	-0.0911443
39	21	1	93C3	CL1256	ATCTTGTTATCAAAGGTTAATTTGTCTTCCCTACACTTATATGTACTTGA	TCTTGTTATCAAAGGTTAATTTGTCTTCCCTACACTTATATGTACTTGA	-	-	-	-	-	-	-	NA	NA	NA	NA	NA	NA	NA	NA	NA	NA	NA	NA	NA	NA	NA	NA	1	UU	NA	9.90165	6.90511	6.99381	6.95069	8.51413	9.03684	8.94413	9.31801	10.6377	9.37744	10.5388	10.5623	11.106	9.68281	10.445	-2.99653	0.0887018
38	10	24	15N3	Contig6132	no data	TAATGCGTATTGGATATGAGGTCTACCACGTGATCATGCTAAGTATCAT	Contig6132	-	SIMILAR TO GYNECOPHORAL CANAL PROTEIN (6E-22)	SIMILAR TO GYNECOPHORAL CANAL PROTEIN (6E-22)	-	OM0023345-AOP	-	NA	NA	NA	NA	NA	NA	NA	NA	NA	NA	NA	NA	NA	NA	NA	NA	1	UU	NA	12.0432	12.3804	11.7977	12.3797	12.4972	11.0056	12.7288	13.9928	15.1255	13.8645	15.5044	16.11	15.9616	15.7389	14.8039	0.337246	-0.582687
39	3	20	27O15	CD081045	ATGAGTCCTGCTTCACATAGTTCATCTCTTGAGAAAAGCTATGAATTACC	TGAGTCCTGCTTCACATAGTTCATCTCTTGAGAAAAGCTATGAATTACC	Q5DF69	Q5DF69_SCHJA	SJCHGC06318 protein	376	179 (455)	2e-44	3	Smp_091710	actin, putative	319	319	+	1	8	PF00022	Actin	IPR004000	Actin/actin-like	Molecular Function: protein binding (GO:0005515)	SM00268	IPR004000	Actin/actin-like	Molecular Function: protein binding (GO:0005515)	2e-44	SS	NA	12.9165	11.7082	11.8911	13.1058	13.1745	12.3565	12.9268	13.6271	14.1198	15.3354	15.7814	16.3589	16.2624	16.2077	16.0482	-1.20833	0.182877
24	2	22	21D7	AA999391	ATTTTAAATGAGGAGGAATTTTCACTCTTTCTCATCACTGTTGTCAGTTA	TTTTAAATGAGGAGGAATTTTCACTCTTTCTCATCACTGTTGTCAGTTA	Q7REP0	Q7REP0_PLAYO	Hypothetical protein	2049	32.0 (71)	5.9	2	NA	NA	NA	NA	NA	NA	NA	NA	NA	NA	NA	NA	NA	NA	NA	NA	1	UU	NA	11.9937	11.8169	9.06469	9.59172	15.1917	15.6371	15.5689	14.9729	14.8625	11.233	12.8738	13.8793	15.4425	14.1793	13.3956	-0.176805	-2.75223
26	21	26	9N18	Contig393	no data	GGAAAGCATAAAAGTTACTTTACCACCTCCTCCACAATACGAAAGAAAGA	Contig393	-	UNKNOWN 215	UNKNOWN 215	hypothetical	OM0023399-AOP	-	Smp_060240, Smp_090030, Smp_088650, Smp_026090, Smp_004090, Smp_058150.1, Smp_058150.2, Smp_100040.2, Smp_100040.1, Smp_048230	NA	NA	NA	+	10	3	NA	NA	NA	NA	NA	NA	NA	NA	NA	1	US	NA	13.192	15.6745	15.4499	14.5732	12.345	12.8464	12.2873	12.8174	11.4956	9.74439	12.2794	13.8539	12.8957	11.5197	12.3013	2.48252	-0.224647
35	21	28	3C16	Contig1625	no data	CATGATCACAAAAATGGCAAAGGGTACTAACTACAGTGAATATCTTCTT	Contig1625	-	SIMILAR TO FEMALE SPECIFIC EGGSHELL PROTEIN ORF 2 (1E-144)	SIMILAR TO FEMALE SPECIFIC EGGSHELL PROTEIN ORF 2 (1E-144)	-	OM0023385-AOP	-	NA	NA	NA	NA	NA	NA	NA	NA	NA	NA	NA	NA	NA	NA	NA	NA	1	UU	NA	12.9551	8.30491	8.45254	8.96878	9.00751	9.50791	8.9371	8.43474	8.91263	8.19268	9.69215	16.2328	16.2248	10.4752	16.2181	-4.65024	0.147628
26	4	27	4N18	Contig2125	no data	CATCAGTTAGTCTCTTTCAAACCATTTCCACTTTGACATTCTTCTTCAT	Contig2125	-	UNKNOWN 1034	UNKNOWN 1034	-	OM0023330-AOP	-	NA	NA	NA	NA	NA	NA	NA	NA	NA	NA	NA	NA	NA	NA	NA	NA	1	UU	NA	11.598	11.6701	11.8394	12.0941	12.8663	12.2169	9.85733	10.481	9.64954	7.686	8.68831	8.56675	9.35908	7.91383	7.71557	0.0721126	0.169224
20	3	14	47H20	CD162640	ATACTAAATTCACTCATTCATATGAAACTCCGGAAACACTGGACCCATTG	TACTAAATTCACTCATTCATATGAAACTCCGGAAACACTGGACCCATTG	Q5C0J7	Q5C0J7_SCHJA	SJCHGC05661 protein (Fragment)	252	68.2 (165)	7e-11	-1	Smp_049230, Smp_048050, Smp_048060	NA	NA	NA	+	3	4	NA	NA	NA	NA	NA	NA	NA	NA	NA	7e-11	AS	NA	15.4953	16.1404	14.2594	12.0379	12.4071	10.4126	10.4591	8.93204	9.83043	8.88029	9.30119	11.3419	12.9574	12.4667	8.51786	0.645123	-1.88101
15	27	2	90K9	CL231	TTAGGTAAAGCATTTTCTATATTTACACCGGCTTTAACTGCAGCTAAAGC	TTAGGTAAAGCATTTTCTATATTTACACCGGCTTTAACTGCAGCTAAAGC	-	-	-	-	-	-	-	Smp_043390	expressed protein	784	NA	-	1	2	PF00933; PF01915	Glyco_hydro_3; Glyco_hydro_3_C	IPR001764; IPR002772	Glycoside hydrolase, family 3, C-terminal; Glycoside hydrolase, family 3, N-terminal	Molecular Function: hydrolase activity, hydrolyzing O-glycosyl compounds (GO:0004553), Biological Process: carbohydrate metabolic process (GO:0005975)	NA	NA	NA	NA	1	UA	NA	8.11136	7.27184	7.13768	7.3138	8.54497	8.92338	9.02939	9.21718	9.9864	9.40962	11.6263	13.3486	12.8166	12.3212	12.3065	-0.839524	-0.134162
5	21	25	13I11	Contig5138	no data	CTGAATACTGTCATAATGGCACTAGTTGATCTACGCTTATTATTGACCT	Contig5138	-	UNKNOWN 2995	UNKNOWN 2995	-	OM0023356-AOP	-	Smp_164100	annexin, putative	352	352	+	1	6	PF00191	Annexin	IPR001464	Annexin	Molecular Function: calcium ion binding (GO:0005509), Molecular Function: calcium-dependent phospholipid binding (GO:0005544)	SM00335	IPR001464	Annexin	Molecular Function: calcium ion binding (GO:0005509), Molecular Function: calcium-dependent phospholipid binding (GO:0005544)	1	US	NA	15.2584	15.577	10.9265	8.91937	10.0626	10.1526	8.21192	9.15775	7.92038	6.91514	6.29539	6.95184	6.40575	6.97776	6.71268	0.318609	-4.65051
25	15	23	19I6	SCMSMDR2AA	no data	CGGACTTCTATTATAATTGCACATCGTTTAAATACCATTGAAAAAGTTGA	SCMSMDR2AA	-	SCHISTOSOMA MANSONI SMDR2 GENE, COMPLETE CDS [POLY-A TAIL REMOVED]	SCHISTOSOMA MANSONI SMDR2 GENE, COMPLETE CDS [POLY-A TAIL REMOVED]	-	OM0023390-AOP	-	Smp_055780	smdr2	877	877	+	1	1	PF00005; PF00664	ABC_membrane; ABC_tran	IPR001140; IPR003439	ABC transporter related; ABC transporter, transmembrane region	Molecular Function: ATP binding (GO:0005524), Biological Process: transport (GO:0006810), Cellular Component: integral to membrane (GO:0016021), Molecular Function: ATPase activity, coupled to transmembrane movement of substances (GO:0042626); Molecular F	SM00382	IPR003593	AAA+ ATPase, core	Molecular Function: nucleotide binding (GO:0000166), Molecular Function: nucleoside-triphosphatase activity (GO:0017111)	1	US	NA	12.6091	7.53967	8.45778	10.2521	8.89181	9.22692	9.28198	10.6443	11.7411	11.2973	13.3828	13.5151	13.8979	13.1992	12.5073	-5.0694	0.918108
17	9	18	35A8	CD112704	TATTTCGCCTCGTAAACTTTCCGGAATTTTCGAATAGCTGACAAAAATTG	TATTTCGCCTCGTAAACTTTCCGGAATTTTCGAATAGCTGACAAAAATTG	Q3V4T8	Q3V4T8_9VIRU	Hypothetical protein	192	37.0 (84)	0.22	-3	NA	NA	NA	NA	NA	NA	NA	NA	NA	NA	NA	NA	NA	NA	NA	NA	1	UU	NA	6.67003	15.2258	16.2105	14.976	7.57258	7.42886	7.76171	7.41654	7.46723	7.49848	8.20624	7.28023	7.32967	7.12406	6.08864	8.55579	0.984701
35	3	8	67K16	CONTIG2749	TTGTTGGAGCTACTGTTGTAGTACTGATAATCTTACCAATTTCTGTTGTC	TTGTTGGAGCTACTGTTGTAGTACTGATAATCTTACCAATTTCTGTTGTC	Q54IE3	Q54IE3_DICDI	Hypothetical protein	801	39.7 (91)	0.1	3	Smp_047460	zinc metalloproteinase, putative	719	719	-	1	3	PF01400; PF01549	Astacin; ShK	IPR001506; IPR003582	Metridin-like ShK toxin; Peptidase M12A, astacin	-; Biological Process: proteolysis (GO:0006508), Molecular Function: astacin activity (GO:0008533)	SM00235; SM00254	IPR003582; IPR006026	Metridin-like ShK toxin; Peptidase, metallopeptidases	-; Biological Process: proteolysis (GO:0006508), Molecular Function: metallopeptidase activity (GO:0008237)	1	UA	NA	9.84195	5.78648	6.09754	9.92393	9.30767	7.99354	10.9169	11.8226	11.5336	8.34104	12.1142	13.868	13.4926	12.8261	8.55101	-4.05548	0.311064
34	22	14	49N16	CD170356	GCTTTTCTACTATAGCAAATATTCCTGCTGCTATTTCGGCAACCATTAAA	GCTTTTCTACTATAGCAAATATTCCTGCTGCTATTTCGGCAACCATTAAA	Q8ITD7	Q8ITD7_SCHMA	CD63-like protein Sm-TSP-2	239	141 (356)	5e-33	1	NA	NA	NA	NA	NA	NA	NA	NA	NA	NA	NA	NA	NA	NA	NA	NA	5e-33	SU	NA	12.6884	13.2173	14.0893	13.628	15.8946	16.3953	16.168	15.9966	16.1931	15.9512	15.9039	16.4232	16.3095	16.0651	16.0527	0.52889	0.871999
30	21	22	23J5	CD065353	AACCCAAGCTCAAATGATAAAAAGTCCAACTCAACGATTACTGATGCAAA	CCCAAGCTCAAATGATAAAAAGTCCAACTCAACGATTACTGATGCAAA	Q5DG21	Q5DG21_SCHJA	SJCHGC01271 protein	223	57.8 (138)	1e-07	3	Smp_130260	expressed protein	660	NA	+	1	2	PF00307	CH	IPR001715	Calponin-like actin-binding	-	NA	NA	NA	NA	1	US	NA	13.0003	9.21163	9.49063	9.8595	9.86907	10.3195	12.5496	12.2825	10.7407	9.14314	13.0347	14.3733	13.3616	12.4886	10.0242	-3.78871	0.278999
14	14	24	15N21	Contig6140	no data	CATTCAGGGAATCGTATCCATATACAAACACGATGTCCAATTGTTTGT	Contig6140	-	UNKNOWN 3673	UNKNOWN 3673	-	OM0023345-AOP	-	Smp_178940	steroid dehydrogenase, putative	274	NA	+	1	7	PF00106	adh_short	IPR002198	Short-chain dehydrogenase/reductase SDR	Biological Process: metabolic process (GO:0008152), Molecular Function: oxidoreductase activity (GO:0016491)	NA	NA	NA	NA	1	US	NA	10.4503	10.7493	10.45	10.4237	14.5935	14.7795	15.3293	14.5248	14.0222	12.1429	14.0401	15.2125	15.4164	13.5809	13.1334	0.298965	-0.299241
38	13	17	39B3	CD127362	AGTATGGATGGAGTGAACACATCGACACATTTCACCAAATGATACAAGTG	GTATGGATGGAGTGAACACATCGACACATTTCACCAAATGATACAAGTG	-	-	-	-	-	-	-	NA	NA	NA	NA	NA	NA	NA	NA	NA	NA	NA	NA	NA	NA	NA	NA	1	UU	NA	13.4866	12.2681	12.2101	12.8739	10.441	10.7831	10.6496	10.3722	9.17994	8.62132	9.68967	10.7909	8.96196	8.9897	8.30672	-1.2185	-0.0579914
9	9	7	71M22	CONTIG4851	TGAGTTCGTCGAGTGTTCAGCAGTTTCATCGGAATTTACCTTCAGGTCTT	TGAGTTCGTCGAGTGTTCAGCAGTTTCATCGGAATTTACCTTCAGGTCTT	Q39M98	Q39M98_9BURK	YadA/Haemagluttinin like protein	1854	41.6 (96)	0.008	2	NA	NA	NA	NA	NA	NA	NA	NA	NA	NA	NA	NA	NA	NA	NA	NA	1	UU	NA	10.8612	12.8316	15.5304	11.1878	9.68619	10.1594	9.60448	8.70887	10.2753	9.19633	8.73835	8.97215	8.77086	9.63937	8.37383	1.97044	2.69882
44	23	24	16P14	Contig6537	no data	CGTCTTCATAAGTTCACGACCCAATTTTCACATATTTAATCATATGAA	Contig6537	-	UNKNOWN 4012	UNKNOWN 4012	-	OM0023371-AOP	-	NA	NA	NA	NA	NA	NA	NA	NA	NA	NA	NA	NA	NA	NA	NA	NA	1	UU	NA	10.0953	9.89616	8.4647	8.83894	12.7392	14.2174	15.5401	15.5275	16.0291	12.3039	15.1811	15.5308	15.9807	14.5721	13.7103	-0.199111	-1.43146
44	28	18	37P2	CD123312	TGATTTTGCAACATGTGATGATACAATAACTCGATTTCTTGTGGCAAGAA	TGATTTTGCAACATGTGATGATACAATAACTCGATTTCTTGTGGCAAGAA	Q5DCR8	Q5DCR8_SCHJA	SJCHGC05717 protein	354	68.9 (167)	4e-11	2	NA	NA	NA	NA	NA	NA	NA	NA	NA	NA	NA	NA	NA	NA	NA	NA	4e-11	SU	NA	10.2192	12.8675	14.7182	10.5185	9.25113	10.88	9.94735	9.55144	8.69692	6.57511	8.51115	11.035	9.59726	7.40589	6.9779	2.64827	1.85074
19	15	23	19K8	SCMSODM	no data	NA	SCMSODM	-	S.MANSONI SUPEROXIDE DISMUTASE MRNA, COMPLETE CDS	S.MANSONI SUPEROXIDE DISMUTASE MRNA, COMPLETE CDS	-	OM0023390-AOP	-	NA	NA	NA	NA	NA	NA	NA	NA	NA	NA	NA	NA	NA	NA	NA	NA	1	UU	NA	12.9178	9.31761	8.78464	10.7117	9.90844	11.1298	10.2716	10.4742	10.2544	8.68972	10.3672	16.3628	16.4761	12.6864	16.6568	-3.60016	-0.532974
5	10	5	78I11	CONTIG8141	TTGTTATCCAATGAAATGGAAACCATATTTTCACCAAATCCGTGGTTTCC	TTGTTATCCAATGAAATGGAAACCATATTTTCACCAAATCCGTGGTTTCC	Q6PYV5	Q6PYV5_SCHJA	Egg protein C3782	244	90.1 (222)	3e-17	1	Smp_193960	conserved hypothetical protein	NA	NA	+	1	7	NA	NA	NA	NA	NA	NA	NA	NA	NA	3e-17	SS	NA	12.8915	14.6041	15.3284	10.8396	6.8195	7.37056	6.46572	6.85968	7.23414	6.63424	7.73396	6.87062	6.94431	6.85346	6.36338	1.71264	0.724297
19	14	28	2G20	Contig1301	no data	TGCTCCAATTCAATGCGAACAAATAAATGAACCTACAGATGAACAAGTTG	Contig1301	-	SIMILAR TO DIACYLGLYCEROL ACYLTRANSFERASE 2-LIKE PROTEIN (3E-54) POSSIBLE ANTISE	SIMILAR TO DIACYLGLYCEROL ACYLTRANSFERASE 2-LIKE PROTEIN (3E-54) POSSIBLE ANTISE	-	OM0023353-AOP	-	Smp_178950	diacylglycerol o-acyltransferase, putative	NA	NA	+	1	1	NA	NA	NA	NA	NA	NA	NA	NA	NA	1	US	NA	11.2418	11.8646	9.89095	10.619	11.2074	12.1772	11.0582	11.4286	12.7799	12.6501	14.1464	15.5305	16.0073	14.1052	15.825	0.622778	-1.97362
28	26	24	17L6	Contig687	no data	TCATTACAAACCAACTGAGCAATCAGTACAGTGAGAAACAGAATTTGATT	Contig687	-	UNKNOWN 370	UNKNOWN 370	hypothetical	OM0023381-AOP	-	Smp_155570, Smp_090010	NA	NA	NA	+	2	963	NA	NA	NA	NA	NA	NA	NA	NA	NA	1	US	NA	10.8156	8.58488	8.13322	8.81658	8.3847	9.35846	8.49607	8.86005	11.7097	12.1143	13.485	14.9303	14.845	13.2668	14.0469	-2.23075	-0.45166
10	6	7	71B22	CONTIG4468	ATGTTAAGCTTCAGTGAGGATAATTGAAGTTCTTGTGTTCACTCTACTAT	TGTTAAGCTTCAGTGAGGATAATTGAAGTTCTTGTGTTCACTCTACTAT	Q9VCD1	Q9VCD1_DROME	CG6129-PB, isoform B	2048	43.9 (102)	0.008	2	NA	NA	NA	NA	NA	NA	NA	NA	NA	NA	NA	NA	NA	NA	NA	NA	1	UU	NA	11.5559	12.0009	11.118	9.64971	7.8505	8.84901	7.65349	7.55813	7.5662	6.58387	6.85735	7.61304	7.2977	6.94737	6.49243	0.444996	-0.882848
28	1	6	74H6	CONTIG6084	GATCTAGAATGACCACTCATTTTAGATGCCTCTAAACCATTTTGTCTAGA	GATCTAGAATGACCACTCATTTTAGATGCCTCTAAACCATTTTGTCTAGA	Q5D9Q3	Q5D9Q3_SCHJA	SJCHGC09200 protein	223	159 (402)	1e-37	-3	Smp_000280	similar to female-specific protein 800 (fs800)	222	NA	-	1	3	PF08034	TES	IPR012615	Trematode Eggshell Synthesis	-	NA	NA	NA	NA	1e-37	AA	NA	12.8505	7.40472	7.99508	8.92684	9.22605	10.289	9.49852	9.59961	8.26905	7.05003	8.31518	16.1753	16.2576	10.2672	16.0958	-5.44578	0.590356
34	15	23	19J4	SMMIIHC	no data	GCTAAAGCAAAAGCTGAAAAAGAACGAAGTCAATTCAAAGCTGAATTA	SMMIIHC	-	S.MANSONI MRNA FOR MYOSIN II HEAVY CHAIN	S.MANSONI MRNA FOR MYOSIN II HEAVY CHAIN	-	OM0023338-AOP	-	Smp_085540.6, Smp_085540.1, Smp_085540.4, Smp_085540.3	NA	NA	NA	+	4	2	NA	NA	NA	NA	NA	NA	NA	NA	NA	1	US	NA	12.5289	10.3631	11.7954	11.9185	11.3316	12.1029	12.4021	13.5052	12.3763	13.0145	15.177	15.7572	14.359	15.1913	10.4676	-2.16588	1.43234
14	13	2	88F21	SMLC24E09A	ATAACTAGTCAAGTGATAAATTATGGAAATGGCATACTGGACAACGGTCG	TAACTAGTCAAGTGATAAATTATGGAAATGGCATACTGGACAACGGTCG	Q5C415	Q5C415_SCHJA	SJCHGC03304 protein (Fragment)	190	322 (825)	1e-86	1	Smp_075360	hypothetical protein	NA	NA	+	1	4	NA	NA	NA	NA	NA	NA	NA	NA	NA	1e-86	SS	NA	11.2815	9.18082	11.2825	11.2373	12.6934	14.563	14.4659	15.1497	14.9574	13.0644	14.9437	13.9815	13.2998	12.4718	10.6012	-2.10069	2.10166
32	28	10	64D5	CONTIG12748	CGGGATCTAGATAATTTAGGAATGTCTGATCTTAATCGACGTGATGTCCT	CGGGATCTAGATAATTTAGGAATGTCTGATCTTAATCGACGTGATGTCCT	Q5D9V4	Q5D9V4_SCHJA	SJCHGC02728 protein	210	209 (532)	1e-52	-3	Smp_153780	glutamate receptor, ionotropic kainate 1, 2, 3 (glur5, glur6, glur7), putative	932	932	-	1	2	PF00060	Lig_chan	IPR001320	Ionotropic glutamate receptor	Molecular Function: ionotropic glutamate receptor activity (GO:0004970), Molecular Function: extracellular-glutamate-gated ion channel activity (GO:0005234), Cellular Component: membrane (GO:0016020)	SM00079	IPR001320	Ionotropic glutamate receptor	Molecular Function: ionotropic glutamate receptor activity (GO:0004970), Molecular Function: extracellular-glutamate-gated ion channel activity (GO:0005234), Cellular Component: membrane (GO:0016020)	1e-52	AA	NA	10.7054	9.1954	8.23972	8.62197	9.52451	11.4395	12.4805	11.922	12.6883	11.4259	13.1359	15.4241	13.261	12.9982	9.29615	-1.51002	-0.955677
21	24	27	7A7	Contig2974	no data	CATTGGATAGGACAAAAGAACATTTTTATAGGAACAGTACTCTTGTAAAT	Contig2974	-	UNKNOWN 1732 POSSIBLE ANTISENSE	UNKNOWN 1732 POSSIBLE ANTISENSE	-	OM0023395-AOP	-	NA	NA	NA	NA	NA	NA	NA	NA	NA	NA	NA	NA	NA	NA	NA	NA	1	UU	NA	10.1646	7.46882	7.56642	8.95997	7.89645	8.49712	7.95231	8.04923	8.41155	10.1621	12.8068	15.0696	13.8082	13.3271	9.82897	-2.69578	0.097598
12	26	9	67H10	CONTIG2587	CGTTTGGAAACGATCATTTGATAATGCGGAATAACTATTCTTTGTTTCAC	CGTTTGGAAACGATCATTTGATAATGCGGAATAACTATTCTTTGTTTCAC	Q4Z752	Q4Z752_PLABE	Hypothetical protein (Fragment)	747	34.3 (77)	6.9	1	NA	NA	NA	NA	NA	NA	NA	NA	NA	NA	NA	NA	NA	NA	NA	NA	1	UU	NA	13.1971	13.1195	10.6222	11.8203	12.7564	13.5535	15.9139	15.81	16.3615	14.0878	15.2549	15.3265	15.9544	14.9298	13.8464	-0.0775119	-2.49733
20	24	19	33H20	CD094844	TGCTCTCTCTTCTAATCTGACTTGCAAATGACTTCATTCACACTGATTAG	TGCTCTCTCTTCTAATCTGACTTGCAAATGACTTCATTCACACTGATTAG	Q3WV41	Q3WV41_9RHIZ	Isoprenylcysteine carboxyl methyltransferase	196	33.9 (76)	1.8	-2	NA	NA	NA	NA	NA	NA	NA	NA	NA	NA	NA	NA	NA	NA	NA	NA	1	UU	NA	11.7621	13.3506	12.9841	10.0446	8.06456	8.87113	7.70857	7.75867	7.97307	6.5612	6.97087	7.10409	7.01224	6.88203	6.78275	1.58849	-0.366545
25	17	27	6I6	Contig2748	no data	GCTAAGATGAGTAGATATCATAAATAATACATTGTAAAAGACGCTTCCAA	Contig2748	-	UNKNOWN 1566	UNKNOWN 1566	-	OM0023391-AOP	-	NA	NA	NA	NA	NA	NA	NA	NA	NA	NA	NA	NA	NA	NA	NA	NA	1	UU	NA	13.1693	15.952	15.5852	14.946	12.0019	12.204	11.7388	12.5292	12.2115	11.5377	13.1904	11.733	11.9069	11.6462	11.4784	2.78274	-0.366814
28	13	28	2D18	Contig1366	no data	CCATTGGTGATGAAGAAACAAAATTCCAAATTGAAAGATGATGATGAATT	Contig1366	-	UNKNOWN 663 POSSIBLE ANTISENSE	UNKNOWN 663 POSSIBLE ANTISENSE	hypothetical	OM0023384-AOP	-	Smp_169010	adenylate cyclase, putative	NA	NA	+	1	4	NA	NA	NA	NA	NA	NA	NA	NA	NA	1	US	NA	9.26243	9.08243	8.34802	8.97357	12.4639	13.8542	13.4291	12.2747	12.5253	10.411	12.1519	14.1459	13.7928	11.6933	12.4139	-0.179995	-0.734407
43	12	18	35O2	CD116379	ATAGAACATACTGAGAATGAGCAAAATGTAACAACTGAAAAGACGCATGA	TAGAACATACTGAGAATGAGCAAAATGTAACAACTGAAAAGACGCATGA	Q8ILB9	Q8ILB9_PLAF7	Hypothetical protein	8094	35.4 (80)	0.95	3	Smp_154900	rhoGAP protein , putative	NA	NA	+	1	2	NA	NA	NA	NA	NA	NA	NA	NA	NA	1	US	NA	13.6164	8.51388	14.1326	12.2228	12.3826	9.48385	8.9687	8.53468	9.39857	7.57242	8.70509	9.25789	10.1967	8.9028	8.88136	-5.10249	5.61872
18	16	10	62B20	CONTIG11597	GTGCACATAATTTCATTGTATAATTGGCAAATGAATAAGCACATAGGATT	GTGCACATAATTTCATTGTATAATTGGCAAATGAATAAGCACATAGGATT	Q8MRA8	Q8MRA8_DROME	RE53177p (Fragment)	724	59.3 (142)	2e-07	3	Smp_162060	expressed protein	NA	NA	-	1	1	NA	NA	NA	NA	NA	NA	NA	NA	NA	1	UA	NA	10.5294	7.07646	8.37332	7.90579	10.7335	11.7509	11.5843	12.2006	10.9652	7.97248	12.4401	13.4805	13.7064	12.1685	10.0386	-3.45293	1.29686
32	26	1	93H17	CL1411	ACGGTGCTGGCAATAATAAATGATGGGATATTAGTGTTTCTTTTGGTTTC	CGGTGCTGGCAATAATAAATGATGGGATATTAGTGTTTCTTTTGGTTTC	Q6PLQ1	Q6PLQ1_CHLRE	Hypothetical protein	248	39.7 (91)	0.14	-1	Smp_004420.1	expressed protein	NA	NA	+	1	2	NA	NA	NA	NA	NA	NA	NA	NA	NA	1	US	NA	8.0795	8.39324	6.86316	7.66669	9.68469	9.90693	9.39681	10.121	13.3955	12.3535	13.8723	14.5917	15.0531	12.25	14.5271	0.313742	-1.53008
26	3	5	77F18	CONTIG7579	TGCGTTCATCCCTGTACTTACTATTTCACAAGTGTGTTCACAGTGTGTTC	TGCGTTCATCCCTGTACTTACTATTTCACAAGTGTGTTCACAGTGTGTTC	Q5C243	Q5C243_SCHJA	SJCHGC03570 protein (Fragment)	190	40.4 (93)	0.17	-2	NA	NA	NA	NA	NA	NA	NA	NA	NA	NA	NA	NA	NA	NA	NA	NA	1	UU	NA	13.5089	12.6775	12.972	12.1495	10.1386	10.3707	9.78283	10.2112	9.69895	7.92799	9.1856	8.48662	9.28619	8.50289	8.4758	-0.831394	0.294417
24	24	24	17D7	Contig6915	no data	CCAACTAATAGTTGTCAACCAATATGTGATACATATGAAGAATTAACATG	Contig6915	-	UNKNOWN 4329	UNKNOWN 4329	-	OM0023380-AOP	-	Smp_131020	expressed protein	NA	NA	+	1	2	NA	NA	NA	NA	NA	NA	NA	NA	NA	1	US	NA	7.92495	6.29661	6.41366	7.35532	8.80506	10.6957	11.3507	10.612	11.7648	8.66889	11.9653	14.041	13.2239	11.4327	9.62423	-1.62834	0.117049
37	4	28	1M3	AF091509	no data	NA	AF091509	-	SCHISTOSOMA MANSONI STATHMIN-LIKE PROTEIN (SLP) MRNA, COMPLETE CDS [POLY-A TAIL	SCHISTOSOMA MANSONI STATHMIN-LIKE PROTEIN (SLP) MRNA, COMPLETE CDS [POLY-A TAIL	-	OM0023326-AOP	-	NA	NA	NA	NA	NA	NA	NA	NA	NA	NA	NA	NA	NA	NA	NA	NA	1	UU	NA	14.7059	16.1241	16.1438	15.7583	15.6167	16.0553	15.4313	14.5342	15.6713	13.7168	15.1802	10.3204	12.6653	9.69894	12.776	1.41821	0.0196378
19	22	21	26K20	CD077532	CAATAAGTGGCAGAATATTTATCGCCAGTATCATTTGGTGCTTATGCTAC	CAATAAGTGGCAGAATATTTATCGCCAGTATCATTTGGTGCTTATGCTAC	Q5BVX5	Q5BVX5_SCHJA	SJCHGC00611 protein (Fragment)	417	50.1 (118)	2e-05	3	NA	NA	NA	NA	NA	NA	NA	NA	NA	NA	NA	NA	NA	NA	NA	NA	1	UU	NA	13.2235	8.00957	8.76431	9.05828	9.00636	10.1294	9.24565	9.27605	8.15635	7.8427	9.31261	16.1454	16.1373	10.1912	16.0901	-5.2139	0.754736
2	11	1	91J24	CL577	GTTGAAATAGAAACGTTTACGTGCTTCAATGAAACCAACATTCATCAATC	GTTGAAATAGAAACGTTTACGTGCTTCAATGAAACCAACATTCATCAATC	Q5D9C1	Q5D9C1_SCHJA	SJCHGC05297 protein	370	103 (257)	2e-21	2	Smp_015920, Smp_130860	NA	NA	NA	-	2	6	NA	NA	NA	NA	NA	NA	NA	NA	NA	2e-21	SA	NA	12.1992	14.8693	14.9152	12.825	7.51871	8.05009	7.74474	8.08406	7.94466	7.13381	8.42396	7.15409	8.27304	7.79753	7.28833	2.67015	0.0458721
44	3	6	74P2	CONTIG6332	AATCACAATCTAGTCAGCTTTTTGATGTGCATCCTCGAGATTTAAAAACA	TCACAATCTAGTCAGCTTTTTGATGTGCATCCTCGAGATTTAAAAACA	Q568M2	Q568M2_BRARE	LOC553362 protein (Fragment)	283	55.8 (133)	1e-06	3	NA	NA	NA	NA	NA	NA	NA	NA	NA	NA	NA	NA	NA	NA	NA	NA	1	UU	NA	10.7282	7.4196	7.13475	9.6856	7.90784	8.74115	8.45074	7.78372	8.48482	8.27083	12.7055	13.9689	13.8256	12.1452	10.8395	-3.30857	-0.284841
34	21	25	13J4	Contig5320	no data	GGATTGGAAAAAATTCGGCAATCTCCTTGTATTAATACACGAAACATTTT	Contig5320	-	UNKNOWN 3133 POSSIBLE ANTISENSE	UNKNOWN 3133 POSSIBLE ANTISENSE	-	OM0023366-AOP	-	NA	NA	NA	NA	NA	NA	NA	NA	NA	NA	NA	NA	NA	NA	NA	NA	1	UU	NA	11.9991	10.3858	9.78931	10.5697	11.3757	9.79226	11.9702	12.5892	12.2817	13.1655	15.297	14.9332	13.5952	13.444	12.1779	-1.61328	-0.596457
33	16	5	79A4	CONTIG8399	AATTAAATGGTTGTCGGGTTAAAAATAACTTGAATGTAGACGCTCCGAGT	TTAAATGGTTGTCGGGTTAAAAATAACTTGAATGTAGACGCTCCGAGT	Q6PYV2	Q6PYV2_SCHJA	Egg protein CP391S	343	78.6 (192)	2e-13	2	Smp_133400.2, Smp_133400.1	NA	NA	NA	+	2	3190	NA	NA	NA	NA	NA	NA	NA	NA	NA	2e-13	SS	NA	12.2114	14.899	15.4705	11.1203	11.592	10.6612	10.2808	9.35761	10.6264	9.22146	9.81573	9.6785	9.87365	10.231	9.4365	2.68755	0.571512
10	19	15	46J10	CD158669	GATAGACAGAGGGAGTAGACAGAGAAGAGATAGACGGAGGGAGAGACAGA	GATAGACAGAGGGAGTAGACAGAGAAGAGATAGACGGAGGGAGAGACAGA	-	-	-	-	-	-	-	NA	NA	NA	NA	NA	NA	NA	NA	NA	NA	NA	NA	NA	NA	NA	NA	1	UU	NA	12.9167	13.0292	11.3931	15.5094	12.8105	10.6962	12.2852	9.88623	10.1657	11.4055	9.52466	10.6118	9.91983	10.4005	8.43647	0.112569	-1.63608
9	1	27	4A22	Contig1971	no data	CACGTATCCAAGATAAAGAGATTTCATAAAGATTCCAATATTATTCACTG	Contig1971	-	UNKNOWN 933	UNKNOWN 933	AF072328_1 dynein light chain 2 [Schistosoma japonicum]	OM0023386-AOP	-	NA	NA	NA	NA	NA	NA	NA	NA	NA	NA	NA	NA	NA	NA	NA	NA	1	UU	NA	8.6188	11.8742	9.62783	8.06529	14.2065	16.0077	15.148	14.1818	15.4036	12.3192	14.792	13.1109	15.066	13.0373	11.8212	3.25545	-2.24642
42	15	24	16B2	Contig6439	no data	CATGGTGGCGCTGAAATGACATTTTCAAGAATTCTGCAGAATAAATTTAT	Contig6439	-	UNKNOWN 3930	UNKNOWN 3930	hypothetical	OM0023371-AOP	-	NA	NA	NA	NA	NA	NA	NA	NA	NA	NA	NA	NA	NA	NA	NA	NA	1	UU	NA	12.335	12.7185	12.0874	13.0065	13.732	12.7136	15.0719	15.2879	15.6617	12.8392	15.4445	16.0303	16.2005	15.636	14.5053	0.383545	-0.631156
30	1	21	24J5	CD068410	GAGAAAAGGATTCAATCAAATTACATACCTTATTTACCCCCTAAATATGT	GAGAAAAGGATTCAATCAAATTACATACCTTATTTACCCCCTAAATATGT	Q3YSG5	Q3YSG5_EHRCJ	60 kDa inner membrane protein	579	33.1 (74)	2.6	1	NA	NA	NA	NA	NA	NA	NA	NA	NA	NA	NA	NA	NA	NA	NA	NA	1	UU	NA	11.7859	9.13211	10.3758	9.50542	9.28776	9.83585	11.817	13.3246	12.9405	12.2708	13.9105	15.1003	14.3915	13.5255	10.6382	-2.65378	1.24365
14	21	14	49J21	CD169381	TAATTTGGTCACTGTTTGGTGAACTACCAATATTATTTACACTGCCACCA	TAATTTGGTCACTGTTTGGTGAACTACCAATATTATTTACACTGCCACCA	Q54E43	Q54E43_DICDI	Hypothetical protein	1187	40.4 (93)	0.027	-2	Smp_126700	hypothetical protein	NA	NA	-	1	1	NA	NA	NA	NA	NA	NA	NA	NA	NA	1	UA	NA	12.992	11.5543	10.4964	12.4502	12.6985	13.559	14.2285	14.4483	14.1181	13.594	14.7005	15.6522	14.7515	14.5469	11.9258	-1.43766	-1.05796
32	21	24	16H17	Contig6583	no data	GAACAAATCTTTGTTGATGGCAATTCATTTTACGATTTCCCAAAAGCTGT	Contig6583	-	SIMILAR TO FATTY ACID COENZYME A LIGASE, LONG CHAIN 5 (1E-23)	SIMILAR TO FATTY ACID COENZYME A LIGASE, LONG CHAIN 5 (1E-23)	-	OM0023344-AOP	-	Smp_165850	long-chain-fatty-acid CoA ligase, putative	NA	NA	+	1	3	NA	NA	NA	NA	NA	NA	NA	NA	NA	1	US	NA	10.6067	11.8196	10.7392	10.5304	12.1613	14.1415	14.9928	13.6464	13.2304	11.2281	13.2914	16.1194	15.4675	15.0844	13.5459	1.21288	-1.08032
39	1	24	14K3	Contig5505	no data	TATGGTGAATCAGCTCCATACGAAGATATAATAACACCAACTGTTACAGT	Contig5505	-	UNKNOWN 3238	UNKNOWN 3238	hypothetical	OM0023367-AOP	-	Smp_146680	annexin, putative	849	849	+	1	5	PF00191	Annexin	IPR001464	Annexin	Molecular Function: calcium ion binding (GO:0005509), Molecular Function: calcium-dependent phospholipid binding (GO:0005544)	SM00335	IPR001464	Annexin	Molecular Function: calcium ion binding (GO:0005509), Molecular Function: calcium-dependent phospholipid binding (GO:0005544)	1	US	NA	12.7461	15.0128	15.3971	13.251	12.419	12.3691	11.1215	11.8441	11.7135	9.47262	12.2285	13.4184	13.2711	11.9661	12.0058	2.2667	0.384287
7	27	16	43O23	CD146880	CATTGATGAATTACAGAATGTGTGAAGATAATGGGAAACGTTGAAGATAA	CATTGATGAATTACAGAATGTGTGAAGATAATGGGAAACGTTGAAGATAA	Q4Z0J9	Q4Z0J9_PLABE	Hypothetical protein	335	37.4 (85)	0.21	-2	NA	NA	NA	NA	NA	NA	NA	NA	NA	NA	NA	NA	NA	NA	NA	NA	1	UU	NA	14.2284	16.2769	15.853	15.1527	9.05752	10.3471	9.57327	8.42053	8.42112	8.80879	13.0913	11.8956	11.1898	9.08957	7.87942	2.04847	-0.42387
23	19	28	3K7	Contig1579	no data	GCCCGTTGAAAAAAAAATCAAGTCAAAAAAACGAGAAGAATTACTATTCT	Contig1579	-	UNKNOWN 746	UNKNOWN 746	hypothetical protein [Plasmodium falciparum 3D7]	OM0023335-AOP	-	NA	NA	NA	NA	NA	NA	NA	NA	NA	NA	NA	NA	NA	NA	NA	NA	1	UU	NA	11.2413	7.63532	7.36068	8.42269	8.43943	8.77702	7.88172	7.9403	7.83368	6.58795	8.32199	16.1926	16.0843	9.03802	15.8808	-3.60603	-0.274639
14	1	17	37B21	CD120401	TTATCCATCTTTTTTTTTTTAAAAATTCAGGTTGTCCGCAGGAATCTGGG	TTATCCATCTTTTTTTTTTTAAAAATTCAGGTTGTCCGCAGGAATCTGGG	Q5A0N1	Q5A0N1_CANAL	Hypothetical protein	673	33.5 (75)	2	-1	NA	NA	NA	NA	NA	NA	NA	NA	NA	NA	NA	NA	NA	NA	NA	NA	1	UU	NA	11.1797	13.3358	12.8248	10.6142	7.66411	7.78593	7.44166	7.38691	8.07645	7.34677	8.01052	8.55002	8.26072	7.82047	7.2855	2.15606	-0.511009
9	2	20	27I22	CD079995	CACCTACGGTGAAAATGGAAGAAAACGCTAGTAAATTACTGCAAGTTTAC	CACCTACGGTGAAAATGGAAGAAAACGCTAGTAAATTACTGCAAGTTTAC	Q6M187	Q6M187_METMP	DNA replication protein; MCM family; putative	672	33.5 (75)	5.6	2	Smp_144720	hypothetical protein	NA	NA	+	1	6	NA	NA	NA	NA	NA	NA	NA	NA	NA	1	US	NA	9.78439	10.3036	9.01414	7.61091	13.4261	14.6468	13.1987	12.2389	13.5798	11.1643	13.2291	12.2622	13.8983	12.502	11.6261	0.519253	-1.2895
40	18	11	59D15	CONTIG10218	TATCGCTTTACTCAATATCAGAGCTCTGACCGAATCTACTTTCAACGATA	TATCGCTTTACTCAATATCAGAGCTCTGACCGAATCTACTTTCAACGATA	Q5DG88	Q5DG88_SCHJA	SJCHGC09541 protein	195	221 (562)	2e-56	2	NA	NA	NA	NA	NA	NA	NA	NA	NA	NA	NA	NA	NA	NA	NA	NA	2e-56	SU	NA	10.377	11.0001	11.8805	11.278	12.8407	13.375	13.352	12.5054	15.0763	13.3254	14.1249	14.7829	15.4458	13.5621	14.5469	0.623096	0.880367
18	11	2	88N8	SMLC29F08	ACAAGAATTGCATCAGAAGCTTGGTCTTCGCATAATGGTCATCATATTTG	CAAGAATTGCATCAGAAGCTTGGTCTTCGCATAATGGTCATCATATTTG	P09841	HGLB_SCHMA	Hemoglobinase precursor (EC 3.4.22.34) (Antigen SM32)	429	564 (1454)	e-159	1	NA	NA	NA	NA	NA	NA	NA	NA	NA	NA	NA	NA	NA	NA	NA	NA	1	UU	NA	10.9323	9.90607	10.8264	10.6166	11.766	10.5883	10.8224	13.4189	13.6077	13.4925	14.9907	14.9644	14.9865	13.9805	14.2345	-1.02622	0.920338
19	20	4	82O20	SMLA18C08	CTTTGGAAACCACTTTCATTCTTTTTCGAAACCAACATTTGGATATTCAG	CTTTGGAAACCACTTTCATTCTTTTTCGAAACCAACATTTGGATATTCAG	Q5DHI1	Q5DHI1_SCHJA	SJCHGC05627 protein	174	87.0 (214)	5e-16	-3	Smp_145660	expressed protein	NA	NA	-	1	207	NA	NA	NA	NA	NA	NA	NA	NA	NA	5e-16	AA	NA	10.5369	12.2937	13.8136	11.8645	14.3228	15.6859	15.8882	15.4781	15.8787	14.2422	15.1808	15.8674	15.8453	15.3347	14.349	1.75677	1.51986
9	19	23	19I22	SCMSOD1	no data	CTTCACTGTACACTAATTACATAAATGTAGCATCGCTAAAATGTTTTAGA	SCMSOD1	-	S.MANSONI SUPEROXIDE DISMUTASE GENE, EXON 1, CLONE GT10-38	S.MANSONI SUPEROXIDE DISMUTASE GENE, EXON 1, CLONE GT10-38	-	OM0023390-AOP	-	NA	NA	NA	NA	NA	NA	NA	NA	NA	NA	NA	NA	NA	NA	NA	NA	1	UU	NA	10.1059	6.87697	7.14394	7.01296	7.5404	8.66772	7.1876	7.96658	7.13264	6.63829	7.22648	14.6453	15.9293	7.80227	16.0948	-3.22895	0.266966
26	6	8	68F6	CONTIG3093	GTGGTATCTTAACTTCAAGGATTCTTTGATTGCCTCAGTAGCTTCTTTAC	GTGGTATCTTAACTTCAAGGATTCTTTGATTGCCTCAGTAGCTTCTTTAC	Q5BZG5	Q5BZG5_SCHJA	SJCHGC05582 protein (Fragment)	283	336 (861)	3e-91	1	Smp_020340	alpha-glucosidase, putative	899	899	-	1	5	PF00088; PF01055	Glyco_hydro_31; Trefoil	IPR000322; IPR000519	Glycoside hydrolase, family 31; P-type trefoil	-; Molecular Function: hydrolase activity, hydrolyzing O-glycosyl compounds (GO:0004553), Biological Process: carbohydrate metabolic process (GO:0005975)	SM00018	IPR000519	P-type trefoil	-	3e-91	SA	NA	11.5416	10.6872	9.63129	10.23	13.3369	13.5402	12.8197	13.2586	12.4587	10.9455	14.1587	15.4942	14.8006	14.5791	11.6518	-0.854386	-1.05592
44	27	2	90L2	CL195	AACACCTAGAATATGTCTATCTTTTGATTTTATTTGTGACGGGGAACCAG	CACCTAGAATATGTCTATCTTTTGATTTTATTTGTGACGGGGAACCAG	Q9U8F4	Q9U8F4_SCHJA	Very low density lipoprotein binding protein precursor	207	317 (813)	3e-85	-3	Smp_121660	expressed protein	NA	NA	+	1	2	NA	NA	NA	NA	NA	NA	NA	NA	NA	3e-85	AS	NA	12.6324	13.1548	10.4571	9.85837	14.1005	15.2016	14.4471	13.1453	14.0853	12.3887	14.1434	15.6291	15.5446	14.7711	12.4061	0.522364	-2.69765
1	12	22	22000000000000	CD061569	CCCTTATTTCGGTGTCTTAGGAAAAACTGTGTATGTTGCTTTGGACTTCG	CCCTTATTTCGGTGTCTTAGGAAAAACTGTGTATGTTGCTTTGGACTTCG	Q5DF69	Q5DF69_SCHJA	SJCHGC06318 protein	376	79.3 (194)	3e-14	2	NA	NA	NA	NA	NA	NA	NA	NA	NA	NA	NA	NA	NA	NA	NA	NA	3e-14	SU	NA	11.7618	10.5851	11.3212	12.6808	12.1704	12.2345	12.1533	13.0926	13.5482	15.0755	15.3717	16.1079	16.1677	15.6972	15.7191	-1.17662	0.736046
13	8	25	11I21	Contig4429	no data	CATTCTTTGAAGTTATTTAAACGTAGATCATCTGGTCAAATGCATGATTT	Contig4429	-	SIMILAR TO ANNEXIN (4E-06) POSSIBLE ANTISENSE	SIMILAR TO ANNEXIN (4E-06) POSSIBLE ANTISENSE	-	OM0023355-AOP	-	NA	NA	NA	NA	NA	NA	NA	NA	NA	NA	NA	NA	NA	NA	NA	NA	1	UU	NA	11.2733	6.94	8.34874	8.01265	10.7181	11.785	9.19307	10.6779	10.5125	12.0861	14.9647	13.9416	14.1561	13.5294	10.19	-4.3333	1.40874
38	11	8	68F15	CONTIG3073	GCTGCATATACGACGTTGAACTATTTCGATTTATTCTGTTTGTTCCATCA	GCTGCATATACGACGTTGAACTATTTCGATTTATTCTGTTTGTTCCATCA	-	-	-	-	-	-	-	NA	NA	NA	NA	NA	NA	NA	NA	NA	NA	NA	NA	NA	NA	NA	NA	1	UU	NA	11.3821	10.1451	10.4399	9.88844	10.2676	10.7677	10.4799	11.6853	12.051	10.6666	13.3777	12.3775	14.3003	12.8216	13.2477	-1.23707	0.294838
10	5	20	28F10	CD082261	GCACTATTAAATATTCAACCAAATCCAAACAATGGCAGCCTAGAACGTAT	GCACTATTAAATATTCAACCAAATCCAAACAATGGCAGCCTAGAACGTAT	Q5BVW7	Q5BVW7_SCHJA	SJCHGC06522 protein (Fragment)	147	203 (517)	6e-51	1	Smp_106700, Smp_104270	NA	NA	NA	+	2	5	NA	NA	NA	NA	NA	NA	NA	NA	NA	6e-51	SS	NA	13.4428	14.2819	13.2192	13.3825	14.021	14.6478	15.4002	15.5383	15.7241	15.4983	15.6142	16.1457	16.1198	15.9348	16.0288	0.839171	-1.06275
29	19	23	19I17	SCMEGGANT	no data	CGGGTTGTCACTACATGAATGGTGATCATTCGAGTTCCTATACTAAATTC	SCMEGGANT	-	SCHISTOSOMA MANSONI EGG ANTIGEN MRNA FRAGMENT [POLY-A TAIL REMOVED]	SCHISTOSOMA MANSONI EGG ANTIGEN MRNA FRAGMENT [POLY-A TAIL REMOVED]	-	OM0023376-AOP	-	Smp_049230, Smp_048050, Smp_048060	NA	NA	NA	+	3	4	NA	NA	NA	NA	NA	NA	NA	NA	NA	1	US	NA	15.5358	16.1908	14.9061	9.82341	12.7912	9.79495	9.29642	9.27609	9.16755	6.88735	9.85555	10.447	12.8983	12.9213	9.30337	0.655025	-1.28473
38	14	21	25J15	CD073087	CATTTTTCTTCTAAAAAAGCGTCGGGATTACAAGGTAACCATGATCATGA	CATTTTTCTTCTAAAAAAGCGTCGGGATTACAAGGTAACCATGATCATGA	Q5CWP3	Q5CWP3_CRYPV	Large protein having a MATH plus possible UBC hydrolase plus type I pseurousyn p	3805	35.0 (79)	1.5	-2	Smp_172560	expressed protein	723	723	+	1	8	PF00023	Ank	IPR002110	Ankyrin	-	SM00248	IPR002110	Ankyrin	-	1	US	NA	10.7737	9.61484	9.24	10.6384	10.0336	11.4407	11.2961	9.99455	10.4014	10.6768	12.6767	13.7492	13.4978	12.3521	12.8831	-1.15891	-0.37484
42	19	8	69F14	CONTIG3581	CCAATAAGAAACATGCTGAATTGACTCGACAAGTTGATTGGTCAAATAAA	CCAATAAGAAACATGCTGAATTGACTCGACAAGTTGATTGGTCAAATAAA	O51099	O51099_BORBU	Hypothetical protein BB0072	773	32.3 (72)	7.1	-2	NA	NA	NA	NA	NA	NA	NA	NA	NA	NA	NA	NA	NA	NA	NA	NA	1	UU	NA	12.6076	7.90345	12.093	12.6092	9.01265	9.42287	9.03863	9.08326	8.20335	7.12295	7.22256	7.9305	7.05502	7.47257	7.28865	-4.70417	4.18952
34	15	25	12F16	Contig4933	no data	CAGTTGTTGTCATTTTTTGTTTGAACTAAATGGAAACGATTTTCGTTTAG	Contig4933	-	UNKNOWN 2808	UNKNOWN 2808	-	OM0023363-AOP	-	NA	NA	NA	NA	NA	NA	NA	NA	NA	NA	NA	NA	NA	NA	NA	NA	1	UU	NA	12.9686	14.2675	10.1673	9.54277	9.88798	8.61982	7.77024	7.9432	7.99418	7.2952	10.0581	10.025	9.23396	9.52872	7.25777	1.29892	-4.10025
22	14	5	78J19	CONTIG8153	ACCTACCTAGATAAACATATTGGAATGCACCACCGAAAATTGCTGCAATC	CCTACCTAGATAAACATATTGGAATGCACCACCGAAAATTGCTGCAATC	Q6FY67	Q6FY67_CANGA	Candida glabrata strain CBS138 chromosome A complete sequence	733	32.3 (72)	8.1	-1	NA	NA	NA	NA	NA	NA	NA	NA	NA	NA	NA	NA	NA	NA	NA	NA	1	UU	NA	13.127	15.35	15.4392	13.5015	12.9669	12.1884	12.0316	12.5102	11.9395	10.2257	12.8481	12.7138	14.2025	12.987	10.7211	2.22308	0.0891943
40	1	14	47P3	CD164206	ACAGTATGTTCCGAAGCATATCCATTGACATTTAGCTGTGTTGAGCTTTA	CAGTATGTTCCGAAGCATATCCATTGACATTTAGCTGTGTTGAGCTTTA	Q6IFU2	Q6IFU2_SCHMA	Pol polyprotein	1227	44.3 (103)	0.001	3	NA	NA	NA	NA	NA	NA	NA	NA	NA	NA	NA	NA	NA	NA	NA	NA	1	UU	NA	15.4814	13.2213	14.1268	12.5705	11.5303	11.9609	11.6371	11.1451	10.3849	8.89501	10.9128	11.6298	9.66076	9.64793	9.60641	-2.2601	0.905495
42	3	21	24B14	CD067147	ATATCGAAATAATTCAGTTACATGTGATCCACCCAAATTTTGACGCCTTA	TATCGAAATAATTCAGTTACATGTGATCCACCCAAATTTTGACGCCTTA	Q9C1U9	Q9C1U9_9ZYGO	Actin (Fragment)	269	107 (267)	1e-22	-1	Smp_077850	actin, putative	372	372	-	1	3	PF00022	Actin	IPR004000	Actin/actin-like	Molecular Function: protein binding (GO:0005515)	SM00268	IPR004000	Actin/actin-like	Molecular Function: protein binding (GO:0005515)	1e-22	AA	NA	11.1522	11.9445	11.1874	12.1009	12.0204	13.0255	15.8176	15.8362	15.6987	10.8106	14.0205	14.8873	15.3675	14.8854	12.6337	0.792316	-0.757141
39	1	15	44G3	CD149260	TTCAATCCACATCTCGTAATTCATTATGAGCGTTGATTGATAAAGCACAA	TTCAATCCACATCTCGTAATTCATTATGAGCGTTGATTGATAAAGCACAA	Q6SKZ8	Q6SKZ8_9CRUS	NADH dehydrogenase subunit 5 (EC 1.6.5.3)	578	31.6 (70)	7.5	-3	NA	NA	NA	NA	NA	NA	NA	NA	NA	NA	NA	NA	NA	NA	NA	NA	1	UU	NA	12.1427	10.7156	10.417	10.2739	7.86659	8.38256	8.34577	8.14099	7.32134	6.37205	7.04582	7.48858	7.11018	6.70249	6.97332	-1.42713	-0.298553
16	8	22	21H21	AI618833	AGTAGTACCACTGTGTAGAGTTTCCACATTTGGTTTAATGATGAGAACTC	GTAGTACCACTGTGTAGAGTTTCCACATTTGGTTTAATGATGAGAACTC	Q52LP6	Q52LP6_HUMAN	Keratin associated protein 1.5 (Hypothetical protein)	174	41.2 (95)	0.01	-2	NA	NA	NA	NA	NA	NA	NA	NA	NA	NA	NA	NA	NA	NA	NA	NA	1	UU	NA	7.08893	8.28483	6.89491	9.01775	12.5237	11.9245	11.667	11.2053	11.5253	11.5695	11.5706	13.0839	13.2264	11.9687	12.0586	1.19589	-1.38991
44	2	22	21D2	AA958327	GAATACTGTACAAATGTTCCATTTTGCCTATATTTGTTTTCCAAAGTACT	GAATACTGTACAAATGTTCCATTTTGCCTATATTTGTTTTCCAAAGTACT	Q54SC2	Q54SC2_DICDI	Hypothetical protein	664	35.0 (79)	0.69	-2	NA	NA	NA	NA	NA	NA	NA	NA	NA	NA	NA	NA	NA	NA	NA	NA	1	UU	NA	11.9059	8.07022	7.75	11.2433	10.2393	8.60385	7.76342	7.08295	7.04432	13.0135	15.4531	15.9444	16.0921	15.6478	15.1462	-3.83564	-0.320219
1	19	17	3.9e+25	CD128617	TTGACTGTTTCAATTCAACTGAGTTGTTTATCTGCTCATCTTGTGTTTCA	TTGACTGTTTCAATTCAACTGAGTTGTTTATCTGCTCATCTTGTGTTTCA	Q5U5Z4	Q5U5Z4_HUMAN	ZNF354B protein	294	34.7 (78)	0.88	3	NA	NA	NA	NA	NA	NA	NA	NA	NA	NA	NA	NA	NA	NA	NA	NA	1	UU	NA	9.71116	7.64457	8.79585	10.2814	10.1729	10.1185	10.7734	11.5351	10.5014	10.0421	14.1098	14.3272	15.1549	14.6671	11.8149	-2.06659	1.15128
23	21	26	9O19	Contig3768	no data	TGTTCCGTCCACTATGAAGAGTAACAACACGATTACTGCTACTAGTAATA	Contig3768	-	UNKNOWN 2418	UNKNOWN 2418	-	OM0023360-AOP	-	Smp_155820	hypothetical protein	NA	NA	+	1	5	NA	NA	NA	NA	NA	NA	NA	NA	NA	1	US	NA	12.4402	10.6918	9.96087	11.4504	10.1427	10.7702	11.6119	12.8175	12.987	13.0181	14.4737	15.1566	14.6558	12.7661	14.3682	-1.74841	-0.730907
9	28	28	4M10	Contig2030	no data	CAATTTCAGTAAAGAACTCTTGAAATCCATGACAGTTTTAATTCTTGTGT	Contig2030	-	SIMILAR TO ALDEHYDE DEHYDROGENASE 1 FAMILY, MEMBER B1 (1E-160)	SIMILAR TO ALDEHYDE DEHYDROGENASE 1 FAMILY, MEMBER B1 (1E-160)	-	OM0023386-AOP	-	NA	NA	NA	NA	NA	NA	NA	NA	NA	NA	NA	NA	NA	NA	NA	NA	1	UU	NA	13.6792	13.2903	12.1845	11.2547	11.5541	11.2041	13.6408	12.8845	14.2672	14.6822	15.6756	16.1027	16.1373	15.9423	14.9769	-0.388868	-1.10582
34	19	19	33F4	CD094163	ACACAGAGAGAGAGTCAGGGATGTTACATACACATAGAGAGAAAGAGAGA	CACAGAGAGAGAGTCAGGGATGTTACATACACATAGAGAGAAAGAGAGA	Q5BD34	Q5BD34_EMENI	Hypothetical protein	1605	33.1 (74)	2.6	-3	NA	NA	NA	NA	NA	NA	NA	NA	NA	NA	NA	NA	NA	NA	NA	NA	1	UU	NA	11.3077	10.8269	9.51599	14.4837	11.0494	9.37884	10.0731	8.59652	8.97469	9.17995	8.39049	8.95246	8.45842	8.84376	7.76075	-0.480713	-1.31096
24	13	28	2D19	Contig1453	no data	CTTGGAAATTACCAGCGCCATCAACGAATGAAAAATTATTTAGAGGAAGT	Contig1453	-	UNKNOWN 689	UNKNOWN 689	-	OM0023375-AOP	-	Smp_180310, Smp_159810, Smp_181510.2, Smp_181510.1	NA	NA	NA	+	4	2	NA	NA	NA	NA	NA	NA	NA	NA	NA	1	US	NA	12.695	10.8991	10.6905	11.9513	10.3406	11.4502	15.6731	15.958	16.5011	10.5254	10.7245	14.8949	15.8388	12.6937	13.9321	-1.79584	-0.208661
17	20	23	19M20	SEG_SCMSOD	no data	GTTACTATAAAAGGACTAGGACCATTTGATGGATTTATTGGTCGAGCACT	SEG_SCMSOD	-	S.MANSONI SUPEROXIDE DISMUTASE GENE	S.MANSONI SUPEROXIDE DISMUTASE GENE	-	OM0023390-AOP	-	Smp_095980	superoxide dismutase precursor (EC 1.15.1.1), putative	184	NA	+	1	7	PF00080	Sod_Cu	IPR001424	Superoxide dismutase, copper/zinc binding	Molecular Function: copper, zinc superoxide dismutase activity (GO:0004785), Biological Process: superoxide metabolic process (GO:0006801), Molecular Function: metal ion binding (GO:0046872)	NA	NA	NA	NA	1	US	NA	12.3722	7.94728	7.87427	9.99146	9.00729	10.608	9.12953	9.34985	9.61897	7.87504	9.50283	16.3781	16.4872	11.979	16.7709	-4.42489	-0.0730017
12	22	23	20H10	Contig2008d	no data	NA	-	-	-	-	-	-	-	NA	NA	NA	NA	NA	NA	NA	NA	NA	NA	NA	NA	NA	NA	NA	NA	1	UU	NA	12.983	11.4208	11.1937	9.50493	11.8505	11.4596	11.4981	11.9531	13.2057	11.9765	14.3924	16.077	16.3118	15.0847	14.2645	-1.56217	-0.227101
44	3	5	77H14	CONTIG7633	CAAACAGATACTCCATCTCCAGTGAAACCAGCTTTACAATGACACGAATA	CAAACAGATACTCCATCTCCAGTGAAACCAGCTTTACAATGACACGAATA	Q5BW73	Q5BW73_SCHJA	SJCHGC09372 protein (Fragment)	544	401 (1031)	e-110	1	Smp_154760	egf-like domain protein	NA	NA	-	1	10	NA	NA	NA	NA	NA	NA	NA	NA	NA	1	UA	NA	11.507	9.01551	12.326	11.5164	9.54324	10.5984	12.4019	11.2347	12.3656	11.5737	13.4652	16.1522	13.7668	14.183	11.4241	-2.49147	3.31052
31	12	10	62C5	CONTIG11681	TATATTTGCTTACCGAATGATGGTGGTAGATCTCGTACATGTGTATGTCC	TATATTTGCTTACCGAATGATGGTGGTAGATCTCGTACATGTGTATGTCC	Q5BW73	Q5BW73_SCHJA	SJCHGC09372 protein (Fragment)	544	352 (903)	2e-95	3	Smp_154760	egf-like domain protein	NA	NA	+	1	2	NA	NA	NA	NA	NA	NA	NA	NA	NA	2e-95	SS	NA	13.3794	9.93371	13.9302	14.5795	10.536	11.7959	14.4456	14.2878	15.185	15.0169	15.2049	16.2731	15.8251	15.7878	13.6778	-3.44573	3.99648
41	11	9	65M2	CONTIG1589	AAGCATTTGTACAACTCAGTGAGGCAAATGTAAAGACAATAATCCATCTT	GCATTTGTACAACTCAGTGAGGCAAATGTAAAGACAATAATCCATCTT	Q6P3R2	Q6P3R2_XENTR	Hypothetical protein MGC75569	466	139 (351)	5e-32	2	NA	NA	NA	NA	NA	NA	NA	NA	NA	NA	NA	NA	NA	NA	NA	NA	5e-32	SU	NA	11.5453	9.86074	12.9265	9.72581	11.5841	11.4812	12.9788	13.8366	13.9413	10.9418	15.0484	14.3594	15.0495	14.2917	14.715	-1.68456	3.06579
32	15	21	25P17	CD074910	CTCCGTCTTTATATGTATGTGGTTACTGTAATGAAAATCAAGGAAAAAAA	CTCCGTCTTTATATGTATGTGGTTACTGTAATGAAAATCAAGGAAAAAAA	Q4HEU3	Q4HEU3_CAMCO	Oxygen-independent coproporphyrinogen III oxidase	451	32.0 (71)	5.7	-1	NA	NA	NA	NA	NA	NA	NA	NA	NA	NA	NA	NA	NA	NA	NA	NA	1	UU	NA	9.78802	8.8347	9.85105	9.74365	9.88206	11.1321	12.6592	11.5062	11.7995	11.2501	13.0328	14.6771	13.1733	12.2773	9.4726	-0.953321	1.01634
34	21	1	93B4	CL1201	GATTGATGGAATTCAGAAGAATGAGTCTCATCTTGATGTCGATTGTGGAA	GATTGATGGAATTCAGAAGAATGAGTCTCATCTTGATGTCGATTGTGGAA	Q5C749	Q5C749_SCHJA	SJCHGC08398 protein (Fragment)	100	128 (322)	4e-28	-1	Smp_037780	hypothetical protein	NA	NA	+	1	1	NA	NA	NA	NA	NA	NA	NA	NA	NA	4e-28	AS	NA	12.3163	12.747	12.1562	11.6089	12.2771	12.7305	14.9293	14.4709	14.3848	12.9889	14.8006	15.6186	15.593	15.2365	13.4539	0.430686	-0.590788
29	8	14	48I5	CD166275	CAAGAGACCTCAAATTCAGTAAGATACTGGACCCTGATTGGTTACATCCA	CAAGAGACCTCAAATTCAGTAAGATACTGGACCCTGATTGGTTACATCCA	Q4QQE4	Q4QQE4_SCHMA	Endonuclease-reverse transcriptase	910	43.9 (102)	0.001	1	NA	NA	NA	NA	NA	NA	NA	NA	NA	NA	NA	NA	NA	NA	NA	NA	1	UU	NA	10.6546	14.0102	12.8174	11.6413	7.71216	9.28674	7.84232	7.56131	8.09642	10.6933	11.9159	7.47231	7.6374	7.73451	7.38049	3.35556	-1.19281
38	6	18	34F15	CD098101	TATATTTTCAGAGAGAGCGAGAGATCTTGATCGAATACAGCTCTAAACAT	TATATTTTCAGAGAGAGCGAGAGATCTTGATCGAATACAGCTCTAAACAT	Q4YPX9	Q4YPX9_PLABE	Hypothetical protein (Fragment)	1293	32.7 (73)	3.4	-1	NA	NA	NA	NA	NA	NA	NA	NA	NA	NA	NA	NA	NA	NA	NA	NA	1	UU	NA	13.2433	12.8185	9.90932	10.9194	8.67818	8.28503	8.29773	7.70184	7.69657	7.14474	9.76513	9.09539	8.83369	8.03	7.52865	-0.424795	-2.90917
44	18	26	9D14	Contig3874	no data	TCTTTCATCCAAGCACTTAACATCTACATCTTCTCAGAAAAAACAAAAC	Contig3874	-	UNKNOWN 2481	UNKNOWN 2481	-	OM0023399-AOP	-	NA	NA	NA	NA	NA	NA	NA	NA	NA	NA	NA	NA	NA	NA	NA	NA	1	UU	NA	10.2985	10.2746	10.9148	10.8084	10.0109	13.7034	13.8685	12.4166	13.3428	10.728	13.0247	14.9677	13.8894	12.8332	11.4026	-0.0238562	0.64017
41	10	7	72A2	CONTIG4917	GCTTGCCAGTATTGTCCATTATTATGACTAGTAGAATGCGTGATTGGTGT	GCTTGCCAGTATTGTCCATTATTATGACTAGTAGAATGCGTGATTGGTGT	-	-	-	-	-	-	-	NA	NA	NA	NA	NA	NA	NA	NA	NA	NA	NA	NA	NA	NA	NA	NA	1	UU	NA	13.4953	14.365	14.8221	12.0305	10.633	11.2586	10.8034	10.8849	10.2719	8.05741	9.57484	8.92122	8.29109	8.83405	8.14804	0.86974	0.457088
9	4	7	71I10	CONTIG4711	GACAATTATTAAATCATCCAAGCCTTCGAATGTGTATCACGACCATTACT	GACAATTATTAAATCATCCAAGCCTTCGAATGTGTATCACGACCATTACT	Q5C204	Q5C204_SCHJA	SJCHGC02040 protein (Fragment)	289	78.2 (191)	1e-13	2	NA	NA	NA	NA	NA	NA	NA	NA	NA	NA	NA	NA	NA	NA	NA	NA	1e-13	SU	NA	15.5006	16.2307	16.2046	15.6976	11.2929	11.3597	10.9567	11.8985	12.3079	11.9105	13.5864	11.4671	12.42	11.2428	11.2736	0.730174	-0.0261644
11	20	27	6G22	Contig2744	no data	TTCGTAATCCAATAAGATTTGCTGCAGACACTTTGTTGACATAATCATAT	Contig2744	-	UNKNOWN 1563	UNKNOWN 1563	-	OM0023391-AOP	-	NA	NA	NA	NA	NA	NA	NA	NA	NA	NA	NA	NA	NA	NA	NA	NA	1	UU	NA	11.4078	10.346	10.1962	11.5015	11.5973	12.3977	13.9944	13.6455	13.5201	12.1371	13.551	14.157	14.0012	13.1765	13.2052	-1.06183	-0.149811
5	9	24	15I11	Contig5850	no data	TATCAAAACAATTATGCCATTGATCAAATGATATACCACCAGAACCGGAA	Contig5850	-	UNKNOWN 3475	UNKNOWN 3475	SPARC [Artemia franciscana]	OM0023352-AOP	-	Smp_171780	expressed protein	NA	NA	-	1	1	NA	NA	NA	NA	NA	NA	NA	NA	NA	1	UA	NA	11.5392	11.3173	10.9928	11.2224	13.9796	14.4975	13.805	14.4536	14.8813	14.2591	15.9182	16.0301	16.2027	15.8866	14.0096	-0.221896	-0.324476
21	26	20	30A19	CD086935	TAGTGTTGATAGAAATTCACTCGCAAAGTTATCTAGATTTCCCACCATCG	TAGTGTTGATAGAAATTCACTCGCAAAGTTATCTAGATTTCCCACCATCG	Q81MW9	Q81MW9_BACAN	Serine/threonine transporter family protein	439	32.3 (72)	5.4	1	Smp_099800	expressed protein	1901	1901	-	1	1	PF00400	WD40	IPR001680	WD40 repeat	-	SM00320	IPR001680	WD40 repeat	-	1	UA	NA	11.5775	10.7297	10.537	9.00395	11.5402	13.2774	13.1209	13.2026	11.6421	11.9928	12.8787	13.9443	12.7675	12.4635	11.574	-0.847814	-0.192663
12	4	27	4P22	Contig2140	no data	TGAATCTGCTAGAAGTGTGATGGTAGCTTCGTTAAGGAATCACTATGGAC	Contig2140	-	UNKNOWN 1046	UNKNOWN 1046	Tetraspanin 74F CG5492-PB	OM0023330-AOP	-	Smp_174630	transmembrane 4 superfamily, invertebrate, putative	257	NA	+	1	2	PF00335	Tetraspannin	IPR000301	CD9/CD37/CD63 antigen	Cellular Component: integral to membrane (GO:0016021)	NA	NA	NA	NA	1	US	NA	13.5376	13.1402	12.9166	12.8051	12.6268	12.9861	14.056	14.4492	15.4159	14.4014	15.2672	15.7927	15.7953	15.3433	14.6113	-0.397461	-0.223559
12	17	23	19D22	SMEGG1	no data	CTGATGAGTCCCATTCAAAATGAAACACTTATCCTAGATTCATATGCAG	SMEGG1	-	S.MANSONI DNA FOR PUT. EGGSHELL PROTEIN PRECURSOR	S.MANSONI DNA FOR PUT. EGGSHELL PROTEIN PRECURSOR	-	OM0023338-AOP	-	NA	NA	NA	NA	NA	NA	NA	NA	NA	NA	NA	NA	NA	NA	NA	NA	1	UU	NA	11.5642	7.51343	7.09843	9.16472	7.39232	8.19575	7.52048	7.35305	7.88042	6.95031	8.48307	14.099	15.9406	9.84076	15.8144	-4.0508	-0.415003
19	25	4	83C20	SMLA22D02	TTGTTACGTGCTATCGTTTTGGCAGTTTTATTCATATGCTCCATTTTTCA	TTGTTACGTGCTATCGTTTTGGCAGTTTTATTCATATGCTCCATTTTTCA	Q7MZB1	Q7MZB1_PHOLL	DltD protein for D-alanine esterification of lipoteichoic acid and wall teichoic	400	35.0 (79)	3.9	-2	NA	NA	NA	NA	NA	NA	NA	NA	NA	NA	NA	NA	NA	NA	NA	NA	1	UU	NA	7.9416	6.95824	6.49925	7.4687	9.23337	10.9482	12.2086	12.1587	12.3402	8.64268	9.84498	8.34036	10.9677	8.24302	7.70966	-0.983359	-0.458993
44	5	5	77L14	CONTIG7760	GAACAAAGAGAGTCAAAGAGTTCCCTGTACATCATTATACCACTTGTTGT	GAACAAAGAGAGTCAAAGAGTTCCCTGTACATCATTATACCACTTGTTGT	Q6PYV2	Q6PYV2_SCHJA	Egg protein CP391S	343	105 (262)	3e-21	3	Smp_155170.1	egg protein CP391S-like	NA	NA	+	1	2	NA	NA	NA	NA	NA	NA	NA	NA	NA	3e-21	SS	NA	14.461	16.0442	15.7621	14.4367	13.2135	13.7921	14.4095	12.5816	13.7568	11.9295	13.1341	12.9591	12.8772	11.6258	12.1417	1.58322	-0.28213
7	2	22	21C11	AI026170	TACTTGTACACAGCAGCTTGGCTGTATGACTAAATGAAATAATCCGAAAA	TACTTGTACACAGCAGCTTGGCTGTATGACTAAATGAAATAATCCGAAAA	Q37B75	Q37B75_RHOPA	IMP dehydrogenase/GMP reductase	733	31.6 (70)	7.5	-1	NA	NA	NA	NA	NA	NA	NA	NA	NA	NA	NA	NA	NA	NA	NA	NA	1	UU	NA	12.6435	13.6955	10.2593	10.1069	15.5278	15.8253	15.6607	14.9699	14.1285	13.2	14.9424	16.08	15.5622	15.1531	14.5148	1.052	-3.43619
43	21	1	93C2	CL1281	ATGAATTTCCAGGAAATGCATCAAAGTCTGAAGGAAACGTTTCATTGTTA	TGAATTTCCAGGAAATGCATCAAAGTCTGAAGGAAACGTTTCATTGTTA	Q5DF43	Q5DF43_SCHJA	SJCHGC04928 protein	150	89.0 (219)	1e-16	3	NA	NA	NA	NA	NA	NA	NA	NA	NA	NA	NA	NA	NA	NA	NA	NA	1e-16	SU	NA	9.00362	8.5712	8.05847	7.13341	8.68247	9.89722	9.69829	8.6319	9.25459	6.78763	9.17894	13.892	14.4757	7.3693	14.1896	-0.432418	-0.512735
37	22	21	26I15	CD077122	AACAATAATAGGGTGTATTAAGTAAGCACTATAAGTGAGACGAGCTGGCA	CAATAATAGGGTGTATTAAGTAAGCACTATAAGTGAGACGAGCTGGCA	Q61BH5	Q61BH5_CAEBR	Hypothetical protein CBG13350 (Fragment)	821	62.8 (151)	4e-09	-1	Smp_162060	expressed protein	NA	NA	-	1	4	NA	NA	NA	NA	NA	NA	NA	NA	NA	1	UA	NA	11.166	12.8813	11.7139	12.666	13.7987	15.1343	15.2488	15.1822	15.4125	13.4219	15.3536	15.8847	15.9819	15.6597	13.7348	1.71535	-1.16743
32	9	22	21L17	AW063005	GAGTCAAGAGAAACCAAAATTCTCGCATTCTTGGGTTGCAAATGAAGAAT	GAGTCAAGAGAAACCAAAATTCTCGCATTCTTGGGTTGCAAATGAAGAAT	Q4Z7S1	Q4Z7S1_PLABE	Hypothetical protein	1179	37.7 (86)	0.11	2	NA	NA	NA	NA	NA	NA	NA	NA	NA	NA	NA	NA	NA	NA	NA	NA	1	UU	NA	14.485	15.5426	13.155	9.28693	10.0981	10.979	10.1696	9.60438	9.36054	7.74562	9.08984	9.90953	8.89899	8.58192	8.11701	1.05756	-2.38761
16	11	24	15D21	Contig6086	no data	TTATATATTCGTGTATGTGTACCATCGATTGTTTACACTTCTTTGTGTG	Contig6086	-	UNKNOWN 3638	UNKNOWN 3638	aquaporin 9 [Homo sapiens]	OM0023345-AOP	-	NA	NA	NA	NA	NA	NA	NA	NA	NA	NA	NA	NA	NA	NA	NA	NA	1	UU	NA	12.2564	12.62	10.7041	10.4481	13.1838	13.5637	13.0712	13.0534	13.6708	12.4397	14.9112	15.6101	15.6907	14.8151	13.334	0.363644	-1.91592
3	4	18	34O12	CD112090	TGTAATCGAAGCGTTAACCTCTGAGCCCGTCTCATCATTGCAGTCATTTA	TGTAATCGAAGCGTTAACCTCTGAGCCCGTCTCATCATTGCAGTCATTTA	Q5C243	Q5C243_SCHJA	SJCHGC03570 protein (Fragment)	190	48.5 (114)	6e-05	-1	NA	NA	NA	NA	NA	NA	NA	NA	NA	NA	NA	NA	NA	NA	NA	NA	1	UU	NA	14.528	16.2707	16.0737	14.6809	12.0317	11.8334	11.9584	11.025	11.8256	11.1216	11.2334	11.4057	11.4855	11.6771	10.7836	1.74272	-0.19699
30	15	12	55N17	CD197849	AAAAGAACAATTGCCAACCAAATTTTCGTAAATCATCAGATTGGATTCCA	GAACAATTGCCAACCAAATTTTCGTAAATCATCAGATTGGATTCCA	Q5DGG1	Q5DGG1_SCHJA	SJCHGC09117 protein	359	290 (743)	7e-78	-1	Smp_173480	n(4)-(beta-n-acetylglucosaminyl)-l-asparaginase ,p utative	NA	NA	+	1	5	NA	NA	NA	NA	NA	NA	NA	NA	NA	7e-78	AS	NA	9.71727	12.0962	12.6327	10.7651	9.67285	9.7649	11.3319	14.0616	14.8652	10.8528	14.8984	15.98	15.9013	15.3651	13.8067	2.37894	0.53648
8	20	21	26D23	CD076274	CTTCAACAATAGCAATAATACAAAAAGAAAAACACAATCTTTCCTACTTT	CTTCAACAATAGCAATAATACAAAAAGAAAAACACAATCTTTCCTACTTT	-	-	-	-	-	-	-	NA	NA	NA	NA	NA	NA	NA	NA	NA	NA	NA	NA	NA	NA	NA	NA	1	UU	NA	9.27311	6.57916	6.06329	9.93138	6.65322	7.74135	6.89397	6.5264	6.62361	10.4845	12.4884	13.9399	13.6874	12.0142	12.5214	-2.69394	-0.515868
45	9	7	71M13	CONTIG4817	CCGAAACTATTGTTAGCACCGTGAACATATTATATTTCGTTTGAATTGCC	CCGAAACTATTGTTAGCACCGTGAACATATTATATTTCGTTTGAATTGCC	Q5DBS4	Q5DBS4_SCHJA	SJCHGC05684 protein	399	539 (1389)	e-152	-2	Smp_179250	alpha-galactosidase/alpha-n-acetylgalactosamini da se,putative	430	NA	-	1	7	PF02065	Melibiase	IPR000111	Glycoside hydrolase, clan GH-D	Molecular Function: hydrolase activity, hydrolyzing O-glycosyl compounds (GO:0004553), Biological Process: carbohydrate metabolic process (GO:0005975)	NA	NA	NA	NA	1	UA	NA	12.0659	15.7595	13.3458	8.64911	8.08473	8.07719	8.10953	7.20077	8.24115	7.18609	7.78345	6.8074	7.78484	7.39102	7.93444	3.6936	-2.41364
16	2	25	11D9	Contig4653	no data	CACCATGTGGTCGATTAGATGAACAAAAAGGTTCTGATCGTTTAAAA	Contig4653	-	UNKNOWN 2593	UNKNOWN 2593	agCP12121 [Anopheles gambiae str. PEST]·	OM0023331-AOP	-	Smp_166030	erythrocyte membrane protein, putative	NA	NA	+	1	5	NA	NA	NA	NA	NA	NA	NA	NA	NA	1	US	NA	13.4126	13.1149	12.4488	12.2314	12.3159	13.5222	15.1437	14.8673	13.7565	15.1575	15.3009	16.1034	15.7044	15.6363	12.6089	-0.297637	-0.666084
11	9	24	15K10	Contig5948	no data	TAATTTAAATTTACGCGGTGAACAATATGGACCATTTAGACCAGCCATCC	Contig5948	-	SIMILAR TO ALCOHOL DEHYDROGENASE PAN2 (8E-19) POSSIBLE ANTISENSE	SIMILAR TO ALCOHOL DEHYDROGENASE PAN2 (8E-19) POSSIBLE ANTISENSE	-	OM0023348-AOP	-	Smp_081430	short-chain dehydrogenase, putative	NA	NA	+	1	4	NA	NA	NA	NA	NA	NA	NA	NA	NA	1	US	NA	11.9435	10.7181	10.586	13.0176	11.8234	12.2839	12.1884	12.6812	13.9913	12.447	14.676	16.0761	15.5615	14.6692	12.818	-1.22543	-0.132037
23	11	1	91K19	CL648	TTAGGAACATCAGGTATACGTAGTATATCTCCGTCGATTTCAGTTATTCC	TTAGGAACATCAGGTATACGTAGTATATCTCCGTCGATTTCAGTTATTCC	Q6BEQ6	Q6BEQ6_CAEEL	Hypothetical protein unc-52	2389	55.5 (132)	1e-06	-2	Smp_146950	expressed protein	5808	5808	-	1	3	PF00047; PF00053; PF00057; PF07679; PF07686	I-set; ig; Laminin_EGF; Ldl_recept_a; V-set	IPR002049; IPR002172; IPR013098; IPR013106; IPR013151	EGF-like, laminin; Immunoglobulin; Immunoglobulin I-set; Immunoglobulin V-set; Low density lipoprotein-receptor, class A	-	SM00192; SM00408; SM00409	IPR002172; IPR003598; IPR003599	Immunoglobulin subtype; Immunoglobulin subtype 2; Low density lipoprotein-receptor, class A	-	1	UA	NA	11.2943	7.39199	7.91223	8.48077	8.7276	9.24451	9.50844	10.3681	9.32263	9.83612	12.1385	14.4651	11.2459	11.0786	8.52852	-3.90234	0.520236
24	3	10	60P19	CONTIG1101	GCCTATGTTTCAGATGATTGTCAAACATTAATCTCAGGATTATTGACGAA	GCCTATGTTTCAGATGATTGTCAAACATTAATCTCAGGATTATTGACGAA	Q8BHI9	Q8BHI9_MOUSE	0 day neonate cerebellum cDNA, RIKEN full-length enriched library, clone:C230008	436	168 (426)	6e-41	-1	Smp_094190	mark-related protein kinase	560	560	+	1	2987	PF00069	Pkinase	IPR000719	Protein kinase, core	Molecular Function: protein kinase activity (GO:0004672), Molecular Function: ATP binding (GO:0005524), Biological Process: protein amino acid phosphorylation (GO:0006468)	SM00219; SM00220	IPR001245; IPR002290	Serine/threonine protein kinase; Tyrosine protein kinase	Molecular Function: protein-tyrosine kinase activity (GO:0004713), Molecular Function: ATP binding (GO:0005524), Biological Process: protein amino acid phosphorylation (GO:0006468); Molecular Function: protein serine/threonine kinase activity (GO:0004674)	6e-41	AS	NA	11.0621	10.6511	11.7415	8.55954	11.8678	14.7042	15.118	14.1247	11.9848	9.38774	12.9291	14.3171	14.5767	13.4037	10.927	-0.410988	1.09041
15	8	28	1O21	AF183577	no data	TTGATGTTAATTCATGGTTTGACAGGAGTTGTCATGGAAGGAGGCTAAA	AF183577	-	SCHISTOSOMA MANSONI ALPHA 1-3 FUCOSYLTRANSFERASE (FUCTA) MRNA, COMPLETE CDS [POL	SCHISTOSOMA MANSONI ALPHA 1-3 FUCOSYLTRANSFERASE (FUCTA) MRNA, COMPLETE CDS [POL	-	OM0023326-AOP	-	Smp_148850	alpha(1,3)fucosyltransferase, putative	NA	NA	+	1	1	NA	NA	NA	NA	NA	NA	NA	NA	NA	1	US	NA	12.6607	10.3016	9.97292	13.2242	10.4773	11.7971	11.2823	12.3703	12.1621	12.8247	14.5043	15.0782	15.5406	14.7505	13.5076	-2.35911	-0.328696
8	9	16	41H23	CD135337	ACCTCCACCAGTGAGAATAATATTTGACCAAAAACTCTTTCTGACATCCA	CCTCCACCAGTGAGAATAATATTTGACCAAAAACTCTTTCTGACATCCA	Q5DGJ8	Q5DGJ8_SCHJA	SJCHGC09337 protein	380	139 (350)	3e-32	1	Smp_077860	actin, putative	380	380	-	1	3	PF00022	Actin	IPR004000	Actin/actin-like	Molecular Function: protein binding (GO:0005515)	SM00268	IPR004000	Actin/actin-like	Molecular Function: protein binding (GO:0005515)	3e-32	SA	NA	10.1217	9.91866	8.23392	13.0851	13.6723	15.0399	15.7597	15.025	15.2135	13.7287	15.2565	14.1686	13.7703	13.1641	10.1173	-0.202993	-1.68474
44	22	28	3H14	Contig1734	no data	TTTGTCGGAGACAAAAACGTCTATGTGGTTTCTATAGAATGAGTTGGAA	Contig1734	-	UNKNOWN 810	UNKNOWN 810	-	OM0023329-AOP	-	Smp_050520	egf-like domain protein	504	504	+	1	5	PF00008; PF01414	DSL; EGF	IPR001774; IPR006209	Delta/Serrate/lag-2 (DSL) protein; EGF-like	-; Biological Process: cell communication (GO:0007154), Cellular Component: membrane (GO:0016020)	SM00051; SM00179; SM00181	IPR001774; IPR001881; IPR006210	Delta/Serrate/lag-2 (DSL) protein; EGF; EGF-like calcium-binding	-; Biological Process: cell communication (GO:0007154), Cellular Component: membrane (GO:0016020); Molecular Function: calcium ion binding (GO:0005509)	1	US	NA	11.5257	8.25942	7.93866	9.68107	10.5149	11.9413	13.7209	11.8263	12.5061	7.67855	11.4271	13.8271	14.3014	12.7324	10.3803	-3.26623	-0.320757
42	9	25	11N14	Contig4622	no data	CATAATTCAGTACCAACAATATCAATGATTAACTGCGGAAACATGACGTA	Contig4622	-	UNKNOWN 2574	UNKNOWN 2574	hypothetical	OM0023354-AOP	-	Smp_146830	expressed protein	NA	NA	-	1	4	NA	NA	NA	NA	NA	NA	NA	NA	NA	1	UA	NA	12.5683	11.7109	12.8964	14.6195	11.5982	12.01	15.2925	15.507	15.7537	14.6508	15.2178	15.7007	15.832	15.3311	15.0488	-0.857427	1.18552
38	8	20	28B15	CD081260	TTGCCAATTGACAATTGAATAATGTCCAATGATTGTTTGGGTTCAATCCA	TTGCCAATTGACAATTGAATAATGTCCAATGATTGTTTGGGTTCAATCCA	Q54GH0	Q54GH0_DICDI	Putative basic-leucine zipper (BZIP) transcription factor	716	35.4 (80)	1.3	3	NA	NA	NA	NA	NA	NA	NA	NA	NA	NA	NA	NA	NA	NA	NA	NA	1	UU	NA	10.5607	10.8498	10.7529	11.1142	8.77124	8.67975	7.96008	7.88639	7.66573	7.00737	7.54618	8.94835	9.24505	7.85517	7.51044	0.289107	-0.096964
14	3	18	34J9	CD111055	AGTTGACATCAGACTCTTAATTACAGGTGAGTATTATGACTGACAAATAC	GTTGACATCAGACTCTTAATTACAGGTGAGTATTATGACTGACAAATAC	Q6TA45	Q6TA45_SCHMA	Hypothetical protein (Fragment)	31	39.7 (91)	0.028	3	NA	NA	NA	NA	NA	NA	NA	NA	NA	NA	NA	NA	NA	NA	NA	NA	1	UU	NA	12.1616	14.9175	14.0241	11.5405	11.7363	10.6891	11.3209	11.4948	10.8554	9.71765	11.5971	11.0599	11.1083	9.25172	10.2057	2.7559	-0.89334
25	17	15	46A6	CD156533	TCATTCTAAAGACGCAAAGATACTTTCTAATGGTACGCGATATCGTTACT	TCATTCTAAAGACGCAAAGATACTTTCTAATGGTACGCGATATCGTTACT	Q4QQE8	Q4QQE8_SCHMA	Endonuclease-reverse transcriptase	992	39.7 (91)	0.028	-3	NA	NA	NA	NA	NA	NA	NA	NA	NA	NA	NA	NA	NA	NA	NA	NA	1	UU	NA	9.04455	7.39165	8.67055	6.89536	9.29185	9.9755	8.59468	9.29487	7.75563	6.68247	11.73	13.0271	13.7956	13.621	10.122	-1.6529	1.27889
24	7	7	71H19	CONTIG4627	AATGTAGCTGTAACATCATACTATTTTTCCCACTCATGTTCGACAGTGAA	TGTAGCTGTAACATCATACTATTTTTCCCACTCATGTTCGACAGTGAA	Q9TUJ0	Q9TUJ0_BOVIN	Growth hormone-releasing hormone receptor long form	441	35.8 (81)	0.88	3	NA	NA	NA	NA	NA	NA	NA	NA	NA	NA	NA	NA	NA	NA	NA	NA	1	UU	NA	13.5941	13.1053	13.5847	10.4109	10.075	10.2406	9.52256	9.31728	9.07355	7.43129	8.76934	8.6526	7.93959	7.80914	7.4241	-0.48883	0.479451
48	7	8	68L1	CONTIG3283	GTCGATACTGGTCACGCTATTGTCATGAAACAGGTTATAATTTCTGTTTC	GTCGATACTGGTCACGCTATTGTCATGAAACAGGTTATAATTTCTGTTTC	Q5DEP7	Q5DEP7_SCHJA	SJCHGC07206 protein	133	251 (640)	3e-65	3	Smp_042150	Dynein light chain 1, cytoplasmic, putative	NA	NA	+	1	4	NA	NA	NA	NA	NA	NA	NA	NA	NA	3e-65	SS	NA	10.8231	11.1395	8.23343	9.77405	15.2669	16.0356	15.9793	14.837	15.7801	11.3095	12.5617	12.8515	14.1434	11.3781	10.2681	0.316373	-2.90604
39	12	24	15G15	Contig5841	no data	TCTCGTCCTAACTTTACGTATATTACTAATCCTAGAGCTCCATCAGAAGA	Contig5841	-	SIMILAR TO NA/CL-DEPENDENT NEUROTRANSMITTER TRANSPORTER-LIKE PROTEIN (2E-18) POS	SIMILAR TO NA/CL-DEPENDENT NEUROTRANSMITTER TRANSPORTER-LIKE PROTEIN (2E-18) POS	-	OM0023352-AOP	-	NA	NA	NA	NA	NA	NA	NA	NA	NA	NA	NA	NA	NA	NA	NA	NA	1	UU	NA	10.272	8.73249	10.1947	11.5596	9.53215	10.1166	12.7313	13.0048	13.1566	10.2921	14.9538	15.7049	15.6676	14.8752	13.6011	-1.53951	1.46221
13	13	27	5M21	Contig2324	no data	CATATATTCGTTTAGTGCAATCAGAATAGTTTTATGCCAATTACCCAAGT	Contig2324	-	UNKNOWN 1182	UNKNOWN 1182	-	OM0023342-AOP	-	NA	NA	NA	NA	NA	NA	NA	NA	NA	NA	NA	NA	NA	NA	NA	NA	1	UU	NA	11.4719	9.27002	8.86804	8.37562	12.5206	12.5632	13.2684	12.9217	12.9106	12.4987	14.6531	13.1486	13.8011	12.5643	9.36577	-2.20183	-0.401987
23	26	4	83G19	SMLA24H09	GTTAGCTGGAATGTTTGGTGCATTCTTTCTAATTCTTGGAGTATTCACTG	GTTAGCTGGAATGTTTGGTGCATTCTTTCTAATTCTTGGAGTATTCACTG	Q5DE61	Q5DE61_SCHJA	SJCHGC05481 protein	336	178 (452)	2e-43	3	Smp_173820	equilibrative nucleoside transporter, putative	343	NA	+	1	3	PF01733	Nucleoside_tran	IPR002259	Delayed-early response protein/equilibrative nucleoside transporter	Molecular Function: nucleoside transmembrane transporter activity (GO:0005337), Biological Process: transport (GO:0006810), Cellular Component: membrane (GO:0016020)	NA	NA	NA	NA	2e-43	SS	NA	10.8474	7.63007	9.22803	9.43985	11.4274	12.073	10.836	10.7254	11.1772	10.8676	13.9179	12.5218	12.2503	10.9284	10.5275	-3.21734	1.59796
37	21	1	93A3	CL1200	AATGGAAAAGAACTTCGAGATTGGACAATGATTCCAATTAGAGATCCGTT	TGGAAAAGAACTTCGAGATTGGACAATGATTCCAATTAGAGATCCGTT	Q5BZ54	Q5BZ54_SCHJA	SJCHGC02398 protein (Fragment)	524	393 (1009)	e-108	-1	Smp_177540	expressed protein	NA	NA	+	1	2	NA	NA	NA	NA	NA	NA	NA	NA	NA	1	US	NA	10.2019	11.1296	10.8207	11.4362	9.04481	9.38655	10.6872	11.6527	13.1463	13.3101	14.9873	14.5848	15.0068	14.8682	13.8146	0.927646	-0.308884
10	21	25	13J10	Contig5323	no data	CCAGGATTTTTTTCCATTGCATTGGTAACTTATCATAACATTCTTTACAA	Contig5323	-	UNKNOWN 3134	UNKNOWN 3134	unnamed protein product [Mus musculus]	OM0023366-AOP	-	Smp_020540.1, Smp_020540.2	NA	NA	NA	-	2	1	NA	NA	NA	NA	NA	NA	NA	NA	NA	1	UA	NA	10.3128	7.90399	7.15073	9.78389	9.33263	8.91717	8.99376	9.76174	9.72194	11.0845	13.9941	14.4117	14.9409	13.4877	12.5205	-2.40879	-0.753259
2	20	10	63B12	CONTIG12144	TACTGAGTCACTAGTGGTAATGCATTTGACATATGTCCTAGGTATTTCGT	TACTGAGTCACTAGTGGTAATGCATTTGACATATGTCCTAGGTATTTCGT	Q5DBS6	Q5DBS6_SCHJA	SJCHGC04223 protein	267	427 (1098)	e-118	2	Smp_142970	palmitoyl-protein thioesterase, putative	296	NA	-	1	1	PF02089	Palm_thioest	IPR002472	Palmitoyl protein thioesterase	Biological Process: protein modification process (GO:0006464), Molecular Function: palmitoyl-(protein) hydrolase activity (GO:0008474)	NA	NA	NA	NA	1	UA	NA	11.7488	9.36264	11.3636	10.5146	11.3962	12.4187	13.7843	14.3976	14.7649	12.5638	15.0288	14.8734	15.6492	14.6619	14.2824	-2.38618	2.00097
24	1	23	17H19	Contig6952	no data	TGTAAGTATATTATGTGGGTTTCTGTGTCGTAGTCTCACGTTTTATATCC	Contig6952	-	UNKNOWN 4362	UNKNOWN 4362	-	OM0023380-AOP	-	NA	NA	NA	NA	NA	NA	NA	NA	NA	NA	NA	NA	NA	NA	NA	NA	1	UU	NA	14.7998	14.344	12.476	12.7738	15.4913	16.1165	15.9524	15.6546	16.0522	14.8106	15.5483	15.5511	15.8497	14.9287	15.254	-0.455842	-1.868
48	2	23	17L13	Contig6977	no data	CCGTATTCAATTATAACTTCATGTAATTATCTCATCGCTAACAGATGATA	Contig6977	-	UNKNOWN 4386	UNKNOWN 4386	-	OM0023380-AOP	-	NA	NA	NA	NA	NA	NA	NA	NA	NA	NA	NA	NA	NA	NA	NA	NA	1	UU	NA	8.99924	6.23531	7.56315	7.55684	10.3213	11.4619	13.3143	13.3212	12.7045	9.61952	11.4436	13.1893	13.2719	10.6919	10.3494	-2.76393	1.32784
45	5	27	5A1	Contig2245	no data	TGCATGGAGAAGTATTGTATTGGGATGAAGTGATACGACTTCCATGTTT	Contig2245	-	UNKNOWN 1123	UNKNOWN 1123	-	OM0023342-AOP	-	NA	NA	NA	NA	NA	NA	NA	NA	NA	NA	NA	NA	NA	NA	NA	NA	1	UU	NA	11.6366	6.79667	7.57914	12.3483	11.6658	11.3377	11.2364	13.1634	14.6129	11.7983	15.2661	13.8713	15.9038	15.1714	14.0938	-4.83993	0.78247
7	27	3	87C11	SMLC14B04	CTATACCATACCTACACTAAACTGATCGATGTTCTCATTTGACATCATCG	CTATACCATACCTACACTAAACTGATCGATGTTCTCATTTGACATCATCG	Q6T857	Q6T857_FASGI	Cathepsin L	326	77.8 (190)	6e-13	1	NA	NA	NA	NA	NA	NA	NA	NA	NA	NA	NA	NA	NA	NA	NA	NA	6e-13	SU	NA	9.0391	7.33604	5.83575	7.78132	7.7194	8.32741	10.4351	10.0061	11.3062	11.6749	12.6105	12.8401	13.4156	12.4597	12.8738	-1.70306	-1.5003
2	3	5	77F24	CONTIG7586	ACTACCGAAATAATCAATGTGAATACCGATGAAATCAGTTTAAGTGAAGA	CTACCGAAATAATCAATGTGAATACCGATGAAATCAGTTTAAGTGAAGA	Q6PYW4	Q6PYW4_SCHJA	Egg protein CP111	306	35.0 (79)	7.8	2	NA	NA	NA	NA	NA	NA	NA	NA	NA	NA	NA	NA	NA	NA	NA	NA	1	UU	NA	15.472	14.5445	15.6528	14.4842	12.9164	12.8744	12.0108	13.2862	11.703	8.55438	10.2122	8.33567	10.9106	10.6405	9.51471	-0.927457	1.1083
5	15	14	4900000000000	CD168439	GTCCAACAACAGTTCTTTTAAATATGTGGGAAGCTTGTAATCGTGATGAA	GTCCAACAACAGTTCTTTTAAATATGTGGGAAGCTTGTAATCGTGATGAA	Q5BSI9	Q5BSI9_SCHJA	SJCHGC04091 protein (Fragment)	90	135 (339)	5e-31	2	Smp_165440	netrin receptor unc5, putative	830	830	+	1	2	PF00047; PF00531; PF00791	Death; ig; ZU5	IPR000488; IPR000906; IPR013151	Death; Immunoglobulin; ZU5	-; Molecular Function: protein binding (GO:0005515), Biological Process: signal transduction (GO:0007165)	SM00218; SM00408; SM00409	IPR000906; IPR003598; IPR003599	Immunoglobulin subtype; Immunoglobulin subtype 2; ZU5	-	5e-31	SS	NA	10.3359	9.21139	8.72738	9.90782	10.3219	9.99983	11.4763	12.0863	11.395	12.0741	14.6691	14.352	12.9018	12.708	11.8628	-1.12447	-0.484016
33	2	24	14M4	Contig5606	no data	TTTAATGGCGATGGGACCTCAGATAGCTAAAAGTCAACCAACAGAATTAA	Contig5606	-	SIMILAR TO ECTONUCLEOTIDE PYROPHOSPHATASE/PHOSPHODIESTERASE 4 (9E-11)	SIMILAR TO ECTONUCLEOTIDE PYROPHOSPHATASE/PHOSPHODIESTERASE 4 (9E-11)	-	OM0023347-AOP	-	Smp_153390.2	ectonucleotide pyrophosphatase/phosphodiesterase, putative	458	NA	+	1	5	PF01663	Phosphodiest	IPR002591	Type I phosphodiesterase/nucleotide pyrophosphatase	Biological Process: nucleotide metabolic process (GO:0009117), Molecular Function: hydrolase activity (GO:0016787)	NA	NA	NA	NA	1	US	NA	11.4556	10.7227	10.1228	11.0793	13.8706	15.4936	15.0265	13.7454	14.3794	11.9227	15.0739	14.7816	15.5467	14.9865	12.383	-0.732916	-0.599933
41	23	19	33A14	CD093399	GTCATGTTGACTGAGGACGAACAGACAGAGAGACAGATATTACTAACATA	GTCATGTTGACTGAGGACGAACAGACAGAGAGACAGATATTACTAACATA	-	-	-	-	-	-	-	NA	NA	NA	NA	NA	NA	NA	NA	NA	NA	NA	NA	NA	NA	NA	NA	1	UU	NA	12.9567	12.3702	11.0981	14.8711	11.7599	11.4063	11.2942	10.5734	10.2098	10.5659	10.0704	10.5702	9.91416	10.1695	9.60381	-0.586419	-1.27214
39	18	17	39C15	CD127719	CCTACTGATACCATTACTGGTGAAACCACTATTAGTACTGTTACAAGCAA	CCTACTGATACCATTACTGGTGAAACCACTATTAGTACTGTTACAAGCAA	Q26575	Q26575_SCHMA	Fsp-ORF2 cds; putative (Fragment)	104	57.8 (138)	2e-07	1	NA	NA	NA	NA	NA	NA	NA	NA	NA	NA	NA	NA	NA	NA	NA	NA	1	UU	NA	10.9169	7.28457	7.8711	8.48332	8.40602	9.20083	8.10839	8.42104	8.23959	7.63193	8.40081	15.0005	13.4407	7.86467	16.0023	-3.63229	0.586537
40	27	22	24D3	CD067266	GTTTTGTTGGTCTACCTATTAACATTGGAATAAGAATTCTCGGTCCACCA	GTTTTGTTGGTCTACCTATTAACATTGGAATAAGAATTCTCGGTCCACCA	Q5C683	Q5C683_SCHJA	SJCHGC08418 protein (Fragment)	106	202 (515)	2e-51	3	Smp_077850	actin, putative	372	372	-	1	102	PF00022	Actin	IPR004000	Actin/actin-like	Molecular Function: protein binding (GO:0005515)	SM00268	IPR004000	Actin/actin-like	Molecular Function: protein binding (GO:0005515)	2e-51	SA	NA	9.30703	9.89939	8.9206	8.98669	9.43746	11.472	13.5512	14.2589	13.3088	8.37196	11.6447	13.2167	13.0997	11.5684	9.94006	0.592365	-0.978795
7	28	28	4O11	Contig1956	no data	GTTTTATAGTCTCCTACCATAAGCTTTGCACACCACACACAATTATGTTT	Contig1956	-	UNKNOWN 921	UNKNOWN 921	-	OM0023328-AOP	-	Smp_081900.1, Smp_081900.2	NA	NA	NA	-	2	4	NA	NA	NA	NA	NA	NA	NA	NA	NA	1	UA	NA	12.3825	12.8089	12.6675	13.4898	15.5277	16.1842	16.0049	16.1727	16.2897	14.684	15.7689	15.4015	16.2647	15.449	15.2278	0.426434	-0.141404
10	10	11	58B22	CF499794	AATCTTCTTCTGCATTTTTTGTTCCATGTGTGAAGTTTAAATCATACAGC	TCTTCTTCTGCATTTTTTGTTCCATGTGTGAAGTTTAAATCATACAGC	Q4QQE8	Q4QQE8_SCHMA	Endonuclease-reverse transcriptase	992	207 (528)	1e-52	3	NA	NA	NA	NA	NA	NA	NA	NA	NA	NA	NA	NA	NA	NA	NA	NA	1e-52	SU	MGE/repetitive elements	14.5509	10.9834	11.9861	10.7515	10.8738	11.6941	10.3704	10.8937	8.9369	7.5998	7.83835	8.74421	7.26104	7.593	7.12062	-3.5675	1.00274
1	13	28	2A24	Contig1271	no data	TCCAAGTCATAAAGCATTTACTCGGGCGTTTCTATCAAAATCTACTGT	Contig1271	-	SERPIN	SERPIN	-	OM0023353-AOP	-	Smp_090080	serpin	406	406	+	1	3	PF00079	Serpin	IPR000215	Protease inhibitor I4, serpin	Molecular Function: serine-type endopeptidase inhibitor activity (GO:0004867)	SM00093	IPR000215	Protease inhibitor I4, serpin	Molecular Function: serine-type endopeptidase inhibitor activity (GO:0004867)	1	US	NA	11.2591	11.6641	12.5571	10.5442	15.0645	15.7251	14.4562	15.306	15.3851	11.3614	15.3256	14.6174	16.0231	14.8	14.1648	0.404987	0.893031
19	22	1	93G8	CL1398	AGTGGAAATTCACTACAGTTTTGAATAGGAGGAACTCCACGATCTTCCAA	GTGGAAATTCACTACAGTTTTGAATAGGAGGAACTCCACGATCTTCCAA	Q5DE98	Q5DE98_SCHJA	SJCHGC05148 protein	103	124 (312)	7e-28	-1	NA	NA	NA	NA	NA	NA	NA	NA	NA	NA	NA	NA	NA	NA	NA	NA	7e-28	AU	NA	10.6534	8.8088	7.48231	11.187	11.6937	11.1574	11.266	10.7709	10.2522	10.6858	13.5325	14.2625	15.6196	14.411	12.7635	-1.84457	-1.32649
10	18	5	79J10	CONTIG8622	TTGATGAAATCTTCACGAACTGATGTGATAAAAGCAGTGGATAATGAACC	TTGATGAAATCTTCACGAACTGATGTGATAAAAGCAGTGGATAATGAACC	Q5DCN8	Q5DCN8_SCHJA	SJCHGC09590 protein	927	65.9 (159)	6e-10	-3	Smp_106560, Smp_166030	NA	NA	NA	+	2	1	NA	NA	NA	NA	NA	NA	NA	NA	NA	1	US	NA	11.8028	11.0937	10.3801	10.2882	10.667	11.718	14.1452	13.8203	12.0937	13.1532	13.7195	14.5305	12.8428	13.9292	10.5656	-0.709184	-0.713582
10	9	8	68N10	CONTIG3388	AATGGTGCATTAATAACTCCTGTATGATATCCGAATACGAAAGAACTCCC	TGGTGCATTAATAACTCCTGTATGATATCCGAATACGAAAGAACTCCC	Q26580	Q26580_SCHMA	Glucose transport protein	492	105 (261)	1e-21	3	Smp_127200	hypothetical protein	390	NA	-	1	6	PF00083	Sugar_tr	IPR005828	General substrate transporter	Molecular Function: transporter activity (GO:0005215), Biological Process: transport (GO:0006810), Cellular Component: integral to membrane (GO:0016021)	NA	NA	NA	NA	1e-21	SA	NA	11.3074	11.1164	9.91318	7.5317	12.8372	11.6964	9.67223	10.7512	11.0463	10.537	14.4835	15.0691	15.3374	14.0762	14.6293	-0.190947	-1.20327
25	3	7	71000000	CONTIG4575	GAAAATATGTCAAATGCGAAGACATCGACTACGAAATGTTTTTTGTGTGA	GAAAATATGTCAAATGCGAAGACATCGACTACGAAATGTTTTTTGTGTGA	Q5C243	Q5C243_SCHJA	SJCHGC03570 protein (Fragment)	190	47.0 (110)	0.0006	1	NA	NA	NA	NA	NA	NA	NA	NA	NA	NA	NA	NA	NA	NA	NA	NA	1	UU	NA	12.6134	15.1832	15.4201	14.6188	9.9494	10.4323	8.91251	10.4522	12.5573	8.23725	9.81834	9.76836	11.2891	9.33944	11.3529	2.5698	0.236911
7	6	25	11C23	Contig4398	no data	CTTTTGAAAAACTATGAAGAATTCCTTCCAATTGAAACGAAACCTGATGC	Contig4398	-	SIMILAR TO GLUCAN 1,4-BETA-GLUCOSIDASE (2E-08)	SIMILAR TO GLUCAN 1,4-BETA-GLUCOSIDASE (2E-08)	-	OM0023355-AOP	-	Smp_043390	expressed protein	784	NA	+	1	2	PF00933; PF01915	Glyco_hydro_3; Glyco_hydro_3_C	IPR001764; IPR002772	Glycoside hydrolase, family 3, C-terminal; Glycoside hydrolase, family 3, N-terminal	Molecular Function: hydrolase activity, hydrolyzing O-glycosyl compounds (GO:0004553), Biological Process: carbohydrate metabolic process (GO:0005975)	NA	NA	NA	NA	1	US	NA	9.80339	9.02034	8.69812	8.24997	9.8436	9.83693	9.62653	11.2352	11.8834	10.5982	13.2748	15.4718	14.6153	14.6093	14.1677	-0.783046	-0.322219
24	10	26	8D19	Contig3612	no data	CACATACGTACTTGACGACATATCTCAAAACGATTTATCTCATATATTTT	Contig3612	-	UNKNOWN 2282	UNKNOWN 2282	-	OM0023368-AOP	-	NA	NA	NA	NA	NA	NA	NA	NA	NA	NA	NA	NA	NA	NA	NA	NA	1	UU	NA	11.3811	14.3617	13.4186	11.9968	7.9926	8.93802	7.93568	8.02698	8.64007	7.79172	7.66548	8.79313	7.79403	8.06626	7.83378	2.98067	-0.943161
37	9	23	1.8e+16	Contig7053	no data	TGTTTGGAATTCAGTTTAAGGAAATACAGAAAGGTATATTTGCCCCATT	Contig7053	-	UNKNOWN 4459	UNKNOWN 4459	Similar to syndecan binding protein [Danio rerio] (gb|syntenin)	OM0023379-AOP	-	Smp_068530	syntenin, putative	297	297	+	1	3	PF00595	PDZ	IPR001478	PDZ/DHR/GLGF	Molecular Function: protein binding (GO:0005515)	SM00228	IPR001478	PDZ/DHR/GLGF	Molecular Function: protein binding (GO:0005515)	1	US	NA	7.50753	10.1909	11.8127	10.0473	11.0603	11.2988	14.4488	14.6375	15.2082	12.0821	15.2126	15.7518	16.0034	15.0438	14.0324	2.68335	1.62177
18	10	7	72B8	CONTIG4955	CATTTTGAAGTTCCTCTTAATATATCCGGTACACATCCAGAACAGCATCT	CATTTTGAAGTTCCTCTTAATATATCCGGTACACATCCAGAACAGCATCT	Q706I7	Q706I7_HYDEC	TNF-receptor-associated factor 1	409	134 (337)	2e-30	1	Smp_168390	tnf receptor-associated factor, putative	452	452	-	1	90	PF00917; PF02176	MATH; zf-TRAF	IPR001293; IPR002083	MATH; Zinc finger, TRAF-type	-; Molecular Function: zinc ion binding (GO:0008270)	SM00061	IPR002083	MATH	-	2e-30	SA	NA	15.3877	16.2565	13.5345	13.4638	13.3483	12.5988	12.1414	11.8879	12.185	11.0474	12.3043	12.6282	12.9417	11.9716	11.7944	0.86885	-2.72204
19	26	27	7K8	Contig3118	no data	CATTTGATTACCAAAAAAGGAGATACGATAGAAAAGGTGTTTCTTTTATC	Contig3118	-	UNKNOWN 1848 POSSIBLE ANTISENSE	UNKNOWN 1848 POSSIBLE ANTISENSE	-	OM0023336-AOP	-	NA	NA	NA	NA	NA	NA	NA	NA	NA	NA	NA	NA	NA	NA	NA	NA	1	UU	NA	8.14494	6.0624	6.53089	9.35845	6.31253	6.03356	6.42414	8.44968	7.22464	10.7709	12.3422	13.3106	12.6629	12.157	10.4547	-2.08255	0.46849
42	14	4	82F2	CONTIG9977	TGAATTAGTTGTAATCTGGGTTACGGGTTGATTTAAAATTAATGACGATG	TGAATTAGTTGTAATCTGGGTTACGGGTTGATTTAAAATTAATGACGATG	Q5C0G2	Q5C0G2_SCHJA	SJCHGC07784 protein (Fragment)	204	171 (434)	5e-42	3	Smp_155050	agrin, putative	1925	1925	-	1	1	PF00050; PF00053; PF02210; PF07648	Kazal_1; Kazal_2; Laminin_EGF; Laminin_G_2	IPR002049; IPR002350; IPR011497; IPR012680	EGF-like, laminin; Laminin G, subdomain 2; Protease inhibitor, Kazal-type; Proteinase inhibitor I1, Kazal	-	SM00180; SM00274; SM00280; SM00282	IPR001791; IPR002049; IPR002350; IPR003645	EGF-like, laminin; Follistatin-like, N-terminal; Laminin G; Proteinase inhibitor I1, Kazal	-	5e-42	SA	NA	11.3681	9.80381	10.964	10.3817	10.4849	11.951	13.7409	12.677	12.3048	9.60933	13.2741	14.5354	12.8598	12.5223	10.6172	-1.5643	1.16015
41	25	27	700	Contig3080	no data	GTTAGATTTCTAGAACATGTTGACGATTATCTCTCGTACACACCAGTTAA	Contig3080	-	UNKNOWN 1820 POSSIBLE ANTISENSE	UNKNOWN 1820 POSSIBLE ANTISENSE	-	OM0023336-AOP	-	NA	NA	NA	NA	NA	NA	NA	NA	NA	NA	NA	NA	NA	NA	NA	NA	1	UU	NA	12.4899	12.6814	12.6388	12.5781	11.6126	11.0162	10.1329	10.7203	9.26541	7.97851	11.4194	10.2384	8.75263	9.19589	8.3848	0.19148	-0.0426021
45	14	10	62I1	CONTIG11874	TATTAAGAGCATTCGGGAAACAATAACGACAATTTGTATTGTGACAACTG	TATTAAGAGCATTCGGGAAACAATAACGACAATTTGTATTGTGACAACTG	Q5BXM9	Q5BXM9_SCHJA	SJCHGC06039 protein (Fragment)	466	89.4 (220)	2e-16	3	Smp_144280	tensin, putative	1146	1146	-	1	1	PF00017	SH2	IPR000980	SH2 motif	Biological Process: intracellular signaling cascade (GO:0007242)	SM00252	IPR000980	SH2 motif	Biological Process: intracellular signaling cascade (GO:0007242)	2e-16	SA	NA	9.87407	7.7541	7.96825	10.4184	9.91854	11.3777	13.6639	13.4039	12.0535	8.44537	12.5332	11.8755	12.4351	12.0955	10.1682	-2.11997	0.214152
5	28	15	47I11	CD162744	TTATCATTGCTACATCACCATTATGACCGAGATATATTCATCCTACTAGT	TTATCATTGCTACATCACCATTATGACCGAGATATATTCATCCTACTAGT	Q380W9	Q380W9_9TRYP	Hypothetical protein	232	34.3 (77)	1.3	2	NA	NA	NA	NA	NA	NA	NA	NA	NA	NA	NA	NA	NA	NA	NA	NA	1	UU	NA	13.9637	13.3094	14.596	11.7449	10.5195	11.1648	10.4586	10.7737	10.2158	8.80497	10.3138	9.99526	9.67003	9.48457	8.64146	-0.654288	1.28662
15	5	4	81G9	CONTIG9599	TGGTATAGGTAATGGGAATTTTCGATTGATTTCATCATCTTCAGGTACAT	TGGTATAGGTAATGGGAATTTTCGATTGATTTCATCATCTTCAGGTACAT	Q5NQX8	Q5NQX8_ZYMMO	Putative RTX family exoprotein	2984	32.7 (73)	6.5	2	Smp_146950	expressed protein	5808	5808	-	1	4	PF00047; PF00053; PF00057; PF07679; PF07686	I-set; ig; Laminin_EGF; Ldl_recept_a; V-set	IPR002049; IPR002172; IPR013098; IPR013106; IPR013151	EGF-like, laminin; Immunoglobulin; Immunoglobulin I-set; Immunoglobulin V-set; Low density lipoprotein-receptor, class A	-	SM00192; SM00408; SM00409	IPR002172; IPR003598; IPR003599	Immunoglobulin subtype; Immunoglobulin subtype 2; Low density lipoprotein-receptor, class A	-	1	UA	NA	11.6453	7.51365	8.73219	10.6946	9.35876	10.0377	11.0461	12.3335	11.565	12.2146	13.8715	14.2631	12.4008	12.9916	9.40666	-4.13162	1.21854
19	15	13	52C20	CD185867	AAATCTCGTGTGTCGACAAATTGATGCATTCACAGTACGTTGATCATAAA	TCTCGTGTGTCGACAAATTGATGCATTCACAGTACGTTGATCATAAA	Q5AUI8	Q5AUI8_EMENI	Hypothetical protein	744	31.6 (70)	7.7	1	Smp_156630	expressed protein	NA	NA	-	1	1	NA	NA	NA	NA	NA	NA	NA	NA	NA	1	UA	NA	10.4282	10.5539	9.48853	9.40136	11.9473	12.6117	14.0554	13.2784	11.3732	10.6019	13.1533	15.7073	14.2193	13.5901	10.6748	0.125626	-1.06535
45	22	1	930	CL1306	ATTAGTCGTCAAAGTAGCTGTTTGGATAGAACAAATGATTAACCAGACCC	TTAGTCGTCAAAGTAGCTGTTTGGATAGAACAAATGATTAACCAGACCC	Q5DBD4	Q5DBD4_SCHJA	SJCHGC06871 protein	374	129 (323)	1e-28	-3	NA	NA	NA	NA	NA	NA	NA	NA	NA	NA	NA	NA	NA	NA	NA	NA	1e-28	AU	NA	13.7183	9.19974	10.9322	10.4681	12.024	12.2189	10.7266	12.2556	11.4405	13.1287	15.6303	14.2672	15.2402	14.6474	11.2554	-4.5186	1.73244
34	4	16	41J4	CD135572	GTGAATTAGTTTGATGTGGTGTGGTATGTAGATTTGTTTAGCCTGTAGAT	GTGAATTAGTTTGATGTGGTGTGGTATGTAGATTTGTTTAGCCTGTAGAT	Q55FD4	Q55FD4_DICDI	Hypothetical protein	476	31.6 (70)	7.6	2	NA	NA	NA	NA	NA	NA	NA	NA	NA	NA	NA	NA	NA	NA	NA	NA	1	UU	NA	16.8473	15.8854	16.0238	15.8884	16.0006	16.0927	16.1707	15.9811	15.4043	12.1691	13.1525	14.9344	12.6657	11.7835	11.4665	-0.961898	0.138391
11	17	4	82C22	CONTIG9947	GCCAAACGATTGGCAACCATACCACGCATAAATGTAAATACAGAATTTTT	GCCAAACGATTGGCAACCATACCACGCATAAATGTAAATACAGAATTTTT	Q5DEB1	Q5DEB1_SCHJA	SJCHGC05182 protein	335	603 (1555)	e-171	2	Smp_126120	expressed protein	NA	NA	-	1	31	NA	NA	NA	NA	NA	NA	NA	NA	NA	1	UA	NA	10.4831	11.0825	9.83493	9.86435	10.1453	9.84384	12.1178	12.1625	13.7932	11.8079	13.7465	15.0605	13.8302	13.8215	14.3895	0.599338	-1.24754
13	18	23	1.9e+22	SCMANTTEG	no data	GCAAGTAGTTCTACTAACTGGTTCATATTGGATGAATTTTTCACATGAAC	SCMANTTEG	-	SCHISTOSOMA MANSONI TEGUMENT ANTIGEN (I(H)A) MRNA, COMPLETE CDS	SCHISTOSOMA MANSONI TEGUMENT ANTIGEN (I(H)A) MRNA, COMPLETE CDS	-	OM0023376-AOP	-	Smp_045200	22.6 kDa tegument antigen, putative	190	190	+	1	2	PF00036	efhand	IPR002048	Calcium-binding EF-hand	Molecular Function: calcium ion binding (GO:0005509)	SM00054	IPR002048	Calcium-binding EF-hand	Molecular Function: calcium ion binding (GO:0005509)	1	US	NA	14.4119	14.8001	12.4845	12.5402	12.8556	13.0243	15.0022	15.3599	15.9214	15.5729	15.8823	16.1331	15.9926	15.7593	15.1088	0.388207	-2.31555
4	10	5	78L12	CONTIG8232	ATGGAAAGGGAAAGTTTCGATAACTGTCATTAAAAGCTAGTTGAGACTGA	TGGAAAGGGAAAGTTTCGATAACTGTCATTAAAAGCTAGTTGAGACTGA	Q6PYV3	Q6PYV3_SCHJA	Egg protein CP391B	282	69.7 (169)	2e-10	3	Smp_166470, Smp_165590	NA	NA	NA	-	2	3	NA	NA	NA	NA	NA	NA	NA	NA	NA	1	UA	NA	14.2923	15.9141	15.703	13.4534	8.24294	9.20157	9.85505	8.19715	8.63291	7.84841	8.61556	9.52654	10.1685	7.61335	8.56526	1.62186	-0.211097
41	4	7	71I2	CONTIG4696	CAATACAGACTCCTGTAGTTCAACGTTTGAGTGCAATAGTTACAAGCAGA	CAATACAGACTCCTGTAGTTCAACGTTTGAGTGCAATAGTTACAAGCAGA	Q5BZV0	Q5BZV0_SCHJA	SJCHGC06786 protein (Fragment)	188	116 (291)	2e-25	1	Smp_193710	venom allergen-like (VAL) 3 protein	213	213	+	1	5	PF00188	SCP	IPR014044	SCP-like extracellular	-	SM00198	IPR001283	Allergen V5/Tpx-1 related	Cellular Component: extracellular region (GO:0005576)	2e-25	SS	NA	13.5783	15.1776	11.5137	9.53883	8.37302	9.00112	7.29535	8.33713	8.00238	6.70906	7.36975	6.66211	6.7208	6.8206	6.559	1.59922	-3.66387
44	2	25	11D2	Contig4562	no data	GTTTAATCTTAACTATTTGCGGTTTTCTCGCGAATCTGGGAGTGTTCATT	Contig4562	-	SIMILAR TO Q9CR48 2610318G18RIK PROTEIN (5E-23)	SIMILAR TO Q9CR48 2610318G18RIK PROTEIN (5E-23)	-	OM0023354-AOP	-	Smp_006750	fasting-inducible integral membrane protein tm6p1-related	NA	NA	+	1	4	NA	NA	NA	NA	NA	NA	NA	NA	NA	1	US	NA	12.3171	12.9698	13.0003	12.1579	14.4093	13.7217	15.6027	14.6587	15.8634	12.6457	15.2477	16.0828	16.0561	15.6562	15.1316	0.652723	0.0304208
10	8	25	11J22	Contig4603	no data	CATGATCAACAGTTATTATCACCAGCGTCATTCCGTTGCATATAAGTC	Contig4603	-	UNKNOWN 2559	UNKNOWN 2559	-	OM0023354-AOP	-	NA	NA	NA	NA	NA	NA	NA	NA	NA	NA	NA	NA	NA	NA	NA	NA	1	UU	NA	12.2117	13.1448	11.9212	12.1039	12.5745	14.9819	14.0519	14.4516	14.929	12.5465	15.1358	14.2012	15.3585	13.6605	13.9538	0.933017	-1.22351
19	13	4	82C8	CONTIG9932	ATCTAGGAGTGATCACTGGAATAACTTCTGATCCTTCTTCATCAGATTCA	TCTAGGAGTGATCACTGGAATAACTTCTGATCCTTCTTCATCAGATTCA	Q5C7C6	Q5C7C6_SCHJA	SJCHGC04724 protein (Fragment)	252	43.5 (101)	0.008	-2	Smp_146950	expressed protein	5808	5808	-	1	17	PF00047; PF00053; PF00057; PF07679; PF07686	I-set; ig; Laminin_EGF; Ldl_recept_a; V-set	IPR002049; IPR002172; IPR013098; IPR013106; IPR013151	EGF-like, laminin; Immunoglobulin; Immunoglobulin I-set; Immunoglobulin V-set; Low density lipoprotein-receptor, class A	-	SM00192; SM00408; SM00409	IPR002172; IPR003598; IPR003599	Immunoglobulin subtype; Immunoglobulin subtype 2; Low density lipoprotein-receptor, class A	-	1	UA	NA	10.7754	7.42903	7.65455	9.10388	7.88933	8.49857	9.60087	10.824	9.36279	10.9906	12.4395	14.1276	11.6982	12.0804	8.1491	-3.34632	0.225518
24	10	7	72D7	CONTIG5015	ATTGTGTTGTCCTGAGAGGAGTTGCAGTGGTTCTCAATATTCCATTAATG	TTGTGTTGTCCTGAGAGGAGTTGCAGTGGTTCTCAATATTCCATTAATG	P04929	HRPX_PLALO	Histidine-rich glycoprotein precursor	351	85.1 (209)	3e-15	-1	NA	NA	NA	NA	NA	NA	NA	NA	NA	NA	NA	NA	NA	NA	NA	NA	3e-15	AU	NA	16.1644	14.7308	14.2465	14.5154	15.3884	16.0243	16.0569	15.0947	14.4387	10.1984	10.7557	11.9814	11.0326	10.1542	9.49234	-1.43358	-0.484251
12	4	13	51H10	CD182184	AGCGATTAATTGGTCGAATCTAATTAACCCAAATACAAATGGTGCTGAGT	GCGATTAATTGGTCGAATCTAATTAACCCAAATACAAATGGTGCTGAGT	Q5C651	Q5C651_SCHJA	SJCHGC08239 protein (Fragment)	204	94.7 (234)	7e-19	-1	Smp_139520	eps8 -related protein	771	NA	+	1	1	PF07653	SH3_2	IPR011511	Variant SH3	-	NA	NA	NA	NA	7e-19	AS	NA	9.53631	8.43601	8.22566	10.4384	9.54776	10.1111	12.5971	12.3102	11.2902	8.90633	11.5299	13.3671	12.6221	11.9466	9.34444	-1.1003	-0.210346
30	19	21	26N5	CD077665	GTCCGAGGGGGCACGTTAAAACATGTTGCCTTACTTGGACCATTCTCAAC	GTCCGAGGGGGCACGTTAAAACATGTTGCCTTACTTGGACCATTCTCAAC	P17820	DNAK_BACSU	Chaperone protein dnaK (Heat shock protein 70) (Heat shock 70 kDa protein) (HSP7	610	34.3 (77)	1.2	3	Smp_043390	expressed protein	784	NA	+	1	2	PF00933; PF01915	Glyco_hydro_3; Glyco_hydro_3_C	IPR001764; IPR002772	Glycoside hydrolase, family 3, C-terminal; Glycoside hydrolase, family 3, N-terminal	Molecular Function: hydrolase activity, hydrolyzing O-glycosyl compounds (GO:0004553), Biological Process: carbohydrate metabolic process (GO:0005975)	NA	NA	NA	NA	1	US	NA	11.0282	10.5086	10.0542	11.3126	10.5956	10.6907	10.601	11.732	12.3549	11.2164	13.3592	15.5073	14.7725	14.7437	13.9113	-0.519508	-0.454465
42	27	22	24B2	CD067061	CATTCTTGGTTTTGTTTAAATTATATGTCAGAAATAAGAAATAAAGTCGG	CATTCTTGGTTTTGTTTAAATTATATGTCAGAAATAAGAAATAAAGTCGG	-	-	-	-	-	-	-	NA	NA	NA	NA	NA	NA	NA	NA	NA	NA	NA	NA	NA	NA	NA	NA	1	UU	NA	8.89045	6.83055	6.25982	6.96369	9.26323	9.8544	11.3113	11.4433	11.2608	8.98362	12.1602	13.4614	13.3012	11.9135	10.1024	-2.0599	-0.570733
2	7	10	61N12	CONTIG11495	TCTCTTAATACGAAGTGTACTTCTTCCGGTGCCAAAGATGGTGTACTTTA	TCTCTTAATACGAAGTGTACTTCTTCCGGTGCCAAAGATGGTGTACTTTA	Q5BW05	Q5BW05_SCHJA	SJCHGC04781 protein (Fragment)	232	359 (921)	1e-97	1	NA	NA	NA	NA	NA	NA	NA	NA	NA	NA	NA	NA	NA	NA	NA	NA	1e-97	SU	NA	10.6191	10.2436	10.8975	11.1677	10.3931	11.3363	13.3381	13.8089	14.0991	12.0954	15.4154	15.4185	15.9506	15.3268	14.2757	-0.375527	0.653907
34	8	26	8J4	Contig3548	no data	TAATGATTCAGAGGTTACAGCCACAATGACGACTTTAATACACCCAAATG	Contig3548	-	UNKNOWN 2223	UNKNOWN 2223	hypothetical	OM0023361-AOP	-	Smp_173350.2, Smp_173350.1, Smp_194130, Smp_179970	NA	NA	NA	+	4	3	NA	NA	NA	NA	NA	NA	NA	NA	NA	1	US	NA	16.4236	16.5498	16.2112	16.2827	13.9507	13.0791	13.2572	14.4155	14.1963	12.9738	13.4776	13.4548	15.5828	15.1566	13.1045	0.126152	-0.338578
46	18	9	66J1	CONTIG1994	ATATGATCGCTACAGAATAAGACGTCATTTTATGCCTCAACGATTTGGAA	TATGATCGCTACAGAATAAGACGTCATTTTATGCCTCAACGATTTGGAA	-	-	-	-	-	-	-	Smp_153070	hypothetical protein	NA	NA	+	1	8	NA	NA	NA	NA	NA	NA	NA	NA	NA	1	US	NA	13.2035	13.1815	10.3818	12.0969	15.0795	14.6127	15.4015	14.9967	15.7941	12.8979	15.3241	14.5926	16.1378	14.0659	15.9342	-0.0219794	-2.79971
44	9	22	21L14	AW017187	GTAGTAAGTGTTAATTAAGTTTCATTTTTAAAATGGTTCAGATACAAGTC	GTAGTAAGTGTTAATTAAGTTTCATTTTTAAAATGGTTCAGATACAAGTC	-	-	-	-	-	-	-	NA	NA	NA	NA	NA	NA	NA	NA	NA	NA	NA	NA	NA	NA	NA	NA	1	UU	NA	10.9171	10.8424	9.84938	8.66075	11.4817	11.8753	10.4649	10.4679	10.5541	11.3324	13.9905	15.5072	15.2335	14.1987	12.1182	-0.0746974	-0.993002
31	5	25	11O5	Contig4454	no data	CAACTTACGTTCACAACCCAATGGTGAATTGATATTACACAAAACAACCT	Contig4454	-	UNKNOWN 2827	UNKNOWN 2827	hypothetical	OM0023355-AOP	-	Smp_156420	ectopic virus integration site, putative	NA	NA	+	1	1	NA	NA	NA	NA	NA	NA	NA	NA	NA	1	US	NA	9.93721	7.87324	8.30548	9.55381	9.32025	9.13306	9.61763	11.1214	10.0528	9.34569	12.1623	14.3206	13.3606	12.8607	9.11356	-2.06397	0.432236
43	28	26	10K14	Contig4177	no data	GACGGCATGATAAAAGCTTAAGTGTAAGTATAGATACCCAAGACAATCAT	Contig4177	-	UNKNOWN 2652 POSSIBLE ANTISENSE	UNKNOWN 2652 POSSIBLE ANTISENSE	FEMALE SPECIFIC 800 PROTEIN (FS800) (sp|F801_SCHMA)	OM0023403-AOP	-	Smp_000270	hypothetical protein	224	NA	+	1	5	PF08034	TES	IPR012615	Trematode Eggshell Synthesis	-	NA	NA	NA	NA	1	US	NA	11.8212	7.5776	7.48864	8.62645	8.90352	9.55675	8.31911	7.55072	8.63129	6.95008	7.699	16.2343	16.1392	9.21987	16.0279	-4.24359	-0.088963
5	10	10	61I23	CONTIG11352	AACCATATAGATCAGTGTGTACATTTTGTGTAACAGAAATGAAACAACAT	CCATATAGATCAGTGTGTACATTTTGTGTAACAGAAATGAAACAACAT	Q5BZM4	Q5BZM4_SCHJA	SJCHGC02708 protein (Fragment)	221	224 (571)	4e-57	3	Smp_015670	paraxis, putative	221	221	+	1	5	PF00010	HLH	IPR001092	Basic helix-loop-helix dimerisation region bHLH	Cellular Component: nucleus (GO:0005634), Molecular Function: transcription regulator activity (GO:0030528), Biological Process: regulation of transcription (GO:0045449)	SM00353	IPR001092	Basic helix-loop-helix dimerisation region bHLH	Cellular Component: nucleus (GO:0005634), Molecular Function: transcription regulator activity (GO:0030528), Biological Process: regulation of transcription (GO:0045449)	4e-57	SS	NA	9.36123	8.59859	8.57011	9.1651	10.2802	12.3022	11.7813	13.2427	12.8481	11.2732	14.1674	12.1239	13.0209	12.1909	8.75304	-0.762638	-0.0284821
14	15	15	45J21	CD154748	ATCCATAGATTACGCAATGCTATCAATGCTATGAAAAGTCCTGGATAAAT	TCCATAGATTACGCAATGCTATCAATGCTATGAAAAGTCCTGGATAAAT	Q497B2	Q497B2_RAT	Hypothetical protein RGD1305586_predicted	278	76.3 (186)	6e-13	1	Smp_082580	hypothetical protein	NA	NA	-	1	4	NA	NA	NA	NA	NA	NA	NA	NA	NA	6e-13	SA	NA	13.2988	16.1894	15.7818	14.5345	10.5309	10.6269	10.7848	10.5938	10.1542	7.59558	10.5558	12.8157	14.4089	12.7924	11.2365	2.89058	-0.407601
1	10	23	18I24	Contig773	no data	TCGAATACAAAGTGCATGTGGTATGAAAAAGCAAATATGTGCATCGTCA	Contig773	-	UNKNOWN 437	UNKNOWN 437	hypothetical	OM0023383-AOP	-	Smp_103640	egg protein CP391S-like	NA	NA	+	1	7	NA	NA	NA	NA	NA	NA	NA	NA	NA	1	US	NA	14.2598	15.9966	16.4846	15.1678	12.192	12.3542	12.0967	12.5056	11.3267	11.4438	12.7459	11.7878	12.8909	11.466	11.5274	1.73686	0.487981
44	12	2	88D14	SMLC23G08A	GTGGACAAGCACAAATGAGATAAGTGAAATTGCACAGTGAAAACCATTTA	GTGGACAAGCACAAATGAGATAAGTGAAATTGCACAGTGAAAACCATTTA	Q9VBE7	Q9VBE7_DROME	CG14238-PA	523	64.7 (156)	3e-09	2	Smp_026670	expressed protein	NA	NA	-	1	5	NA	NA	NA	NA	NA	NA	NA	NA	NA	1	UA	NA	9.7987	8.41977	8.18414	9.0574	9.547	10.1775	11.7287	10.9172	11.7645	9.55506	12.9151	12.1987	11.9165	9.09267	10.9581	-1.37894	-0.235626
10	15	1	92J10	CL986	CCGGTAATCATAACTGTAAGAAGTTCCCAAAATATTTGGACAGTGTGTTT	CCGGTAATCATAACTGTAAGAAGTTCCCAAAATATTTGGACAGTGTGTTT	Q6PYV2	Q6PYV2_SCHJA	Egg protein CP391S	343	68.9 (167)	6e-10	2	NA	NA	NA	NA	NA	NA	NA	NA	NA	NA	NA	NA	NA	NA	NA	NA	1	UU	NA	15.9658	14.4807	15.1153	12.7364	12.6217	12.774	12.2553	12.6078	11.2526	9.5489	11.3766	10.4489	10.7765	10.2277	10.2428	-1.48512	0.634634
2	5	5	77J24	CONTIG7712	ATCAACAGGCTACACTTTTCAGGTTATTTGTAGTCAACGAAACTAGACTA	TCAACAGGCTACACTTTTCAGGTTATTTGTAGTCAACGAAACTAGACTA	Q8BMN4	Q8BMN4_MOUSE	Adult male pituitary gland cDNA, RIKEN full-length enriched library, clone:53304	681	120 (300)	8e-26	-1	NA	NA	NA	NA	NA	NA	NA	NA	NA	NA	NA	NA	NA	NA	NA	NA	8e-26	AU	NA	11.2903	10.5123	14.6098	10.0091	7.83658	7.87914	7.70884	7.6171	6.8628	6.7447	6.75343	7.00141	7.02431	6.78814	6.35468	-0.77807	4.0975
16	9	26	8P9	Contig3676	no data	CCTGAATCCCATTTGAAGACAATTACTGGAATGACTAAATCGGGAACCAA	Contig3676	-	UNKNOWN 2336	UNKNOWN 2336	hypothetical	OM0023368-AOP	-	NA	NA	NA	NA	NA	NA	NA	NA	NA	NA	NA	NA	NA	NA	NA	NA	1	UU	NA	10.7245	14.1448	14.8036	12.7771	6.61887	6.92015	6.47403	5.95518	8.5531	7.01956	5.90915	7.10208	6.64833	6.51025	6.10627	3.42029	0.658857
38	13	24	15J15	Contig6116	no data	TGATAGCGGTTATGACAATTGTGGAGGTGGATTTGATGAGGCTTTCCTTG	Contig6116	-	SIMILAR TO EGGSHELL PROTEIN PRECURSOR (CHORION PROTEIN) 2E-12 POSSIBLE ANTISENSE	SIMILAR TO EGGSHELL PROTEIN PRECURSOR (CHORION PROTEIN) 2E-12 POSSIBLE ANTISENSE	-	OM0023345-AOP	-	NA	NA	NA	NA	NA	NA	NA	NA	NA	NA	NA	NA	NA	NA	NA	NA	1	UU	NA	15.624	11.6631	11.165	13.1048	12.2252	12.3241	11.8404	11.3919	11.469	10.7238	13.8658	16.2869	16.0193	15.7399	16.154	-3.96096	-0.498097
43	19	23	19K14	SCMSURPROB	no data	TAACGACGATAGTGACGAAATACTTGAGAAGAGTGAAATTCCCATGAAAA	SCMSURPROB	-	SCHISTOSOMA MANSONI 200 KDA SURFACE PROTEIN MRNA, COMPLETE CDS	SCHISTOSOMA MANSONI 200 KDA SURFACE PROTEIN MRNA, COMPLETE CDS	-	OM0023390-AOP	-	Smp_017730, Smp_131910	NA	NA	NA	+	2	2	NA	NA	NA	NA	NA	NA	NA	NA	NA	1	US	NA	10.7008	10.4462	10.8038	9.45432	9.99347	9.89287	12.347	11.7941	11.6583	11.1336	13.789	16.0035	15.1581	14.6627	11.5503	-0.254616	0.357658
18	14	14	49B8	CD167333	CACGATTTTCTCTTCTACGAAATCGAATGAGTCTACGTTTCCAACTTGAA	CACGATTTTCTCTTCTACGAAATCGAATGAGTCTACGTTTCCAACTTGAA	Q49BF9	Q49BF9_SCHMD	Netrin 1	669	58.2 (139)	8e-08	-1	Smp_146840	netrin, putative	741	741	-	1	5	PF00053; PF00055; PF01759	Laminin_EGF; Laminin_N; NTR	IPR001134; IPR002049; IPR008211	EGF-like, laminin; Laminin, N-terminal; Netrin, C-terminal	-; Cellular Component: proteinaceous extracellular matrix (GO:0005578); Molecular Function: protein binding (GO:0005515)	SM00136; SM00180	IPR002049; IPR008211	EGF-like, laminin; Laminin, N-terminal	-; Cellular Component: proteinaceous extracellular matrix (GO:0005578)	1	UA	NA	10.1646	8.31512	7.6946	8.4232	9.12635	9.48366	10.8526	11.1172	10.5431	10.4597	11.9108	12.9916	11.7194	10.9121	8.67777	-1.8495	-0.62052
44	15	23	19L2	SMSERTHRP	no data	GTGCAAGTAAATAACGGATCAGAGTCTTTGATGACAACAGTGTCCAATTC	SMSERTHRP	-	S.MANSONI MRNA FOR SER- AND THR-RICH PROTEIN	S.MANSONI MRNA FOR SER- AND THR-RICH PROTEIN	-	OM0023338-AOP	-	Smp_149610	hypothetical protein	NA	NA	+	1	8862	NA	NA	NA	NA	NA	NA	NA	NA	NA	1	US	NA	11.8374	7.71264	8.40825	10.6401	8.50704	10.7578	8.96233	8.3144	9.55499	8.78682	9.45528	15.9709	15.1765	8.96678	16.0234	-4.12472	0.695619
40	19	13	53D3	CD189092	GTTCTGTAGATGTTGATGAATGCCATTTAAGTTCGACAAATCCATGTGAA	GTTCTGTAGATGTTGATGAATGCCATTTAAGTTCGACAAATCCATGTGAA	P07207	NOTCH_DROME	Neurogenic locus Notch protein precursor	2703	118 (295)	6e-26	1	Smp_140800	neurogenic locus notch (notch), putative	NA	NA	+	1	6	NA	NA	NA	NA	NA	NA	NA	NA	NA	6e-26	SS	NA	8.54003	8.4504	8.74454	8.92372	9.8988	10.3535	10.0088	10.6685	11.7682	11.2471	13.037	12.6374	12.6964	10.2369	9.14831	-0.0896246	0.294141
34	25	18	37B4	CD119884	TTGGGAGATGAACCTATACGTGAACCTATAAACTTAGTTAATTGGGATGA	TTGGGAGATGAACCTATACGTGAACCTATAAACTTAGTTAATTGGGATGA	Q8I631	Q8I631_PLAF7	Hypothetical protein	1129	38.1 (87)	0.082	-3	NA	NA	NA	NA	NA	NA	NA	NA	NA	NA	NA	NA	NA	NA	NA	NA	1	UU	NA	15.2586	16.1411	15.7898	12.8083	10.0215	11.7108	10.5819	9.76221	9.62108	9.69227	8.95898	8.18036	9.18951	8.42015	6.03676	0.882459	-0.351308
42	22	12	56J14	CD201688	GCGATGAGAGCATTTGATACATCAGAATCCACAAAGAAATCTTGATTCTC	GCGATGAGAGCATTTGATACATCAGAATCCACAAAGAAATCTTGATTCTC	Q8QZQ9	Q8QZQ9_IRV6	209R	1046	33.9 (76)	1.5	-2	Smp_132320	cadherin, putative	1336	1336	-	1	2	PF00028	Cadherin	IPR002126	Cadherin	Molecular Function: calcium ion binding (GO:0005509), Biological Process: homophilic cell adhesion (GO:0007156), Cellular Component: membrane (GO:0016020)	SM00112	IPR002126	Cadherin	Molecular Function: calcium ion binding (GO:0005509), Biological Process: homophilic cell adhesion (GO:0007156), Cellular Component: membrane (GO:0016020)	1	UA	NA	11.0545	8.6588	9.97774	8.89343	9.98602	9.98421	11.3151	11.094	10.1052	9.45852	13.7238	14.2993	12.5054	12.0752	10.3317	-2.39571	1.31894
47	24	9	66O13	CONTIG2255	TACATAATCGATTAGTTATTTTCGACTTTTGCATGGTTTAACCTCGTGCC	TACATAATCGATTAGTTATTTTCGACTTTTGCATGGTTTAACCTCGTGCC	Q5DAF6	Q5DAF6_SCHJA	SJCHGC01149 protein	326	442 (1138)	e-123	2	NA	NA	NA	NA	NA	NA	NA	NA	NA	NA	NA	NA	NA	NA	NA	NA	1	UU	NA	10.7058	7.55381	7.45149	10.0838	9.7066	9.44095	9.98954	10.3809	13.1525	11.2559	13.6655	16.0312	15.2414	13.4538	10.8721	-3.15198	-0.102322
30	8	26	8J5	Contig364	no data	GACCTTTTATTGGGTTCAATGAGTACAGTATGAGTACATTTTTGAAACCA	Contig364	-	UNKNOWN 193	UNKNOWN 193	-	OM0023368-AOP	-	NA	NA	NA	NA	NA	NA	NA	NA	NA	NA	NA	NA	NA	NA	NA	NA	1	UU	NA	11.2178	7.40035	7.24498	10.8077	8.10532	8.74889	8.92382	8.85199	9.59357	8.95902	10.5855	13.197	12.5009	10.418	13.1303	-3.81748	-0.155366
12	26	24	17L10	Contig6871	no data	CACGTTTAATTATCTCAAATCCCTTTAGCCCTCTTTTCCTTCCTAAAT	Contig6871	-	UNKNOWN 4297	UNKNOWN 4297	long-chain-fatty-acid--CoA ligase-like protein; protein id: At5g27600.1, support	OM0023381-AOP	-	NA	NA	NA	NA	NA	NA	NA	NA	NA	NA	NA	NA	NA	NA	NA	NA	1	UU	NA	10.5509	11.2303	10.6352	10.1908	11.7393	13.0403	14.3218	13.4069	12.667	11.6932	13.1559	15.5102	15.0383	14.1876	13.1977	0.679463	-0.59519
31	22	24	16K17	Contig6250	no data	TCAAAACTCAGGACTCACACCAAAAACACCATCAACTACAGTATCAACAA	Contig6250	-	UNKNOWN 3771	UNKNOWN 3771	-	OM0023346-AOP	-	NA	NA	NA	NA	NA	NA	NA	NA	NA	NA	NA	NA	NA	NA	NA	NA	1	UU	NA	12.0843	11.8353	11.6256	12.4757	10.9646	11.6798	11.2754	12.9445	14.4824	14.6608	15.4683	15.2277	15.9386	15.2709	14.0167	-0.248988	-0.209711
31	10	25	12C5	Contig4739	no data	TGATAACATGAGTTGACTGAAGTGCAAATATTGATTAGGGAAAAATGAAT	Contig4739	-	UNKNOWN 2643	UNKNOWN 2643	-	OM0023359-AOP	-	NA	NA	NA	NA	NA	NA	NA	NA	NA	NA	NA	NA	NA	NA	NA	NA	1	UU	NA	8.79002	6.76256	8.43612	11.5437	7.75522	9.07963	9.566	10.8656	11.3307	10.24	12.6168	13.7775	13.6809	12.7851	8.45322	-2.02746	1.67356
9	27	24	17M10	Contig6792	no data	TGATAAAGCTTCATCTGCCAGTCACAAAGGTGACGAAGTTATAATAA	Contig6792	-	UNKNOWN 4221	UNKNOWN 4221	-	OM0023374-AOP	-	NA	NA	NA	NA	NA	NA	NA	NA	NA	NA	NA	NA	NA	NA	NA	NA	1	UU	NA	12.3415	7.55337	8.65316	9.55814	8.41749	9.17927	8.2661	8.41947	8.30848	8.06596	8.93008	15.3895	15.929	9.78096	15.498	-4.78815	1.09979
44	8	26	8L2	Contig3559	no data	TGATGATCCAAGTGTTGCTGTCAAAAATTATAGACAACAGGTGCTCAT	Contig3559	-	UNKNOWN 2233	UNKNOWN 2233	-	OM0023361-AOP	-	Smp_180340	hypothetical protein	NA	NA	+	1	1	NA	NA	NA	NA	NA	NA	NA	NA	NA	1	US	NA	12.0214	9.10427	7.97143	11.2699	11.9676	14.0843	16.2199	15.7772	16.5264	11.2458	8.19934	12.0208	15.5269	9.79407	10.1186	-2.91711	-1.13283
19	17	2	89C8	SMLC33D01	TCACGTGAAAATGGTTTGGTTTACCACCCAATTTTTATTAATTTACCCTG	TCACGTGAAAATGGTTTGGTTTACCACCCAATTTTTATTAATTTACCCTG	Q5DAF6	Q5DAF6_SCHJA	SJCHGC01149 protein	326	393 (1010)	e-108	3	NA	NA	NA	NA	NA	NA	NA	NA	NA	NA	NA	NA	NA	NA	NA	NA	1	UU	NA	7.33489	5.79016	5.25544	8.53867	11.2171	11.3934	11.5186	10.893	11.1767	9.05548	11.638	12.6645	12.4791	10.7867	9.39444	-1.54474	-0.534719
18	6	20	28J8	CD083447	AGCAGTCGATTACTTCTTGAAGGCCAGATTTAAAAACATATGAAGATTGG	GCAGTCGATTACTTCTTGAAGGCCAGATTTAAAAACATATGAAGATTGG	Q7R9X4	Q7R9X4_PLAYO	Hypothetical protein	269	34.3 (77)	1.9	2	NA	NA	NA	NA	NA	NA	NA	NA	NA	NA	NA	NA	NA	NA	NA	NA	1	UU	NA	13.3728	15.018	14.2357	13.747	9.88834	10.4259	9.86182	10.7209	10.5712	9.03213	10.2198	13.3894	13.1183	12.343	10.3814	1.64518	-0.782342
40	2	5	77D15	CONTIG7483	GAACTCAACAAAGTAACAATAATCCAACGGAGCATTGTTTGAGTCAAAAT	GAACTCAACAAAGTAACAATAATCCAACGGAGCATTGTTTGAGTCAAAAT	-	-	-	-	-	-	-	NA	NA	NA	NA	NA	NA	NA	NA	NA	NA	NA	NA	NA	NA	NA	NA	1	UU	NA	11.4066	10.2726	12.149	9.84203	7.21374	8.69498	8.43187	7.48368	7.16688	6.52066	6.91279	6.73748	6.36997	6.58868	6.87734	-1.13398	1.87635
14	15	17	39F9	CD128418	TAAACCAGACGATTTATATATGATCTGCTTTACCAGCGGAAGCACAGGTT	TAAACCAGACGATTTATATATGATCTGCTTTACCAGCGGAAGCACAGGTT	Q5C1J5	Q5C1J5_SCHJA	SJCHGC07601 protein (Fragment)	176	142 (358)	3e-33	-2	Smp_168050	long-chain-fatty-acid CoA ligase, putative	1602	NA	+	1	3	PF00501; PF04100	AMP-binding; Vps53_N	IPR000873; IPR007234	AMP-dependent synthetase and ligase; Vps53-like, N-terminal	-; Molecular Function: catalytic activity (GO:0003824), Biological Process: metabolic process (GO:0008152)	NA	NA	NA	NA	3e-33	AS	NA	9.95678	8.56309	7.7407	11.5093	11.3266	11.0349	12.3213	11.7108	10.6495	9.416	13.9155	15.7643	15.1096	14.3834	11.2796	-1.39369	-0.822389
35	17	24	16K4	Contig64	no data	TCAAAAGAGGTTGAGTGTTACTTCTTTGATAGCTGTTCATGAGTGTACTT	Contig64	-	UNKNOWN 31 (POSSIBLE ANTISENSE)	UNKNOWN 31 (POSSIBLE ANTISENSE)	hypothetical	OM0023372-AOP	-	Smp_036950, Smp_141140, Smp_157070, Smp_138180.1, Smp_102820, Smp_018870, Smp_194460, Smp_153250, Smp_147990.2, Smp_015980, Smp_135690, Smp_035500, Smp_136800, Smp_099770, Smp_129960, Smp_030000, Smp_033260.2, Smp_033260.1, Smp_063530.1, Smp_063530.2, Smp	NA	NA	NA	-, +	29	3	NA	NA	NA	NA	NA	NA	NA	NA	NA	1	UU	NA	12.318	12.449	12.3124	13.3176	13.5615	14.8398	15.4577	14.9788	14.9917	14.6346	15.1619	15.6412	15.2094	14.9362	14.5161	0.131072	-0.136664
6	2	22	21B11	AA566203	GCTAAATCAGAAGAGAAAAGTGAAGAGAATAAAAAACAAGTTGAAAAGGA	GCTAAATCAGAAGAGAAAAGTGAAGAGAATAAAAAACAAGTTGAAAAGGA	-	-	-	-	-	-	-	Smp_014610	conserved hypothetical protein	NA	NA	+	1	4	NA	NA	NA	NA	NA	NA	NA	NA	NA	1	US	NA	10.3586	7.40119	7.39333	9.79712	7.63693	8.63014	7.97947	7.94818	8.06889	7.36825	8.82446	15.1877	16.0049	8.55189	15.8485	-2.95745	-0.00786547
25	6	20	28I6	CD083632	ATGATACTAAAAATGCACATGCTACAGTAAACGCAGGCTGTTTTACAAAT	TGATACTAAAAATGCACATGCTACAGTAAACGCAGGCTGTTTTACAAAT	Q5BX66	Q5BX66_SCHJA	SJCHGC05371 protein (Fragment)	150	80.5 (197)	2e-14	3	Smp_169260	zinc finger protein, putative	1391	1391	+	1	1	PF00096	zf-C2H2	IPR007087	Zinc finger, C2H2-type	Molecular Function: nucleic acid binding (GO:0003676), Cellular Component: intracellular (GO:0005622), Molecular Function: zinc ion binding (GO:0008270)	SM00355	IPR015880	Zinc finger, C2H2-like	Cellular Component: intracellular (GO:0005622), Molecular Function: zinc ion binding (GO:0008270)	2e-14	SS	NA	8.39239	9.5229	8.91941	9.01098	8.26182	10.5744	9.45721	10.3465	10.2547	9.39965	12.8819	14.9929	13.5849	13.6362	12.5942	1.13051	-0.603494
31	13	9	65G17	CONTIG1424	TGTACGCATCCAGAATACTTTACCACCTTTCATACCAGTAATTGTAGATA	TGTACGCATCCAGAATACTTTACCACCTTTCATACCAGTAATTGTAGATA	Q5BYU1	Q5BYU1_SCHJA	SJCHGC07951 protein (Fragment)	233	52.0 (123)	9e-06	2	Smp_146950	expressed protein	5808	5808	-	1	1	PF00047; PF00053; PF00057; PF07679; PF07686	I-set; ig; Laminin_EGF; Ldl_recept_a; V-set	IPR002049; IPR002172; IPR013098; IPR013106; IPR013151	EGF-like, laminin; Immunoglobulin; Immunoglobulin I-set; Immunoglobulin V-set; Low density lipoprotein-receptor, class A	-	SM00192; SM00408; SM00409	IPR002172; IPR003598; IPR003599	Immunoglobulin subtype; Immunoglobulin subtype 2; Low density lipoprotein-receptor, class A	-	1	UA	NA	10.3611	7.43574	8.42445	8.32295	8.73095	9.0688	9.0145	9.89341	9.52877	9.42436	11.9079	14.8965	11.3519	11.1262	8.23305	-2.92534	0.98871
9	22	10	63I10	CONTIG12422	AGAATTCACATGATTAGCTTACACTGGAGGTAATCCTAAAACAGCGATTA	GAATTCACATGATTAGCTTACACTGGAGGTAATCCTAAAACAGCGATTA	Q5DBF3	Q5DBF3_SCHJA	SJCHGC04328 protein	254	48.5 (114)	0.0002	-1	NA	NA	NA	NA	NA	NA	NA	NA	NA	NA	NA	NA	NA	NA	NA	NA	1	UU	NA	8.51638	10.6839	9.31188	8.20841	13.4712	14.4757	13.9822	13.3586	12.7673	9.99098	13.4929	12.4458	13.5206	12.5053	11.0188	2.16754	-1.37204
10	6	28	1F22	Contig1032	no data	GAATCCATATCATATCATCATAGTGGTAAACAAGATGCAAAAGGTAAAAT	Contig1032	-	UNKNOWN 535 POSSIBLE ANTISENSE	UNKNOWN 535 POSSIBLE ANTISENSE	hypothetical	OM0023369-AOP	-	Smp_144440	replication A protein , putative	NA	NA	+	1	1	NA	NA	NA	NA	NA	NA	NA	NA	NA	1	US	NA	11.3134	7.81603	7.71081	9.92221	8.37925	10.3421	9.04182	8.81254	8.23858	7.25524	8.14297	16.1861	15.9903	8.98218	15.8356	-3.49732	-0.105221
9	12	1	91M22	CL701	CAAACTTGTTCTTCTATTGATTTGCGTACATTTTGAACGATGTCAGCTCA	CAAACTTGTTCTTCTATTGATTTGCGTACATTTTGAACGATGTCAGCTCA	Q9PIN9	Q9PIN9_CAMJE	Putative integral membrane protein	512	33.5 (75)	5.8	3	NA	NA	NA	NA	NA	NA	NA	NA	NA	NA	NA	NA	NA	NA	NA	NA	1	UU	NA	8.82245	8.13413	8.07892	9.76301	9.24201	9.94765	8.68453	10.0675	11.5626	9.48551	12.2634	13.0604	15.7705	9.46692	15.6756	-0.688326	-0.0552088
32	23	25	13D17	Contig5382	no data	GAATAGTTACCCACTTTATGGAACTAAAAAGCGGTTATAAATTGGTAAG	Contig5382	-	UNKNOWN 3167	UNKNOWN 3167	hypothetical	OM0023382-AOP	-	NA	NA	NA	NA	NA	NA	NA	NA	NA	NA	NA	NA	NA	NA	NA	NA	1	UU	NA	8.46151	7.5872	7.29322	7.53819	7.34201	8.50802	9.49861	9.9779	10.1176	8.5484	10.3705	11.5665	11.1761	10.1017	9.37352	-0.874315	-0.293977
8	3	22	21H11	AI395850	GAATGCGAATCTGAATAAAATAAAAGGCAAAGGGAAGTAGGAGTTAAAGG	GAATGCGAATCTGAATAAAATAAAAGGCAAAGGGAAGTAGGAGTTAAAGG	-	-	-	-	-	-	-	Smp_193710	venom allergen-like (VAL) 3 protein	213	213	+	1	2	PF00188	SCP	IPR014044	SCP-like extracellular	-	SM00198	IPR001283	Allergen V5/Tpx-1 related	Cellular Component: extracellular region (GO:0005576)	1	US	NA	14.8215	16.1333	13.2144	11.3837	10.087	10.9135	10.5354	9.94307	10.556	9.27316	9.61016	9.9664	9.50604	9.66887	8.45672	1.31176	-2.91891
8	8	6	75D11	CONTIG6511	GTCGAGTACCATGTATTTGTCCAAAACAATATCATTGTCCAATTTATTTT	GTCGAGTACCATGTATTTGTCCAAAACAATATCATTGTCCAATTTATTTT	Q5DBR6	Q5DBR6_SCHJA	SJCHGC09165 protein	277	182 (462)	3e-45	-3	Smp_148520, Smp_065370.1, Smp_065370.2	NA	NA	NA	+	3	2	NA	NA	NA	NA	NA	NA	NA	NA	NA	3e-45	AS	NA	11.9525	13.5029	10.7831	10.158	10.845	13.4373	15.4296	13.9667	14.3965	11.8771	14.5812	15.8615	15.6171	14.5135	12.5237	1.55041	-2.71975
9	22	6	7.6e+23	CONTIG7066	TGACGATTGATGTATCACTTAATGGTTGGTATGCAGCGTTGATTGAAATT	TGACGATTGATGTATCACTTAATGGTTGGTATGCAGCGTTGATTGAAATT	Q5C4A7	Q5C4A7_SCHJA	SJCHGC03548 protein (Fragment)	253	333 (853)	5e-90	-3	Smp_093980	expressed protein	NA	NA	-	1	2	NA	NA	NA	NA	NA	NA	NA	NA	NA	5e-90	AA	NA	10.1081	8.80648	8.6814	10.7197	11.9245	11.468	13.1811	13.6351	14.1544	12.4855	15.3799	13.1994	12.1922	11.0764	9.06581	-1.30158	-0.125088
32	16	28	2P17	Contig1518	no data	TGAATTCTAATCAGTCTTGACCTTGTCAACCTACAGAACTGAGAAGTCTG	Contig1518	-	SIMILAR TO RYANODINE RECEPTOR (1E-66)	SIMILAR TO RYANODINE RECEPTOR (1E-66)	-	OM0023375-AOP	-	NA	NA	NA	NA	NA	NA	NA	NA	NA	NA	NA	NA	NA	NA	NA	NA	1	UU	NA	11.5437	9.18781	9.46475	11.352	10.3185	11.3674	9.64809	10.0576	11.1987	11.9571	14.0467	15.5858	14.5932	13.9134	10.7902	-2.3559	0.276939
30	15	28	2J17	Contig1485	no data	TTCGGATTCATTAAAGAATTCCACCACCGGATACGTTAAGTATGATTTCC	Contig1485	-	UNKNOWN 709	UNKNOWN 709	hypothetical	OM0023375-AOP	-	NA	NA	NA	NA	NA	NA	NA	NA	NA	NA	NA	NA	NA	NA	NA	NA	1	UU	NA	10.1237	13.4027	14.0864	13.2595	9.75884	10.0478	9.40648	9.63876	9.57166	8.92875	9.53408	9.59056	9.77819	9.70416	8.94857	3.27899	0.683731
10	10	9	65J10	CONTIG1442	TAATCATTATATGTACCACTGTATTCAACTGGTCCATAGTATTGATCACT	TAATCATTATATGTACCACTGTATTCAACTGGTCCATAGTATTGATCACT	Q5DFW8	Q5DFW8_SCHJA	SJCHGC01837 protein	466	177 (450)	2e-43	1	Smp_144440	replication A protein , putative	NA	NA	-	1	5	NA	NA	NA	NA	NA	NA	NA	NA	NA	2e-43	SA	NA	12.7397	8.33211	8.70347	9.62007	8.9902	11.5646	10.0941	9.74852	8.62928	7.19916	8.69127	16.2469	16.1027	9.02063	15.8377	-4.4076	0.371367
42	3	25	11F2	Contig4573	no data	TCATGTGTCCGATCAGTACATTACCATACCAACAACACGTTTAAATAATG	Contig4573	-	UNKNOWN 2538	UNKNOWN 2538	-	OM0023354-AOP	-	Smp_005350	calcium binding protein, putative	503	503	+	1	1	PF00036	efhand	IPR002048	Calcium-binding EF-hand	Molecular Function: calcium ion binding (GO:0005509)	SM00054	IPR002048	Calcium-binding EF-hand	Molecular Function: calcium ion binding (GO:0005509)	1	US	NA	10.4095	10.9905	8.81465	8.72379	12.6509	13.3755	13.1031	12.6777	11.331	8.15193	13.0417	13.984	14.1912	13.1879	10.1652	0.58105	-2.17588
44	26	3	86P14	SMLC12B01	GCACGAAGTTCCTGATCTGATAAATTTTCACCAAGTTCTTTGGAGATCTT	GCACGAAGTTCCTGATCTGATAAATTTTCACCAAGTTCTTTGGAGATCTT	Q5DG25	Q5DG25_SCHJA	SJCHGC09133 protein	163	306 (784)	7e-82	1	Smp_083740	centrin, putative	163	163	-	1	2	PF00036	efhand	IPR002048	Calcium-binding EF-hand	Molecular Function: calcium ion binding (GO:0005509)	SM00054	IPR002048	Calcium-binding EF-hand	Molecular Function: calcium ion binding (GO:0005509)	7e-82	SA	NA	12.5791	14.0279	13.5843	11.2744	14.0036	15.7728	15.6642	14.7421	15.8582	13.713	15.2921	15.8922	15.2382	13.6657	13.6451	1.4488	-0.44354
32	2	12	54P5	CD195750	ATTGACACAACTTTTACTCGACGGTTTTATTGACAATTTATTGGCCCCTG	TTGACACAACTTTTACTCGACGGTTTTATTGACAATTTATTGGCCCCTG	Q5DAD9	Q5DAD9_SCHJA	SJCHGC09306 protein	762	122 (305)	4e-27	-2	Smp_182550	hypothetical protein	NA	NA	+	1	3	NA	NA	NA	NA	NA	NA	NA	NA	NA	4e-27	AS	NA	11.6029	10.3988	10.5868	10.1766	11.1068	11.3477	11.6801	11.6422	11.6767	10.7712	13.1462	14.948	14.5468	14.071	12.2104	-1.20414	0.188011
6	6	20	28J11	CD083473	GGTCAATATTACATATCAAAATGGTGCAGTTGATGATGCTATTTCATTTA	GGTCAATATTACATATCAAAATGGTGCAGTTGATGATGCTATTTCATTTA	Q5DGI3	Q5DGI3_SCHJA	SJCHGC00620 protein	209	118 (295)	6e-26	2	NA	NA	NA	NA	NA	NA	NA	NA	NA	NA	NA	NA	NA	NA	NA	NA	6e-26	SU	NA	10.6485	12.147	9.89349	11.297	11.5422	12.4003	10.6161	12.1921	12.5408	12.648	15.0276	14.9532	15.7927	14.1299	15.1781	1.49842	-2.25347
28	15	24	16D6	Contig6454	no data	CACTAAATACATGAAGCTATGGTGGAACCTAATTTTATATGTGCGAAAA	Contig6454	-	UNKNOWN 3944	UNKNOWN 3944	-	OM0023371-AOP	-	NA	NA	NA	NA	NA	NA	NA	NA	NA	NA	NA	NA	NA	NA	NA	NA	1	UU	NA	9.74244	8.57144	7.57564	7.26853	9.90543	10.1371	9.45076	9.13747	10.7194	10.7847	12.5434	12.5782	11.3321	10.6445	9.59966	-1.171	-0.995804
30	9	21	25F5	CD071691	GTGTAAGCAATTGTCTAAAGTGCTTGATCATTGGATCAAATGTCTAGCTG	GTGTAAGCAATTGTCTAAAGTGCTTGATCATTGGATCAAATGTCTAGCTG	-	-	-	-	-	-	-	Smp_099800	expressed protein	1901	1901	+	1	2	PF00400	WD40	IPR001680	WD40 repeat	-	SM00320	IPR001680	WD40 repeat	-	1	US	NA	12.5963	10.2354	9.97946	9.07207	11.181	12.8999	12.6171	13.0432	10.77	10.5922	12.9324	14.3433	12.5644	12.1361	10.9654	-2.36096	-0.255904
41	22	28	300000000000000	Contig1635	no data	GCTGTTGGTGAATTATTTGGTTTCACTGAATACATATCAAGGATCTGA	Contig1635	-	SIMILAR TO 34 KDA EGGSHELL PROTEIN (0.001)	SIMILAR TO 34 KDA EGGSHELL PROTEIN (0.001)	-	OM0023385-AOP	-	NA	NA	NA	NA	NA	NA	NA	NA	NA	NA	NA	NA	NA	NA	NA	NA	1	UU	NA	11.4074	8.27098	8.17941	10.4827	8.31404	8.85191	7.99791	8.19708	8.20078	7.53231	10.9526	16.0214	16.3595	11.5467	16.5663	-3.13645	-0.0915746
7	14	13	52O11	CD188515	CAACAATTTAAGATCTTAAGTGACGTGTCACGAAATCGGTGGTATTAGAG	CAACAATTTAAGATCTTAAGTGACGTGTCACGAAATCGGTGGTATTAGAG	Q8T5G5	Q8T5G5_SCHJA	Polyprotein	1091	36.6 (83)	0.26	1	NA	NA	NA	NA	NA	NA	NA	NA	NA	NA	NA	NA	NA	NA	NA	NA	1	UU	NA	9.88557	8.00666	7.83643	8.41597	9.90025	11.9369	11.8388	11.8167	11.1205	8.9011	11.9082	13.4362	12.6908	11.7517	9.87376	-1.87891	-0.170238
36	27	8	70H16	CONTIG4128	ATGAAGTAATTGACTGTCTTGACAGGGATCTCACAAAGTGGGGATTTACT	TGAAGTAATTGACTGTCTTGACAGGGATCTCACAAAGTGGGGATTTACT	Q5BZD7	Q5BZD7_SCHJA	SJCHGC07328 protein (Fragment)	261	147 (372)	2e-34	3	NA	NA	NA	NA	NA	NA	NA	NA	NA	NA	NA	NA	NA	NA	NA	NA	2e-34	SU	NA	8.21851	12.9441	15.9794	14.7956	6.9266	8.44125	8.09194	8.06272	8.13383	7.21808	8.27636	8.85479	7.19047	7.1838	6.78496	4.72562	3.03523
3	9	28	2C12	Contig1277	no data	CCATCGAATCACCAAAATATCAAGTACGTATGCAAGCTAATTTACAAAAA	Contig1277	-	UNKNOWN 625	UNKNOWN 625	-	OM0023353-AOP	-	Smp_172250	inositol 5-phosphatase, putative	NA	NA	+	1	5	NA	NA	NA	NA	NA	NA	NA	NA	NA	1	US	NA	13.2905	9.23056	9.87979	11.2313	10.85	11.8726	12.515	12.7075	11.8338	12.6702	14.2526	14.3596	14.3389	13.9049	11.7412	-4.0599	0.649232
13	5	6	7.4e+22	CONTIG6043	CTGCATTATTTTCTGTCTCATCTCCTTCATTCTCATTTTTTGTATTGTAA	CTGCATTATTTTCTGTCTCATCTCCTTCATTCTCATTTTTTGTATTGTAA	Q7RLP0	Q7RLP0_PLAYO	Homeobox-containing protein	1214	33.1 (74)	4.8	-2	Smp_138570	spore germination protein , putative	NA	NA	-	1	1	NA	NA	NA	NA	NA	NA	NA	NA	NA	1	UA	NA	9.7546	7.11712	6.69181	7.81572	7.4813	8.14088	7.78601	7.4604	7.02465	6.70513	7.2035	15.8616	15.9338	7.29486	15.5134	-2.63748	-0.425309
47	28	2	90O1	CL329	ACAGTAACAGTAACTGAAGATCTTACGTGGAAACTTCGTTTCTGTTACTG	CAGTAACAGTAACTGAAGATCTTACGTGGAAACTTCGTTTCTGTTACTG	Q5C0M5	Q5C0M5_SCHJA	SJCHGC06570 protein (Fragment)	363	210 (534)	7e-53	1	NA	NA	NA	NA	NA	NA	NA	NA	NA	NA	NA	NA	NA	NA	NA	NA	7e-53	SU	NA	10.9901	7.2244	7.70552	10.4145	12.5405	11.1683	11.4406	10.4564	11.8155	11.1482	13.2453	14.0933	13.041	12.3704	9.65984	-3.76565	0.481117
36	5	8	68D4	CONTIG3021	ATGCAATAGCTTCAGATGCGATGGTTAAAAATTTACAACTCAATGATACC	TGCAATAGCTTCAGATGCGATGGTTAAAAATTTACAACTCAATGATACC	Q53HR9	Q53HR9_HUMAN	Enoyl Coenzyme A hydratase domain containing 3 variant (Fragment)	303	138 (347)	2e-31	-3	Smp_024930	enoyl-CoA hydratase-related	220	NA	+	1	4	PF00378	ECH	IPR001753	Crotonase, core	Molecular Function: catalytic activity (GO:0003824), Biological Process: metabolic process (GO:0008152)	NA	NA	NA	NA	2e-31	AS	NA	12.6774	12.9613	12.1848	11.3831	13.4624	14.1922	14.6741	14.0393	14.77	12.715	14.106	15.4301	15.4029	14.5406	13.7129	0.283824	-0.776487
12	16	10	62D22	CONTIG11665	TGAAACATTTGTATCTGTGTAATATTCCATGCATTTCCTTGATACCATGG	TGAAACATTTGTATCTGTGTAATATTCCATGCATTTCCTTGATACCATGG	Q5DGI7	Q5DGI7_SCHJA	SJCHGC02838 protein	507	789 (2038)	0	3	Smp_194220, Smp_194230, Smp_155570	NA	NA	NA	-	3	1	NA	NA	NA	NA	NA	NA	NA	NA	NA	0	SA	NA	10.5143	8.80227	8.06608	8.36907	8.55553	9.46369	9.08967	9.10436	11.0571	10.1529	13.134	14.2709	14.7539	12.6211	13.8555	-1.71201	-0.736189
39	6	23	18K3	Contig7091	no data	CTTGTGGCCATGGCAACAATGAAAGTTTCTTATTCAAAATTAAATAATGG	Contig7091	-	UNKNOWN 4490	UNKNOWN 4490	AAH00736 mannosidase, alpha, class 2B, member 1 [Homo sapiens]	OM0023379-AOP	-	NA	NA	NA	NA	NA	NA	NA	NA	NA	NA	NA	NA	NA	NA	NA	NA	1	UU	NA	9.59989	10.2549	10.9355	10.6407	10.4675	10.0686	13.4007	13.0921	13.1051	11.157	13.3929	14.4442	14.4691	13.6698	12.201	0.65502	0.680621
24	18	8	69D19	CONTIG3561	ACATGAACCTCAGTGGGATGTTTTATGTCATTATTTACCGATTTCATGGA	CATGAACCTCAGTGGGATGTTTTATGTCATTATTTACCGATTTCATGGA	Q5DFV1	Q5DFV1_SCHJA	SJCHGC06022 protein	580	197 (502)	8e-50	-2	Smp_146720	expressed protein	2178	2178	+	1	4	PF00051	Kringle	IPR000001	Kringle	-	SM00130; SM00181	IPR000001; IPR006210	EGF; Kringle	-	8e-50	AS	NA	9.44279	7.95161	7.7754	8.43722	8.1765	9.02413	11.5233	10.289	10.3534	7.47934	10.9229	14.2315	12.0209	11.1471	9.00227	-1.49118	-0.176208
14	9	27	5B21	Contig2531	no data	TGTCTGATAGAGCACGTGAAAAGGAAAAACGTACAACTCGTTTTGATCC	Contig2531	-	UNKNOWN 1371	UNKNOWN 1371	hypothetical	OM0023333-AOP	-	Smp_065210.2	expressed protein	NA	NA	+	1	6	NA	NA	NA	NA	NA	NA	NA	NA	NA	1	US	NA	13.498	12.1641	14.3702	13.8266	12.0698	12.3364	14.8412	14.5754	15.72	14.746	15.5374	15.9724	15.9577	15.6102	13.9639	-1.33396	2.20615
32	27	23	20H17	Contig7042d	no data	NA	-	-	-	-	-	-	-	NA	NA	NA	NA	NA	NA	NA	NA	NA	NA	NA	NA	NA	NA	NA	NA	1	UU	NA	8.32477	6.2541	6.51823	8.43272	7.09201	7.36458	6.38238	8.70035	10.5287	10.7976	13.2632	12.7856	13.7495	11.5653	10.2672	-2.07067	0.264137
4	8	22	21H24	AI618986	CACACGATGAAGCCAACGCATACAATGACGAGACCAATGACTGATGGTAT	CACACGATGAAGCCAACGCATACAATGACGAGACCAATGACTGATGGTAT	Q74HR7	Q74HR7_LACJO	Hypothetical protein	402	35.4 (80)	0.54	3	NA	NA	NA	NA	NA	NA	NA	NA	NA	NA	NA	NA	NA	NA	NA	NA	1	UU	NA	16.105	16.9222	16.3478	16.4866	12.6496	12.9102	13.7188	12.6462	13.6006	13.6109	14.3016	14.0408	14.2387	12.9949	12.3775	0.817206	-0.574452
36	14	6	75H16	CONTIG6655	TGGTTGCTGAACTTGTTTCTTCTTCTTTGATAAGTGTTGCATTAGTCGAA	TGGTTGCTGAACTTGTTTCTTCTTCTTTGATAAGTGTTGCATTAGTCGAA	-	-	-	-	-	-	-	NA	NA	NA	NA	NA	NA	NA	NA	NA	NA	NA	NA	NA	NA	NA	NA	1	UU	NA	14.473	11.0875	11.9396	13.2613	11.3431	11.9736	10.8027	10.8903	10.5498	7.88734	8.6563	9.55978	8.62844	8.67276	9.02243	-3.38549	0.852053
40	2	14	47D15	CD161447	AATCAATGAAGTAAAAGAGACGTGAGAAGAGTGTTTCCAGATACAGAAAC	TCAATGAAGTAAAAGAGACGTGAGAAGAGTGTTTCCAGATACAGAAAC	Q5D9W6	Q5D9W6_SCHJA	SJCHGC06245 protein	434	138 (348)	4e-32	1	NA	NA	NA	NA	NA	NA	NA	NA	NA	NA	NA	NA	NA	NA	NA	NA	4e-32	SU	NA	12.5141	12.802	12.4094	11.6676	7.09782	7.87636	7.38066	7.58177	7.81056	6.99677	6.53567	9.07587	6.28308	6.46393	7.76245	0.287944	-0.392605
20	9	14	48P8	CD167053	CAATTCCTCTTTCAAAAGACACGATAACAGCATTCGATCCAACAAATCTT	CAATTCCTCTTTCAAAAGACACGATAACAGCATTCGATCCAACAAATCTT	Q5DAD9	Q5DAD9_SCHJA	SJCHGC09306 protein	762	132 (331)	6e-30	-3	Smp_137570	helicase, putative	637	NA	+	1	1	PF08148	DSHCT	IPR012961	DSH, C-terminal	-	NA	NA	NA	NA	6e-30	AS	NA	10.5099	10.3372	10.3986	10.1022	10.7531	10.9937	11.7754	11.5113	11.3871	10.4926	12.9362	15.1752	14.7075	13.9376	12.2438	-0.172678	0.06137
43	16	26	9K2	Contig3825	no data	GCATAATATTGGAAGCAAGACTGGAAGCGCATTTATTCCAGATAGTCTTA	Contig3825	-	UNKNOWN 2453	UNKNOWN 2453	-	OM0023370-AOP	-	Smp_159490	n-acetylgalactosaminyltransferase, putative	NA	NA	+	1	6	NA	NA	NA	NA	NA	NA	NA	NA	NA	1	US	NA	11.1743	12.4054	11.1319	12.3695	13.4956	14.4777	15.074	13.8089	14.8173	12.0801	14.5023	14.8863	15.212	13.5848	14.8259	1.23115	-1.27353
34	28	20	30J16	CD087776	CTTGAACACATGTGAACAATAACACAATAACCGAGTCGGGATCAATCTTA	CTTGAACACATGTGAACAATAACACAATAACCGAGTCGGGATCAATCTTA	-	-	-	-	-	-	-	NA	NA	NA	NA	NA	NA	NA	NA	NA	NA	NA	NA	NA	NA	NA	NA	1	UU	NA	14.3758	11.2624	11.1683	10.6244	10.4437	10.6491	10.2	10.3661	8.8711	7.9769	9.13508	9.57712	8.70039	8.23074	8.05466	-3.11345	-0.0940221
33	21	26	9M16	Contig3842	no data	CAAACCTTGATTTGAATGATAGAAAACATGAACATCTTAATGAAAGTGGT	Contig3842	-	UNKNOWN 2467	UNKNOWN 2467	-	OM0023370-AOP	-	Smp_172250	inositol 5-phosphatase, putative	NA	NA	+	1	4	NA	NA	NA	NA	NA	NA	NA	NA	NA	1	US	NA	11.3949	7.70061	7.39961	8.8757	9.09964	10.3464	11.1272	12.3432	10.0944	8.59993	12.7256	13.1092	12.6592	11.9165	9.90217	-3.69424	-0.300994
45	3	23	17M13	Contig6702	no data	CATAAACAAACACTGGGGTTTAGTTGAAAACATTATCATTCTCAGCTGCA	Contig6702	-	UNKNOWN 4147	UNKNOWN 4147	-	OM0023373-AOP	-	NA	NA	NA	NA	NA	NA	NA	NA	NA	NA	NA	NA	NA	NA	NA	NA	1	UU	NA	15.6905	15.9862	13.449	11.3146	8.86982	8.38964	8.05305	8.73608	8.44053	6.98328	8.28855	9.76845	12.6815	7.65206	12.6458	0.295691	-2.53722
22	19	1	92J19	CL1025	ACGATAGCGTTGAAAATTCTTCAATCGTTAATAAAGCGCACAATTCTTGT	CGATAGCGTTGAAAATTCTTCAATCGTTAATAAAGCGCACAATTCTTGT	Q5C591	Q5C591_SCHJA	SJCHGC06466 protein (Fragment)	140	177 (449)	4e-43	-1	Smp_134210	expressed protein	847	NA	+	1	3	PF00339	Arrestin_N	IPR011021	Arrestin-like, N-terminal	-	NA	NA	NA	NA	4e-43	AS	NA	10.9293	8.81075	9.26059	9.81412	10.4767	11.4613	13.629	12.8434	11.3611	9.9657	12.468	14.0053	13.6352	13.0856	10.3848	-2.11859	0.449845
42	6	15	44J14	CD149544	TGAAGTTCTTATCTTACGTGCGGTATAACTTATGCCTCATACCTCTTACG	TGAAGTTCTTATCTTACGTGCGGTATAACTTATGCCTCATACCTCTTACG	Q5CX83	Q5CX83_CRYPV	Hypothetical protein	964	33.5 (75)	2	-3	NA	NA	NA	NA	NA	NA	NA	NA	NA	NA	NA	NA	NA	NA	NA	NA	1	UU	NA	14.2184	9.71903	10.6723	11.2974	9.42793	9.45797	9.01673	8.78688	8.52362	7.37423	8.15499	8.50395	7.82087	8.00468	7.51095	-4.49939	0.953235
7	12	1	91O23	CL752	GGCATCTGATTCGTGGTTTTTACGCTTATGAGTAGTTCTCTTTGGATTCT	GGCATCTGATTCGTGGTTTTTACGCTTATGAGTAGTTCTCTTTGGATTCT	Q4SAY8	Q4SAY8_TETNG	Chromosome undetermined SCAF14678, whole genome shotgun sequence. (Fragment)	819	38.1 (87)	0.08	3	Smp_138570	spore germination protein , putative	NA	NA	-	1	1	NA	NA	NA	NA	NA	NA	NA	NA	NA	1	UA	NA	10.8776	7.88415	7.36444	8.23396	8.91022	9.78616	9.05949	8.48068	9.04908	7.58779	8.84443	16.3602	16.1164	9.92448	16.3818	-2.99348	-0.519714
28	21	7	73H6	CONTIG5581	TTCAGAAGAATTAGAAAATTACGAAAAATCAGAATATCCACCATTCTGCA	TTCAGAAGAATTAGAAAATTACGAAAAATCAGAATATCCACCATTCTGCA	Q5C4B3	Q5C4B3_SCHJA	SJCHGC04826 protein (Fragment)	216	162 (411)	7e-39	1	Smp_036950	hypothetical protein	NA	NA	+	1	15	NA	NA	NA	NA	NA	NA	NA	NA	NA	7e-39	SS	NA	10.8189	10.7731	10.154	9.91315	11.4669	13.7258	14.1857	12.8871	12.8414	11.6575	13.3018	14.7749	13.2038	12.753	12.6302	-0.0457359	-0.619154
18	13	11	58N20	CONTIG10021	GTGAGTGACGCTTCTATGTAAAGGAAGCATTGTACCTATATCTGATTAGA	GTGAGTGACGCTTCTATGTAAAGGAAGCATTGTACCTATATCTGATTAGA	-	-	-	-	-	-	-	NA	NA	NA	NA	NA	NA	NA	NA	NA	NA	NA	NA	NA	NA	NA	NA	1	UU	NA	15.1575	12.8414	12.7985	12.4787	13.0109	12.8686	11.9583	12.3629	10.8896	9.25024	10.4221	11.1581	10.2067	9.38611	9.82054	-2.31619	-0.0428531
30	24	4	83N5	SMLA2A12	ATGAAAAACTTCCAAGTGTAACCGACGTACTGTTGGATCTTTTTTAAATC	TGAAAAACTTCCAAGTGTAACCGACGTACTGTTGGATCTTTTTTAAATC	Q9N0C1	Q9N0C1_MACFA	Unnamed protein product	404	45.4 (106)	0.002	2	Smp_126940	expressed protein	1283	1283	-	1	3	PF00047	ig	IPR013151	Immunoglobulin	-	SM00408; SM00409	IPR003598; IPR003599	Immunoglobulin subtype; Immunoglobulin subtype 2	-	1	UA	NA	11.5616	9.92789	9.94172	9.07227	10.6007	12.33	12.1723	12.8237	11.5624	9.97088	13.469	13.7469	11.6661	11.9182	8.96284	-1.63372	0.0138313
22	10	26	8B19	Contig3601	no data	TCCTAGTTTGTGTAACAGTTGTAAATCGTCTTGAAACTGATGAGAGTTAC	Contig3601	-	UNKNOWN 2273	UNKNOWN 2273	uridine phosphorylase [Mus musculus]	OM0023368-AOP	-	Smp_082420	uridine phosphorylase, putative	NA	NA	+	1	2	NA	NA	NA	NA	NA	NA	NA	NA	NA	1	US	NA	14.4465	16.2391	15.9282	15.672	15.211	15.4006	12.661	13.8024	12.8806	12.646	14.3118	15.0634	15.4754	14.3867	13.4608	1.79255	-0.310874
1	19	23	19I24	SCMSOD2	no data	GGTCCTCATTTCAATCCATTCAACCAGTAAGTTTATCATCCGCTTACTCT	SCMSOD2	-	S.MANSONI SUPEROXIDE DISMUTASE GENE, EXON 2, CLONE GT10-38	S.MANSONI SUPEROXIDE DISMUTASE GENE, EXON 2, CLONE GT10-38	-	OM0023390-AOP	-	NA	NA	NA	NA	NA	NA	NA	NA	NA	NA	NA	NA	NA	NA	NA	NA	1	UU	NA	12.0073	7.99416	8.83944	10.5539	9.40033	10.289	9.133	9.8819	9.01855	7.75135	9.97246	16.0239	16.1599	11.4556	16.5341	-4.0131	0.845279
37	17	7	72I15	CONTIG5162	TTATGTGACTGTGCAGTGTATTACGATGAAAGTGATTTAGTAAGGTACCG	TTATGTGACTGTGCAGTGTATTACGATGAAAGTGATTTAGTAAGGTACCG	Q54CK3	Q54CK3_DICDI	Hypothetical protein	875	32.0 (71)	5.8	-1	NA	NA	NA	NA	NA	NA	NA	NA	NA	NA	NA	NA	NA	NA	NA	NA	1	UU	NA	15.9386	12.4405	11.9855	13.2322	13.5534	13.4411	12.2487	12.5959	11.7547	8.32007	10.0081	9.36627	9.26334	9.02317	8.80824	-3.49818	-0.454992
26	11	2	88N6	SMLC29F01A	AATCGATCATATGTTAATCCGATGGTTAGGGTAGTCCAAGTTCGATAGAG	TCGATCATATGTTAATCCGATGGTTAGGGTAGTCCAAGTTCGATAGAG	Q5BZD8	Q5BZD8_SCHJA	SJCHGC04634 protein (Fragment)	246	238 (606)	2e-61	3	NA	NA	NA	NA	NA	NA	NA	NA	NA	NA	NA	NA	NA	NA	NA	NA	2e-61	SU	NA	10.8426	8.11929	9.8895	10.2311	8.54311	9.39801	8.86681	10.6729	10.2582	9.10005	13.5115	14.8721	14.0833	12.9873	9.95423	-2.72331	1.7702
25	5	8	68A6	CONTIG2914	ATAAGAGCGGAGTATATTTCGCGAAGAAATTTCCCTTGTCTATACTTTCT	TAAGAGCGGAGTATATTTCGCGAAGAAATTTCCCTTGTCTATACTTTCT	Q8MXU2	Q8MXU2_CAEEL	Hypothetical protein Y4C6A.2	1042	65.1 (157)	3e-09	2	NA	NA	NA	NA	NA	NA	NA	NA	NA	NA	NA	NA	NA	NA	NA	NA	1	UU	Metabotropic glutamate family GPCRs	7.26598	6.62781	5.4116	5.9029	6.27823	6.73158	6.67537	7.34549	9.05593	9.86	11.727	11.1327	11.6091	10.5518	10.6481	-0.638173	-1.21621
32	2	6	74L5	CONTIG6242	TCTAATTTGATCATTCCATTATGGTGGAGCGTAGCATTTACTAGTTCTGT	TCTAATTTGATCATTCCATTATGGTGGAGCGTAGCATTTACTAGTTCTGT	Q8TMX4	Q8TMX4_METAC	WD40-repeat containing protein	1233	54.7 (130)	5e-06	3	Smp_126540	expressed protein	NA	NA	-	1	1	NA	NA	NA	NA	NA	NA	NA	NA	NA	1	UA	NA	13.4828	7.66768	7.59084	8.94097	9.48028	9.82803	9.86132	9.42186	9.22496	9.1517	11.0957	15.1469	11.2913	11.4602	9.23692	-5.81511	-0.0768455
39	21	23	20C3	Contig5247	no data	GGGAGAGGGAGAAAGAAACAATTAGTAGGGAGGTAAGGGAATCACAATCA	Contig5247	-	UNKNOWN 3090	UNKNOWN 3090	-	OM0011067-NOP	-	NA	NA	NA	NA	NA	NA	NA	NA	NA	NA	NA	NA	NA	NA	NA	NA	1	UU	NA	12.8372	10.5152	10.5502	12.0668	12.5572	13.7417	13.9337	12.7119	13.8718	13.2123	13.5168	13.8117	14.1193	13.3999	12.6865	-2.32199	0.0350016
41	24	24	17A2	Contig672	no data	TGATGGAATATTCATAATGTTCTGCATCTAGTAAAACCGCATCCCACGAT	Contig672	-	UNKNOWN 360	UNKNOWN 360	-	OM0023374-AOP	-	NA	NA	NA	NA	NA	NA	NA	NA	NA	NA	NA	NA	NA	NA	NA	NA	1	UU	NA	15.2685	16.1122	13.6328	12.0872	11.4759	11.388	11.2008	10.8346	11.1934	10.5402	11.2014	11.3654	11.1986	11.3052	10.6782	0.843685	-2.47942
7	13	25	12O11	Contig4808	no data	CAGGCCTAAATCTTCCTGCCGGGATATATTTACCCACTAACTTTATAGTG	Contig4808	-	UNKNOWN 2694	UNKNOWN 2694	stathmin-like protein [Schistosoma mansoni]	OM0023359-AOP	-	NA	NA	NA	NA	NA	NA	NA	NA	NA	NA	NA	NA	NA	NA	NA	NA	1	UU	NA	13.347	15.0885	15.2594	14.6299	15.094	14.6376	14.2961	13.1715	13.405	13.1457	13.4391	10.4077	12.1657	9.46533	11.7779	1.74157	0.170906
41	14	15	4.5e+15	CD153350	AATGAAACAACTTCAGGATTAAGCTCACTCTGTCTGACATGTAGTTAGAG	TGAAACAACTTCAGGATTAAGCTCACTCTGTCTGACATGTAGTTAGAG	Q4QQE2	Q4QQE2_SCHMA	Endonuclease-reverse transcriptase	945	69.7 (169)	5e-11	1	NA	NA	NA	NA	NA	NA	NA	NA	NA	NA	NA	NA	NA	NA	NA	NA	5e-11	SU	NA	8.70209	7.51483	7.5711	13.1384	10.4386	7.81597	7.46471	7.29862	7.54145	6.76611	7.65662	8.07012	7.44855	7.85068	7.06247	-1.18726	0.0562767
46	10	26	8B13	Contig36	no data	TTTGCCCAATAATGCTGTTTCTAATGCTGTTATCTAGCAATACTATTTTT	Contig36	-	UNKNOWN 19	UNKNOWN 19	-	OM0023368-AOP	-	NA	NA	NA	NA	NA	NA	NA	NA	NA	NA	NA	NA	NA	NA	NA	NA	1	UU	NA	11.7799	12.4341	7.60123	11.542	15.4348	10.6197	9.95107	10.0152	6.98992	6.63612	6.3695	6.86745	6.7458	5.98341	6.22633	0.654177	-4.83285
36	13	25	12P4	Contig499	no data	TGTAACACAGCGAATATTGTGCGTAGTCTTTTTTTTTAGACAACCTCAAA	Contig499	-	SIMILAR TO HYPOTHETICAL PROTEIN 148.5 KDA (1E-14) POSSIBLE ANTISENSE	SIMILAR TO HYPOTHETICAL PROTEIN 148.5 KDA (1E-14) POSSIBLE ANTISENSE	-	OM0023363-AOP	-	Smp_134670.2	expressed protein	NA	NA	+	1	4	NA	NA	NA	NA	NA	NA	NA	NA	NA	1	US	NA	11.7865	13.32	11.0545	11.3669	12.018	13.6478	13.8445	14.5273	14.19	12.131	13.1338	15.3413	14.4821	14.0732	12.6031	1.53348	-2.2655
25	6	23	18I6	Contig765	no data	GCTTCCCATAACTTGAACTAATATTGACAACATCAACACTGCTTGCGATA	Contig765	-	UNKNOWN 430	UNKNOWN 430	-	OM0023383-AOP	-	NA	NA	NA	NA	NA	NA	NA	NA	NA	NA	NA	NA	NA	NA	NA	NA	1	UU	NA	13.2114	15.6369	13.9631	12.0157	9.14948	10.0828	8.42795	8.89583	9.33089	8.11728	9.35533	8.41372	9.40317	9.13954	8.70253	2.42542	-1.67371
37	10	8	68A15	CONTIG2966	GATATTGGTGATTTACTCAAGTTCCGTTTAGAAGCCGCTGAAAATGATGA	GATATTGGTGATTTACTCAAGTTCCGTTTAGAAGCCGCTGAAAATGATGA	Q5DHR9	Q5DHR9_SCHJA	SJCHGC06540 protein	122	104 (259)	3e-21	3	Smp_057860	expressed protein	NA	NA	+	1	66	NA	NA	NA	NA	NA	NA	NA	NA	NA	3e-21	SS	NA	10.5003	11.5384	11.8623	13.1951	15.9168	16.4791	15.977	15.668	15.9755	13.5863	15.4137	15.1859	16.1024	15.528	15.2795	1.03816	0.323904
11	26	7	73K22	CONTIG5721	GCGTGTATACCGATTCAAAGTGTCATATCTGCACACATAGAATTATTGGT	GCGTGTATACCGATTCAAAGTGTCATATCTGCACACATAGAATTATTGGT	Q5HSY9	Q5HSY9_CAMJR	Capsular polysaccharide biosynthesis glycosyltransferase WcbB, putative	447	33.1 (74)	2.6	2	NA	NA	NA	NA	NA	NA	NA	NA	NA	NA	NA	NA	NA	NA	NA	NA	1	UU	NA	12.0054	14.4408	13.3181	9.09066	11.0038	12.3462	10.8638	9.7783	9.47948	7.91061	8.80664	10.0318	10.1046	8.02711	9.94149	2.43545	-1.12277
44	19	5	79P2	CONTIG8793	TGTACCTGGTGCAGGTAGTAAGACAGAATCTTCCAAAATATATCGCTAAC	TGTACCTGGTGCAGGTAGTAAGACAGAATCTTCCAAAATATATCGCTAAC	Q5DBY1	Q5DBY1_SCHJA	SJCHGC02304 protein	316	94.4 (233)	9e-19	-1	NA	NA	NA	NA	NA	NA	NA	NA	NA	NA	NA	NA	NA	NA	NA	NA	9e-19	AU	NA	14.2935	14.1274	13.51	11.2838	14.5215	14.6553	15.4775	14.7238	15.7325	13.5452	15.3713	15.9834	14.9566	14.6603	14.8092	-0.166104	-0.617335
1	6	7	71A24	CONTIG4470	TTTCCACTATCATTCACATGCAGAATATCAGACTTCCAAGCATATCATCA	TTTCCACTATCATTCACATGCAGAATATCAGACTTCCAAGCATATCATCA	Q7QI76	Q7QI76_ANOGA	ENSANGP00000017198	327	32.7 (73)	8.7	-3	NA	NA	NA	NA	NA	NA	NA	NA	NA	NA	NA	NA	NA	NA	NA	NA	1	UU	NA	13.7815	10.811	13.9089	11.7262	10.6982	10.5358	9.3119	10.7048	9.69059	7.96419	8.40634	7.49308	7.54818	7.67752	6.66287	-2.97056	3.09796
26	24	1	93N6	CL1541	GTAATCTGGACGTGTTACAGGTTCTGATACTTTTTGGTTAAATGTCCTGG	GTAATCTGGACGTGTTACAGGTTCTGATACTTTTTGGTTAAATGTCCTGG	Q5DI42	Q5DI42_SCHJA	SJCHGC06361 protein	328	466 (1199)	e-130	2	Smp_170870	rgs-gaip interacting protein gipc, putative	2197	2197	-	1	2	PF00102	Y_phosphatase	IPR000242	Protein-tyrosine phosphatase, receptor/non-receptor type	Molecular Function: protein tyrosine phosphatase activity (GO:0004725), Biological Process: protein amino acid dephosphorylation (GO:0006470)	SM00194; SM00228; SM00404	IPR000242; IPR001478; IPR003595	PDZ/DHR/GLGF; Protein-tyrosine phosphatase, catalytic; Protein-tyrosine phosphatase, receptor/non-receptor type	Molecular Function: protein binding (GO:0005515); Molecular Function: protein tyrosine phosphatase activity (GO:0004725), Biological Process: protein amino acid dephosphorylation (GO:0006470)	1	UA	NA	10.4613	8.75558	10.0926	8.35007	9.46103	10.0338	12.0619	12.0985	10.5867	9.63955	13.3677	13.0626	14.0843	11.0748	11.2812	-1.70568	1.33703
2	1	25	10N24	Contig4279	no data	GGAGATATTTGATTGATTTCGTCAAACTAATTGAACTCATCAATTGTTCT	Contig4279	-	UNKNOWN 2711	UNKNOWN 2711	hypothetical	OM0023400-AOP	-	NA	NA	NA	NA	NA	NA	NA	NA	NA	NA	NA	NA	NA	NA	NA	NA	1	UU	NA	10.4338	9.37871	9.61586	7.86487	9.47599	9.91357	10.2908	11.1381	10.7502	8.94314	12.4511	12.1809	14.3052	13.2237	10.9048	-1.05507	0.237152
39	23	21	26O15	CD077841	TCGGCACGAGGGGAATTAATACTCAGTTTCCCATTCCTGTTTCTTTACGA	TCGGCACGAGGGGAATTAATACTCAGTTTCCCATTCCTGTTTCTTTACGA	Q85G04	Q85G04_CYAME	Menaquinone-specific isochorismate synthase	440	33.1 (74)	2.6	1	NA	NA	NA	NA	NA	NA	NA	NA	NA	NA	NA	NA	NA	NA	NA	NA	1	UU	NA	11.8779	8.96811	8.99235	9.60808	8.81914	9.43707	9.41251	7.96354	9.08377	8.65053	8.96397	16.1851	16.1821	9.78944	16.1033	-2.90976	0.0242406
46	10	1	91F13	CL466	GTGATACCAGTGGAGATTATCGTAGTTTGTTATTAGCACTTGTTCGTACA	GTGATACCAGTGGAGATTATCGTAGTTTGTTATTAGCACTTGTTCGTACA	Q86DV3	Q86DV3_SCHJA	Clone ZZZ79 mRNA sequence	330	157 (398)	5e-37	-3	Smp_045560	annexin, putative	331	331	+	1	2	PF00191	Annexin	IPR001464	Annexin	Molecular Function: calcium ion binding (GO:0005509), Molecular Function: calcium-dependent phospholipid binding (GO:0005544)	SM00335	IPR001464	Annexin	Molecular Function: calcium ion binding (GO:0005509), Molecular Function: calcium-dependent phospholipid binding (GO:0005544)	5e-37	AS	NA	13.6468	13.0872	12.6379	12.6546	15.2854	15.8369	15.246	15.4176	15.5742	13.3402	15.3041	16.1398	16.0273	15.5335	15.1941	-0.559606	-0.4493
25	26	24	17I6	Contig6768	no data	CTTTGTTTACATAGAAGATTCTCTTTGGATGCAGTCATCATTTCAGTA	Contig6768	-	UNKNOWN 4203	UNKNOWN 4203	-	OM0023374-AOP	-	NA	NA	NA	NA	NA	NA	NA	NA	NA	NA	NA	NA	NA	NA	NA	NA	1	UU	NA	11.2772	13.2426	9.76297	10.0809	8.71012	9.03208	8.4938	9.13047	7.99321	7.70226	8.68401	8.81126	7.98575	8.22553	7.32101	1.96539	-3.47963
3	9	23	18G24	Contig762	no data	GATTGAAGTTTATCCCATGAATGGTACACTTATGATTGATGGTCACCTAG	Contig762	-	UNKNOWN 427	UNKNOWN 427	nidogen 2 ; nidogen 2 [Homo sapiens] (ref|osteonidogen)	OM0023383-AOP	-	Smp_146720	expressed protein	2178	2178	+	1	3	PF00051	Kringle	IPR000001	Kringle	-	SM00130; SM00181	IPR000001; IPR006210	EGF; Kringle	-	1	US	NA	9.42569	9.81729	9.47006	11.0887	9.70869	10.9775	13.2101	12.8494	12.8445	11.6281	13.6231	13.8956	13.9987	13.3417	11.1855	0.391593	-0.347228
35	7	24	15C4	Contig5900	no data	CGTTAACAACAACGACGATTCAGAGTTCATTACCAATGTCAACAAATGA	Contig5900	-	SIMILAR TO SER- AND THR-RICH PROTEIN (6E-22)	SIMILAR TO SER- AND THR-RICH PROTEIN (6E-22)	-	OM0023348-AOP	-	Smp_149610	hypothetical protein	NA	NA	+	1	1	NA	NA	NA	NA	NA	NA	NA	NA	NA	1	US	NA	12.3371	9.27397	9.88737	11.1235	10.1111	11.2085	10.2226	10.3175	10.0198	9.76988	10.319	15.8132	15.0934	10.4768	16.1669	-3.06311	0.613403
23	14	13	52O7	CD188471	CTATCATTTGATGGTAATTCAAAAGAAGTGGAATTCTCCATTCCATGGAA	CTATCATTTGATGGTAATTCAAAAGAAGTGGAATTCTCCATTCCATGGAA	Q5DEK5	Q5DEK5_SCHJA	SJCHGC08335 protein	129	60.1 (144)	2e-08	-2	NA	NA	NA	NA	NA	NA	NA	NA	NA	NA	NA	NA	NA	NA	NA	NA	1	UU	NA	7.48224	6.80998	6.26478	6.28083	9.07935	9.30857	9.40326	9.91418	8.58659	7.30692	10.0428	10.4847	11.0771	9.45254	7.41981	-0.672263	-0.545198
15	4	8	67O21	CONTIG2873	GAACAACAATAAGTGGACAACGAACAAATACACATATCGCTGTTACTACT	GAACAACAATAAGTGGACAACGAACAAATACACATATCGCTGTTACTACT	Q86EW5	Q86EW5_SCHJA	Clone ZZD1354 mRNA sequence	272	230 (587)	3e-59	-2	Smp_033250	hypothetical protein	NA	NA	+	1	4	NA	NA	NA	NA	NA	NA	NA	NA	NA	3e-59	AS	NA	12.4185	7.13644	7.97756	9.95449	8.91732	10.3764	9.71029	9.6797	8.45906	7.00385	8.75729	16.1835	16.1797	9.27173	16.1576	-5.28201	0.841118
2	6	7	71B24	CONTIG4473	GTGTAGATGAGATATCTTCTGTTTTGTAGTTTTCATAGACTGGAGGGTTG	GTGTAGATGAGATATCTTCTGTTTTGTAGTTTTCATAGACTGGAGGGTTG	-	-	-	-	-	-	-	NA	NA	NA	NA	NA	NA	NA	NA	NA	NA	NA	NA	NA	NA	NA	NA	1	UU	NA	15.8644	15.0396	15.9304	13.7082	12.7818	13.313	12.602	13.7202	11.2713	9.90669	10.9424	9.35394	10.7765	10.5537	9.88949	-0.824786	0.890808
12	3	15	44P10	CD151713	TAATCTACTTCAGATGTGAGTCCCGTTAAATCTCCAATTAGATCTCCAGA	TAATCTACTTCAGATGTGAGTCCCGTTAAATCTCCAATTAGATCTCCAGA	Q5DDT5	Q5DDT5_SCHJA	SJCHGC02523 protein	622	149 (377)	3e-35	-1	Smp_052510, Smp_142810	NA	NA	NA	-	2	4	NA	NA	NA	NA	NA	NA	NA	NA	NA	3e-35	AA	NA	11.8788	13.1817	13.6521	11.6531	8.26053	9.06092	9.01864	7.56151	8.91806	7.9368	8.13102	8.96889	8.22718	8.3551	7.17821	1.30292	0.470401
27	27	23	20G18	Contig7042	no data	GAACTTTTTGGTGATACTACTGTCAAACCTTTTGTTTTACAAAAATTAAA	Contig7042	-	UNKNOWN 4448	UNKNOWN 4448	-	OM0011068-NOP	-	NA	NA	NA	NA	NA	NA	NA	NA	NA	NA	NA	NA	NA	NA	NA	NA	1	UU	NA	9.89907	7.7606	6.96497	9.45999	7.90352	8.15862	7.17401	10.217	11.1848	12.0423	14.0278	13.5807	14.8642	13.1166	12.1183	-2.13848	-0.795626
40	5	13	51L3	CD183417	GATGTATGCATCATGTGCGGATTTTTATGATATTGCCAGTACATCATAGG	GATGTATGCATCATGTGCGGATTTTTATGATATTGCCAGTACATCATAGG	-	-	-	-	-	-	-	NA	NA	NA	NA	NA	NA	NA	NA	NA	NA	NA	NA	NA	NA	NA	NA	1	UU	NA	13.336	8.73429	9.12689	9.31471	8.98833	10.1965	10.7482	10.0112	10.8398	10.239	13.0239	13.9323	11.8703	12.0458	8.85907	-4.60168	0.392598
15	14	2	88K21	SMLC28B04A	CTGGGGACTATTTTTGGCTGATAAACATTTCCTTGTAAATCAATATGATT	CTGGGGACTATTTTTGGCTGATAAACATTTCCTTGTAAATCAATATGATT	Q5DBD4	Q5DBD4_SCHJA	SJCHGC06871 protein	374	138 (348)	2e-31	2	Smp_155580.1, Smp_155580.2	NA	NA	NA	-	2	2	NA	NA	NA	NA	NA	NA	NA	NA	NA	2e-31	SA	NA	12.981	8.11618	9.49433	8.30829	10.7128	10.7955	9.364	12.2555	10.6434	12.2356	15.2119	15.2043	15.0494	13.8311	10.1673	-4.86486	1.37815
36	3	18	34L4	CD111345	TGGTTATCAAGTTACGAACAAAAATCAAGTCAGTCAGCTTATGCTACAAT	TGGTTATCAAGTTACGAACAAAAATCAAGTCAGTCAGCTTATGCTACAAT	Q9L9L5	Q9L9L5_PASMU	LipA	682	32.7 (73)	3.4	1	NA	NA	NA	NA	NA	NA	NA	NA	NA	NA	NA	NA	NA	NA	NA	NA	1	UU	NA	14.391	13.8227	13.4558	12.373	12.5441	13.4576	11.3323	12.2268	11.7379	8.71358	11.6942	12.1271	11.4713	10.6012	8.36102	-0.568266	-0.36694
36	10	23	18L16	Contig867	no data	TTGCAAGGCTATTCAACATTCAAAGATAAATCAAGTTTTAAACCAAGCGG	Contig867	-	SIMILAR TO 34 KDA EGGSHELL PROTEIN (3E-34) POSSIBLE ANTISENSE	SIMILAR TO 34 KDA EGGSHELL PROTEIN (3E-34) POSSIBLE ANTISENSE	-	OM0023377-AOP	-	Smp_000430.2, Smp_000430.1	NA	NA	NA	+	2	22	NA	NA	NA	NA	NA	NA	NA	NA	NA	1	US	NA	12.5969	6.4931	6.00807	8.92717	7.45665	8.63942	6.41093	7.72724	8.47023	6.22315	8.43104	16.6153	16.4842	10.7504	16.4151	-6.10382	-0.485027
6	8	6	75B11	CONTIG6445	TTGTGTGCTAATTTTTGTGTTGGAACAGTTAAAAATGTAATGCACTACAC	TTGTGTGCTAATTTTTGTGTTGGAACAGTTAAAAATGTAATGCACTACAC	Q98RY6	Q98RY6_GUITH	Hypothetical protein orf519	519	36.2 (82)	1.4	-3	NA	NA	NA	NA	NA	NA	NA	NA	NA	NA	NA	NA	NA	NA	NA	NA	1	UU	NA	8.33097	7.88883	6.59389	8.57639	10.0488	10.643	10.8218	10.7218	10.1764	10.9331	12.4128	12.3979	12.3191	12.0037	9.49217	-0.442138	-1.29495
37	8	13	5.1e+16	CD182071	TGTTTCCAAAGTTTAACTGGATTAGATGCTGGTAAGATCATTGCCATGAT	TGTTTCCAAAGTTTAACTGGATTAGATGCTGGTAAGATCATTGCCATGAT	Q5DD32	Q5DD32_SCHJA	SJCHGC03212 protein	208	165 (418)	3e-40	3	Smp_170080	sodium/dicarboxylate cotransporter-related	NA	NA	-	1	4	NA	NA	NA	NA	NA	NA	NA	NA	NA	3e-40	SA	NA	7.95498	7.36209	7.4153	7.8676	14.3492	14.7574	11.0348	11.3601	12.6071	10.7521	13.358	13.121	13.7294	13.9457	9.83667	-0.592895	0.0532137
33	24	5	80A4	CONTIG8857	GACATGTATGCTGGATGGAGGCATTTATGTATCTACTGGTTCTGTAATAA	GACATGTATGCTGGATGGAGGCATTTATGTATCTACTGGTTCTGTAATAA	Q61QI4	Q61QI4_CAEBR	Hypothetical protein CBG07007	585	57.8 (138)	1e-07	1	Smp_176930	cationic amino acid transporter, putative	581	NA	+	1	7	PF00324	AA_permease	IPR004841	Amino acid permease-associated region	Biological Process: transport (GO:0006810), Cellular Component: membrane (GO:0016020)	NA	NA	NA	NA	1	US	NA	9.28588	8.38715	7.75693	10.0386	13.0381	14.0889	12.7573	13.243	12.6786	9.15908	11.9431	12.3424	12.6562	11.9337	8.67142	-0.898722	-0.630222
8	18	10	62L23	CONTIG11960	CGCAAAAGAGGATTAGAAGGGATTTATTTTGCTTCAAAAGGTTGAAAATG	CGCAAAAGAGGATTAGAAGGGATTTATTTTGCTTCAAAAGGTTGAAAATG	Q8II14	Q8II14_PLAF7	Hypothetical protein	185	34.7 (78)	5.2	-2	NA	NA	NA	NA	NA	NA	NA	NA	NA	NA	NA	NA	NA	NA	NA	NA	1	UU	NA	9.45457	7.98089	7.33088	7.27672	9.48246	12.0941	11.9307	11.9663	11.2102	7.54833	9.67217	8.92476	11.4256	9.09897	8.34381	-1.47368	-0.650011
38	24	2	89N15	SMLC46E03	GGTGCTAATCCAAACATTTATTCGAAAAATGGAAAAACTGCGTTTTTAGA	GGTGCTAATCCAAACATTTATTCGAAAAATGGAAAAACTGCGTTTTTAGA	Q5R9F3	Q5R9F3_PONPY	Hypothetical protein DKFZp469P046	776	132 (333)	7e-30	1	Smp_044800	ankyrin repeat domain protein, putative	NA	NA	+	1	5	NA	NA	NA	NA	NA	NA	NA	NA	NA	7e-30	SS	NA	11.016	9.67305	8.33613	7.45829	8.59724	8.30988	11.1684	11.5953	12.1149	10.1459	12.4339	11.816	9.98778	9.53783	9.33992	-1.34291	-1.33692
10	6	21	24N22	CD069377	TTCTGACATTTCAGATCATCAGTTGACTTCTTTATTTGTTGCCTAAGACC	TTCTGACATTTCAGATCATCAGTTGACTTCTTTATTTGTTGCCTAAGACC	Q86FA1	Q86FA1_SCHJA	Clone ZZZ329 mRNA sequence	285	125 (314)	4e-28	-3	NA	NA	NA	NA	NA	NA	NA	NA	NA	NA	NA	NA	NA	NA	NA	NA	4e-28	AU	NA	11.1948	8.12364	8.43607	10.1822	8.13077	9.26539	8.33211	8.92115	8.65929	7.48623	8.05777	15.7916	15.9879	8.88548	15.9306	-3.0712	0.312428
11	7	25	11G22	Contig4506	no data	CTTAATCAGAAAAAAGATTACCCACTGTAAAGGAAGAAATTAGCCAGAG	Contig4506	-	UNKNOWN 2497	UNKNOWN 2497	·hypothetical·	OM0023365-AOP	-	NA	NA	NA	NA	NA	NA	NA	NA	NA	NA	NA	NA	NA	NA	NA	NA	1	UU	NA	12.7021	12.4741	12.5981	12.1894	12.0206	11.9202	14.1437	14.4413	14.4603	14.5666	15.4154	16.0614	15.95	15.8331	13.2238	-0.228011	0.12398
42	6	22	21N2	BF936138	TAGCAAAATTAATGAATGCTCCTGTAGCAAGTATTCCATGAGGATGAAAT	TAGCAAAATTAATGAATGCTCCTGTAGCAAGTATTCCATGAGGATGAAAT	Q5D8V8	Q5D8V8_SCHJA	SJCHGC01713 protein	170	148 (374)	9e-35	3	Smp_158520	diacylglycerol o-acyltransferase, putative	154	NA	-	1	3	PF03982	DAGAT	IPR007130	Diacylglycerol acyltransferase	-	NA	NA	NA	NA	9e-35	SA	NA	9.25242	9.71378	7.49207	10.1692	8.43585	7.90984	8.16618	9.12491	10.1605	8.40677	12.3543	13.5707	15.584	11.7578	15.5985	0.461364	-2.22171
32	12	21	25D17	CD071151	TAAAAATTCATTCTGATGTCCAGGCAGACTCAGATTATGCCTATCATGTG	TAAAAATTCATTCTGATGTCCAGGCAGACTCAGATTATGCCTATCATGTG	Q5AJC7	Q5AJC7_CANAL	Potential glycosyl hydrolase	866	40.8 (94)	0.012	2	Smp_043390	expressed protein	784	NA	-	1	2	PF00933; PF01915	Glyco_hydro_3; Glyco_hydro_3_C	IPR001764; IPR002772	Glycoside hydrolase, family 3, C-terminal; Glycoside hydrolase, family 3, N-terminal	Molecular Function: hydrolase activity, hydrolyzing O-glycosyl compounds (GO:0004553), Biological Process: carbohydrate metabolic process (GO:0005975)	NA	NA	NA	NA	1	UA	NA	9.50318	8.72298	7.65293	11.7431	8.95821	9.19383	8.9914	9.9164	11.4801	9.84041	12.146	15.2411	14.1163	13.9739	13.3832	-0.780206	-1.07005
19	3	19	31G8	CD089866	TTGATTGGGAAAATGAAGGACGGAGAGATATTGAGAGAGACATACATACA	TTGATTGGGAAAATGAAGGACGGAGAGATATTGAGAGAGACATACATACA	Q4XCU9	Q4XCU9_PLACH	Hypothetical protein (Fragment)	158	58.5 (140)	6e-08	-3	NA	NA	NA	NA	NA	NA	NA	NA	NA	NA	NA	NA	NA	NA	NA	NA	1	UU	NA	16.5591	11.5236	13.4235	15.7923	15.0766	14.4121	13.7161	14.3978	12.9554	9.8149	10.6676	11.2452	10.4119	9.52041	8.46614	-5.03547	1.89986
16	19	8	69H21	CONTIG3682	ATGTTCTTTAGAGCATTGAACAGTGCGTAAATCCGATATTATATGGTTCA	TGTTCTTTAGAGCATTGAACAGTGCGTAAATCCGATATTATATGGTTCA	Q8BZF9	Q8BZF9_MOUSE	Adult male urinary bladder cDNA, RIKEN full-length enriched library, clone:95300	375	31.6 (70)	7.6	-2	NA	NA	NA	NA	NA	NA	NA	NA	NA	NA	NA	NA	NA	NA	NA	NA	1	UU	NA	9.86187	7.98877	7.4388	7.52822	10.1536	10.4877	12.0486	10.7445	9.897	7.91622	11.1499	12.8056	11.8228	10.6706	9.31977	-1.8731	-0.549976
23	2	27	4G19	Contig1915	no data	GCGGAGTTCTTCTATTCAAAACTGTATGAAATATCCAACTAAAAATTGTT	Contig1915	-	SIMILAR TO DYNEIN LIGHT CHAIN 2 (1E-15)	SIMILAR TO DYNEIN LIGHT CHAIN 2 (1E-15)	-	OM0023328-AOP	-	NA	NA	NA	NA	NA	NA	NA	NA	NA	NA	NA	NA	NA	NA	NA	NA	1	UU	NA	11.0487	9.65748	7.54599	11.7735	12.3177	11.6083	11.195	11.6942	10.2723	11.3597	14.4173	15.2952	16.1062	15.4705	13.0736	-1.39123	-2.11149
5	3	1	90I23	CL192	AGCTTTGCTGTTTCATCATCTGCATGAAATATTGGTGTAAGTATAGGTTC	GCTTTGCTGTTTCATCATCTGCATGAAATATTGGTGTAAGTATAGGTTC	Q5C721	Q5C721_SCHJA	SJCHGC06523 protein (Fragment)	275	141 (355)	3e-32	2	Smp_075330	hypothetical protein	NA	NA	-	1	6	NA	NA	NA	NA	NA	NA	NA	NA	NA	3e-32	SA	NA	13.8701	15.7359	15.8634	14.633	10.1643	11.2639	10.6327	11.6918	12.9033	10.7104	12.9289	10.445	11.6504	9.33075	11.2823	1.86577	0.127505
41	17	23	19A14	SCMP48EGG	no data	CAATCGTAGTGTATTCGAAAATTTCTGTTGTTCAGGATTGAAAAAATGAA	SCMP48EGG	-	SCHISTOSOMA MANSONI P48 EGGSHELL PROTEIN GENE, COMPLETE CDS	SCHISTOSOMA MANSONI P48 EGGSHELL PROTEIN GENE, COMPLETE CDS	-	OM0023390-AOP	-	Smp_014610	conserved hypothetical protein	NA	NA	+	1	4	NA	NA	NA	NA	NA	NA	NA	NA	NA	1	US	NA	10.3782	6.30624	6.15299	9.73534	6.60178	7.49967	6.79986	7.06055	6.77628	6.54515	8.1735	15.6834	16.3046	7.85642	16.5809	-4.07193	-0.153249
16	5	5	77L21	CONTIG7737	CTTTTTTAATCAATATACTTTTTAACTCGGGCTGCCGACTTATACGAGTT	CTTTTTTAATCAATATACTTTTTAACTCGGGCTGCCGACTTATACGAGTT	Q86IH3	Q86IH3_DICDI	Hypothetical protein	300	33.5 (75)	5.5	1	NA	NA	NA	NA	NA	NA	NA	NA	NA	NA	NA	NA	NA	NA	NA	NA	1	UU	NA	12.7204	13.4253	13.967	11.9655	9.944	10.854	10.9264	9.50172	10.4463	9.6375	9.52495	10.5527	10.2824	9.9339	9.25193	0.704882	0.541708
38	28	11	60F15	CONTIG10719	CCAAGACAAAGGTGAACAGCAACAACTAGATGAGGAATTTAATTTAGACA	CCAAGACAAAGGTGAACAGCAACAACTAGATGAGGAATTTAATTTAGACA	Q5C5Q7	Q5C5Q7_SCHJA	SJCHGC04120 protein (Fragment)	170	52.8 (125)	5e-06	3	Smp_166030	erythrocyte membrane protein, putative	NA	NA	+	1	2	NA	NA	NA	NA	NA	NA	NA	NA	NA	1	US	NA	12.8778	11.9032	11.8204	12.5759	11.704	12.5414	14.3601	14.609	12.7147	13.9166	14.4508	15.8839	13.5308	14.6756	11.404	-0.974607	-0.0828313
5	15	15	45I23	CD154506	ATCATTGTACTTATGTTAACGTAATGACGGCTATTCATTTACTCCGGAGA	TCATTGTACTTATGTTAACGTAATGACGGCTATTCATTTACTCCGGAGA	Q8NH31	Q8NH31_HUMAN	Seven transmembrane helix receptor	346	33.9 (76)	1.5	2	NA	NA	NA	NA	NA	NA	NA	NA	NA	NA	NA	NA	NA	NA	NA	NA	1	UU	NA	12.6585	11.4322	12.7095	8.71098	8.01208	8.94505	8.14071	8.27388	7.40321	6.96723	7.05593	7.16499	7.2954	7.31804	6.56212	-1.22629	1.2773
19	15	1	92K8	CL1042	CATTTCTGGATAGGAAAGAAAAGTACTCAAGATGAATATGTGACTGCAGC	CATTTCTGGATAGGAAAGAAAAGTACTCAAGATGAATATGTGACTGCAGC	Q5DDI7	Q5DDI7_SCHJA	SJCHGC01371 protein	361	289 (740)	5e-77	-3	NA	NA	NA	NA	NA	NA	NA	NA	NA	NA	NA	NA	NA	NA	NA	NA	5e-77	AU	NA	12.5494	15.5223	15.4445	13.676	11.8628	12.4368	11.7132	11.5705	10.3388	8.85725	11.5618	13.1541	14.084	10.2941	13.3443	2.97288	-0.0777707
33	4	28	1M4	AF527012.1	no data	NA	AF527012.1	-	SCHISTOSOMA MANSONI EGG SECRETED PROTEIN ESP15 (ESP15) MRNA, PARTIAL CDS	SCHISTOSOMA MANSONI EGG SECRETED PROTEIN ESP15 (ESP15) MRNA, PARTIAL CDS	-	OM0023389-AOP	-	NA	NA	NA	NA	NA	NA	NA	NA	NA	NA	NA	NA	NA	NA	NA	NA	1	UU	NA	11.8172	10.8631	10.8265	11.7962	10.4436	11.118	15.2916	16.0357	16.5474	9.73181	10.7406	13.7419	15.6721	12.1366	13.6635	-0.95415	-0.0365788
13	16	8	69I9	CONTIG3721	TTCCACATATTCAAACGGTAGATATTCAGCTACAACTCTAGCACTGAGGT	TTCCACATATTCAAACGGTAGATATTCAGCTACAACTCTAGCACTGAGGT	Q4S244	Q4S244_TETNG	Chromosome undetermined SCAF14764, whole genome shotgun sequence	1226	137 (345)	2e-31	3	Smp_130700	hypothetical protein	NA	NA	+	1	2	NA	NA	NA	NA	NA	NA	NA	NA	NA	2e-31	SS	NA	10.7659	14.063	14.3536	10.9916	10.9608	12.5321	10.3666	11.327	10.2388	8.02748	12.8103	9.77704	9.77392	8.25316	9.86561	3.29709	0.290597
31	24	24	17C5	Contig6643	no data	TGTTTGTGTTTCCAAAGCAATAGCTAAAGTGAATAGAATACACGCCAGA	Contig6643	-	UNKNOWN 4100	UNKNOWN 4100	hypothetical	OM0023373-AOP	-	Smp_191680, Smp_048480, Smp_148080	NA	NA	NA	-	3	2	NA	NA	NA	NA	NA	NA	NA	NA	NA	1	UA	NA	12.4761	14.6091	12.9354	11.5442	15.7115	16.2943	16.0148	15.5767	15.882	14.3002	15.5803	15.8816	16.1182	15.563	14.02	2.133	-1.67367
48	19	16	42P13	CD140891	GAATATTTTAAAGTGAAATTTTAACACTGGTGTCATGAGGACAGCACAGC	GAATATTTTAAAGTGAAATTTTAACACTGGTGTCATGAGGACAGCACAGC	-	-	-	-	-	-	-	NA	NA	NA	NA	NA	NA	NA	NA	NA	NA	NA	NA	NA	NA	NA	NA	1	UU	NA	11.6748	12.5991	11.015	13.2846	8.4173	7.78384	8.88168	6.80578	7.78011	7.58383	7.80907	9.41016	8.40836	6.68124	7.73392	0.924335	-1.58416
41	14	16	42I2	CD139667	AAAACTCTAAACCAGAAAAAGTTTCACATAGCCGTAATCCAGTATTTGTG	CTCTAAACCAGAAAAAGTTTCACATAGCCGTAATCCAGTATTTGTG	Q5C1N4	Q5C1N4_SCHJA	SJCHGC05207 protein (Fragment)	213	189 (481)	2e-47	3	Smp_172600	expressed protein	NA	NA	+	1	8	NA	NA	NA	NA	NA	NA	NA	NA	NA	2e-47	SS	NA	11.4487	10.015	10.8048	9.16831	12.7779	14.1864	14.1508	14.1416	13.7697	11.2658	14.4355	13.0321	13.3709	13.1161	9.58151	-1.43371	0.78979
5	12	14	48I23	CD166469	TTACTGGCCACCTTTAGTTTTCACATGTTTTGATAACCGTATACTTGGTA	TTACTGGCCACCTTTAGTTTTCACATGTTTTGATAACCGTATACTTGGTA	Q7PRZ3	Q7PRZ3_ANOGA	ENSANGP00000007487 (Fragment)	1718	86.3 (212)	3e-16	3	Smp_163750	otoferlin, putative	NA	NA	+	1	2	NA	NA	NA	NA	NA	NA	NA	NA	NA	3e-16	SS	NA	11.0216	8.17142	8.76527	9.52699	11.1136	14.2865	14.2887	13.7469	12.1459	10.7017	11.9855	12.9616	10.9393	12.008	8.31554	-2.85016	0.593857
48	25	5	80H1	CONTIG9071	TGGACATTCTCCTGTGAAATGTCTTTGGTACATGGTTTGTAAAGTTTTTT	TGGACATTCTCCTGTGAAATGTCTTTGGTACATGGTTTGTAAAGTTTTTT	Q5C013	Q5C013_SCHJA	SJCHGC07918 protein (Fragment)	222	43.9 (102)	0.002	-1	NA	NA	NA	NA	NA	NA	NA	NA	NA	NA	NA	NA	NA	NA	NA	NA	1	UU	NA	11.6714	9.17567	8.03205	8.88868	9.09342	10.5038	10.5993	10.6606	11.3478	9.30464	12.4537	14.4397	12.7012	11.5174	9.52195	-2.49572	-1.14361
6	8	1	91N11	CL665	GTAATTTCGTGAATTCATCAACATCAAAATTGTTTTCAGTGGTGCCTTGT	GTAATTTCGTGAATTCATCAACATCAAAATTGTTTTCAGTGGTGCCTTGT	Q7KWR0	Q7KWR0_DICDI	Hypothetical protein	343	35.0 (79)	2.7	1	NA	NA	NA	NA	NA	NA	NA	NA	NA	NA	NA	NA	NA	NA	NA	NA	1	UU	NA	15.0734	12.8825	12.4498	12.4125	11.6043	11.9733	11.4955	11.6912	10.788	9.61504	10.5357	9.05482	9.39975	9.67547	9.3355	-2.1909	-0.432732
46	23	17	40F1	CD131349	ATCTGCCCAATAGATTGCAAGGTCTGAAATGAAGAACTTCTCTTTTTTTG	TCTGCCCAATAGATTGCAAGGTCTGAAATGAAGAACTTCTCTTTTTTTG	-	-	-	-	-	-	-	NA	NA	NA	NA	NA	NA	NA	NA	NA	NA	NA	NA	NA	NA	NA	NA	1	UU	NA	7.00704	7.03147	6.17573	15.7867	10.5702	6.26702	6.98591	7.19767	6.82147	6.6276	6.64401	7.28085	6.55167	7.07932	6.167	0.0244305	-0.855742
45	7	1	91I1	CL580	TTTTCTACAGGTAATGCCAAACCAGCTAATTTAGCCATTGATATTGCAAA	TTTTCTACAGGTAATGCCAAACCAGCTAATTTAGCCATTGATATTGCAAA	Q4RQK4	Q4RQK4_TETNG	Chromosome 2 SCAF15004, whole genome shotgun sequence. (Fragment)	309	250 (639)	3e-65	-1	Smp_082430, Smp_082420	NA	NA	NA	-	2	1	NA	NA	NA	NA	NA	NA	NA	NA	NA	3e-65	AA	NA	13.8499	16.2296	15.9788	15.0344	15.7323	16.164	12.6091	14.0072	13.6114	11.2882	14.6936	14.1043	15.2915	14.5552	13.881	2.37973	-0.250878
42	7	13	51B14	CD180963	GACATAATGGTCCATAAAATCCTGGTCTACAGTTGCAAGTGCCAGTGATA	GACATAATGGTCCATAAAATCCTGGTCTACAGTTGCAAGTGCCAGTGATA	Q8VIK5	Q8VIK5_MOUSE	MEGF12 (0 day neonate eyeball cDNA, RIKEN full-length enriched library, clone:E1	1034	77.4 (189)	1e-13	3	Smp_188500	hypothetical protein	94	94	-	1	1	PF00053; PF07974	EGF_2; Laminin_EGF	IPR002049; IPR013111	EGF-like, laminin; EGF, extracellular	-	SM00180; SM00181	IPR002049; IPR006210	EGF; EGF-like, laminin	-	1e-13	SA	NA	11.6218	9.13414	8.34287	10.795	10.1855	9.394	12.0247	12.8686	11.5338	11.0586	12.2983	13.015	11.2476	11.4013	8.46733	-2.48769	-0.791263
42	10	8	68B14	CONTIG2963	ATACTGGTGATATTGGCACTTGGACGAAAGAAGGTTCTTTAAAAATTGTC	TACTGGTGATATTGGCACTTGGACGAAAGAAGGTTCTTTAAAAATTGTC	Q66I17	Q66I17_BRARE	Zgc:92083	681	208 (530)	9e-53	2	Smp_165850	long-chain-fatty-acid CoA ligase, putative	NA	NA	+	1	7	NA	NA	NA	NA	NA	NA	NA	NA	NA	9e-53	SS	NA	12.6585	13.6868	12.929	12.6752	14.3249	15.1329	15.8068	15.354	14.572	12.3402	14.8209	16.114	15.9416	15.7506	14.9069	1.02827	-0.757736
35	17	12	56G4	CD201257	TACGAGGTATTCGTGCAGTAGTTGTTTTATCTAATGTCCAATCATTGTAT	TACGAGGTATTCGTGCAGTAGTTGTTTTATCTAATGTCCAATCATTGTAT	Q98RZ1	Q98RZ1_GUITH	Hypothetical protein orf341	341	32.3 (72)	4.4	3	Smp_055100	expressed protein	NA	NA	-	1	5	NA	NA	NA	NA	NA	NA	NA	NA	NA	1	UA	NA	9.75822	7.48091	10.4353	9.6033	8.42576	11.0338	12.0741	11.9459	11.1116	9.09175	11.5366	12.4631	12.932	11.4436	9.60441	-2.27731	2.95435
17	16	24	1600000000	Contig6348	no data	GATGATTCATGGAAAACAATATCACCAAATCTTATACATACAACTAGAAG	Contig6348	-	UNKNOWN 3852	UNKNOWN 3852	-	OM0023372-AOP	-	Smp_002150	serine protease-related	501	501	+	1	2	PF00089	Trypsin	IPR001254	Peptidase S1 and S6, chymotrypsin/Hap	Molecular Function: serine-type endopeptidase activity (GO:0004252), Biological Process: proteolysis (GO:0006508)	SM00020	IPR001254	Peptidase S1 and S6, chymotrypsin/Hap	Molecular Function: serine-type endopeptidase activity (GO:0004252), Biological Process: proteolysis (GO:0006508)	1	US	NA	11.3459	14.4738	13.3032	10.7571	10.088	11.4901	15.5282	15.7969	15.8749	11.7203	14.5102	14.9486	15.9362	15.1746	13.2889	3.12787	-1.17057
18	6	8	68F8	CONTIG3096	GCCCTTCCATTTGTTCATGAACTTCTTCTAATTGAGCTTTTAATCGGAAA	GCCCTTCCATTTGTTCATGAACTTCTTCTAATTGAGCTTTTAATCGGAAA	Q5C296	Q5C296_SCHJA	SJCHGC01885 protein (Fragment)	976	226 (575)	1e-57	1	Smp_085540.6, Smp_085540.1, Smp_085540.4, Smp_085540.3	NA	NA	NA	-	4	4	NA	NA	NA	NA	NA	NA	NA	NA	NA	1e-57	SA	NA	13.7567	11.4988	12.5248	13.7217	12.7193	13.4649	14.3564	14.97	13.8021	14.9493	15.4111	16.1205	15.5661	15.7716	11.7013	-2.25789	1.02602
2	10	23	18J24	Contig86	no data	GTGTGGACGTAATAGGACAGCTCATATTACTGTACTATTGAATATGTG	Contig86	-	UNKNOWN 46	UNKNOWN 46	-	OM0023377-AOP	-	NA	NA	NA	NA	NA	NA	NA	NA	NA	NA	NA	NA	NA	NA	NA	NA	1	UU	NA	12.8197	10.9022	10.7807	10.1547	10.8848	12.1882	12.061	11.7947	10.8348	10.5216	11.842	15.0795	15.5772	13.2091	15.3473	-1.91754	-0.121512
5	23	1	93I11	CL1432	TATCGTCATCCTGATACAAATCGGTTGATATGTTCAAGGGATCAAATTCA	TATCGTCATCCTGATACAAATCGGTTGATATGTTCAAGGGATCAAATTCA	Q55A06	Q55A06_DICDI	Hypothetical protein	947	35.4 (80)	1.5	1	Smp_149010	cadherin-related	1711	1711	+	1	1	PF00028	Cadherin	IPR002126	Cadherin	Molecular Function: calcium ion binding (GO:0005509), Biological Process: homophilic cell adhesion (GO:0007156), Cellular Component: membrane (GO:0016020)	SM00112	IPR002126	Cadherin	Molecular Function: calcium ion binding (GO:0005509), Biological Process: homophilic cell adhesion (GO:0007156), Cellular Component: membrane (GO:0016020)	1	US	NA	10.3958	8.74437	8.85874	8.63849	8.86426	10.2516	9.93072	11.5366	11.3505	10.7635	13.3558	13.0987	13.0343	12.7177	10.43	-1.6514	0.114366
48	14	15	45H13	CD154087	TTTATATGCACTCTGTTAGGATTATCTGTATGTTGCTTGAAGTCACAAGC	TTTATATGCACTCTGTTAGGATTATCTGTATGTTGCTTGAAGTCACAAGC	-	-	-	-	-	-	-	NA	NA	NA	NA	NA	NA	NA	NA	NA	NA	NA	NA	NA	NA	NA	NA	1	UU	NA	15.4152	13.7338	14.0129	12.3749	10.4477	10.8748	10.9446	9.40698	9.58166	7.07534	8.36075	9.9731	9.91249	7.93201	6.97101	-1.68141	0.279105
30	7	25	11F17	Contig4668	no data	CCAAGCCAAAAGAATTAAATCAAACTAGTACTACACCTAGATCGAATTCA	Contig4668	-	UNKNOWN 2603	UNKNOWN 2603	hypothetical protein; sequence orphan; low complexity protein; similar to cell s	OM0023331-AOP	-	Smp_171140	serine-rich repeat protein , putative	NA	NA	+	1	3	NA	NA	NA	NA	NA	NA	NA	NA	NA	1	US	NA	13.8237	14.1121	12.1385	11.2893	13.5134	14.2506	15.1486	15.0911	14.4902	12.5203	14.7387	15.8904	15.6774	15.3469	12.9688	0.28842	-1.97355
41	22	18	3.6e+15	CD117502	GGATTGAAGTTAGAATTTGAATTTGTGAGTGAAAGTAACGGTTTTCATCA	GGATTGAAGTTAGAATTTGAATTTGTGAGTGAAAGTAACGGTTTTCATCA	-	-	-	-	-	-	-	NA	NA	NA	NA	NA	NA	NA	NA	NA	NA	NA	NA	NA	NA	NA	NA	1	UU	NA	10.4588	11.1908	11.2852	10.2402	10.6306	10.4043	10.0265	10.5578	9.4186	7.17565	10.4388	9.3175	7.66864	7.57068	7.76868	0.731935	0.0944739
7	22	10	63K11	CONTIG12462	GAAATCCTTCATTGCATAACAAATCACGTCGATTATCACATCCTTGAGTT	GAAATCCTTCATTGCATAACAAATCACGTCGATTATCACATCCTTGAGTT	Q5BRY8	Q5BRY8_SCHJA	SJCHGC07003 protein (Fragment)	159	129 (324)	2e-28	-2	Smp_163920	titin, putative	3600	3600	-	1	4	PF00047; PF00090; PF07645; PF07679	EGF_CA; I-set; ig; TSP_1	IPR000884; IPR013091; IPR013098; IPR013151	EGF calcium-binding; Immunoglobulin; Immunoglobulin I-set; Thrombospondin, type I	-	SM00179; SM00181; SM00209; SM00406; SM00408; SM00409	IPR000884; IPR001881; IPR003596; IPR003598; IPR003599; IPR006210	EGF; EGF-like calcium-binding; Immunoglobulin subtype; Immunoglobulin subtype 2; Immunoglobulin V-set, subgroup; Thrombospondin, type I	-; Molecular Function: calcium ion binding (GO:0005509)	2e-28	AA	NA	11.9981	9.91573	12.6251	11.9565	10.7564	12.3239	13.7332	13.6426	13.3887	14.1414	15.4497	16.0662	14.0521	13.7564	12.4563	-2.08235	2.7094
4	10	22	21P24	CD059862	CAATTTGATCGACATTTTTCAAGTGAAATAGCTAAAAAAAGTCCAAATGG	CAATTTGATCGACATTTTTCAAGTGAAATAGCTAAAAAAAGTCCAAATGG	Q5DFW8	Q5DFW8_SCHJA	SJCHGC01837 protein	466	65.9 (159)	4e-10	-3	NA	NA	NA	NA	NA	NA	NA	NA	NA	NA	NA	NA	NA	NA	NA	NA	1	UU	NA	10.2392	7.2988	6.78694	7.76747	6.67993	9.29407	7.89216	7.07174	7.00845	6.38061	6.61741	16.0718	16.0712	6.91198	15.7915	-2.9404	-0.511864
34	3	10	60N16	CONTIG10981	AGACTTGGATATAACTTGGTTGGTTTCAATGTCAACCTACACATTACAAT	GACTTGGATATAACTTGGTTGGTTTCAATGTCAACCTACACATTACAAT	Q4QQF2	Q4QQF2_SCHMA	Gag-pol polyprotein	753	90.1 (222)	2e-17	3	NA	NA	NA	NA	NA	NA	NA	NA	NA	NA	NA	NA	NA	NA	NA	NA	2e-17	SU	NA	11.0956	10.9118	11.7373	8.51767	9.40658	9.85824	9.44211	9.16927	8.47142	7.14082	8.5381	8.71103	7.27092	7.3779	7.27043	-0.183805	0.82556
5	5	25	11M11	Contig4446	no data	CTTTATCATCTGTTGCATCAACTGGAAGTATATCCTCTGGTTTCAAACT	Contig4446	-	UNKNOWN 2821	UNKNOWN 2821	hypothetical	OM0023355-AOP	-	Smp_146950	expressed protein	5808	5808	-	1	4	PF00047; PF00053; PF00057; PF07679; PF07686	I-set; ig; Laminin_EGF; Ldl_recept_a; V-set	IPR002049; IPR002172; IPR013098; IPR013106; IPR013151	EGF-like, laminin; Immunoglobulin; Immunoglobulin I-set; Immunoglobulin V-set; Low density lipoprotein-receptor, class A	-	SM00192; SM00408; SM00409	IPR002172; IPR003598; IPR003599	Immunoglobulin subtype; Immunoglobulin subtype 2; Low density lipoprotein-receptor, class A	-	1	UA	NA	13.5116	6.60118	8.85326	10.4299	8.9515	10.2147	9.66045	11.8456	11.2111	12.4411	14.017	14.5456	11.7239	13.0191	8.69305	-6.91041	2.25208
45	24	6	76M13	CONTIG7334	CACAACCTACTCTACCTGAATGGAAAATATACACAATTACTCCACAAACC	CACAACCTACTCTACCTGAATGGAAAATATACACAATTACTCCACAAACC	Q8JIX2	Q8JIX2_CLAGA	Egr-1	515	90.9 (224)	4e-17	1	Smp_094930	early growth response protein, putative	NA	NA	+	1	1	NA	NA	NA	NA	NA	NA	NA	NA	NA	4e-17	SS	NA	13.1763	11.8466	13.5198	10.4302	9.87318	9.35167	10.4748	12.0136	9.91108	6.77105	7.63972	8.34057	10.3633	9.85134	7.20265	-1.32966	1.67321
27	20	3	86K6	SMLA9G02	GTGCAGGACTACAAATTTGTGATGGGCTACTGAATCCATTACGATATAAT	GTGCAGGACTACAAATTTGTGATGGGCTACTGAATCCATTACGATATAAT	Q559P7	Q559P7_DICDI	Hypothetical protein	547	40.8 (94)	0.075	3	Smp_132390	hypothetical protein	NA	NA	-	1	1	NA	NA	NA	NA	NA	NA	NA	NA	NA	1	UA	NA	11.3718	12.6823	9.75616	9.81762	10.5436	11.9599	13.0098	12.8108	12.6879	9.17442	13.7571	14.6612	14.4463	13.4171	11.8687	1.31045	-2.92612
25	15	7	7.2e+19	CONTIG5053	GGTTTTTGTAAATTTCTTTTTGACTATTCTCGGTGAGCGTTGCTACGTAT	GGTTTTTGTAAATTTCTTTTTGACTATTCTCGGTGAGCGTTGCTACGTAT	-	-	-	-	-	-	-	NA	NA	NA	NA	NA	NA	NA	NA	NA	NA	NA	NA	NA	NA	NA	NA	1	UU	NA	12.2765	13.5142	11.5982	10.9197	8.8148	9.59936	9.01641	8.46346	9.33857	7.79413	8.51264	8.13336	8.25947	8.78602	8.00274	1.2377	-1.916
40	27	14	50D15	CD178213	TGTGCATCTGATGGTTATACTGGTTATGTTTGTCTACTGACAGTTCATCC	TGTGCATCTGATGGTTATACTGGTTATGTTTGTCTACTGACAGTTCATCC	Q80U35	Q80U35_MOUSE	MKIAA0337 protein (Fragment)	1082	84.3 (207)	1e-15	-2	Smp_167650	expressed protein	1464	1464	+	1	4	PF00621	RhoGEF	IPR000219	DH	Molecular Function: Rho guanyl-nucleotide exchange factor activity (GO:0005089), Cellular Component: intracellular (GO:0005622), Biological Process: regulation of Rho protein signal transduction (GO:0035023)	SM00325	IPR000219	DH	Molecular Function: Rho guanyl-nucleotide exchange factor activity (GO:0005089), Cellular Component: intracellular (GO:0005622), Biological Process: regulation of Rho protein signal transduction (GO:0035023)	1e-15	AS	NA	10.1992	8.73568	7.72467	9.43033	10.2235	12.4178	12.2537	11.8709	11.9701	9.89853	11.0668	13.3439	9.49387	10.9334	7.16866	-1.4635	-1.01101
17	22	18	3.6e+21	CD117551	AGCACAAATTGTAATGATTGCATAGCAACAAATACTCTATTACACATGGA	GCACAAATTGTAATGATTGCATAGCAACAAATACTCTATTACACATGGA	Q4Y648	Q4Y648_PLACH	Hypothetical protein	908	35.8 (81)	0.4	-2	NA	NA	NA	NA	NA	NA	NA	NA	NA	NA	NA	NA	NA	NA	NA	NA	1	UU	NA	9.55483	10.57	9.2441	8.31497	6.96015	7.52216	6.41841	6.74386	6.68625	6.16528	5.76671	6.3181	6.59079	6.45691	6.32498	1.01515	-1.32588
16	2	6	74L9	CONTIG6248	TGACTTTCGTTTATATAGTGGTAACGTCGAATTAAAGCTTTGACACTGGT	TGACTTTCGTTTATATAGTGGTAACGTCGAATTAAAGCTTTGACACTGGT	Q61PC7	Q61PC7_CAEBR	Hypothetical protein CBG07598	836	138 (348)	3e-31	-1	Smp_057530	dipeptidyl peptidase iv, putative	NA	NA	-	1	4	NA	NA	NA	NA	NA	NA	NA	NA	NA	3e-31	AA	NA	11.6875	11.5836	9.93784	10.0643	10.9109	11.5292	12.411	13.255	12.7823	11.2994	13.3072	14.6567	13.3034	13.287	9.86755	-0.103982	-1.64572
22	5	7	71N7	CONTIG4810	TCACCGAAAGGACATGATTCTAGTTTCCTTTTCCACTTTTCTTGTATACA	TCACCGAAAGGACATGATTCTAGTTTCCTTTTCCACTTTTCTTGTATACA	O61585	KTNB1_STRPU	Katanin p80 WD40-containing subunit B1 (Katanin p80 subunit B1) (p80 katanin)	690	58.9 (141)	2e-07	-1	Smp_099800	expressed protein	1901	1901	-	1	2	PF00400	WD40	IPR001680	WD40 repeat	-	SM00320	IPR001680	WD40 repeat	-	1	UA	NA	11.249	8.78387	8.5666	7.2733	10.0428	11.0542	10.6835	11.0182	9.30379	8.37182	11.3629	14.074	11.2962	10.2883	8.6427	-2.46509	-0.217271
22	7	12	55B7	CD195862	TAAGCCACAACTAGCGATTGTACAATGAAGGTGATGATGGAAAAACAATA	TAAGCCACAACTAGCGATTGTACAATGAAGGTGATGATGGAAAAACAATA	Q61RT9	Q61RT9_CAEBR	Hypothetical protein CBG06459	572	31.6 (70)	7.6	-2	NA	NA	NA	NA	NA	NA	NA	NA	NA	NA	NA	NA	NA	NA	NA	NA	1	UU	NA	11.9164	8.99316	9.09666	10.461	9.87707	10.5941	11.7545	11.7908	11.3228	9.44756	10.6724	12.8513	12.2186	11.9947	9.52954	-2.92319	0.1035
37	23	23	20I3	Contig2260	no data	GAAAAATATTGACTTTCTGTTTTTGAAAACAATCGGTTCTCAAATTTAAC	Contig2260	-	UNKNOWN 1137 POSSIBLE ANTISENSE	UNKNOWN 1137 POSSIBLE ANTISENSE	-	OM0011067-NOP	-	NA	NA	NA	NA	NA	NA	NA	NA	NA	NA	NA	NA	NA	NA	NA	NA	1	UU	NA	11.8785	12.8734	10.6529	10.1027	11.9151	10.9853	9.06835	9.51536	9.95608	6.98964	9.93926	6.99758	9.04665	6.83441	6.74177	0.994888	-2.22049
36	25	17	40P4	CD133033	AACATTGCTTAAAACTGATTTGTCTGGAATTCTGTATCCCAGTGGATCAG	CATTGCTTAAAACTGATTTGTCTGGAATTCTGTATCCCAGTGGATCAG	Q96KR5	Q96KR5_HUMAN	Leishmanolysin-like peptidase, variant 2 (EC 3.4.24.36)	640	150 (380)	2e-35	-1	NA	NA	NA	NA	NA	NA	NA	NA	NA	NA	NA	NA	NA	NA	NA	NA	2e-35	AU	NA	7.84198	6.91264	7.2812	8.58553	8.6097	9.05866	7.71226	8.6337	7.56533	6.4729	10.9281	13.6183	13.4247	13.1029	8.76707	-0.92934	0.368556
15	12	16	42C9	CD137914	TCAACTAAAGCACGTAGTAGTCAGGAAGTTTCTGAATTACAACGACAATT	TCAACTAAAGCACGTAGTAGTCAGGAAGTTTCTGAATTACAACGACAATT	Q02456	Q02456_SCHMA	Myosin heavy chain	1940	154 (389)	8e-37	1	Smp_085540.6, Smp_085540.1, Smp_085540.4, Smp_085540.3	NA	NA	NA	+	4	5	NA	NA	NA	NA	NA	NA	NA	NA	NA	8e-37	SS	NA	12.8945	10.8861	12.3817	12.872	12.0102	12.6571	13.6928	14.3473	13.4342	14.6131	15.3356	16.2333	15.131	15.8215	11.0508	-2.00836	1.4956
34	11	15	45J4	CD154570	GACCAATCACTTTGGGTTTCCTTCGTCGAAGTATTCAAAAACAAATTGAA	GACCAATCACTTTGGGTTTCCTTCGTCGAAGTATTCAAAAACAAATTGAA	Q49MU9	Q49MU9_SCHMA	E78 (Fragment)	66	48.5 (114)	6e-05	1	Smp_000340	nuclear hormone receptor superfamily protein-related	990	990	+	1	1	PF00105	zf-C4	IPR001628	Zinc finger, nuclear hormone receptor-type	Molecular Function: transcription factor activity (GO:0003700), Cellular Component: nucleus (GO:0005634), Biological Process: regulation of transcription, DNA-dependent (GO:0006355), Molecular Function: zinc ion binding (GO:0008270), Molecular Function: s	SM00399	IPR001628	Zinc finger, nuclear hormone receptor-type	Molecular Function: transcription factor activity (GO:0003700), Cellular Component: nucleus (GO:0005634), Biological Process: regulation of transcription, DNA-dependent (GO:0006355), Molecular Function: zinc ion binding (GO:0008270), Molecular Function: s	1	US	NA	10.3836	11.8011	12.0192	8.73702	8.84931	8.48656	7.50987	8.3114	7.07349	6.67738	7.0192	9.755	8.78396	7.09316	8.88524	1.41749	0.218083
7	5	27	5C11	Contig2261	no data	GTAGATATTATCGGTTTGAGCGATAAATAATTTTGAAAGCGCCCTGTAT	Contig2261	-	UNKNOWN 1138 POSSIBLE ANTISENSE	UNKNOWN 1138 POSSIBLE ANTISENSE	-	OM0023342-AOP	-	NA	NA	NA	NA	NA	NA	NA	NA	NA	NA	NA	NA	NA	NA	NA	NA	1	UU	NA	11.4826	12.9102	10.8656	10.7973	14.9565	14.9976	15.1904	14.8416	14.8603	13.9962	14.7563	14.1705	15.3266	14.3249	13.5087	1.42754	-2.04452
36	15	22	22D16	CD060968	CGATGAATGATCGTACAGTCGATGAAAATGAGTTTCAGCAGTATCAATTT	CGATGAATGATCGTACAGTCGATGAAAATGAGTTTCAGCAGTATCAATTT	Q4QQE8	Q4QQE8_SCHMA	Endonuclease-reverse transcriptase	992	52.0 (123)	8e-06	1	NA	NA	NA	NA	NA	NA	NA	NA	NA	NA	NA	NA	NA	NA	NA	NA	1	UU	MGE/repetitive elements	13.3148	7.7341	7.64274	8.2489	8.66256	10.0763	9.09787	8.6385	9.51876	8.64084	10.4619	13.8787	12.2902	12.274	9.07195	-5.58072	-0.0913613
24	11	5	78P7	CONTIG8317	TAATTCGTCATATGTAGGTAACAAAGCGCTTTATGGATTTTTACCTGGCA	TAATTCGTCATATGTAGGTAACAAAGCGCTTTATGGATTTTTACCTGGCA	Q59KA9	Q59KA9_CANAL	Hypothetical protein MSB1 (Fragment)	1240	34.7 (78)	2.3	-1	Smp_144830	hypothetical protein	NA	NA	+	1	3	NA	NA	NA	NA	NA	NA	NA	NA	NA	1	US	NA	11.3135	13.6845	13.3658	9.24407	11.2741	10.939	11.7051	11.2811	11.0315	7.53836	10.3516	10.8462	9.17201	7.51534	8.53375	2.37096	-0.318695
15	18	1	92G21	CL971	TACATTCCAATTGGTTCCGAACTCAGCCATATCATTATTTTCTGTTTGAC	TACATTCCAATTGGTTCCGAACTCAGCCATATCATTATTTTCTGTTTGAC	Q5DHC6	Q5DHC6_SCHJA	SJCHGC06442 protein	210	106 (265)	9e-22	2	Smp_000270	hypothetical protein	224	NA	-	1	4725	PF08034	TES	IPR012615	Trematode Eggshell Synthesis	-	NA	NA	NA	NA	9e-22	SA	NA	12.3765	9.39149	9.40229	9.8884	10.2869	11.1749	10.6246	10.1075	10.43	9.12701	9.3923	15.9412	15.9808	10.1608	15.8963	-2.98503	0.0107913
37	18	10	62I15	CONTIG11892	TACCTGGGATGATAAGTCGAATACTGTTTCCAGATGTGATTGGTTGTAAA	TACCTGGGATGATAAGTCGAATACTGTTTCCAGATGTGATTGGTTGTAAA	O19135	O19135_BOVIN	Na+/myo-inositol cotransporter	718	360 (924)	5e-98	3	Smp_134080	sodium/glucose cotransporter slc5a1,2,4, putative	745	NA	+	1	4	PF00474	SSF	IPR001734	Na+/solute symporter	Molecular Function: transporter activity (GO:0005215), Biological Process: transport (GO:0006810), Cellular Component: membrane (GO:0016020)	NA	NA	NA	NA	5e-98	SS	NA	10.6979	11.3118	10.8303	10.4739	12.7379	13.5865	14.7952	14.2325	14.2853	9.6531	14.1282	15.2205	14.4875	13.7424	13.5949	0.613842	-0.481523
20	14	9	65L20	CONTIG1518	GATTTCAGTAAATCCTCTGAAACCCCGTTATGCTAAAACACCAGAATTTT	GATTTCAGTAAATCCTCTGAAACCCCGTTATGCTAAAACACCAGAATTTT	Q4WF41	Q4WF41_ASPFU	Polyketide synthase, putative	808	31.6 (70)	7.7	-2	Smp_015480, Smp_084450	NA	NA	NA	+	2	1	NA	NA	NA	NA	NA	NA	NA	NA	NA	1	US	NA	12.0183	11.3699	10.1937	9.35583	9.779	11.1343	12.1146	11.1008	11.8725	10.7318	12.7923	15.0317	14.0099	13.7842	11.1719	-0.648385	-1.17624
10	5	1	91B10	CL362	CCAGATGAAACACATTTAGAGGGTGTTCCAGTATTTATTCAGCATCCTAA	CCAGATGAAACACATTTAGAGGGTGTTCCAGTATTTATTCAGCATCCTAA	O08722	UNC5B_RAT	Netrin receptor UNC5B precursor (Unc-5 homolog B) (Unc-5 homolog 2)	945	41.2 (95)	0.01	-3	Smp_165440	netrin receptor unc5, putative	830	830	+	1	3	PF00047; PF00531; PF00791	Death; ig; ZU5	IPR000488; IPR000906; IPR013151	Death; Immunoglobulin; ZU5	-; Molecular Function: protein binding (GO:0005515), Biological Process: signal transduction (GO:0007165)	SM00218; SM00408; SM00409	IPR000906; IPR003598; IPR003599	Immunoglobulin subtype; Immunoglobulin subtype 2; ZU5	-	1	US	NA	10.3149	8.99248	8.27011	8.38509	9.50308	9.52423	10.4892	10.6083	10.678	11.2942	13.181	12.5269	11.2973	10.2892	9.59323	-1.32245	-0.722372
21	28	8	70I19	CONTIG4162	GCCGGTCACTAAAAGTCAATAAAGGAGCGAAGTATACCGTAATATGCGAC	GCCGGTCACTAAAAGTCAATAAAGGAGCGAAGTATACCGTAATATGCGAC	Q7Q9J8	Q7Q9J8_ANOGA	ENSANGP00000010400 (Fragment)	268	170 (430)	7e-41	3	NA	NA	NA	NA	NA	NA	NA	NA	NA	NA	NA	NA	NA	NA	NA	NA	7e-41	SU	NA	14.3093	13.6128	12.7818	10.7487	15.5065	15.6004	15.5349	15.4937	15.7742	14.0345	15.3915	14.3828	14.5933	13.5689	14.4769	-0.696504	-0.831025
[truncated: 65 more rows]
[truncated: 18 more columns]

## Sheet: adjP<0.05 and >32 FDE
Block	Column	Row	ID	Name	oligosequence	Trimmed_oligoseq	hit1accession	hit1id_lrge	hit1name_lrge	hit1length	hit1score	hit1evalue	hit1frame	SmpHit	Smp.description	Amino_acids_1	Amino_acids_2	CDS_Sense.Antisense	CDSHits	GenomeHits	Pfam_ID	Pfam_name	PFAM_IPR_ID	PFAM_IPR_Desc	PFAM_IPR_2_GO	SMART_ID	SMART_IPR_ID	SMART_IPR_Desc	SMART_IPR_2_GO	ncbi_evals	comp_strand	GOI	UT01	UT02	UT03	UT04	UT05	UT06	UT07	UT08	UT09	UT10	UT11	UT12	UT13	UT14	UT15	UT02-UT01	UT03-UT02
[truncated: 448 more rows]
[truncated: 18 more columns]
