# Supplementary material for: Anti-schistosomal Intervention Targets Identified by Lifecycle Transcriptomic Analyses
Source: PLoS Negl Trop Dis. 2009 Nov 3;3(11):e543. doi: 10.1371/journal.pntd.0000543 (PMC2764848; doi:10.1371/journal.pntd.0000543)
Supplement: Dataset S6 — Identity of schistosome transcripts found by network analysis within the 387 MCLs. The column description worksheet provides details as to each of the column headers. Each subsequent worksheet identifies transcripts found in each of the 387 MCLs and also includes the average transcription profile (bar chart of replicate values) of each MCL across the lifecycle. ‘MCLGO’ worksheet provides details as to which MCLs have enriched GO classifications included. ‘Develop Platyhelminth specific’ worksheet lists the differentially-expressed transcripts, described in the Methods, that only contain sequence similarity within the Phylum Platyhelminthes. A heatmap of these identified transcripts is also included. (28.62 MB XLS) [file pntd.0000543.s006.xls]

## Sheet: MCLcluster_201
Block	Column	Row	ID	Name	oligosequence	Trimmed_oligoseq	hit1accession	hit1id_lrge	hit1name_lrge	hit1length	hit1score	hit1evalue	hit1frame	SmpHit	Smp.description	Amino_acids_1	Amino_acids_2	CDS_Sense.Antisense	CDSHits	GenomeHits	Pfam_ID	Pfam_name	PFAM_IPR_ID	PFAM_IPR_Desc	PFAM_IPR_2_GO	SMART_ID	SMART_IPR_ID	SMART_IPR_Desc	SMART_IPR_2_GO	ncbi_evals	comp_strand	GOI	adjP<0.05	UT01	UT02	UT03	UT04	UT05	UT06	UT07	UT08	UT09	UT10	UT11	UT12	UT13	UT14	UT15	UT02-UT01
33	19	21	26M4	CD077656	TTATTAAGGGCTCGACAACTGACAGTCTCTTAACCCCTCGGACCGAATTC	TTATTAAGGGCTCGACAACTGACAGTCTCTTAACCCCTCGGACCGAATTC	Q5BWW0	Q5BWW0_SCHJA	SJCHGC01983 protein (Fragment)	185	83.2 (204)	2e-15	3	NA	NA	NA	NA	NA	NA	NA	NA	NA	NA	NA	NA	NA	NA	NA	NA	2e-15	SU	NA		11.8521	14.0964	13.8769	12.4249	13.719	14.1248	13.6174	13.8057	14.1972	11.4667	14.0766	12.2099	13.8604	12.155	12.8108	2.24427
33	26	21	27I4	CD079846	AACTTTTACGACATTAGTCTTTTTCCGTTGTCGCATATTTTTTGTGACTG	CTTTTACGACATTAGTCTTTTTCCGTTGTCGCATATTTTTTGTGACTG	Q6NVB0	Q6NVB0_XENTR	Hypothetical protein	168	34.7 (78)	1.3	1	Smp_086910	expressed protein	NA	NA	-	1	1	NA	NA	NA	NA	NA	NA	NA	NA	NA	1	UA	NA		13.9321	15.9475	15.6967	14.4209	15.5173	15.8612	15.6259	15.5111	15.9533	13.6495	15.5617	14.6168	16.0116	14.8319	15.2967	2.01546
41	10	28	200	Contig1283	no data	TAACTGTAATAGAAGGAAGACTGGGTTTGTTCGAAGTATCTTCAGGTTGA	Contig1283	-	UNKNOWN 628	UNKNOWN 628	hypothetical	OM0023353-AOP	-	Smp_023930.2, Smp_023930.1	NA	NA	NA	-	2	2	NA	NA	NA	NA	NA	NA	NA	NA	NA	1	UA	NA		12.8259	15.2432	15.2969	13.5146	15.3534	15.7996	15.6294	15.3354	15.8045	12.5266	15.4344	14.2673	15.8152	14.4748	14.5709	2.41735
41	26	9	6700	CONTIG2505	TGATGAAGAAAAGATAATAATCAGTTTGATTTCAAAATCGGACTGGGCTG	TGATGAAGAAAAGATAATAATCAGTTTGATTTCAAAATCGGACTGGGCTG	Q5BZU8	Q5BZU8_SCHJA	SJCHGC06901 protein (Fragment)	173	213 (543)	5e-54	1	Smp_065650	Co-chaperone protein HscB, mitochondrial precursor (Hsc20), putative	NA	NA	+	1	5	NA	NA	NA	NA	NA	NA	NA	NA	NA	5e-54	SS	NA		13.3016	15.349	14.709	13.5243	15.2806	15.7099	15.5147	15.3506	15.6429	13.3408	15.255	14.2809	15.4329	14.5663	15.0246	2.04739
37	25	27	7000	Contig2996	no data	GGCACATGGTTTCCTATCATTGTTACTGTTACAAAAGGCAGGAAAATCAT	Contig2996	-	SIMILAR TO 0610009E20RIK PROTEIN (RIKEN CDNA 0610009E20 GENE) 7E-26 POSSIBLE ANT	SIMILAR TO 0610009E20RIK PROTEIN (RIKEN CDNA 0610009E20 GENE) 7E-26 POSSIBLE ANT	-	OM0023395-AOP	-	Smp_068580.2, Smp_068580.1	NA	NA	NA	+	2	20	NA	NA	NA	NA	NA	NA	NA	NA	NA	1	US	NA		12.8597	15.43	15.242	13.3142	15.2596	15.6352	15.4562	15.3546	15.6855	12.6229	15.2661	14.3457	15.4704	14.0889	15.165	2.57028
33	23	26	100000	Contig414	no data	GTTGTCAAGCAACTGACGAAAAGTTGAGTGACAATAGACCCAGCATTGAA	Contig414	-	UNKNOWN 228 POSSIBLE ANTISENSE	UNKNOWN 228 POSSIBLE ANTISENSE	-	OM0023403-AOP	-	Smp_115290, Smp_172110, Smp_133700, Smp_086960, Smp_070070.2, Smp_070070.1, Smp_136290, Smp_097730	NA	NA	NA	-, +	8	6	NA	NA	NA	NA	NA	NA	NA	NA	NA	1	UU	NA		13.3144	15.7111	15.5018	14.3345	15.433	15.7208	15.5407	15.4718	15.8989	13.0655	15.4485	14.1775	15.6478	14.2679	15.2827	2.39676
42	8	25	11J14	Contig460	no data	GAGTCCAGGGTCGTAGTAGGTTTATGTTCTTTCAAAAGCAGAATTAGA	Contig460	-	UNKNOWN 251 POSSIBLE ANTISENSE	UNKNOWN 251 POSSIBLE ANTISENSE	AF527455_1 V-ATPase G subunit [Clonorchis sinensis]	OM0023354-AOP	-	NA	NA	NA	NA	NA	NA	NA	NA	NA	NA	NA	NA	NA	NA	NA	NA	1	UU	NA		14.4469	15.8343	15.4218	14.5064	15.4938	15.8056	15.6232	15.6365	15.9333	13.6588	15.6385	14.9906	16.084	15.1355	15.4848	1.3874
42	22	24	16J14	Contig65	no data	CTGGTAAAAAGAAAAAATCTAGACAGCGATAGACCCTACCGAAATGACTC	Contig65	-	SIMILAR TO HYPOTHETICAL H. SAPIENS PROTEIN (5E-22).	SIMILAR TO HYPOTHETICAL H. SAPIENS PROTEIN (5E-22).	-	OM0023371-AOP	-	NA	NA	NA	NA	NA	NA	NA	NA	NA	NA	NA	NA	NA	NA	NA	NA	1	UU	NA		14.4388	15.8429	15.6671	14.4088	15.4453	15.6368	15.7076	15.5596	15.8778	13.6158	15.6107	15.0354	15.8647	14.5676	15.17	1.40407
45	9	6	750	CONTIG6528	GTCTTAGGCTTGTCTTATTGGTACTTGCTATCAGTCGCCTTCATTAATTA	GTCTTAGGCTTGTCTTATTGGTACTTGCTATCAGTCGCCTTCATTAATTA	Q3QLA8	Q3QLA8_9GAMM	TonB, C-terminal	403	32.3 (72)	4.5	-2	NA	NA	NA	NA	NA	NA	NA	NA	NA	NA	NA	NA	NA	NA	NA	NA	1	UU	NA		14.0949	15.7992	15.6359	13.4721	15.356	15.9118	15.6852	15.6241	15.9229	12.3088	15.6899	13.9203	15.525	13.9506	15.2813	1.70435
[truncated: 19 more columns]

## Sheet: MCLcluster_202
Block	Column	Row	ID	Name	oligosequence	Trimmed_oligoseq	hit1accession	hit1id_lrge	hit1name_lrge	hit1length	hit1score	hit1evalue	hit1frame	SmpHit	Smp.description	Amino_acids_1	Amino_acids_2	CDS_Sense.Antisense	CDSHits	GenomeHits	Pfam_ID	Pfam_name	PFAM_IPR_ID	PFAM_IPR_Desc	PFAM_IPR_2_GO	SMART_ID	SMART_IPR_ID	SMART_IPR_Desc	SMART_IPR_2_GO	ncbi_evals	comp_strand	GOI	adjP<0.05	UT01	UT02	UT03	UT04	UT05	UT06	UT07	UT08	UT09	UT10	UT11	UT12	UT13	UT14	UT15	UT02-UT01
17	7	14	4800000000	CD165447	GATTTTGAGCCAGTGAACATCATTACATTGTCTAACCGATTCAGTCCTAG	GATTTTGAGCCAGTGAACATCATTACATTGTCTAACCGATTCAGTCCTAG	Q9W6Y6	Q9W6Y6_RANES	Olfactory receptor (Fragment)	213	33.5 (75)	4.6	1	NA	NA	NA	NA	NA	NA	NA	NA	NA	NA	NA	NA	NA	NA	NA	NA	1	UU	NA		11.2816	10.9422	10.6238	9.81618	10.9511	13.1436	11.8425	11.2405	10.9627	8.32565	10.1646	9.79602	8.19736	8.3061	9.30476	-0.339387
9	1	13	50I22	CD179165	CAATGCTTCGTTGGTTTAAGTGATTTACGTCTCCTTTGAACAGATGATGA	CAATGCTTCGTTGGTTTAAGTGATTTACGTCTCCTTTGAACAGATGATGA	Q8IKQ6	Q8IKQ6_PLAF7	Hypothetical protein	3018	33.5 (75)	2	-1	NA	NA	NA	NA	NA	NA	NA	NA	NA	NA	NA	NA	NA	NA	NA	NA	1	UU	NA		11.3972	11.1905	12.5146	9.1279	11.4408	15.6578	13.5952	13.3189	12.026	7.79434	10.9446	11.1265	10.0355	9.78537	9.69821	-0.206758
17	1	12	54I8	CD194331	TCAATTGACACAACTAACTGACGCAATGACTCTGCTAAATTTTTATCCTC	TCAATTGACACAACTAACTGACGCAATGACTCTGCTAAATTTTTATCCTC	Q86P12	Q86P12_DROME	RE07016p	995	114 (286)	7e-25	-1	NA	NA	NA	NA	NA	NA	NA	NA	NA	NA	NA	NA	NA	NA	NA	NA	7e-25	AU	NA		11.1076	10.8863	10.8366	10.5676	10.8232	13.273	11.695	11.4754	11.6618	9.90166	11.6316	10.586	9.80494	10.2459	9.89757	-0.221321
17	5	1	91A8	CL384	ACACACAGAGTACTTTAAGTCTAAACATAAACCTGCAAGAAGCTGAACAC	CACACAGAGTACTTTAAGTCTAAACATAAACCTGCAAGAAGCTGAACAC	Q8I3M8	Q8I3M8_PLAF7	Hypothetical protein PFE1180c	1482	34.7 (78)	5.4	-1	NA	NA	NA	NA	NA	NA	NA	NA	NA	NA	NA	NA	NA	NA	NA	NA	1	UU	NA		11.3146	10.7469	11.3922	9.33729	10.6341	13.3894	11.8604	11.881	11.4061	8.66412	11.4121	10.4781	10.1275	9.36629	9.40455	-0.567738
17	2	9	64I8	CONTIG12914	CACGATGAATCCACAGATGTTTGATTAACTTCATGGCACGGAAGATATTT	CACGATGAATCCACAGATGTTTGATTAACTTCATGGCACGGAAGATATTT	Q5C4H3	Q5C4H3_SCHJA	SJCHGC07265 protein (Fragment)	106	87.8 (216)	5e-16	3	NA	NA	NA	NA	NA	NA	NA	NA	NA	NA	NA	NA	NA	NA	NA	NA	5e-16	SU	NA		10.1463	11.802	11.8884	8.54294	10.7205	13.5903	12.2745	12.158	11.758	8.61097	11.8967	10.8037	11.3013	9.60501	8.95503	1.65566
17	14	7	72A20	CONTIG4938	TTTGTTTAGTATCTGCAAGCGCTCCAGCTACAAATTATTCATTAAATTCC	TTTGTTTAGTATCTGCAAGCGCTCCAGCTACAAATTATTCATTAAATTCC	Q55E12	Q55E12_DICDI	Hypothetical protein	536	35.4 (80)	0.74	3	NA	NA	NA	NA	NA	NA	NA	NA	NA	NA	NA	NA	NA	NA	NA	NA	1	UU	NA		11.1706	11.2949	12.0793	10.2323	11.4098	13.5721	12.4728	12.5058	12.2024	9.296	11.785	11.5213	11.1152	11.2932	9.22215	0.124357
25	6	5	77M18	CONTIG7820	ATTAGTTCATGTCATTCAATCTAAGCGTGTGCGCATGTGTATGTGATTTT	TTAGTTCATGTCATTCAATCTAAGCGTGTGCGCATGTGTATGTGATTTT	Q6ZVA9	Q6ZVA9_HUMAN	Hypothetical protein FLJ42813	180	40.4 (93)	0.025	-2	NA	NA	NA	NA	NA	NA	NA	NA	NA	NA	NA	NA	NA	NA	NA	NA	1	UU	NA		9.20581	9.38562	9.29979	9.07747	9.23967	10.9272	9.82806	9.14752	9.33745	7.75525	8.71312	9.14485	8.11865	8.17737	7.30171	0.179811
17	1	1	90A20	SMLC5E12	ATAATGCAGTGAACTTTTTGAATATAGTCCGAATGGTTCTGGACGGAATA	TAATGCAGTGAACTTTTTGAATATAGTCCGAATGGTTCTGGACGGAATA	Q7RKV8	Q7RKV8_PLAYO	Hypothetical protein (Fragment)	2220	37.0 (84)	0.61	1	NA	NA	NA	NA	NA	NA	NA	NA	NA	NA	NA	NA	NA	NA	NA	NA	1	UU	NA		9.14773	8.8108	8.3815	7.43214	8.93721	10.8867	9.36606	9.34684	9.26634	7.99078	9.56409	7.86884	8.10971	7.74406	7.8829	-0.336935
[truncated: 19 more columns]

## Sheet: MCLcluster_203
Block	Column	Row	ID	Name	oligosequence	Trimmed_oligoseq	hit1accession	hit1id_lrge	hit1name_lrge	hit1length	hit1score	hit1evalue	hit1frame	SmpHit	Smp.description	Amino_acids_1	Amino_acids_2	CDS_Sense.Antisense	CDSHits	GenomeHits	Pfam_ID	Pfam_name	PFAM_IPR_ID	PFAM_IPR_Desc	PFAM_IPR_2_GO	SMART_ID	SMART_IPR_ID	SMART_IPR_Desc	SMART_IPR_2_GO	ncbi_evals	comp_strand	GOI	adjP<0.05	UT01	UT02	UT03	UT04	UT05	UT06	UT07	UT08	UT09	UT10	UT11	UT12	UT13	UT14	UT15	UT02-UT01
1	27	2	90I12	CL181	TCTTAATAACTCGATACCTCTCTCCAAAAGCTATCTTTCTGCATCGCTTA	TCTTAATAACTCGATACCTCTCTCCAAAAGCTATCTTTCTGCATCGCTTA	Q50ZP7	Q50ZP7_ENTHI	Ras GTPase activating protein, putative	660	35.4 (80)	2.5	-3	Smp_153190	expressed protein	NA	NA	+	1	5	NA	NA	NA	NA	NA	NA	NA	NA	NA	1	US	NA		9.31991	9.1105	9.80606	11.4579	9.17433	9.73934	9.96252	10.5418	8.91647	7.78876	10.3814	9.40253	9.00901	8.20364	8.13499	-0.209405
14	26	7	73J21	CONTIG5691	TTGGAAAATACATACTAAGAAATGTCGAGCAACGGCATTAATTACAATCG	TTGGAAAATACATACTAAGAAATGTCGAGCAACGGCATTAATTACAATCG	Q9LYY3	Q9LYY3_ARATH	Hypothetical protein F15A17_50	347	32.0 (71)	5.7	-3	NA	NA	NA	NA	NA	NA	NA	NA	NA	NA	NA	NA	NA	NA	NA	NA	1	UU	NA		8.58638	7.59207	6.95122	9.77517	7.69134	7.91084	8.70262	7.17834	8.26836	8.52641	7.87995	8.56482	7.9512	8.76007	7.32049	-0.994314
37	7	24	15A3	Contig5803	no data	TCTCGAAAAGTATTAGTTACCTCCAAACGTTTACCGATCTACAACTGAC	Contig5803	-	UNKNOWN 3441	UNKNOWN 3441	-	OM0023352-AOP	-	NA	NA	NA	NA	NA	NA	NA	NA	NA	NA	NA	NA	NA	NA	NA	NA	1	UU	NA		7.93544	7.95885	8.52222	9.85184	7.94007	8.46641	7.68524	6.98504	7.7282	7.16846	7.79385	7.33352	7.30877	7.38058	6.48935	0.0234125
29	26	4	8.3e+18	SMLA23B12	CATATATATACTCCATACTTGGTTGAATGCCTCCCTTGGCTTGATTATCC	CATATATATACTCCATACTTGGTTGAATGCCTCCCTTGGCTTGATTATCC	Q5C0N9	Q5C0N9_SCHJA	SJCHGC07446 protein (Fragment)	224	372 (955)	e-101	3	NA	NA	NA	NA	NA	NA	NA	NA	NA	NA	NA	NA	NA	NA	NA	NA	1	UU	NA		7.94802	7.85058	7.63138	10.8602	8.29977	8.3998	8.88933	7.77146	8.35558	8.84379	8.14655	8.15973	7.80349	8.23522	7.23829	-0.0974456
29	25	3	86I17	SMLA8H02	TTATAATAGAAGGAAAACCAGCCGAATACGTTCTTGTCAGTTGTTTTCAA	TTATAATAGAAGGAAAACCAGCCGAATACGTTCTTGTCAGTTGTTTTCAA	Q4YGG1	Q4YGG1_PLABE	Hypothetical protein (Fragment)	229	38.1 (87)	0.27	1	NA	NA	NA	NA	NA	NA	NA	NA	NA	NA	NA	NA	NA	NA	NA	NA	1	UU	NA		10.2968	8.86479	8.54999	10.8282	9.72651	9.31184	8.83523	9.20764	8.69755	8.05083	10.7802	9.76027	10.4745	8.79571	8.38492	-1.43203
1	26	3	86M24	SMLC10H06A	ATAGATGATAGTGGATTTAATAGGTCCCGTTATCATATCCCCAACCATGA	TAGATGATAGTGGATTTAATAGGTCCCGTTATCATATCCCCAACCATGA	Q4ZJT4	Q4ZJT4_9CORO	Polyprotein 1a	3951	33.9 (76)	6.4	-1	NA	NA	NA	NA	NA	NA	NA	NA	NA	NA	NA	NA	NA	NA	NA	NA	1	UU	NA		9.16412	8.52945	9.25738	10.4844	8.80676	9.1712	8.84982	8.80095	8.79442	8.28156	9.09752	8.03024	9.04871	8.38867	8.17049	-0.634671
1	27	3	87A12	SMLC13B11A	ATGGTTCGTCATCCAGTCTGATGAAAACTGTTACTTAAAAACTGAGAACC	TGGTTCGTCATCCAGTCTGATGAAAACTGTTACTTAAAAACTGAGAACC	Q4QQE8	Q4QQE8_SCHMA	Endonuclease-reverse transcriptase	992	102 (253)	3e-20	-2	NA	NA	NA	NA	NA	NA	NA	NA	NA	NA	NA	NA	NA	NA	NA	NA	3e-20	AU	NA		7.53871	6.76986	6.00256	10.2081	6.71811	6.9845	6.76235	5.78893	7.16678	7.67847	6.93094	6.81679	6.30863	7.21992	6.88689	-0.768843
1	24	2	89M24	SMLC49E05	CGTCCCTAGCATTAACAAACACATTGATTGTCGGTTTGAAATGAATATTG	CGTCCCTAGCATTAACAAACACATTGATTGTCGGTTTGAAATGAATATTG	Q8T5G5	Q8T5G5_SCHJA	Polyprotein	1091	40.8 (94)	0.045	1	NA	NA	NA	NA	NA	NA	NA	NA	NA	NA	NA	NA	NA	NA	NA	NA	1	UU	NA		8.4763	6.92889	7.05195	8.46129	7.39972	7.99859	8.25824	8.07363	6.9384	6.50253	7.83119	7.20124	6.77959	6.74955	7.51291	-1.54741
[truncated: 19 more columns]

## Sheet: MCLcluster_204
Block	Column	Row	ID	Name	oligosequence	Trimmed_oligoseq	hit1accession	hit1id_lrge	hit1name_lrge	hit1length	hit1score	hit1evalue	hit1frame	SmpHit	Smp.description	Amino_acids_1	Amino_acids_2	CDS_Sense.Antisense	CDSHits	GenomeHits	Pfam_ID	Pfam_name	PFAM_IPR_ID	PFAM_IPR_Desc	PFAM_IPR_2_GO	SMART_ID	SMART_IPR_ID	SMART_IPR_Desc	SMART_IPR_2_GO	ncbi_evals	comp_strand	GOI	adjP<0.05	UT01	UT02	UT03	UT04	UT05	UT06	UT07	UT08	UT09	UT10	UT11	UT12	UT13	UT14	UT15	UT02-UT01
5	6	22	21M11	CD059296	CACATCATAAATCACATGCAGGTCCAGGTCATCAGGGGTTGTGTTGAAGG	CACATCATAAATCACATGCAGGTCCAGGTCATCAGGGGTTGTGTTGAAGG	Q99LF4	Q99LF4_MOUSE	Hypothetical protein D10Wsu52e (14 days pregnant adult female placenta cDNA, RIK	505	209 (532)	2e-53	3	NA	NA	NA	NA	NA	NA	NA	NA	NA	NA	NA	NA	NA	NA	NA	NA	2e-53	SU	NA		10.7238	10.5603	10.6972	13.1224	10.6554	11.239	10.6132	10.2599	11.2793	11.0927	10.5571	11.112	10.9384	11.2089	10.2268	-0.163578
1	10	21	25I12	CD073077	TTGATCATTTCCATCATAGTCTCCAGTGGTCTATTTTTTAAATCAGGCTA	TTGATCATTTCCATCATAGTCTCCAGTGGTCTATTTTTTAAATCAGGCTA	Q8ZG17	Q8ZG17_YERPE	Putative LysR-family transcriptional regulatory protein (Putative transcriptiona	289	227 (578)	2e-58	2	NA	NA	NA	NA	NA	NA	NA	NA	NA	NA	NA	NA	NA	NA	NA	NA	2e-58	SU	NA		6.3886	6.80147	7.04127	10.1673	7.5761	7.24043	7.06657	7.21697	8.19218	7.79437	8.04278	7.21737	8.11433	7.31639	6.36465	0.412869
1	4	20	28A12	CD081520	TTGAAAATAATTCAAGAAATTTTTACCCATTGCTATGGCTGGCCCAAATT	TTGAAAATAATTCAAGAAATTTTTACCCATTGCTATGGCTGGCCCAAATT	Q5BWK7	Q5BWK7_SCHJA	SJCHGC08595 protein (Fragment)	186	103 (257)	5e-21	2	NA	NA	NA	NA	NA	NA	NA	NA	NA	NA	NA	NA	NA	NA	NA	NA	5e-21	SU	NA		8.61176	8.76588	9.29439	11.5168	8.83446	9.4181	9.29267	9.06342	9.67438	9.59542	9.24659	9.72361	9.8423	9.76058	8.62472	0.154118
1	17	18	36A12	CD116860	TCAGACTGACCACTTCCATCCCGACCAAAGCTAGATTTGAGGACTCCGAA	TCAGACTGACCACTTCCATCCCGACCAAAGCTAGATTTGAGGACTCCGAA	Q6A6V9	Q6A6V9_PROAC	Hypothetical protein	264	195 (496)	4e-49	-2	NA	NA	NA	NA	NA	NA	NA	NA	NA	NA	NA	NA	NA	NA	NA	NA	4e-49	AU	NA		11.9218	11.5187	11.817	13.5241	11.7408	11.9473	11.6375	11.5761	12.0029	11.4613	11.9768	11.4021	11.8705	12.0483	10.887	-0.403108
1	10	27	5e+24	Contig2372	no data	TCAAATTCCATCTCGACGAAATCGAAGTTTTCCACAGACTGCTAGGCATG	Contig2372	-	UNKNOWN 1224	UNKNOWN 1224	-	OM0023341-AOP	-	NA	NA	NA	NA	NA	NA	NA	NA	NA	NA	NA	NA	NA	NA	NA	NA	1	UU	NA		8.3382	8.33943	8.96948	10.7594	8.3418	8.25748	8.29265	7.9742	8.79827	8.40048	8.43142	8.22271	9.18543	8.76825	7.78833	0.00122595
5	1	22	20M23	Contig4011	no data	CAGGAGAAATCCCTGCTGGCGCATAAAGATGAGACGCTGGAGTACAAAC	Contig4011	-	MINOR TAIL PROTEIN PRECURSOR H	MINOR TAIL PROTEIN PRECURSOR H	-	OM0011067-NOP	-	NA	NA	NA	NA	NA	NA	NA	NA	NA	NA	NA	NA	NA	NA	NA	NA	1	UU	NA		8.85236	8.48754	8.99051	11.4473	9.1181	9.58622	9.25415	9.15579	9.61082	9.47464	9.16354	9.64233	9.50447	9.88872	8.70907	-0.364821
1	19	25	13A12	Contig5192	no data	GCCTACCAACTTAATGACCACGGTCCTCTATCCTACTAATATCGTACA	Contig5192	-	UNKNOWN 3037	UNKNOWN 3037	-	OM0023332-AOP	-	NA	NA	NA	NA	NA	NA	NA	NA	NA	NA	NA	NA	NA	NA	NA	NA	1	UU	NA		8.99714	9.25471	9.5338	11.287	9.14216	9.10477	9.03452	8.78649	9.30392	9.08664	9.32477	9.35706	9.52934	9.80785	8.28506	0.257567
3	4	23	18C12	Contig735	no data	CTAAACACCAGAGAGGCTTGGGAGATTTGAAAAAGACAATACACTTAAAG	Contig735	-	UNKNOWN 407	UNKNOWN 407	-	OM0023383-AOP	-	NA	NA	NA	NA	NA	NA	NA	NA	NA	NA	NA	NA	NA	NA	NA	NA	1	UU	NA		9.36956	9.3381	9.20402	12.0076	8.86973	9.72634	9.78852	8.76488	9.90336	9.28578	9.23414	9.65994	9.72505	9.75487	8.2641	-0.0314603
[truncated: 19 more columns]

## Sheet: MCLcluster_205
Block	Column	Row	ID	Name	oligosequence	Trimmed_oligoseq	hit1accession	hit1id_lrge	hit1name_lrge	hit1length	hit1score	hit1evalue	hit1frame	SmpHit	Smp.description	Amino_acids_1	Amino_acids_2	CDS_Sense.Antisense	CDSHits	GenomeHits	Pfam_ID	Pfam_name	PFAM_IPR_ID	PFAM_IPR_Desc	PFAM_IPR_2_GO	SMART_ID	SMART_IPR_ID	SMART_IPR_Desc	SMART_IPR_2_GO	ncbi_evals	comp_strand	GOI	adjP<0.05	UT01	UT02	UT03	UT04	UT05	UT06	UT07	UT08	UT09	UT10	UT11	UT12	UT13	UT14	UT15	UT02-UT01
2	2	16	41B12	CD133712	CGGATCAGTCTTCAAACAATTCCTCTCTTAGCGGAATAGAAATGCATCCC	CGGATCAGTCTTCAAACAATTCCTCTCTTAGCGGAATAGAAATGCATCCC	Q3MJS9	Q3MJS9_SCHJA	SJCHGC06446 protein (Fragment)	57	46.6 (109)	0.0002	1	NA	NA	NA	NA	NA	NA	NA	NA	NA	NA	NA	NA	NA	NA	NA	NA	1	UU	NA		11.4333	8.3481	8.44692	9.15876	8.57999	9.74195	10.1017	10.2241	7.99521	7.85628	9.1748	8.71429	7.54179	7.6053	7.24432	-3.08515
10	6	14	48B10	CD164447	AGAAGAGTACATGTGTAAGACCCTTTCGGTATGTTGTGTTAAAATCTGAT	GAAGAGTACATGTGTAAGACCCTTTCGGTATGTTGTGTTAAAATCTGAT	Q8IHV9	Q8IHV9_PLAF7	Hypothetical protein	1824	32.7 (73)	3.4	1	NA	NA	NA	NA	NA	NA	NA	NA	NA	NA	NA	NA	NA	NA	NA	NA	1	UU	NA		11.5001	8.91248	9.22218	9.07554	8.98594	10.225	10.0632	10.0415	9.04833	8.69675	9.61359	8.66289	8.28307	8.11923	8.4496	-2.58761
1	27	14	50A24	CD177785	TATTCCACTGGTCTATTGGGTTACTCTTACTATCAGAACTATATCGGCAC	TATTCCACTGGTCTATTGGGTTACTCTTACTATCAGAACTATATCGGCAC	Q5WS71	Q5WS71_LEGPA	Hypothetical protein	140	31.2 (69)	9.9	2	NA	NA	NA	NA	NA	NA	NA	NA	NA	NA	NA	NA	NA	NA	NA	NA	1	UU	NA		10.9653	8.85757	8.9168	8.41371	8.51001	9.55902	9.09695	9.5825	7.86734	7.046	8.63899	7.25456	7.68445	7.41073	7.00814	-2.10772
2	1	13	50J24	CD179047	CCGTTCCTACTTCGTATGGTTCAGTAAAATCAAGTTGTTAAACCATGTCT	CCGTTCCTACTTCGTATGGTTCAGTAAAATCAAGTTGTTAAACCATGTCT	Q51FB8	Q51FB8_ENTHI	Hypothetical protein	263	32.0 (71)	5.9	3	NA	NA	NA	NA	NA	NA	NA	NA	NA	NA	NA	NA	NA	NA	NA	NA	1	UU	NA		11.5658	9.8534	9.65157	9.39911	9.43329	10.6214	10.7144	11.0401	9.41189	7.87105	10.0107	8.99082	7.62402	7.5491	8.82557	-1.71237
2	6	1	91F12	CL463	TCGTTGGGGGGCTAACTTTAATTGACTCATGCTTTCAACTATGAAAATTA	TCGTTGGGGGGCTAACTTTAATTGACTCATGCTTTCAACTATGAAAATTA	Q5BR20	Q5BR20_SCHJA	SJCHGC09721 protein	91	42.0 (97)	0.035	1	NA	NA	NA	NA	NA	NA	NA	NA	NA	NA	NA	NA	NA	NA	NA	NA	1	UU	NA		16.0378	12.4576	13.6377	13.0072	14.509	14.6758	13.6959	14.8757	13.3347	12.2003	13.9679	12.3787	12.8608	12.5063	12.9261	-3.58021
2	24	25	13F24	Contig5308	no data	GTCTTCTCCAAGCAACGACTAGAGCTGATTGGATAATAATTAGTTAATCA	Contig5308	-	SIMILAR TO POLYPROTEIN (5E-08)	SIMILAR TO POLYPROTEIN (5E-08)	-	OM0023366-AOP	-	NA	NA	NA	NA	NA	NA	NA	NA	NA	NA	NA	NA	NA	NA	NA	NA	1	UU	NA		14.6892	12.6121	12.3769	11.7068	12.6096	13.6531	12.9184	12.7956	12.1753	11.1395	12.9615	12.0051	11.8656	11.6658	11.4227	-2.07714
1	28	5	80A24	CONTIG8882	TCATTAGCACTCACAAATAAAATACGGCTCATACCTAAGGACCTAGTGAG	TCATTAGCACTCACAAATAAAATACGGCTCATACCTAAGGACCTAGTGAG	-	-	-	-	-	-	-	NA	NA	NA	NA	NA	NA	NA	NA	NA	NA	NA	NA	NA	NA	NA	NA	1	UU	NA		14.947	10.9643	11.5905	11.1717	11.9524	13.16	13.389	13.443	11.1673	10.6049	12.6091	10.416	9.94836	9.08632	10.3897	-3.98278
6	14	3	85F23	SMLA50C09	CGAAAAAAGTAAGCGCTATGGCATTTGGTGATCAATCAATAGAAACAAAG	CGAAAAAAGTAAGCGCTATGGCATTTGGTGATCAATCAATAGAAACAAAG	Q5DAB0	Q5DAB0_SCHJA	SJCHGC07691 protein	193	139 (350)	1e-31	2	NA	NA	NA	NA	NA	NA	NA	NA	NA	NA	NA	NA	NA	NA	NA	NA	1e-31	SU	NA		13.0779	10.4482	10.6668	9.48112	11.0117	11.7617	11.8348	11.7957	10.6286	10.6924	11.7073	10.5004	9.28981	9.82179	9.45304	-2.62974
[truncated: 19 more columns]

## Sheet: MCLcluster_206
Block	Column	Row	ID	Name	oligosequence	Trimmed_oligoseq	hit1accession	hit1id_lrge	hit1name_lrge	hit1length	hit1score	hit1evalue	hit1frame	SmpHit	Smp.description	Amino_acids_1	Amino_acids_2	CDS_Sense.Antisense	CDSHits	GenomeHits	Pfam_ID	Pfam_name	PFAM_IPR_ID	PFAM_IPR_Desc	PFAM_IPR_2_GO	SMART_ID	SMART_IPR_ID	SMART_IPR_Desc	SMART_IPR_2_GO	ncbi_evals	comp_strand	GOI	adjP<0.05	UT01	UT02	UT03	UT04	UT05	UT06	UT07	UT08	UT09	UT10	UT11	UT12	UT13	UT14	UT15	UT02-UT01
3	3	21	24C24	CD067368	TGCAGAGTTCCCTAACTGCATTTGAAGCTGTAATATATTGGTTTTAAGTT	TGCAGAGTTCCCTAACTGCATTTGAAGCTGTAATATATTGGTTTTAAGTT	-	-	-	-	-	-	-	NA	NA	NA	NA	NA	NA	NA	NA	NA	NA	NA	NA	NA	NA	NA	NA	1	UU	NA		12.015	9.08715	8.93278	8.33126	8.72606	9.94452	10.035	9.51843	8.55753	7.78817	10.2483	10.2311	7.81021	8.26743	8.23231	-2.92786
2	22	15	46F24	CD157775	ACCGGTGTCCAAGTTCAGTAGCAGATAATTTTAACAGTGGATCTGGACAT	CCGGTGTCCAAGTTCAGTAGCAGATAATTTTAACAGTGGATCTGGACAT	Q5C4P6	Q5C4P6_SCHJA	SJCHGC08119 protein (Fragment)	190	40.4 (93)	0.016	-3	Smp_156010	nuclear transcription factor, X-box binding 1 (nfx1), putative	1355	1355	+	1	98	PF00083; PF01422; PF01424	R3H; Sugar_tr; zf-NF-X1	IPR000967; IPR001374; IPR005828	General substrate transporter; Single-stranded nucleic acid binding R3H; Zinc finger, NF-X1-type	Molecular Function: nucleic acid binding (GO:0003676); Molecular Function: transcription factor activity (GO:0003700), Cellular Component: nucleus (GO:0005634), Biological Process: regulation of transcription, DNA-dependent (GO:0006355), Molecular Function: zinc ion binding (GO:0008270); Molecular Function: transporter activity (GO:0005215), Biological Process: transport (GO:0006810), Cellular Co…	SM00393; SM00438	IPR000967; IPR001374	Single-stranded nucleic acid binding R3H; Zinc finger, NF-X1-type	Molecular Function: nucleic acid binding (GO:0003676); Molecular Function: transcription factor activity (GO:0003700), Cellular Component: nucleus (GO:0005634), Biological Process: regulation of transcription, DNA-dependent (GO:0006355), Molecular Function: zinc ion binding (GO:0008270)	1	US	NA		13.1454	11.5437	11.0584	10.5567	10.5644	11.4558	11.6775	11.3146	10.3061	10.5355	11.8494	11.2813	10.6794	9.91369	10.0944	-1.6017
20	12	14	48L20	CD166606	GCTATTCCCCCTTCTAACGGCACACTACAACCAACTGAAGCCGGATAAAA	GCTATTCCCCCTTCTAACGGCACACTACAACCAACTGAAGCCGGATAAAA	Q6IFU0	Q6IFU0_SCHMA	Pol polyprotein	1382	52.4 (124)	4e-06	2	NA	NA	NA	NA	NA	NA	NA	NA	NA	NA	NA	NA	NA	NA	NA	NA	1	UU	NA		14.7494	12.9482	12.9618	12.3746	13.1935	13.3779	13.5279	12.7928	13.1351	12.0438	13.2168	13.7437	12.6768	12.2485	11.984	-1.80119
2	15	13	52B24	CD185697	CGTAATACATTGAGATTCTTGACGATTTTTTTCTCAAAGCTGAAGCGTAT	CGTAATACATTGAGATTCTTGACGATTTTTTTCTCAAAGCTGAAGCGTAT	-	-	-	-	-	-	-	NA	NA	NA	NA	NA	NA	NA	NA	NA	NA	NA	NA	NA	NA	NA	NA	1	UU	NA		9.92584	8.5841	8.48489	7.10743	7.6557	8.20777	8.65851	8.19849	7.7542	6.77876	8.63291	8.67522	7.92656	7.07433	6.82116	-1.34174
16	22	13	53P9	CD192045	ATTGGTTGTAGGTATTGACAGAAAATCCTAGATTTCAGCTTCGTGCTAAT	TTGGTTGTAGGTATTGACAGAAAATCCTAGATTTCAGCTTCGTGCTAAT	-	-	-	-	-	-	-	NA	NA	NA	NA	NA	NA	NA	NA	NA	NA	NA	NA	NA	NA	NA	NA	1	UU	NA		10.9825	9.42162	8.36081	7.68729	8.39075	8.7847	9.39327	8.79638	8.82228	8.23128	9.25374	9.73213	8.10402	7.91129	7.46137	-1.56088
2	28	12	57N12	CF498766	TTGAGAAGTATCATTTACGATGATCACACGGACCCCAAGCAAGTAATCTA	TTGAGAAGTATCATTTACGATGATCACACGGACCCCAAGCAAGTAATCTA	Q3MJT3	Q3MJT3_SCHJA	SJCHGC05140 protein	87	69.3 (168)	3e-11	3	NA	NA	NA	NA	NA	NA	NA	NA	NA	NA	NA	NA	NA	NA	NA	NA	3e-11	SU	NA		14.9901	12.3066	12.3217	12.4141	12.5479	13.4861	13.6493	13.0092	12.5262	12.7564	13.4824	13.0552	12.2627	12.8074	11.9445	-2.68346
12	15	11	59H10	CONTIG1031	ATAATGCATCCTTTTACTGCACATCGTTCCACTGGATTTAATCATACCAA	TAATGCATCCTTTTACTGCACATCGTTCCACTGGATTTAATCATACCAA	Q5C1K9	Q5C1K9_SCHJA	SJCHGC09606 protein (Fragment)	249	135 (340)	5e-31	-3	Smp_018010, Smp_026040	NA	NA	NA	+	2	1	NA	NA	NA	NA	NA	NA	NA	NA	NA	5e-31	AS	NA		12.2999	10.6887	10.3749	10.1742	10.7205	10.7021	11.0223	10.6508	9.89457	8.98222	11.2856	11.0229	9.98843	9.32192	8.9508	-1.6112
16	12	9	65D21	CONTIG13238	GAGATCTAGAGCAGGTTAAAGAATGAATACACCTCCATCCCATTTTAGAC	GAGATCTAGAGCAGGTTAAAGAATGAATACACCTCCATCCCATTTTAGAC	Q9TE30	Q9TE30_9NEOP	NADH dehydrogenase subunit 5 (Fragment)	291	35.4 (80)	2	-1	NA	NA	NA	NA	NA	NA	NA	NA	NA	NA	NA	NA	NA	NA	NA	NA	1	UU	NA		11.1732	9.26116	8.99774	8	9.12428	9.94052	9.76664	9.1876	9.09047	7.63888	9.8169	10.0365	8.46636	8.48521	8.15651	-1.91204
[truncated: 19 more columns]

## Sheet: MCLcluster_207
Block	Column	Row	ID	Name	oligosequence	Trimmed_oligoseq	hit1accession	hit1id_lrge	hit1name_lrge	hit1length	hit1score	hit1evalue	hit1frame	SmpHit	Smp.description	Amino_acids_1	Amino_acids_2	CDS_Sense.Antisense	CDSHits	GenomeHits	Pfam_ID	Pfam_name	PFAM_IPR_ID	PFAM_IPR_Desc	PFAM_IPR_2_GO	SMART_ID	SMART_IPR_ID	SMART_IPR_Desc	SMART_IPR_2_GO	ncbi_evals	comp_strand	GOI	adjP<0.05	UT01	UT02	UT03	UT04	UT05	UT06	UT07	UT08	UT09	UT10	UT11	UT12	UT13	UT14	UT15	UT02-UT01
22	16	20	29N7	CD086278	GCATTGTGCGTCGTGATATGTTGTGATTAGATAACTCATACCTCATAGAT	GCATTGTGCGTCGTGATATGTTGTGATTAGATAACTCATACCTCATAGAT	Q5BSA9	Q5BSA9_SCHJA	SJCHGC05208 protein	79	42.7 (99)	0.003	2	NA	NA	NA	NA	NA	NA	NA	NA	NA	NA	NA	NA	NA	NA	NA	NA	1	UU	NA		12.8072	10.1764	10.1776	11.6476	10.1118	11.4246	10.794	10.3738	11.0413	10.1349	10.0429	10.6517	10.0711	10.4311	9.3955	-2.63078
31	6	19	31C17	CD089179	ATTCCAAATCAACGCCGCAGACTAACTGACCGCATATATCAATCAAATTT	TTCCAAATCAACGCCGCAGACTAACTGACCGCATATATCAATCAAATTT	Q6IFU4	Q6IFU4_SCHMA	Gag protein	277	93.6 (231)	3e-18	-2	NA	NA	NA	NA	NA	NA	NA	NA	NA	NA	NA	NA	NA	NA	NA	NA	3e-18	AU	NA		14.6349	12.6747	12.9689	13.4741	12.6913	13.503	13.1584	12.5195	13.1649	12.7441	12.6058	13.1987	12.7494	13.0429	11.9546	-1.96017
35	13	19	32O4	CD093248	CACGGTGACAGGTGTCCTCAAATATCAAAATTGATGGTACTCGATCAATT	CACGGTGACAGGTGTCCTCAAATATCAAAATTGATGGTACTCGATCAATT	Q84LS1	Q84LS1_ARATH	Hypothetical protein	337	33.9 (76)	1.5	-3	NA	NA	NA	NA	NA	NA	NA	NA	NA	NA	NA	NA	NA	NA	NA	NA	1	UU	NA		11.9105	9.62818	9.65971	11.1464	9.9645	10.6558	10.2275	9.55093	10.1567	9.67112	9.55848	10.7434	9.73422	10.1627	9.02336	-2.2823
11	21	19	33K10	CD095581	AGTAAGAACAGTAGAGAACCACCAATATTTTAGTCGAAAAACCCGATCTG	GTAAGAACAGTAGAGAACCACCAATATTTTAGTCGAAAAACCCGATCTG	-	-	-	-	-	-	-	NA	NA	NA	NA	NA	NA	NA	NA	NA	NA	NA	NA	NA	NA	NA	NA	1	UU	NA		11.2664	9.34806	9.40698	10.3213	9.26984	10.4666	10.0204	9.40916	9.96596	9.1711	9.47894	10.3756	9.31483	9.61561	8.19407	-1.91829
38	23	18	36J15	CD118061	CGTCCATAAGAAGTTTTCAATCCGATGAACTTCCGCGTCTATTAAATAAC	CGTCCATAAGAAGTTTTCAATCCGATGAACTTCCGCGTCTATTAAATAAC	Q4DAI3	Q4DAI3_TRYCR	F-actin capping protein beta subunit, putative	485	33.5 (75)	2	2	NA	NA	NA	NA	NA	NA	NA	NA	NA	NA	NA	NA	NA	NA	NA	NA	1	UU	NA		11.2596	9.01767	9.15249	9.86404	8.8359	9.55594	9.66916	8.72059	9.10115	9.11352	8.72863	9.19566	8.88001	9.36217	8.38344	-2.24189
43	3	15	44O2	CD150689	AACGTGAGCACAACTCGAGTCCTTGCTAGAGTTCTTAATGAAAAACTTAA	CGTGAGCACAACTCGAGTCCTTGCTAGAGTTCTTAATGAAAAACTTAA	-	-	-	-	-	-	-	NA	NA	NA	NA	NA	NA	NA	NA	NA	NA	NA	NA	NA	NA	NA	NA	1	UU	NA		11.2861	8.65998	8.82903	10.4394	9.0302	9.4975	9.92698	8.26112	9.22701	9.32294	8.4515	9.63599	9.05302	9.31477	8.1115	-2.6261
23	9	4	81G19	CONTIG9611	AAATTATATGTTCTCTCAGCACCCGGGATGTCCCATACGTTCTCCCCGTC	TTATATGTTCTCTCAGCACCCGGGATGTCCCATACGTTCTCCCCGTC	Q96RE7	Q96RE7_HUMAN	NAC1 protein (BTBD14B protein)	527	34.7 (78)	0.91	2	NA	NA	NA	NA	NA	NA	NA	NA	NA	NA	NA	NA	NA	NA	NA	NA	1	UU	NA		13.8661	11.7721	11.8225	12.5847	12.2211	12.8867	12.7496	11.8459	12.5569	11.8106	11.7977	12.2661	11.9497	12.182	11.0358	-2.09396
27	12	3	85O6	SMLA56H09	GGTTCTTATATCATGAGCAATAAACCCGCGTAAATGCAATACTCAAAAAG	GGTTCTTATATCATGAGCAATAAACCCGCGTAAATGCAATACTCAAAAAG	-	-	-	-	-	-	-	NA	NA	NA	NA	NA	NA	NA	NA	NA	NA	NA	NA	NA	NA	NA	NA	1	UU	NA		11.3499	8.53507	8.98454	9.20463	9.47723	10.0421	9.75401	9.25299	9.50523	8.47306	8.96287	9.31686	8.28694	8.68721	8.09006	-2.81479
[truncated: 19 more columns]

## Sheet: MCLcluster_208
Block	Column	Row	ID	Name	oligosequence	Trimmed_oligoseq	hit1accession	hit1id_lrge	hit1name_lrge	hit1length	hit1score	hit1evalue	hit1frame	SmpHit	Smp.description	Amino_acids_1	Amino_acids_2	CDS_Sense.Antisense	CDSHits	GenomeHits	Pfam_ID	Pfam_name	PFAM_IPR_ID	PFAM_IPR_Desc	PFAM_IPR_2_GO	SMART_ID	SMART_IPR_ID	SMART_IPR_Desc	SMART_IPR_2_GO	ncbi_evals	comp_strand	GOI	adjP<0.05	UT01	UT02	UT03	UT04	UT05	UT06	UT07	UT08	UT09	UT10	UT11	UT12	UT13	UT14	UT15	UT02-UT01
29	7	18	34I17	CD110854	TAATTTCTCATTTCTCTTAGCGTCGCTCAGGTACGTGCCTTATTATTATT	TAATTTCTCATTTCTCTTAGCGTCGCTCAGGTACGTGCCTTATTATTATT	-	-	-	-	-	-	-	NA	NA	NA	NA	NA	NA	NA	NA	NA	NA	NA	NA	NA	NA	NA	NA	1	UU	NA		11.907	8.72756	8.27292	9.00915	8.64321	9.76982	9.84371	8.1183	9.19307	8.5618	8.62027	8.73652	8.63858	9.23576	8.11419	-3.17948
5	16	17	39I11	CD129109	TTTTCCTAGATAAGTCTAGATGGGTTCCCAACTCTCTCTCAAAGATCTAA	TTTTCCTAGATAAGTCTAGATGGGTTCCCAACTCTCTCTCAAAGATCTAA	Q5DBA5	Q5DBA5_SCHJA	SJCHGC09144 protein	240	36.6 (83)	0.59	3	NA	NA	NA	NA	NA	NA	NA	NA	NA	NA	NA	NA	NA	NA	NA	NA	1	UU	NA		11.1662	7.76714	7.94959	9.59386	8.08649	8.65836	9.34602	8.41617	7.89745	7.41236	8.46383	8.82474	7.50362	7.61952	7.41016	-3.39907
13	25	14	50I9	CD178954	TCACTGAGAGAGTGTTTATGGTCATGTATGTATCGTAGTAAGCACGTAAT	TCACTGAGAGAGTGTTTATGGTCATGTATGTATCGTAGTAAGCACGTAAT	Q6C8P6	Q6C8P6_YARLI	Yarrowia lipolytica chromosome D of strain CLIB122 of Yarrowia lipolytica	492	31.2 (69)	9.9	-1	NA	NA	NA	NA	NA	NA	NA	NA	NA	NA	NA	NA	NA	NA	NA	NA	1	UU	NA		12.1338	7.56001	7.74597	8.65148	8.08461	8.67787	8.96157	8.02745	7.54843	7.12738	8.34045	8.35732	7.47495	7.15232	6.38324	-4.57379
33	10	13	51M16	CD184574	AAAAGCATCCAACTCAACTATAACCAATCGACTTTTCATCTACTCACAGA	GCATCCAACTCAACTATAACCAATCGACTTTTCATCTACTCACAGA	Q5BR20	Q5BR20_SCHJA	SJCHGC09721 protein	91	43.5 (101)	0.002	-2	NA	NA	NA	NA	NA	NA	NA	NA	NA	NA	NA	NA	NA	NA	NA	NA	1	UU	NA		9.99533	7.52517	8.20724	8.06628	8.22402	8.84853	8.68296	7.72159	8.3463	6.83107	7.4881	6.72792	7.49223	7.86042	7.35827	-2.47016
1	11	11	5.8e+25	CF501470	TTCGCTCTTCACGAGCACTAGTTAAACGTAGAAGTATTGTTAGTTAAACT	TTCGCTCTTCACGAGCACTAGTTAAACGTAGAAGTATTGTTAGTTAAACT	Q8T5G5	Q8T5G5_SCHJA	Polyprotein	1091	99.8 (247)	3e-20	-2	NA	NA	NA	NA	NA	NA	NA	NA	NA	NA	NA	NA	NA	NA	NA	NA	3e-20	AU	NA		10.0625	7.12976	7.52835	7.05679	7.37889	7.98391	8.78905	7.87151	7.94796	7.52026	7.3861	7.68466	7.28496	7.28868	6.97645	-2.9327
37	10	10	61I15	CONTIG11342	CTTCGAAATGCAACTTCTGAATTTCTATCGATAATTGCTAACCAGTGGAG	CTTCGAAATGCAACTTCTGAATTTCTATCGATAATTGCTAACCAGTGGAG	-	-	-	-	-	-	-	NA	NA	NA	NA	NA	NA	NA	NA	NA	NA	NA	NA	NA	NA	NA	NA	1	UU	NA		10.5931	7.20809	7.39451	8.13199	7.56266	8.71003	9.25948	8.01209	7.41299	6.47982	7.73338	7.4761	7.6311	6.94973	7.20866	-3.38501
21	28	27	7A19	Contig2980	no data	GAAAAACCGTATACTTCTACGTACATATGTATTTTACATTGTAGCGGTAA	Contig2980	-	UNKNOWN 1738 POSSIBLE ANTISENSE	UNKNOWN 1738 POSSIBLE ANTISENSE	-	OM0023395-AOP	-	NA	NA	NA	NA	NA	NA	NA	NA	NA	NA	NA	NA	NA	NA	NA	NA	1	UU	NA		10.7975	6.60409	6.76139	7.28819	7.2465	8.19114	8.47443	8.05566	7.12069	6.25629	6.57346	7.67948	8.30286	6.72887	8.39794	-4.19345
29	5	3	84A17	SMLA33E02	TTCTTCTAAAGTAATACTGGCAACTGACTTCATTAGCTAACCCCCTAGTT	TTCTTCTAAAGTAATACTGGCAACTGACTTCATTAGCTAACCCCCTAGTT	Q5BSA3	Q5BSA3_SCHJA	SJCHGC05284 protein	77	37.4 (85)	1.1	-1	NA	NA	NA	NA	NA	NA	NA	NA	NA	NA	NA	NA	NA	NA	NA	NA	1	UU	NA		10.6669	8.15417	8.17312	8.6163	8.10937	9.31202	9.19485	7.84853	8.49403	7.20744	8.19228	7.92359	7.94796	7.99619	7.4884	-2.51276
[truncated: 19 more columns]

## Sheet: MCLcluster_209
Block	Column	Row	ID	Name	oligosequence	Trimmed_oligoseq	hit1accession	hit1id_lrge	hit1name_lrge	hit1length	hit1score	hit1evalue	hit1frame	SmpHit	Smp.description	Amino_acids_1	Amino_acids_2	CDS_Sense.Antisense	CDSHits	GenomeHits	Pfam_ID	Pfam_name	PFAM_IPR_ID	PFAM_IPR_Desc	PFAM_IPR_2_GO	SMART_ID	SMART_IPR_ID	SMART_IPR_Desc	SMART_IPR_2_GO	ncbi_evals	comp_strand	GOI	adjP<0.05	UT01	UT02	UT03	UT04	UT05	UT06	UT07	UT08	UT09	UT10	UT11	UT12	UT13	UT14	UT15	UT02-UT01
42	8	20	28B14	CD081215	CCGAGGAGTGAGGGAATGCAGATATTACAGTAGAGGGAGAAAAAAAGTAA	CCGAGGAGTGAGGGAATGCAGATATTACAGTAGAGGGAGAAAAAAAGTAA	Q4X1H1	Q4X1H1_ASPFU	Hypothetical protein	732	32.7 (73)	7.9	-1	NA	NA	NA	NA	NA	NA	NA	NA	NA	NA	NA	NA	NA	NA	NA	NA	1	UU	NA		10.937	9.74692	9.09619	12.5481	9.59036	9.61209	10.018	8.69591	9.73248	9.71429	9.14606	9.96241	9.45958	9.91146	8.27876	-1.19009
36	7	19	31H16	CD089934	GGATGAGAACTGCTAAGGTATTCCACACTAAAATGAAACATTTATCCAGT	GGATGAGAACTGCTAAGGTATTCCACACTAAAATGAAACATTTATCCAGT	Q4YVW0	Q4YVW0_PLABE	Hypothetical protein (Fragment)	1051	32.0 (71)	5.8	-3	NA	NA	NA	NA	NA	NA	NA	NA	NA	NA	NA	NA	NA	NA	NA	NA	1	UU	NA		8.68705	6.4959	6.53873	8.98535	6.89621	7.65847	7.0311	6.94574	7.1871	7.01534	6.78774	6.87698	7.05192	6.72715	6.00401	-2.19115
46	17	16	42F13	CD138291	GCAGAGTCAAAAGGTATGACATTTTAGACATTTTAGATGTTTAGCATTTA	GCAGAGTCAAAAGGTATGACATTTTAGACATTTTAGATGTTTAGCATTTA	Q8N7I0	Q8N7I0_HUMAN	Hypothetical protein FLJ25547 (OTTHUMP00000021184)	195	87.8 (216)	9e-17	2	NA	NA	NA	NA	NA	NA	NA	NA	NA	NA	NA	NA	NA	NA	NA	NA	9e-17	SU	NA		7.90157	6.34558	7.78097	9.98882	5.17664	6.18448	4.96918	5.73606	5.58257	7.49669	4.77188	5.64398	7.1701	5.97496	7.52842	-1.55599
2	7	14	48F12	CD165251	CTGTGTTTCATATACCTAATCACCGTTTAATTTGACGTGCTGTTCTGATT	CTGTGTTTCATATACCTAATCACCGTTTAATTTGACGTGCTGTTCTGATT	Q8T5G5	Q8T5G5_SCHJA	Polyprotein	1091	34.7 (78)	0.9	-3	NA	NA	NA	NA	NA	NA	NA	NA	NA	NA	NA	NA	NA	NA	NA	NA	1	UU	NA		10.8441	8.21745	8.58327	11.5026	8.5238	9.3527	9.27045	9.14299	8.69123	8.2194	8.74174	8.46307	8.36628	8.67306	7.77742	-2.62663
1	21	12	5.6e+25	CD201010	GGAAATCAGGTATTTTTCAAGTCGTTAACACTAGCTGTCTAATGCTTGTG	GGAAATCAGGTATTTTTCAAGTCGTTAACACTAGCTGTCTAATGCTTGTG	Q5VRD0	Q5VRD0_ORYSA	Putative disease resistance protein	1312	35.4 (80)	0.84	-2	NA	NA	NA	NA	NA	NA	NA	NA	NA	NA	NA	NA	NA	NA	NA	NA	1	UU	NA		8.38595	6.8427	6.79267	8.8914	6.75051	7.18598	7.07419	6.73722	6.93845	6.39548	6.77142	7.05648	6.62536	6.89973	6.46273	-1.54325
44	10	26	8D14	Contig3519	no data	TAGAAAAGTAGTGTGATCTCCCACAGACTTGTGGAGTAGTAAGGTCGTTG	Contig3519	-	UNKNOWN 2198	UNKNOWN 2198	-	OM0023361-AOP	-	NA	NA	NA	NA	NA	NA	NA	NA	NA	NA	NA	NA	NA	NA	NA	NA	1	UU	NA		9.01267	7.6713	7.58943	10.7159	8.08383	7.1175	7.93672	7.32794	7.63148	8.32927	6.37643	8.68279	7.43681	7.71875	6.53542	-1.34137
48	11	25	12H1	Contig5032	no data	TGACGTGATCATTCACTCCACAAATTCCATTTGGCACAAATTCTTTAT	Contig5032	-	UNKNOWN 2898	UNKNOWN 2898	hypothetical	OM0023358-AOP	-	NA	NA	NA	NA	NA	NA	NA	NA	NA	NA	NA	NA	NA	NA	NA	NA	1	UU	NA		9.18675	7.05909	6.3763	10.3586	6.12525	6.89151	5.05446	5.5628	6.41743	7.59948	7.7274	6.68697	6.37772	6.03089	7.89553	-2.12766
47	18	24	16O1	Contig6275	no data	TAATAGTTGTGTGGAGGAACTGTTTAAAAGGGAAGTTTAAAGAGGTAAGG	Contig6275	-	SIMILAR TO RHSC PROTEIN IN RHS ELELMENT, INTERRUPTED (1E-37)	SIMILAR TO RHSC PROTEIN IN RHS ELELMENT, INTERRUPTED (1E-37)	-	OM0023346-AOP	-	NA	NA	NA	NA	NA	NA	NA	NA	NA	NA	NA	NA	NA	NA	NA	NA	1	UU	NA		10.4459	8.10548	7.50895	13.1223	8.45753	7.99308	8.33305	8.03394	7.92234	8.23202	7.96214	8.8239	8.35798	8.39875	6.61676	-2.34042
[truncated: 19 more columns]

## Sheet: MCLcluster_210
Block	Column	Row	ID	Name	oligosequence	Trimmed_oligoseq	hit1accession	hit1id_lrge	hit1name_lrge	hit1length	hit1score	hit1evalue	hit1frame	SmpHit	Smp.description	Amino_acids_1	Amino_acids_2	CDS_Sense.Antisense	CDSHits	GenomeHits	Pfam_ID	Pfam_name	PFAM_IPR_ID	PFAM_IPR_Desc	PFAM_IPR_2_GO	SMART_ID	SMART_IPR_ID	SMART_IPR_Desc	SMART_IPR_2_GO	ncbi_evals	comp_strand	GOI	adjP<0.05	UT01	UT02	UT03	UT04	UT05	UT06	UT07	UT08	UT09	UT10	UT11	UT12	UT13	UT14	UT15	UT02-UT01
6	4	1	90N23	CL278	TTCGATGTCATGATTACGAGATATGTCATCGACAATGGGTTGAACTTTCG	TTCGATGTCATGATTACGAGATATGTCATCGACAATGGGTTGAACTTTCG	Q5C774	Q5C774_SCHJA	SJCHGC02069 protein (Fragment)	237	76.3 (186)	2e-12	-1	NA	NA	NA	NA	NA	NA	NA	NA	NA	NA	NA	NA	NA	NA	NA	NA	2e-12	AU	NA	adjP<0.05	9.14363	7.85667	7.31056	9.51105	13.0275	12.8292	13.1493	14.6151	15.1642	14.8093	14.7901	14.7438	15.278	14.7007	14.7917	-1.28696
21	15	28	2I19	Contig1226	no data	GAGTTAATCAAGCCATTGCAAGTGTATACTGAATACTTCAAATAAAAGTT	Contig1226	-	CATHEPSIN B-LIKE CYSTEINE PROTEINASE PRECURSOR SM31	CATHEPSIN B-LIKE CYSTEINE PROTEINASE PRECURSOR SM31	-	OM0023357-AOP	-	NA	NA	NA	NA	NA	NA	NA	NA	NA	NA	NA	NA	NA	NA	NA	NA	1	UU	NA	adjP<0.05	10.6817	7.86067	7.84111	9.2092	13.5178	13.8927	13.3037	15.2598	16.145	15.8668	15.9847	16.1281	16.3031	16.2351	16.0442	-2.82099
39	15	28	2K15	Contig1235	no data	TTACTCAAATGGCAGAAGAAGAAATAAGTGCCCTTGGCATTGATAATGGA	Contig1235	-	SIMILAR TO ACTIN, CYTOPLASMIC TYPE 8 (2E-96)	SIMILAR TO ACTIN, CYTOPLASMIC TYPE 8 (2E-96)	-	OM0023357-AOP	-	NA	NA	NA	NA	NA	NA	NA	NA	NA	NA	NA	NA	NA	NA	NA	NA	1	UU	NA	adjP<0.05	12.9549	12.0912	12.248	13.1875	12.6937	12.8653	13.7783	13.7783	15.3424	15.4755	15.688	16.1506	16.1043	16.0452	16.0435	-0.863724
10	11	28	2J10	Contig1395	no data	CCCGTACGGTGGTCAAGAAAGAAAAATGAACCACTATAATGTTCTTGTAT	Contig1395	-	SIMILAR TO IB1 PROTEIN AAM53938 (2E-30)	SIMILAR TO IB1 PROTEIN AAM53938 (2E-30)	-	OM0023384-AOP	-	Smp_035560.2	expressed protein	NA	NA	+	1	6	NA	NA	NA	NA	NA	NA	NA	NA	NA	1	US	NA	adjP<0.05	11.5559	9.64783	10.1924	11.6444	14.351	14.2525	13.778	15.0516	15.4003	15.1009	15.1925	15.4362	15.9146	15.2387	15.3567	-1.90807
22	16	28	2N19	Contig1508	no data	CGGGAGAGTACATTCAAGAGTTATTTGGACATGCTCACATCTATTTTGTG	Contig1508	-	SIMILAR TO CATHEPSIN B-LIKE CYSTEINE PROTEINASE PRECURSOR (ANTIGEN SM31) 1E-74	SIMILAR TO CATHEPSIN B-LIKE CYSTEINE PROTEINASE PRECURSOR (ANTIGEN SM31) 1E-74	-	OM0023375-AOP	-	NA	NA	NA	NA	NA	NA	NA	NA	NA	NA	NA	NA	NA	NA	NA	NA	1	UU	NA	adjP<0.05	11.9901	8.75732	8.46703	10.8328	15.0464	14.1421	14.4182	15.948	16.2237	16.0119	16.2463	16.4519	16.5653	16.1624	16.4102	-3.23278
22	4	23	18B7	Contig896	no data	CAGATGGTTATACAGCTGAAACGATCAATGAAGCAATCATAAAAATTTGC	Contig896	-	SM32 (HEMOGLOBINASE PRECURSOR) (EC 3.4.22.34) POSSIBLE ANTISENSE	SM32 (HEMOGLOBINASE PRECURSOR) (EC 3.4.22.34) POSSIBLE ANTISENSE	-	OM0023378-AOP	-	Smp_075800.1, Smp_075800.2, Smp_179170	NA	NA	NA	+	3	1	NA	NA	NA	NA	NA	NA	NA	NA	NA	1	US	NA	adjP<0.05	12.2427	8.77315	8.50858	9.01981	13.2789	12.6005	12.6715	15.4694	16.1531	16.0659	15.989	16.4968	16.5905	16.4729	16.4353	-3.46959
19	13	23	19C8	SCMPRSM	no data	GGATGGTTATACAGCTGAAACGATCAATGAAGCAATCATAAAAATTTGCG	SCMPRSM	-	SCHISTOSOMA MANSONI PROTEASE MRNA, COMPLETE CDS	SCHISTOSOMA MANSONI PROTEASE MRNA, COMPLETE CDS	-	OM0023390-AOP	-	Smp_075800.1, Smp_075800.2, Smp_179170	NA	NA	NA	+	3	3	NA	NA	NA	NA	NA	NA	NA	NA	NA	1	US	NA	adjP<0.05	12.2002	8.52093	8.70109	8.79668	13.6103	12.6762	12.5912	15.5837	16.0726	16.0597	16.1424	16.5236	16.6985	16.5055	16.4626	-3.67931
35	20	23	19O16	SMA250582	no data	TGGTTATACAGCTGAAACGATCAATGAAGCAATCATAAAAATTTGCGGT	SMA250582	-	SCHISTOSOMA MANSONI PARTIAL MRNA FOR ASPARAGINYL ENDOPEPTIDASE (C197 SM32 GENE)	SCHISTOSOMA MANSONI PARTIAL MRNA FOR ASPARAGINYL ENDOPEPTIDASE (C197 SM32 GENE)	-	OM0023390-AOP	-	Smp_075800.1, Smp_075800.2, Smp_179170	NA	NA	NA	+	3	1	NA	NA	NA	NA	NA	NA	NA	NA	NA	1	US	NA	adjP<0.05	12.2709	8.60227	8.81903	8.74507	13.6514	12.7017	12.6292	15.5266	16.1656	15.9953	15.9668	16.4797	16.555	16.517	16.4937	-3.66861
[truncated: 19 more columns]

[truncated: 380 more sheets: MCLcluster_211, MCLcluster_212, MCLcluster_213, MCLcluster_214, MCLcluster_215, MCLcluster_216, MCLcluster_217, MCLcluster_218, MCLcluster_219, MCLcluster_220, MCLcluster_221, MCLcluster_222, MCLcluster_223, MCLcluster_224, MCLcluster_225, MCLcluster_226, MCLcluster_227, MCLcluster_228, MCLcluster_229, MCLcluster_230 …]
