# Supplementary material for: Anti-schistosomal Intervention Targets Identified by Lifecycle Transcriptomic Analyses
Source: PLoS Negl Trop Dis. 2009 Nov 3;3(11):e543. doi: 10.1371/journal.pntd.0000543 (PMC2764848; doi:10.1371/journal.pntd.0000543)
Supplement: Dataset S8 — Expression profiles for all annotated tetraspanins (tsps, PF00335) contained in the Schistosoma mansoni GeneDB version 4 assembly. All tsp nucleotide sequences were downloaded from the Schistosoma mansoni GeneDB version 4 assembly and clustered according to the Methods. Details of this assembly are included in the ‘tsp assembly’ worksheet. The ‘tetraspanins’ worksheet provides the normalised expression profiles for each tsp, where a 50-mer oligonucleotide could be mapped to the genome assembly. The ‘tsp RTPCR’ worksheet provides the details of tsp expression verified by real time PCR analysis. The ‘Tsps for heatmap’ worksheet provides the average tsp expression values used for construction of the lifecycle heatmap depicted in Figure 7. All subsequent worksheets provide individual tsp gene expression profiles for 50-mer oligonucleotides mapped to Smp gene predictions. (0.80 MB XLS) [file pntd.0000543.s008.xls]

## Sheet: tsp assembly
Tetraspanin assembly (all PFAM annotated tetraspanins, PF00335 in version 4.0 of Schistosoma mansoni GeneDB)
Contig Number		GeneDB annotation of assembled members
Contig1		Sm00450	Smp_078750.1	Smp_078750.2
Contig2		Sm12542	Smp_059530.1	Smp_059530.2
Contig3		Sm03789	Sm12883	Smp_041460
Contig4		Sm12366	SmTSP2	Smp_181530
Contig5		Sm00963	Smp_173150
Contig6		Smp_142230	Smp_176870
Contig7		Smp_154200
Contig8		Sm01494	Smp_095630	SmTSP1
Contig9		Sm07392	Smp_140000
Contig10		Sm02886	Smp_017430
Contig11		Sm01535	Smp_131840
Contig12		Sm04543	Smp_035020.1	Smp_035020.2	Sm13228
Contig13		Sm01409	Smp_024820.2
Contig14		Smp_024820.1
Contig15		Smp_155310.1	Smp_155310.2	Sm16271
Contig16		Sm11707	Smp_013370.1	Smp_013370.2
Contig17		Sm03829	Smp_174630
Contig18		Sm05027
Contig19		Sm01687	Smp_043210
Contig20		Sm01434	Smp_011560
Contig21		Sm11623	Smp_099770
Contig22		Sm30024	Smp_062980
Contig23		Sm12999	Smp_075720
Contig24		Sm13293	Smp_194980
Contig25		Sm06891	Smp_152050
Contig26		Smp_100080	Sm02684
Contig27		Smp_154180	Smp_154190
Contig28		Smp_140140
Contig29		Sm04463
Contig30		Smp_152300
Contig31		Smp_138300
Contig32		Smp_174190
Contig33		Smp_138330
Contig34		Smp_194960
		SmTSP2 = AF521091
		SmTSP1 = AF521093

## Sheet: tetraspanins
Schisto Tetraspanins (PFAM PF00335 SchistoGeneDB)																																	Normalised Cy5 Intensities
										EGG (UT01)			Miracidia (UT02)			2 Day Sporocysts (UT03)			Daughter Sporocysts (UT04)			Cercariae (UT05)			3hr somules (UT06)			24hr somules (UT07)			3day somules (UT08)			6day somules (UT09)			2wk worms (UT10)			3wk worms (UT11)			5wk worms (UT12)			7wk worms (UT13)			7wk males (UT14)
Smp number	Smp_Scaffold	tsp cluster number	Genome ID	Array ID	Oligo Location (Exon, UTR, etc)	Array BLASTx ID			SmV2_08_870730_output	SmV2_09_870730_output	SmV2_10_870730_output	SmV2_89_870730_output	SmV2_90_870730_output	SmV2_91_870730_output	SmV2_86_870730_output	SmV2_87_870730_output	SmV2_88_870730_output	SmV2_83_870730_output	SmV2_84_870730_output	SmV2_85_870730_output	SmV2_20_870730_output	SmV2_21_870730_output	SmV2_22_870730_output	SmV2_17_870730_output	SmV2_18_870730_output	SmV2_19_870730_output	SmV2_11_870730_output	SmV2_12_870730_output	SmV2_13_870730_output	SmV2_05_870730_output	SmV2_06_870730_output	SmV2_07_870730_output	SmV2_14_870730_output	SmV2_15_870730_output	SmV2_16_870730_output	SmV2_92_870730_output	SmV2_93_870730_output	SmV2_94_870730_output	SmV2_23_870730_output	SmV2_24_870730_output	SmV2_76_870730_output	SmV2_77_870730_output	SmV2_78_870730_output	SmV2_79_870730_output	SmV2_80_870730_output	SmV2_81_870730_output	SmV2_82_870730_output	SmV2_98_870730_output	SmV2_99_870730_output
Smp_011560	Smp_scaff000019	Contig20	tetraspanin, putative, 29060.t000016, 29060.m001187	Contig1332	Exon 5	UNKNOWN 651			2650.98	3046.11	2238.97	9155.81	14869.9	7344.96	27702.8	15576.7	16743	5315.39	5343.27	15777.3	30589.8	25957.2	26687.9	34606.2	26806.4	21473.8	22466.6	20563.8	24668	37748	41121.2	43062.3	58350.6	51622.8	46874.3	6106.95	5030.53	6254.12	50134.3	38802.3	60380.7	58439.2	67708.8	53302	63494.2	68708.5	83670.5	64235.8	60565.1
			tetraspanin, putative, 29060.t000016, 29060.m001187	CONTIG2649	Exon 7	Q5DC49_SCHJA; SJCHGC02761 protein			3099.77	4704.44	3887.97	6376.58	6426.58	10002.2	13288.5	15120.3	8849.64	9366.58	8985.67	12644.6	21206.4	26811.5	19580.5	31404	26099.5	19210.2	38034.9	31660.6	31920.6	41035.3	34813.4	46277.1	28071.1	34425.2	50970.5	14775.2	10881.7	15698.4	45053.4	32092.2	45065.8	42937.7	60395.3	50108.3	63247.4	78258.7	55234.7	40322.8	56957
			tetraspanin, putative, 29060.t000016, 29060.m001187	Contig709	3 prime UTR	UNKNOWN 386			2595.44	2956.24	3044.91	3319.56	3632.3	4836.91	12157.2	13243.5	8906.72	8057.3	10989.7	12460.8	30374.8	10109.6	7652.78	24158.3	14577.8	12480.5	12530.9	8666.66	15440.8	28562.1	30279.5	33614.4	44017.8	33189.4	38463.6	16953.5	14011.6	16186.2	45118.4	34108.8	57417.5	69402.1	61796.2	60275.3	66339.5	77219.1	77521.3	51135.5	54632.2
Smp_013370.1	Smp_scaff000022	Contig16	platelet endothelial tetraspan antigen 3 (cd151 antigen), putative, 29063.m001895, 29063.t000044	CONTIG11625 (0.1 and 0.2)	5 prime UTR	Q5D933_SCHJA; SJCHGC09256 protein			9837.57	11372.2	9626	52533.5	70353.7	60945.3	30223.6	24795.7	24483	5029.62	4948.19	11005.9	33184	37046.7	27717.1	37620.6	30757.2	25482.9	14768.2	16744	18700.8	16734.9	24973.1	24616.9	52902.6	42034.4	32976	7190.22	4215.06	5893.71	36526.3	38781.3	32769.4	14696.5	23395.6	21507.1	24789.7	33742.8	27705	14026.9	10915.8
Smp_013370.2	Smp_scaff000022	Contig16	platelet endothelial tetraspan antigen 3 (cd151 antigen), putative, 29063.m001895, 29063.t000044	CD170539 (oligo present in spliced forms 0.1)	5 prime UTR	Q5D933_SCHJA; SJCHGC09256 protein			7196.5	12336.8	10396.8	18204.4	19585	16253.6	16929.5	16901.6	12024	5288.38	5393.48	7874.13	22612.2	33813.7	26346.3	20042.4	19953.1	12743.3	25352	21677	25641.8	24476.3	15909.1	23083.6	16799.7	25227.6	26784.7	8198.63	5544.77	7109.89	24293.7	13981.6	15531.7	13993.4	17674.7	17253.3	9153.02	12896.1	5998.69	4628.73	6269.13
Smp_013370.3	Smp_scaff000022		platelet endothelial tetraspan antigen 3 (cd151 antigen), putative, 29063.m001895, 29063.t000044	Contig6614 (in all forms)	Exon 3/3 prime UTR	UNKNOWN 4077; Similar to CD151 antigen [Mus musculus]			22845.6	23277.3	26715.2	56540.4	74015.1	62278.8	43011	39513.6	42467.4	31999.8	33748.1	21006.7	27841.5	23240.9	36943.2	5063.69	19880.7	12990.3	26468.3	39853.1	33302.2	29319.6	15005.4	11033.3	47195.6	52893.8	14616.6	5459.55	5588.79	5285.07	14797.2	28402.6	45634	14293	40114.3	32386.6	42045.3	18458	41323.5	29779.9	6937.75
Smp_017430	Smp_scaff000033	Contig10	Sh23, putative, 29074.t000002, 29074.m000921	SCMIMP23B	Intron 4/exon 5 boundary	SCHISTOSOMA MANSONI INTEGRAL MEMBRANE PROTEIN 23 GENE, COMPLETE CDS			2048.09	2982.62	2718.35	3107.29	3744.09	3656.91	2488.91	2443.26	2851.18	7099.41	6179.41	4143.44	2205.31	2219.43	3314.48	1673.65	3348.05	2345.88	3094	5258.84	4024.85	2619.71	1393.36	945.4	3351.59	3383.5	713.66	590.639	765.243	643.975	1487.35	2164.93	2004.74	4375.78	4059.29	3632.26	4152.04	1088.45	4075.72	2688.12	672.652
			Sh23, putative, 29074.t000002, 29074.m000921	Contig6197	3 prime UTR	UNKNOWN 3724			38238.8	51318.2	39125.1	65303.7	76486	88862	73560.7	79461	74165.3	54204.9	55322.4	61175.3	90390.9	57733.1	59278.2	97200	77941.1	64698.2	73216.3	55278.6	64208.6	55436.9	73110.3	67128.3	68170.1	64408.2	76053.8	52161.8	51738.9	50258.5	58451.2	44212.4	73014.6	93554.7	70945.9	66260.5	72889.2	76871	81121.8	58377.3	69545.5
			Sh23, putative, 29074.t000002, 29074.m000921	SCMIMP23A	3 prime UTR	S.MANSONI 23 KDA INTEGRAL MEMBRANE PROTEIN (SM23) MRNA, COMPLETE CDS			32035.7	58252.4	50268.3	83488	85592.2	100183	82590	96774.9	91666.8	61450.6	69576.1	69620.6	62848.8	64345.6	65279	107884	90902.1	67774	72634.1	71334.1	65458	68387.6	65872.1	73971.5	85841.3	88173.9	93882.4	61305.9	59664.9	53697.2	88481.7	60507.8	77656.2	81562.3	94446.2	76878	97142.9	89996.4	91738.7	81237.9	80276.4
			Sh23, putative, 29074.t000002, 29074.m000921	Contig1961	3 prime UTR	SIMILAR TO 23 KDA INTEGRAL MEMBRANE PROTEIN (SM23) 1E-106			10553.8	10739.2	13346	58125.4	62612.3	34953.8	67537.5	57297.3	49984.4	12518.5	23722.9	45850.1	53009.6	52306.9	47939.3	83697.4	64049.8	60484.3	49129.9	59936.9	53101.1	49220.9	48808	61629.5	56327.3	58291.6	55106.9	34969.5	17005.5	34345.9	54433.7	37896.3	45308.5	49426.8	51001.2	31155.7	62160.6	74748.9	45993.2	30731.4	50600.8
Smp_024820.1	Smp_scaff000049	Contig14	tetraspanin family protein 16, invertebrate, putative, 29090.t000062, 29090.m001899	Contig4512 (0.1 and 0.2)	3 prime UTR	UNKNOWN 2501 POSSIBLE ANTISENSE; CD9 antigen [Bos taurus] (ref|p24)			3898.09	4763.28	4790.09	3273.9	4536.57	5586.2	3778.27	3969.79	3192.97	4942.49	6338.51	6079.64	24957.2	6991.14	3999.98	38686.9	21194.5	20616.8	13215.2	11471.4	24678.4	23229.6	25625.9	32289	32630.5	25022	28018.2	17494.6	12796.9	16545.4	46761.5	37369.9	50434.2	67348.2	60698.9	61761.3	51708.2	67233.3	62902.9	51698.2	54902.7
Smp_024820.2	Smp_scaff000049	Contig13	tetraspanin family protein 16, invertebrate, putative, 29090.t000062, 29090.m001899	Contig1707 (0.2 only)	Exon 5	SIMILAR TO CD53 TETRASPAN ANTIGEN (4E-17) POSSIBLE ANTISENSE			18103.9	22001.7	21041.6	47143.3	46325.8	40170.1	11482.7	9066.84	7913.18	22995	15336	19201.9	33768.4	31881	36220	80368.8	63335.8	56205.5	66155.9	55242.2	48570	37352.3	34881.4	50957.1	68987.5	54293.7	63550.9	37286.9	38005.8	37568.5	49735.8	33570.8	55737.7	88950.7	78522.6	66244.4	62010.8	70452.6	74714.4	59160.9	62389.1
Smp_035020.1	Smp_scaff000078	Contig12	cd151-related, 29119.m002539, 29119.t000035	CL510 (0.1 and 0.2)	Exon 6	Q5DB78_SCHJA;SJCHGC07033 protein			5474.38	10278.2	8306.95	42901.2	30839.5	55730.6	14276.3	22939.7	16097	4779.76	4648.89	4150.89	22910.6	37035.4	27051.5	36618.6	46691.2	36299.9	53450.5	45371.2	45002.8	27969.3	22263.5	43606	27708.9	27461.2	33067.4	4864.81	4976.73	5688.75	27007.2	17507.1	24563.8	37143.2	36870.4	26670.7	41447.8	59842	45129.6	30860.4	26260.9
Smp_035020.2	Smp_scaff000078	Contig12	cd151-related, 29119.m002539, 29119.t000035			Q5DB78_SCHJA;SJCHGC07033 protein
Smp_041460	Smp_scaff000101	Contig3	tetraspanin D76 , putative, 29142.t000047, 29142.m001451	Contig4710	Exon 5	UNKNOWN 2627; hypothetical			4419.04	5502.9	4837.97	364.961	185.169	406.737	1016.75	642.963	948.87	873.384	758.096	1304.54	3412.82	3726.62	4505.12	7748.2	9659.56	5797.34	11709.6	15129.7	11093.4	34636.6	28022.9	22893.3	12405.2	14645.4	9261.72	2136.45	1738.64	1918.1	5706.95	6591.09	7851.55	9585.11	12789.5	10821.3	12681.5	8040.82	8952.57	3692.3	2745.77
			tetraspanin D76 , putative, 29142.t000047, 29142.m001451	Contig6977	3 prime UTR	UNKNOWN 4386			309.909	655.844	659.308	43.0894	104.541	94.9277	159.535	186.921	226.825	233.186	228.252	125.425	1257.03	981.639	1697.36	2350.64	3526.99	2707.2	8547.55	13223.4	9349.58	14643.3	10177.8	7193.61	12891.8	7826.59	2947.46	889.47	823.322	664.646	2281.1	4196.72	2256.93	11632.1	9010.64	7775.53	14975.6	5852.71	11039.9	2911.72	724.732
			tetraspanin D76 , putative, 29142.t000047, 29142.m001451	Contig6127	3 prime UTR	UNKNOWN 3662; hypothetical			405.047	526.472	644.295	159.617	218.052	130.373	926.881	616.149	489.059	250.05	270.643	183.693	2559.96	2234.09	2863.65	8156.09	5913.75	5520.92	7142.44	12948.2	6313.39	17850.5	14112.4	20863.3	15475.8	10640	7302.76	2408.42	2552.69	2619	8209.08	5644.08	5783.02	19192.4	15562	8757.91	17363.1	9960.05	11658.8	2754.03	3616.79
Smp_043210	Smp_scaff000103	Contig19	tetraspanin, putative, 29144.m002337, 29144.t000132	Contig1566	Exon 7	SIMILAR TO Q9XVM9 F53B6.1 PROTEIN (5E-05)			13116.4	13447	10507.7	49697	75509.5	57722	39218.4	22895	23838	7723.81	8513.57	18389.5	44227.5	51342.8	49261.2	67863.1	55430.4	42188.8	51407.4	46461.8	42785.3	42877.3	43358.9	43996.1	59743.2	52876.6	61344.9	6696.29	5585.03	7944.69	41596.7	34840.9	55567.4	33636	46198.6	37783.9	59044.1	74309.9	67154.2	48026.6	49391.8
			tetraspanin, putative, 29144.m002337, 29144.t000132	CONTIG11735	Exon 3	Q5DF99_SCHJA; SJCHGC05591 protein			2949.97	8677.8	3296.25	22869.4	32100.4	57688.1	12814.7	25031.8	13803.8	3398.71	2615.36	4069.44	33172.4	47132.3	49236.8	43272.4	46612.8	35750.4	44214.3	23172.5	39880	41735.9	29322.9	48206.9	35028.6	52253.5	54537.8	4606.47	2487.09	4861.17	39052.6	30871.7	48905.3	13807.3	13050.8	8566.42	48801.3	65741.7	57420.3	27456.1	36924.6
			tetraspanin, putative, 29144.m002337, 29144.t000132	Contig2751	3 prime UTR	UNKNOWN 1568; hypothetical			14451.3	12774.4	12296	40022.1	66398.2	34482.2	28713.3	17795.1	20931.2	6496.17	7490	14126.6	43260	49422.7	50463.2	37328.6	40863.5	28784.4	30847.1	28742.4	28728.4	39037.6	36164.3	37275.7	49343.2	51127.2	37725.6	7726.91	5968.21	7942.71	39057	34526.5	44841.9	36972.3	55956.6	47986.4	55858.3	58792.5	63516.6	41794.6	28979.3
Smp_059530.1	Smp_scaff000167	Contig2	tetraspanin, putative, 29209.t000002, 29209.m000082	Contig1482 (both 0.1 and 0.2)	3 prime UTR	SIMILAR TO TETRASPANIN TE736 (8E-15)			1184.85	2287.93	1926.7	1321.99	1149.61	1023.86	886.641	2085.51	1210.34	9454.23	9114.49	14631	44163.2	50401.2	50434.3	87400.7	69413	59068.4	80624.2	72957.4	62742.5	56093.7	55448.7	67361	60829.8	61733.2	58870.2	43653	28158.8	36413.1	57799.6	38742.5	52641	77498.7	99325.7	75950.9	63255.3	76523.8	64264.8	51919.1	61939
Smp_059530.2	Smp_scaff000167	Contig2	tetraspanin, putative, 29209.t000002, 29209.m000082			SIMILAR TO TETRASPANIN TE736 (8E-15)
Smp_062980	Smp_scaff000190	Contig22	tetraspanin family protein 16, invertebrate, putative, 29232.m000435, 29232.t000009	No oligo
Smp_075720	Smp_scaff000260	Contig23	Leukocyte surface antigen CD53 (Cell surface glycoprotein CD53), putative, 29302.m000593, 29302.t000002	No oligo
Smp_078750.1	Smp_scaff000284	Contig1	transmembrane 4 superfamily member, putative, 29326.t000006, 29326.m000147	Contig4643 (0.1 and 0.2)	Exon 3	SIMILAR TO TETRASPANIN 97E (3E-07)			32421.7	41226.9	37935.1	67381.4	89045	77954	59511.4	61572.3	50268.7	19316.9	16158.5	18159.1	57678.7	49857.3	52352	87335.7	71886.3	56278.9	68365.9	66014.2	54617.2	49992.3	48252.6	58023.7	69576.2	55201.3	65974.1	16107.2	9953.06	15310.4	64732	36947.2	63716	76403.9	68548	66482.1	71077.7	72027.8	80269.5	64979	63142.9
Smp_078750.2	Smp_scaff000284	Contig1	transmembrane 4 superfamily member, putative, 29326.t000006, 29326.m000147	Contig441 (0.1 and 0.2)	3 prime UTR	UNKNOWN 240 POSSIBLE ANTISENSE; Tetraspanin 97E CG6323-PA			2749.61	1755.26	3019.17	7035.06	8752.28	2494.95	11047.4	7994.24	6065.19	3347.77	4075.09	5672.83	4851.13	5913.97	6907.56	3440.2	6220.92	2657.34	2166.68	3583.76	2122.62	4798.89	2746.19	3208.04	3704.93	4537.86	2792.93	4411.23	2609.42	2582.93	16329.5	12599.8	17872.1	12699.4	11908.4	9164.08	41639.1	23830.4	25429.2	14862.7	14903
Smp_095630	Smp_scaff000585	Contig8	CD9-like protein Sm-TSP-1, 29627.t000004, 29627.m000247	AF521093.1	Exon 2	SCHISTOSOMA MANSONI CLONE P64A3 CD9-LIKE PROTEIN MRNA, PARTIAL CDS			17584.5	25397.9	23933.1	55378	65348.3	57795.6	63337.4	39293.7	45291.9	14166	14131.4	24149.7	39419.4	52413.8	44472	77991.3	65985.4	46945.9	62019.8	58468.6	54978.3	50196.9	45524.5	52018.9	66330.9	63002.4	64850.1	26830.2	16328.1	24000.6	61313.7	41289.6	61365.2	79947.6	91085.4	71768.8	66429.7	76859.9	75506	63872.2	65790.7
			CD9-like protein Sm-TSP-1, 29627.t000004, 29627.m000247	Contig5909	Exon 4	SIMILAR TO TETRASPANIN (4E-05) POSSIBLE ANTISENSE			29793.4	33447.6	39169.8	63607.2	74136.8	64942	64041.3	46472.9	54255.6	20284.9	20569.7	33307.3	47758.8	59640	56230.9	77207.8	69037.1	60619.4	69132.7	64930.5	61444.7	51383.2	45729	59292.9	65948.5	67737.4	64077.6	36641.7	11367.7	34495	63732.9	42215.2	67268.4	85709.3	83654.6	70735.6	76322.5	74429	74607.9	73975.4	77227.8
Smp_099770	Smp_scaff000627	Contig21	tetraspanin, putative, 29669.t000008, 29669.m000282	Contig6455	Exon 2	SIMILAR TO TETRASPANIN TE736 (1E-11)			5736.55	9043.63	5817.63	751.405	527.275	678.984	539.931	482.562	708.51	1529.39	1074.61	1187.95	35066	54699.9	50516.8	80151.3	61292.2	64065.1	63915.6	56088.4	50418.1	36008.7	27472.7	41377.9	50397	48085.6	47309.1	9050.03	13786	8670.84	31559.5	25593.8	41319.4	38123.4	50745.3	31037.4	65196.3	68900.4	84957.7	44503.3	35526.4
				CD185337	Exon 6/3 prime UTR	Q4Z0E2_PLABE; Hypothetical protein			3477.87	5650.78	2467.6	171.242	261.5	153.892	357.678	308.914	228.405	117.602	155.57	270.449	37030.9	47355.9	47304.3	83093.7	59018.7	56812.7	53233.2	40329.8	44428	23832	23270.6	27321.9	20846.1	21062.9	17490.7	3450.08	2894.17	3591.09	29100.9	24730.5	27276.3	10603.5	17112.3	10130.3	48120.5	40875.2	39584.1	21239.3	20751.8
Smp_100080	Smp_scaff000629	Contig26	tetraspanin 42, invertebrate, putative, 29671.t000024, 29671.m000733	CONTIG4281	3 prime UTR	Q5DHB8_SCHJA; SJCHGC07772 protein			14507.5	11394.5	17731.3	12356.7	17666.7	7090.31	10498.7	7579.3	6989	2395.56	2604.14	3540.78	4404.16	6836.77	6896.96	4516.63	6865.2	3868.42	6197.93	9104.92	5486.73	8460.75	4813.81	6293.06	5236.09	7608.45	5211.15	713.485	441.863	445.246	15557.2	12726.6	12215.2	21839.4	22265	18984.5	9989.28	6117.16	5910.18	8632.24	5233.59
Smp_131840	Smp_scaff000033	Contig11	tetraspanin, putative, 29074.m001101	CONTIG3276	5 prime UTR	Q5DGQ0_SCHJA; Hypothetical protein			282.511	303.864	285.118	360.222	140.308	251.237	322.281	310.314	229.2	250.926	362.422	419.552	432.024	253.998	138.803	556.352	481.706	308.162	825.526	715.529	637.616	2642.28	2542.42	3336.17	7492.88	6016.04	6680.43	1460.11	1229.46	1052.4	27870.2	16123.2	23073.6	11310.6	7707.34	11483	35487	44773.2	36653.9	14564.5	12904.3
			tetraspanin, putative, 29074.m001101	CD077883	Exon 3	Q5DGQ0_SCHJA; Hypothetical protein			1322.49	2033.01	1063.57	1123.94	876.655	1430.27	857.213	843.01	873.996	1092.7	615.816	488.829	311.624	399.162	504.004	1689.07	1666.59	2504.74	1916.73	1772.64	2057.19	3054.77	2576.24	3847.89	17546.7	11175.9	10279.1	5871.4	6723.01	5007.09	23898.2	16159	28714.8	39028.6	53898.8	30496.2	33492.5	27237.1	41472.8	36243.1	23389.4
			tetraspanin, putative, 29074.m001101	Contig4711	Exon 5	SIMILAR TO TETRASPAN TE736 (2E-13)			9127	9679.06	10090.3	35500.5	67048.4	32711.2	38200.5	19492.3	28364.9	7768.74	8837.45	13414.4	4556.47	6217.73	5768.96	6506.4	8389.92	5173.01	19447	22163.4	14901.2	40737.3	27752.6	25949.8	52985.9	55622	47284	33544	21259.4	24682.7	49190.8	49958	65725.8	69730.1	81283.4	68738.1	84279.5	72100.5	77988.4	70121.8	64522.3
			tetraspanin, putative, 29074.m001101	Contig6513	3 prime UTR	UNKNOWN 3995			1515.98	2792.27	1078.15	411.259	265.172	678.814	636.673	609.467	651.897	560.781	282.779	390.203	417.641	349.117	593.272	1162.51	884.94	2276.91	2821.38	2289.18	3345.52	3461.09	2754.05	6205.8	32028.5	21265.9	14854.5	10829.5	10474.6	7924.34	28189.6	21888.3	33151.3	49207	56280.2	29594.7	60611.1	47444.7	66841.6	36495.7	34874
Smp_138300	Smp_scaff000063	Contig31	expressed protein, 29104.t000040, 29104.m001820	Contig11	3 prime UTR	UNKNOWN 4; hypothetical			2521.13	6610.07	6790.09	3878.68	6015.9	5826.07	2754.98	1865.67	3601.04	15189.1	10644.3	11654.3	4930.31	3956.5	5427.04	1719.82	2283.44	2317.99	4957.67	7981.59	5282.87	4736.7	4323.27	1660.73	8311.35	4830.89	1476.39	766.082	873.756	819.916	6529.96	12363.1	8229.36	21331.7	14870.2	14424.2	12566.7	3106.61	12111.2	5017.78	1349.46
			expressed protein, 29104.t000040, 29104.m001820	CD163828	Exon 6	Q9BBC0_9MAGN; Maturase K (Fragment)			1475.05	1398.95	1210.89	1242.46	1182.79	1444.12	1116.19	1010.79	757.822	450.535	574.591	830.387	5237.65	1416.93	1680.66	2768.48	1378.35	1834.53	975.538	1189.76	908.373	1119.83	813.944	1526.07	2593.17	1261.62	1061.42	563.168	396.92	523.251	5192.5	7667.64	5648.47	2550.36	2271.35	2654.93	1173.62	2118.9	1319.5	1337.86	900.304
Smp_138330	Smp_scaff000063	Contig33	expressed protein, 29104.t000053, 29104.m001833	No oligo
Smp_140000	Smp_scaff000074	Contig9	tetraspanin-CD63 receptor , putative, 29115.t000028, 29115.m001331	Contig4768	Exon 6	SIMILAR TO TETRASPAN-CD63 RECEPTOR (1E-06)			20654.6	18635.2	22641.6	53614.5	67984.4	56972.5	19174.1	14763.6	13787.5	2473.1	2700.72	4166.26	40118.9	55564.2	56849.5	61307.9	54501.2	35854.8	19804.8	29923.2	23731.1	41931	26918	34889.9	12263.4	21307.7	17686.6	2409.24	1538.33	1779.99	25149.2	16965	17864.5	43632.7	47806.3	37358.3	40131.6	44622.7	29398.2	13826.8	12191.3
Smp_140140	Smp_scaff000074	Contig28	expressed protein, 29115.m001363, 29115.t000060	SMLC9C12	Exon 10	Q5DH84_SCHJA; SJCHGC00527 protein			1285.62	1109.44	1372.55	606.692	519.032	461.741	409.273	429.449	406.265	2806.94	2301.81	3582.28	9267.52	13715.7	16314.7	13378.5	13603.6	10296.3	8726.28	15378.5	10101.6	6469.3	3815.63	7158.62	4480.04	5348.04	3374.69	1608.38	1104.05	990.921	4787.43	2769.05	3769.84	6456.93	6473.8	5267.14	11374.6	9851.13	8325.62	3933.2	4458.16
			expressed protein, 29115.m001363, 29115.t000060	CD063369	Exon 4	Q5DH84_SCHJA; SJCHGC00527 protein			1667.05	2085.17	2029.17	1724.36	1601.09	1798.22	1347.48	1395.16	1329.73	3047.73	2614.04	5005.36	18360.3	31801	29280.3	43416.2	45792.8	22479	22353.2	32531	29269.6	18969.1	12578.2	16138.8	5493.38	8004.86	6475.53	2364.27	1816.31	1926.79	8880.72	6013.2	6060.86	9710.1	12405.9	9173.13	20270.4	23209.5	14901.9	6922.96	8229.45
Smp_142230	Smp_scaff000087	Contig6	cd63 antigen-like, 29128.t000034, 29128.m000500	No oligo
Smp_152050	Smp_scaff000150	Contig25	tetraspanin 18, isoform 1 , putative, 29192.m000569, 29192.t000012	CONTIG7983	Exon 2	Q98Q44_MYCPU; LIPOPROTEIN VSAC (Fragment)			34138.6	41020	38762.2	68763.5	86541.3	82485.9	60815.5	78426.3	65693.4	45068.2	48181	55041.8	31499.1	39707.7	30592.4	34539.6	29200.9	23181.5	30030.5	46370.2	38983.7	37043.6	27058.5	40462.2	45153.3	50142.6	57174.5	27999.5	19861.9	29345.7	52029.3	38838.9	46147.8	58586.2	56300.9	40137.7	55819.4	63932.7	53123.7	32200.7	42976.3
Smp_152300	Smp_scaff000151	Contig30	expressed protein, 29193.t000039, 29193.m000573	No oligo
Smp_154180	Smp_scaff000167	Contig27	hypothetical protein, 29209.t000005, 29209.m00084	CD084031	Exon 3	Q5DG69_SCHJA; SJCHGC02060 protein			12252.3	10554.6	11677.3	995.27	642.07	1176.15	651.206	968.478	1057.62	3470.47	3533.24	4415.8	1140.03	1603.84	1402.7	2472.23	2070.47	2804.71	1954.63	1783.6	1904.17	1050.51	716.451	1484.16	2847.6	2083.72	1514.63	3585.93	3056.31	3229.11	12108.8	7415.67	13065.1	15596.7	13397.8	13253.3	13658.3	12052.7	11456.7	4585.36	5591.31
Smp_154190	Smp_scaff000167	Contig27	tetraspanin family protein 16, invertebrate, putative, 29209.m000083	No oligo
Smp_154200	Smp_scaff000167	Contig7	CD63 antigen, putative, 29209.m000064	No oligo
Smp_155310.1	Smp_scaff000184	Contig15	Tetraspanin-1 (Tspan-1), putative, 29226.m000396, 29226.t000015	CD069616 (0.1 and 0.2)	Exon 2	Q86FA1_SCHJA; Clone ZZZ329 mRNA sequence			1813.5	1860.55	1996.98	99.6798	42.5201	93.7036	53.7385	117.97	74.1383	617.805	571.093	754.326	72.2117	89.6733	151.563	163.682	141.621	96.6891	102.656	93.3175	73.0101	103.851	78.0322	113.902	116.273	119.592	63.5202	126.025	74.8142	83.414	238.69	60.7061	100.385	74738.2	62352.7	63421.1	62529.6	77976.3	71092.2	1108.99	235.821
Smp_155310.2	Smp_scaff000184	Contig15	Tetraspanin-1 (Tspan-1), putative, 29226.m000396, 29226.t000015	CD069377 (0.1 and 0.2)	3 prime UTR	Q86FA1_SCHJA; Clone ZZZ329 mRNA sequence			2041.76	3109.09	2029.13	315.62	235.304	292.135	312.714	416.495	318.986	877.716	1122.23	1592.13	266.946	294.398	280.192	874.035	550.084	484.755	409.963	238.616	342.136	404.157	532.132	529.701	479.405	458.144	300.897	163.686	230.611	152.701	301.312	197.692	317.607	63231.3	52156	55329.7	57146.5	65739	73064.9	352.724	514.92
Smp_173150	Smp_scaff000521	Contig5	cd63 antigen-like, 29563.t000001, 29563.m000028	Contig1536 (not specific to this smp, also maps to intron positions within Smp_144230 and Smp_176870)	Exon 3	SIMILAR TO CD36 ANTIGEN (MELANOMA-ASSOCIATED ANTIGEN ME491) (LYSOSOME-ASSOCIATED			50086.4	48297.9	50467.7	77255.2	82569.4	93047.1	66669.9	63567.7	58119.7	41192.2	41998.6	58871.5	54536.3	61913.3	58735.6	83438.4	77236.7	48462	43532.6	50482.5	44835.7	51630.8	38992.2	44551.6	55586.5	64840.1	54001.4	29786.5	19293.5	25305.8	52521.8	42217.1	46188.7	71574.4	83226.8	67974.1	91940.3	92182.1	82734.4	43659.1	45280.4
Smp_174190	Smp_scaff000573	Contig32	Tetraspanin-18 (Tspan-18), putative, 29615.t000001, 29615.m000096	No oligo
Smp_174630	Smp_scaff000585	Contig17	transmembrane 4 superfamily, invertebrate, putative, 29627.t000012, 29627.m000255	Contig2140	Exon 3	UNKNOWN 1046; Tetraspanin 74F CG5492-PB			9910.61	16069.8	10557.8	9603.16	7672.32	9986.21	7958.06	9016.94	6441.41	7523.56	6258.43	7785.8	5033.73	7534.54	6670.36	8007.24	9987.43	6677.86	15642.2	17153.3	18414.9	23171.4	16084	30031.3	44991.8	45151.8	41128	20607.3	21964.4	22386.8	41366.6	34141.8	43420.8	56391	64576.7	50227.9	49992.1	59658.6	61656.7	46541.4	43337.6
Smp_176870	Smp_scaff000627	Contig6	cd63 antigen-like, 29669.m000277	CD148755	Exon 2	Q5DGI2_SCHJA; SJCHGC06317 protein			5657.36	6274	5959.74	70640.6	85866.2	83828.6	58376.5	56036.3	51615.7	11214.1	9904.1	20719.9	12544.1	10410.2	15465	12720	9705.24	18581.9	2022.75	3855.83	4122.12	4196.59	4259.74	3077.88	14609.8	5395.5	6751.43	2198.52	945.149	1975.85	5339.34	11619.7	3545.04	5873.4	9738.04	5518.78	10296.2	11959.3	15994.3	4544.44	2924.04
Smp_181530	Smp_scaff002020	Contig4	tetraspanin, putative, 31062.t000003, 31062.m000026	AF521091.1	Exon 4	SCHISTOSOMA MANSONI CLONE P43F4 CD63-LIKE PROTEIN MRNA, COMPLETE CDS; Sm-TSP-2			3298.88	4244.48	3976.39	1859.98	2406.86	1531.96	10647.9	7911.8	6533.93	8048.54	8665.62	13398.7	54564.1	63117	58065.6	100214	112933	77282.1	75807.8	64845	65999.7	75837.1	59056.8	70307.4	61474	96328.2	81958.8	68428.2	67341.3	56330.8	80222.9	60607.6	87069.5	94520.3	103856	84743.7	97919.8	76673.1	84305.7	102688	87927.9
Smp_194960	Smp_scaff000346	Contig34	similar to tetraspanin TE736, 29388.m000067, Smp_167930	Contig103	Exon 1	UNKNOWN 60; tetraspanin TE736 [Schistosoma japonicum]			838.527	693.906	17896.5	102.064	166.358	248.076	44033.9	67.8292	95.0513	953.076	1440.36	108.659	91.6783	257.713	142.282	118.864	193.838	86.3759	132.747	9428.44	103.861	9413.18	7908.39	6683.37	19999.9	22633.7	13616.7	2993.48	2464.77	2574.28	36660.3	34336.2	49809.8	21276.5	27732.9	26282.2	62444.6	62696.9	69621.1	40568.2	24137.6
Smp_194980	Smp_scaff000346	Contig24	similar to tetraspanin TE736, 29388.m000067, Smp_167930	CONTIG11330	5 prime UTR	Q5DHQ0_SCHJA; Hypothetical protein			447.427	489.553	363.166	90.6826	107.31	96.2133	101.541	120.814	93.2105	94.9837	230.831	438.961	407.712	226.026	366.219	1482.91	699.638	856.182	5879.22	5966.26	6083.68	17454.2	21055.1	22973.7	41119	21481.2	21430.2	1861.32	1175.14	1412.41	32768.8	36503.4	23432.7	15836.1	21283.2	11999.2	34774.7	31051.1	31950	16151.4	13981.4
No Smp (Sm05027)		Contig18	putative Transmembrane 4 superfamily member 8	CONTIG12130		Q4FZN3_XENLA; Hypothetical protein			39846.6	39169.3	42533.8	66632.2	85207.4	66871.5	56607.9	46974.3	42713.2	25201.1	30783.5	40349.3	42910.7	60396.4	55028.3	84684	75888.1	52209.8	66836.1	58547.3	60932.2	54851.4	53905.1	53768.6	74722.4	60154.3	69192.6	24500.4	19241.3	20503.8	41520.2	45687.2	57594.6	66090.9	60476.6	54373.9	66881.9	67794.7	78833.3	54604.8	53581.6
No Smp (Sm04463)		Contig29	putative Tetraspanin TE736	CONTIG12733		O44420_SCHJA; Tetraspanin TE736			167.409	263.921	165.476	184.017	109.373	168.854	156.458	83.2151	60.5187	684.977	504.942	709.052	37.0313	130.022	102.77	185.472	310.091	147.632	8641.99	11059.3	8603.69	18761.1	11956.9	21658.1	12141.8	17640.4	15947	2369.98	2380.84	1677.4	20639	12322.7	16078.4	9045	10021.5	7794.91	33316.2	33372.3	25479.6	8033.39	7153.4
[truncated: 3 more columns]

## Sheet: tsp RTPCR
Gene Family	Array ID	Gene DB ID	Amplicon size	Sense Primer	Antisense Primer	Annealing temp.
Tetraspanin	CD148755	Smp_176870	103	TTCGGATTTTGTGGGCTATC	CCGCTATTCCTGCTGCTATT	58
Tetraspanin	CD069616	Smp_155310	178	ATTTGTTTCTGTGGAGCAA	GGAACGATAATTTTGCAATGA	54.7

## Sheet: Tsps for heatmap
									EGG (UT01)				Miracidia (UT02)				2 Day Sporocysts (UT03)				Daughter Sporocysts (UT04)				Cercariae (UT05)				3hr somules (UT06)				24hr somules (UT07)				3day somules (UT08)				6day somules (UT09)				2wk worms (UT10)				3wk worms (UT11)
Smp number	tsp cluster number	Genome ID	Array ID	Array BLASTx ID	Oligo Location (Exon, UTR, etc)			SmV2_08_870730_output	SmV2_09_870730_output	SmV2_10_870730_output	AV	SmV2_89_870730_output	SmV2_90_870730_output	SmV2_91_870730_output	AV	SmV2_86_870730_output	SmV2_87_870730_output	SmV2_88_870730_output	AV	SmV2_83_870730_output	SmV2_84_870730_output	SmV2_85_870730_output	AV	SmV2_20_870730_output	SmV2_21_870730_output	SmV2_22_870730_output	AV	SmV2_17_870730_output	SmV2_18_870730_output	SmV2_19_870730_output	AV	SmV2_11_870730_output	SmV2_12_870730_output	SmV2_13_870730_output	AV	SmV2_05_870730_output	SmV2_06_870730_output	SmV2_07_870730_output	AV	SmV2_14_870730_output	SmV2_15_870730_output	SmV2_16_870730_output	AV	SmV2_92_870730_output	SmV2_93_870730_output	SmV2_94_870730_output	AV	SmV2_23_870730_output	SmV2_24_870730_output
Smp_011560	Contig20	tetraspanin, putative, 29060.t000016, 29060.m001187	Contig1332	UNKNOWN 651	Exon 5			2650.98	3046.11	2238.97	2645.35	9155.81	14869.9	7344.96	10456.9	27702.8	15576.7	16743	20007.5	5315.39	5343.27	15777.3	8812	30589.8	25957.2	26687.9	27744.9	34606.2	26806.4	21473.8	27628.8	22466.6	20563.8	24668	22566.1	37748	41121.2	43062.3	40643.8	58350.6	51622.8	46874.3	52282.6	6106.95	5030.53	6254.12	5797.2	50134.3	38802.3
Smp_013370.3	Contig16	platelet endothelial tetraspan antigen 3 (cd151 antigen), putative, 29063.m001895, 29063.t000044	Contig6614 (in all forms)	UNKNOWN 4077; Similar to CD151 antigen [Mus musculus]	Exon 3/3 prime UTR			22845.6	23277.3	26715.2	24279.4	56540.4	74015.1	62278.8	64278.1	43011	39513.6	42467.4	41664	31999.8	33748.1	21006.7	28918.2	27841.5	23240.9	36943.2	29341.8	5063.69	19880.7	12990.3	12644.9	26468.3	39853.1	33302.2	33207.9	29319.6	15005.4	11033.3	18452.8	47195.6	52893.8	14616.6	38235.3	5459.55	5588.79	5285.07	5444.47	14797.2	28402.6
Smp_017430	Contig10	Sh23, putative, 29074.t000002, 29074.m000921	SCMIMP23B	SCHISTOSOMA MANSONI INTEGRAL MEMBRANE PROTEIN 23 GENE, COMPLETE CDS	Intron 4/exon 5 boundary			2048.09	2982.62	2718.35	2583.02	3107.29	3744.09	3656.91	3502.76	2488.91	2443.26	2851.18	2594.45	7099.41	6179.41	4143.44	5807.42	2205.31	2219.43	3314.48	2579.74	1673.65	3348.05	2345.88	2455.86	3094	5258.84	4024.85	4125.9	2619.71	1393.36	945.4	1652.82	3351.59	3383.5	713.66	2482.92	590.639	765.243	643.975	666.619	1487.35	2164.93
Smp_024820.1	Contig14	tetraspanin family protein 16, invertebrate, putative, 29090.t000062, 29090.m001899	Contig4512 (0.1 and 0.2)	UNKNOWN 2501 POSSIBLE ANTISENSE; CD9 antigen [Bos taurus] (ref|p24)	3 prime UTR			3898.09	4763.28	4790.09	4483.82	3273.9	4536.57	5586.2	4465.56	3778.27	3969.79	3192.97	3647.01	4942.49	6338.51	6079.64	5786.88	24957.2	6991.14	3999.98	11982.8	38686.9	21194.5	20616.8	26832.7	13215.2	11471.4	24678.4	16455	23229.6	25625.9	32289	27048.2	32630.5	25022	28018.2	28556.9	17494.6	12796.9	16545.4	15612.3	46761.5	37369.9
Smp_035020.1	Contig12	cd151-related, 29119.m002539, 29119.t000035	CL510 (0.1 and 0.2)	Q5DB78_SCHJA;SJCHGC07033 protein	Exon 6			5474.38	10278.2	8306.95	8019.83	42901.2	30839.5	55730.6	43157.1	14276.3	22939.7	16097	17771	4779.76	4648.89	4150.89	4526.51	22910.6	37035.4	27051.5	28999.2	36618.6	46691.2	36299.9	39869.9	53450.5	45371.2	45002.8	47941.5	27969.3	22263.5	43606	31279.6	27708.9	27461.2	33067.4	29412.5	4864.81	4976.73	5688.75	5176.76	27007.2	17507.1
Smp_041460	Contig3	tetraspanin D76 , putative, 29142.t000047, 29142.m001451	Contig4710	UNKNOWN 2627; hypothetical		Exon 5		4419.04	5502.9	4837.97	4919.97	364.961	185.169	406.737	318.956	1016.75	642.963	948.87	869.529	873.384	758.096	1304.54	978.675	3412.82	3726.62	4505.12	3881.52	7748.2	9659.56	5797.34	7735.03	11709.6	15129.7	11093.4	12644.2	34636.6	28022.9	22893.3	28517.6	12405.2	14645.4	9261.72	12104.1	2136.45	1738.64	1918.1	1931.06	5706.95	6591.09
Smp_043210	Contig19	tetraspanin, putative, 29144.m002337, 29144.t000132	Contig1566	SIMILAR TO Q9XVM9 F53B6.1 PROTEIN (5E-05)		Exon 7		13116.4	13447	10507.7	12357	49697	75509.5	57722	60976.1	39218.4	22895	23838	28650.5	7723.81	8513.57	18389.5	11542.3	44227.5	51342.8	49261.2	48277.2	67863.1	55430.4	42188.8	55160.7	51407.4	46461.8	42785.3	46884.8	42877.3	43358.9	43996.1	43410.8	59743.2	52876.6	61344.9	57988.2	6696.29	5585.03	7944.69	6742	41596.7	34840.9
Smp_059530.1	Contig2	tetraspanin, putative, 29209.t000002, 29209.m000082	Contig1482 (both 0.1 and 0.2)	SIMILAR TO TETRASPANIN TE736 (8E-15)		3 prime UTR		1184.85	2287.93	1926.7	1799.83	1321.99	1149.61	1023.86	1165.15	886.641	2085.51	1210.34	1394.16	9454.23	9114.49	14631	11066.6	44163.2	50401.2	50434.3	48332.9	87400.7	69413	59068.4	71960.7	80624.2	72957.4	62742.5	72108	56093.7	55448.7	67361	59634.5	60829.8	61733.2	58870.2	60477.7	43653	28158.8	36413.1	36075	57799.6	38742.5
Smp_095630	Contig8	CD9-like protein Sm-TSP-1, 29627.t000004, 29627.m000247	AF521093.1	SCHISTOSOMA MANSONI CLONE P64A3 CD9-LIKE PROTEIN MRNA, PARTIAL CDS		Exon 2		17584.5	25397.9	23933.1	22305.2	55378	65348.3	57795.6	59507.3	63337.4	39293.7	45291.9	49307.7	14166	14131.4	24149.7	17482.4	39419.4	52413.8	44472	45435.1	77991.3	65985.4	46945.9	63640.9	62019.8	58468.6	54978.3	58488.9	50196.9	45524.5	52018.9	49246.8	66330.9	63002.4	64850.1	64727.8	26830.2	16328.1	24000.6	22386.3	61313.7	41289.6
Smp_099770	Contig21	tetraspanin, putative, 29669.t000008, 29669.m000282	Contig6455	SIMILAR TO TETRASPANIN TE736 (1E-11)		Exon 2		5736.55	9043.63	5817.63	6865.94	751.405	527.275	678.984	652.555	539.931	482.562	708.51	577.001	1529.39	1074.61	1187.95	1263.98	35066	54699.9	50516.8	46760.9	80151.3	61292.2	64065.1	68502.8	63915.6	56088.4	50418.1	56807.4	36008.7	27472.7	41377.9	34953.1	50397	48085.6	47309.1	48597.2	9050.03	13786	8670.84	10502.3	31559.5	25593.8
Smp_100080	Contig26	tetraspanin 42, invertebrate, putative, 29671.t000024, 29671.m000733	CONTIG4281	Q5DHB8_SCHJA; SJCHGC07772 protein		3 prime UTR		14507.5	11394.5	17731.3	14544.5	12356.7	17666.7	7090.31	12371.2	10498.7	7579.3	6989	8355.66	2395.56	2604.14	3540.78	2846.83	4404.16	6836.77	6896.96	6045.97	4516.63	6865.2	3868.42	5083.42	6197.93	9104.92	5486.73	6929.86	8460.75	4813.81	6293.06	6522.54	5236.09	7608.45	5211.15	6018.56	713.485	441.863	445.246	533.531	15557.2	12726.6
Smp_131840	Contig11	tetraspanin, putative, 29074.m001101	CD077883	Q5DGQ0_SCHJA; Hypothetical protein		Exon 3		1322.49	2033.01	1063.57	1473.02	1123.94	876.655	1430.27	1143.62	857.213	843.01	873.996	858.073	1092.7	615.816	488.829	732.447	311.624	399.162	504.004	404.93	1689.07	1666.59	2504.74	1953.47	1916.73	1772.64	2057.19	1915.52	3054.77	2576.24	3847.89	3159.63	17546.7	11175.9	10279.1	13000.6	5871.4	6723.01	5007.09	5867.17	23898.2	16159
Smp_138300	Contig31	expressed protein, 29104.t000040, 29104.m001820	Contig11	UNKNOWN 4; hypothetical		3 prime UTR		2521.13	6610.07	6790.09	5307.1	3878.68	6015.9	5826.07	5240.22	2754.98	1865.67	3601.04	2740.56	15189.1	10644.3	11654.3	12495.9	4930.31	3956.5	5427.04	4771.28	1719.82	2283.44	2317.99	2107.08	4957.67	7981.59	5282.87	6074.04	4736.7	4323.27	1660.73	3573.57	8311.35	4830.89	1476.39	4872.88	766.082	873.756	819.916	819.918	6529.96	12363.1
Smp_140000	Contig9	tetraspanin-CD63 receptor , putative, 29115.t000028, 29115.m001331	Contig4768	SIMILAR TO TETRASPAN-CD63 RECEPTOR (1E-06)		Exon 6		20654.6	18635.2	22641.6	20643.8	53614.5	67984.4	56972.5	59523.8	19174.1	14763.6	13787.5	15908.4	2473.1	2700.72	4166.26	3113.36	40118.9	55564.2	56849.5	50844.2	61307.9	54501.2	35854.8	50554.6	19804.8	29923.2	23731.1	24486.4	41931	26918	34889.9	34579.6	12263.4	21307.7	17686.6	17085.9	2409.24	1538.33	1779.99	1909.19	25149.2	16965
Smp_140140	Contig28	expressed protein, 29115.m001363, 29115.t000060	SMLC9C12	Q5DH84_SCHJA; SJCHGC00527 protein		Exon 10		1285.62	1109.44	1372.55	1255.87	606.692	519.032	461.741	529.155	409.273	429.449	406.265	414.996	2806.94	2301.81	3582.28	2897.01	9267.52	13715.7	16314.7	13099.3	13378.5	13603.6	10296.3	12426.1	8726.28	15378.5	10101.6	11402.1	6469.3	3815.63	7158.62	5814.52	4480.04	5348.04	3374.69	4400.93	1608.38	1104.05	990.921	1234.45	4787.43	2769.05
Smp_152050	Contig25	tetraspanin 18, isoform 1 , putative, 29192.m000569, 29192.t000012	CONTIG7983	Q98Q44_MYCPU; LIPOPROTEIN VSAC (Fragment)		Exon 2		34138.6	41020	38762.2	37973.6	68763.5	86541.3	82485.9	79263.6	60815.5	78426.3	65693.4	68311.7	45068.2	48181	55041.8	49430.3	31499.1	39707.7	30592.4	33933.1	34539.6	29200.9	23181.5	28974	30030.5	46370.2	38983.7	38461.5	37043.6	27058.5	40462.2	34854.8	45153.3	50142.6	57174.5	50823.5	27999.5	19861.9	29345.7	25735.7	52029.3	38838.9
Smp_154180	Contig27	hypothetical protein, 29209.t000005, 29209.m00084	CD084031	Q5DG69_SCHJA; SJCHGC02060 protein		Exon 3		12252.3	10554.6	11677.3	11494.7	995.27	642.07	1176.15	937.829	651.206	968.478	1057.62	892.436	3470.47	3533.24	4415.8	3806.5	1140.03	1603.84	1402.7	1382.19	2472.23	2070.47	2804.71	2449.14	1954.63	1783.6	1904.17	1880.8	1050.51	716.451	1484.16	1083.71	2847.6	2083.72	1514.63	2148.65	3585.93	3056.31	3229.11	3290.45	12108.8	7415.67
Smp_155310.1	Contig15	Tetraspanin-1 (Tspan-1), putative, 29226.m000396, 29226.t000015	CD069616 (0.1 and 0.2)		Q86FA1_SCHJA; Clone ZZZ329 mRNA sequence	Exon 2		1813.5	1860.55	1996.98	1890.34	99.6798	42.5201	93.7036	78.6345	53.7385	117.97	74.1383	81.949	617.805	571.093	754.326	647.741	72.2117	89.6733	151.563	104.483	163.682	141.621	96.6891	133.997	102.656	93.3175	73.0101	89.6612	103.851	78.0322	113.902	98.5949	116.273	119.592	63.5202	99.795	126.025	74.8142	83.414	94.7509	238.69	60.7061
Smp_173150	Contig5	cd63 antigen-like, 29563.t000001, 29563.m000028	Contig1536 (not specific to this smp, also maps to intron positions within Smp_144230 and Smp_176870)	SIMILAR TO CD36 ANTIGEN (MELANOMA-ASSOCIATED ANTIGEN ME491) (LYSOSOME-ASSOCIATED		Exon 3		50086.4	48297.9	50467.7	49617.3	77255.2	82569.4	93047.1	84290.6	66669.9	63567.7	58119.7	62785.8	41192.2	41998.6	58871.5	47354.1	54536.3	61913.3	58735.6	58395	83438.4	77236.7	48462	69712.4	43532.6	50482.5	44835.7	46283.6	51630.8	38992.2	44551.6	45058.2	55586.5	64840.1	54001.4	58142.7	29786.5	19293.5	25305.8	24795.3	52521.8	42217.1
Smp_174630	Contig17	transmembrane 4 superfamily, invertebrate, putative, 29627.t000012, 29627.m000255	Contig2140	UNKNOWN 1046; Tetraspanin 74F CG5492-PB		Exon 3		9910.61	16069.8	10557.8	12179.4	9603.16	7672.32	9986.21	9087.23	7958.06	9016.94	6441.41	7805.47	7523.56	6258.43	7785.8	7189.27	5033.73	7534.54	6670.36	6412.88	8007.24	9987.43	6677.86	8224.18	15642.2	17153.3	18414.9	17070.1	23171.4	16084	30031.3	23095.6	44991.8	45151.8	41128	43757.2	20607.3	21964.4	22386.8	21652.8	41366.6	34141.8
Smp_176870	Contig6	cd63 antigen-like, 29669.m000277	CD148755	Q5DGI2_SCHJA; SJCHGC06317 protein		Exon 2		5657.36	6274	5959.74	5963.7	70640.6	85866.2	83828.6	80111.8	58376.5	56036.3	51615.7	55342.8	11214.1	9904.1	20719.9	13946	12544.1	10410.2	15465	12806.4	12720	9705.24	18581.9	13669.1	2022.75	3855.83	4122.12	3333.57	4196.59	4259.74	3077.88	3844.74	14609.8	5395.5	6751.43	8918.92	2198.52	945.149	1975.85	1706.51	5339.34	11619.7
Smp_181530	Contig4	tetraspanin, putative, 31062.t000003, 31062.m000026	AF521091.1	SCHISTOSOMA MANSONI CLONE P43F4 CD63-LIKE PROTEIN MRNA, COMPLETE CDS; Sm-TSP-2	SCHISTOSOMA MANSONI CLONE P43F4 CD63-LIKE PROTEIN MRNA, COMPLETE CDS; Sm-TSP-2	5 prime UTR/Exon1		3298.88	4244.48	3976.39	3839.92	1859.98	2406.86	1531.96	1932.93	10647.9	7911.8	6533.93	8364.53	8048.54	8665.62	13398.7	10037.6	54564.1	63117	58065.6	58582.2	100214	112933	77282.1	96809.7	75807.8	64845	65999.7	68884.2	75837.1	59056.8	70307.4	68400.4	61474	96328.2	81958.8	79920.3	68428.2	67341.3	56330.8	64033.4	80222.9	60607.6
Smp_194960	Contig34	similar to tetraspanin TE736, 29388.m000067, Smp_167930	Contig103	UNKNOWN 60; tetraspanin TE736 [Schistosoma japonicum]		Exon 1		838.527	693.906	17896.5	6476.31	102.064	166.358	248.076	172.166	44033.9	67.8292	95.0513	14732.3	953.076	1440.36	108.659	834.032	91.6783	257.713	142.282	163.891	118.864	193.838	86.3759	133.026	132.747	9428.44	103.861	3221.68	9413.18	7908.39	6683.37	8001.65	19999.9	22633.7	13616.7	18750.1	2993.48	2464.77	2574.28	2677.51	36660.3	34336.2
Smp_194980	Contig24	similar to tetraspanin TE736, 29388.m000067, Smp_167930	CONTIG11330	Q5DHQ0_SCHJA; Hypothetical protein		5 prime UTR		447.427	489.553	363.166	433.382	90.6826	107.31	96.2133	98.0685	101.541	120.814	93.2105	105.189	94.9837	230.831	438.961	254.925	407.712	226.026	366.219	333.319	1482.91	699.638	856.182	1012.91	5879.22	5966.26	6083.68	5976.39	17454.2	21055.1	22973.7	20494.3	41119	21481.2	21430.2	28010.1	1861.32	1175.14	1412.41	1482.96	32768.8	36503.4
No Smp (Sm05027)	Contig18	putative Transmembrane 4 superfamily member 8	CONTIG12130	Q4FZN3_XENLA; Hypothetical protein				39846.6	39169.3	42533.8	40516.6	66632.2	85207.4	66871.5	72903.7	56607.9	46974.3	42713.2	48765.1	25201.1	30783.5	40349.3	32111.3	42910.7	60396.4	55028.3	52778.5	84684	75888.1	52209.8	70927.3	66836.1	58547.3	60932.2	62105.2	54851.4	53905.1	53768.6	54175	74722.4	60154.3	69192.6	68023.1	24500.4	19241.3	20503.8	21415.2	41520.2	45687.2
No Smp (Sm04463)	Contig29	putative Tetraspanin TE736	CONTIG12733	O44420_SCHJA; Tetraspanin TE736				167.409	263.921	165.476	198.935	184.017	109.373	168.854	154.081	156.458	83.2151	60.5187	100.064	684.977	504.942	709.052	632.991	37.0313	130.022	102.77	89.941	185.472	310.091	147.632	214.398	8641.99	11059.3	8603.69	9435.01	18761.1	11956.9	21658.1	17458.7	12141.8	17640.4	15947	15243.1	2369.98	2380.84	1677.4	2142.74	20639	12322.7
Smp number	tsp cluster number	Genome ID	Array ID	Array BLASTx ID	Oligo Location (Exon, UTR, etc)			Egg AV	Mir AV	MS AV	DS AV	Cerc Av	3Hr AV	24Hr Av	3Day AV	6Day AV	2Wk AV	3Wk Av	5Wk Av	7Wk Av	7Wk Male Av	7Wk Female Av
Smp_011560	Contig20	tetraspanin, putative, 29060.t000016, 29060.m001187	Contig1332	UNKNOWN 651	Exon 5			2645.35	10456.9	20007.5	8812	27744.9	27628.8	22566.1	40643.8	52282.6	5797.2	49772.4	59816.6	71957.7	61705.5	28981.7
Smp_013370.3	Contig16	platelet endothelial tetraspan antigen 3 (cd151 antigen), putative, 29063.m001895, 29063.t000044	Contig6614 (in all forms)	UNKNOWN 4077; Similar to CD151 antigen [Mus musculus]	Exon 3/3 prime UTR			24279.4	64278.1	41664	28918.2	29341.8	12644.9	33207.9	18452.8	38235.3	5444.47	29611.3	28931.3	33942.3	18282.5	14778.3
Smp_017430	Contig10	Sh23, putative, 29074.t000002, 29074.m000921	SCMIMP23B	SCHISTOSOMA MANSONI INTEGRAL MEMBRANE PROTEIN 23 GENE, COMPLETE CDS	Intron 4/exon 5 boundary			2583.02	3502.76	2594.45	5807.42	2579.74	2455.86	4125.9	1652.82	2482.92	666.619	1885.67	4022.44	3105.4	1661.54	622.783
Smp_024820.1	Contig14	tetraspanin family protein 16, invertebrate, putative, 29090.t000062, 29090.m001899	Contig4512 (0.1 and 0.2)	UNKNOWN 2501 POSSIBLE ANTISENSE; CD9 antigen [Bos taurus] (ref|p24)	3 prime UTR			4483.82	4465.56	3647.01	5786.88	11982.8	26832.7	16455	27048.2	28556.9	15612.3	44855.2	63269.5	60614.8	46944.1	7656.57
Smp_035020.1	Contig12	cd151-related, 29119.m002539, 29119.t000035	CL510 (0.1 and 0.2)	Q5DB78_SCHJA;SJCHGC07033 protein	Exon 6			8019.83	43157.1	17771	4526.51	28999.2	39869.9	47941.5	31279.6	29412.5	5176.76	23026	33561.4	48806.5	25139.7	23667.1
Smp_041460	Contig3	tetraspanin D76 , putative, 29142.t000047, 29142.m001451	Contig4710	UNKNOWN 2627; hypothetical				4919.97	318.956	869.529	978.675	3881.52	7735.03	12644.2	28517.6	12104.1	1931.06	6716.53	11065.3	9891.62	3505.4	3894.83
Smp_043210	Contig19	tetraspanin, putative, 29144.m002337, 29144.t000132	Contig1566	SIMILAR TO Q9XVM9 F53B6.1 PROTEIN (5E-05)				12357	60976.1	28650.5	11542.3	48277.2	55160.7	46884.8	43410.8	57988.2	6742	44001.7	39206.2	66836.1	46548.8	38649
Smp_059530.1	Contig2	tetraspanin, putative, 29209.t000002, 29209.m000082	Contig1482 (both 0.1 and 0.2)	SIMILAR TO TETRASPANIN TE736 (8E-15)				1799.83	1165.15	1394.16	11066.6	48332.9	71960.7	72108	59634.5	60477.7	36075	49727.7	84258.4	68014.6	55759	13899.5
Smp_095630	Contig8	CD9-like protein Sm-TSP-1, 29627.t000004, 29627.m000247	AF521093.1	SCHISTOSOMA MANSONI CLONE P64A3 CD9-LIKE PROTEIN MRNA, PARTIAL CDS				22305.2	59507.3	49307.7	17482.4	45435.1	63640.9	58488.9	49246.8	64727.8	22386.3	54656.2	80933.9	72931.8	62175.1	61149.4
Smp_099770	Contig21	tetraspanin, putative, 29669.t000008, 29669.m000282	Contig6455	SIMILAR TO TETRASPANIN TE736 (1E-11)				6865.94	652.555	577.001	1263.98	46760.9	68502.8	56807.4	34953.1	48597.2	10502.3	32824.2	39968.7	73018.1	37036.9	8337.63
Smp_100080	Contig26	tetraspanin 42, invertebrate, putative, 29671.t000024, 29671.m000733	CONTIG4281	Q5DHB8_SCHJA; SJCHGC07772 protein				14544.5	12371.2	8355.66	2846.83	6045.97	5083.42	6929.86	6522.54	6018.56	533.531	13499.6	21029.6	7338.87	5196.1	1181.5
Smp_131840	Contig11	tetraspanin, putative, 29074.m001101	CD077883	Q5DGQ0_SCHJA; Hypothetical protein				1473.02	1143.62	858.073	732.447	404.93	1953.47	1915.52	3159.63	13000.6	5867.17	22924	41141.2	34067.5	25690	3260.18
Smp_138300	Contig31	expressed protein, 29104.t000040, 29104.m001820	Contig11	UNKNOWN 4; hypothetical				5307.1	5240.22	2740.56	12495.9	4771.28	2107.08	6074.04	3573.57	4872.88	819.918	9040.82	16875.4	9261.49	2867.16	1046.52
Smp_140000	Contig9	tetraspanin-CD63 receptor , putative, 29115.t000028, 29115.m001331	Contig4768	SIMILAR TO TETRASPAN-CD63 RECEPTOR (1E-06)				20643.8	59523.8	15908.4	3113.36	50844.2	50554.6	24486.4	34579.6	17085.9	1909.19	19992.9	42932.4	38050.8	11592.9	11865.5
Smp_140140	Contig28	expressed protein, 29115.m001363, 29115.t000060	SMLC9C12	Q5DH84_SCHJA; SJCHGC00527 protein				1255.87	529.155	414.996	2897.01	13099.3	12426.1	11402.1	5814.52	4400.93	1234.45	3775.44	6065.95	9850.46	4083.24	1963.69
Smp_152050	Contig25	tetraspanin 18, isoform 1 , putative, 29192.m000569, 29192.t000012	CONTIG7983	Q98Q44_MYCPU; LIPOPROTEIN VSAC (Fragment)				37973.6	79263.6	68311.7	49430.3	33933.1	28974	38461.5	34854.8	50823.5	25735.7	45672	51675	57625.2	35328.9	46627.7
Smp_154180	Contig27	hypothetical protein, 29209.t000005, 29209.m00084	CD084031	Q5DG69_SCHJA; SJCHGC02060 protein				11494.7	937.829	892.436	3806.5	1382.19	2449.14	1880.8	1083.71	2148.65	3290.45	10863.2	14082.6	12389.2	5408.56	759.065
Smp_155310.1	Contig15	Tetraspanin-1 (Tspan-1), putative, 29226.m000396, 29226.t000015	CD069616 (0.1 and 0.2)		Q86FA1_SCHJA; Clone ZZZ329 mRNA sequence			1890.34	78.6345	81.949	647.741	104.483	133.997	89.6612	98.5949	99.795	94.7509	133.261	66837.3	70532.7	541.323	62452.6
Smp_173150	Contig5	cd63 antigen-like, 29563.t000001, 29563.m000028	Contig1536 (not specific to this smp, also maps to intron positions within Smp_144230 and Smp_176870)	SIMILAR TO CD36 ANTIGEN (MELANOMA-ASSOCIATED ANTIGEN ME491) (LYSOSOME-ASSOCIATED				49617.3	84290.6	62785.8	47354.1	58395	69712.4	46283.6	45058.2	58142.7	24795.3	46975.9	74258.4	88952.3	39899.8	83820.4
Smp_174630	Contig17	transmembrane 4 superfamily, invertebrate, putative, 29627.t000012, 29627.m000255	Contig2140	UNKNOWN 1046; Tetraspanin 74F CG5492-PB				12179.4	9087.23	7805.47	7189.27	6412.88	8224.18	17070.1	23095.6	43757.2	21652.8	39643.1	57065.2	57102.5	41832.5	25133.3
Smp_176870	Contig6	cd63 antigen-like, 29669.m000277	CD148755	Q5DGI2_SCHJA; SJCHGC06317 protein				5963.7	80111.8	55342.8	13946	12806.4	13669.1	3333.57	3844.74	8918.92	1706.51	6834.7	7043.41	12749.9	3235.09	9765.59
Smp_181530	Contig4	tetraspanin, putative, 31062.t000003, 31062.m000026	AF521091.1	SCHISTOSOMA MANSONI CLONE P43F4 CD63-LIKE PROTEIN MRNA, COMPLETE CDS; Sm-TSP-2	SCHISTOSOMA MANSONI CLONE P43F4 CD63-LIKE PROTEIN MRNA, COMPLETE CDS; Sm-TSP-2			3839.92	1932.93	8364.53	10037.6	58582.2	96809.7	68884.2	68400.4	79920.3	64033.4	75966.7	94373.3	86299.5	88625.1	65509.4
Smp_194960	Contig34	similar to tetraspanin TE736, 29388.m000067, Smp_167930	Contig103	UNKNOWN 60; tetraspanin TE736 [Schistosoma japonicum]				6476.31	172.166	14732.3	834.032	163.891	133.026	3221.68	8001.65	18750.1	2677.51	40268.8	25097.2	64920.9	33505.9	15026.2
Smp_194980	Contig24	similar to tetraspanin TE736, 29388.m000067, Smp_167930	CONTIG11330	Q5DHQ0_SCHJA; Hypothetical protein				433.382	98.0685	105.189	254.925	333.319	1012.91	5976.39	20494.3	28010.1	1482.96	30901.6	16372.8	32591.9	14277.5	4962.96
No Smp (Sm05027)	Contig18	putative Transmembrane 4 superfamily member 8	CONTIG12130	Q4FZN3_XENLA; Hypothetical protein				40516.6	72903.7	48765.1	32111.3	52778.5	70927.3	62105.2	54175	68023.1	21415.2	48267.3	60313.8	71170	55183.8	52132
No Smp (Sm04463)	Contig29	putative Tetraspanin TE736	CONTIG12733	O44420_SCHJA; Tetraspanin TE736				198.935	154.081	100.064	632.991	89.941	214.398	9435.01	17458.7	15243.1	2142.74	16346.7	8953.79	30722.7	7037.37	2919.73
[truncated: 17 more columns]

## Sheet: Smp_011560
								EGG (UT01)			Miracidia (UT02)			2 Day Sporocysts (UT03)			Daughter Sporocysts (UT04)			Cercariae (UT05)			3hr somules (UT06)			24hr somules (UT07)			3day somules (UT08)			6day somules (UT09)			2wk worms (UT10)			3wk worms (UT11)			5wk worms (UT12)			7wk worms (UT13)			7wk males (UT14)
Smp number	tsp cluster number	Genome ID	Array ID	Array BLASTx ID	Oligo Location (Exon, UTR, etc)		SmV2_08_870730_output	SmV2_09_870730_output	SmV2_10_870730_output	SmV2_89_870730_output	SmV2_90_870730_output	SmV2_91_870730_output	SmV2_86_870730_output	SmV2_87_870730_output	SmV2_88_870730_output	SmV2_83_870730_output	SmV2_84_870730_output	SmV2_85_870730_output	SmV2_20_870730_output	SmV2_21_870730_output	SmV2_22_870730_output	SmV2_17_870730_output	SmV2_18_870730_output	SmV2_19_870730_output	SmV2_11_870730_output	SmV2_12_870730_output	SmV2_13_870730_output	SmV2_05_870730_output	SmV2_06_870730_output	SmV2_07_870730_output	SmV2_14_870730_output	SmV2_15_870730_output	SmV2_16_870730_output	SmV2_92_870730_output	SmV2_93_870730_output	SmV2_94_870730_output	SmV2_23_870730_output	SmV2_24_870730_output	SmV2_76_870730_output	SmV2_77_870730_output	SmV2_78_870730_output	SmV2_79_870730_output	SmV2_80_870730_output	SmV2_81_870730_output	SmV2_82_870730_output	SmV2_98_870730_output	SmV2_99_870730_output	SmV2_100_870730_output	SmV2_95_870730_output
Smp_011560	Contig20	tetraspanin, putative, 29060.t000016, 29060.m001187	Contig1332	UNKNOWN 651	Exon 5		2650.98	3046.11	2238.97	9155.81	14869.9	7344.96	27702.8	15576.7	16743	5315.39	5343.27	15777.3	30589.8	25957.2	26687.9	34606.2	26806.4	21473.8	22466.6	20563.8	24668	37748	41121.2	43062.3	58350.6	51622.8	46874.3	6106.95	5030.53	6254.12	50134.3	38802.3	60380.7	58439.2	67708.8	53302	63494.2	68708.5	83670.5	64235.8	60565.1	60315.7	29128.3
		tetraspanin, putative, 29060.t000016, 29060.m001187	CONTIG2649	Q5DC49_SCHJA; SJCHGC02761 protein	Exon 7		3099.77	4704.44	3887.97	6376.58	6426.58	10002.2	13288.5	15120.3	8849.64	9366.58	8985.67	12644.6	21206.4	26811.5	19580.5	31404	26099.5	19210.2	38034.9	31660.6	31920.6	41035.3	34813.4	46277.1	28071.1	34425.2	50970.5	14775.2	10881.7	15698.4	45053.4	32092.2	45065.8	42937.7	60395.3	50108.3	63247.4	78258.7	55234.7	40322.8	56957	43057.9	23211.3
		tetraspanin, putative, 29060.t000016, 29060.m001187	Contig709	UNKNOWN 386	3 prime UTR		2595.44	2956.24	3044.91	3319.56	3632.3	4836.91	12157.2	13243.5	8906.72	8057.3	10989.7	12460.8	30374.8	10109.6	7652.78	24158.3	14577.8	12480.5	12530.9	8666.66	15440.8	28562.1	30279.5	33614.4	44017.8	33189.4	38463.6	16953.5	14011.6	16186.2	45118.4	34108.8	57417.5	69402.1	61796.2	60275.3	66339.5	77219.1	77521.3	51135.5	54632.2	58926.5	15453.6
	Contig1332	Lifestage	Average Norm Cy5	STDEV	Exon 5
		Egg	2645.35	403.599
		Miracidia	10456.9	3927.57
		MS	20007.5	6689.78
		DS	8812	6032.18
		Cerc	27744.9	2490.64
		3Hr	27628.8	6604.68
		24Hr	22566.1	2053.9
		3Day	40643.8	2689.12
		6Day	52282.6	5766.53
		2Wk	5797.2	668.022
		3Wk	59816.6	10793.8
		5Wk	59816.6	7301.5
		7Wk	71957.7	10473.3
		7WkMale	61705.5	2194.83
		7WkFemale	28981.7	207.346
	CONTIG2649	Lifestage	Average Norm Cy5	STDEV	Exon 7
		Egg	3897.39	802.377
		Miracidia	7601.78	2078.96
		MS	12419.5	3224.39
		DS	10332.3	2011.57
		Cerc	22532.8	3793.62
		3Hr	25571.2	6114.01
		24Hr	33872	3607.46
		3Day	40708.6	5738.84
		6Day	37822.3	11821.6
		2Wk	13785.1	2556.42
		3Wk	40737.1	7486.71
		5Wk	51147.1	8775.04
		7Wk	65580.2	11687.9
		7WkMale	46779.2	8919.66
		7WkFemale	26384.7	260.022
	Contig709	Lifestage	Average Norm Cy5	STDEV	3 prime UTR
		Egg	2865.53	238.07
		Miracidia	3929.59	801.171
		MS	11435.8	2256.59
		DS	10502.6	2241.78
		Cerc	16045.7	12470
		3Hr	17072.2	6225.71
		24Hr	12212.8	3398.23
		3Day	30818.6	2568.96
		6Day	38556.9	5414.78
		2Wk	15717.1	1526.03
		3Wk	45548.2	11660.3
		5Wk	63824.5	4889.8
		7Wk	73693.3	6370.38
		7WkMale	54898	3902.33
		7WkFemale	15637.4	260.022
[truncated: 1 more columns]

## Sheet: Smp_013370.1
									EGG (UT01)			Miracidia (UT02)			2 Day Sporocysts (UT03)			Daughter Sporocysts (UT04)			Cercariae (UT05)			3hr somules (UT06)			24hr somules (UT07)			3day somules (UT08)			6day somules (UT09)			2wk worms (UT10)			3wk worms (UT11)			5wk worms (UT12)			7wk worms (UT13)			7wk males (UT14)
Smp number	tsp cluster number	Genome ID	Array ID	Array BLASTx ID	Oligo Location (Exon, UTR, etc)			SmV2_08_870730_output	SmV2_09_870730_output	SmV2_10_870730_output	SmV2_89_870730_output	SmV2_90_870730_output	SmV2_91_870730_output	SmV2_86_870730_output	SmV2_87_870730_output	SmV2_88_870730_output	SmV2_83_870730_output	SmV2_84_870730_output	SmV2_85_870730_output	SmV2_20_870730_output	SmV2_21_870730_output	SmV2_22_870730_output	SmV2_17_870730_output	SmV2_18_870730_output	SmV2_19_870730_output	SmV2_11_870730_output	SmV2_12_870730_output	SmV2_13_870730_output	SmV2_05_870730_output	SmV2_06_870730_output	SmV2_07_870730_output	SmV2_14_870730_output	SmV2_15_870730_output	SmV2_16_870730_output	SmV2_92_870730_output	SmV2_93_870730_output	SmV2_94_870730_output	SmV2_23_870730_output	SmV2_24_870730_output	SmV2_76_870730_output	SmV2_77_870730_output	SmV2_78_870730_output	SmV2_79_870730_output	SmV2_80_870730_output	SmV2_81_870730_output	SmV2_82_870730_output	SmV2_98_870730_output	SmV2_99_870730_output	SmV2_100_870730_output
Smp_013370.1	Contig16	platelet endothelial tetraspan antigen 3 (cd151 antigen), putative, 29063.m001895, 29063.t000044	CONTIG11625 (0.1 and 0.2)	Q5D933_SCHJA; SJCHGC09256 protein	5 prime UTR			9837.57	11372.2	9626	52533.5	70353.7	60945.3	30223.6	24795.7	24483	5029.62	4948.19	11005.9	33184	37046.7	27717.1	37620.6	30757.2	25482.9	14768.2	16744	18700.8	16734.9	24973.1	24616.9	52902.6	42034.4	32976	7190.22	4215.06	5893.71	36526.3	38781.3	32769.4	14696.5	23395.6	21507.1	24789.7	33742.8	27705	14026.9	10915.8	12017.2
Smp_013370.2	Contig16	platelet endothelial tetraspan antigen 3 (cd151 antigen), putative, 29063.m001895, 29063.t000044	CD170539 (oligo present in spliced forms 0.1)	Q5D933_SCHJA; SJCHGC09256 protein	5 prime UTR			7196.5	12336.8	10396.8	18204.4	19585	16253.6	16929.5	16901.6	12024	5288.38	5393.48	7874.13	22612.2	33813.7	26346.3	20042.4	19953.1	12743.3	25352	21677	25641.8	24476.3	15909.1	23083.6	16799.7	25227.6	26784.7	8198.63	5544.77	7109.89	24293.7	13981.6	15531.7	13993.4	17674.7	17253.3	9153.02	12896.1	5998.69	4628.73	6269.13	2993.53
Smp_013370.3		platelet endothelial tetraspan antigen 3 (cd151 antigen), putative, 29063.m001895, 29063.t000044	Contig6614 (in all forms)	UNKNOWN 4077; Similar to CD151 antigen [Mus musculus]	Exon 3/3 prime UTR			22845.6	23277.3	26715.2	56540.4	74015.1	62278.8	43011	39513.6	42467.4	31999.8	33748.1	21006.7	27841.5	23240.9	36943.2	5063.69	19880.7	12990.3	26468.3	39853.1	33302.2	29319.6	15005.4	11033.3	47195.6	52893.8	14616.6	5459.55	5588.79	5285.07	14797.2	28402.6	45634	14293	40114.3	32386.6	42045.3	18458	41323.5	29779.9	6937.75	18129.9
	CONTIG11625 (0.1 and 0.2)	Lifestage	Average Norm Cy5	STDEV	5 prime UTR
		Egg	10278.6	952.967
		Miracidia	61277.5	8914.74
		MS	26500.8	3227.88
		DS	6994.56	3474.14
		Cerc	32649.3	4687.72
		3Hr	31286.9	6086.12
		24Hr	16737.7	1966.32
		3Day	22108.3	4656.91
		6Day	42637.7	9976.99
		2Wk	5766.33	1491.66
		3Wk	36025.7	3037.06
		5Wk	19866.4	4575.77
		7Wk	28745.8	4566.39
		7WkMale	12320	1577.49
		7WkFemale	21237.4	1757.77
	CD170539 (oligo present in spliced forms 0.1)	Lifestage	Average Norm Cy5	STDEV	5 prime UTR
		Egg	9976.7	2595.76
		Miracidia	18014.3	1673.8
		MS	15285	2824.17
		DS	6185.33	1463.49
		Cerc	27590.7	5703.52
		3Hr	17579.6	4188.62
		24Hr	24223.6	2210.21
		3Day	21156.3	4597.28
		6Day	22937.3	5372.03
		2Wk	6951.1	1334.04
		3Wk	17935.7	5560.48
		5Wk	16307.1	2014.78
		7Wk	9349.28	3452.9
		7WkMale	4630.46	1637.8
		7WkFemale	8806.02	1143.97
	Contig6614 (in all forms)	Lifestage	Average Norm Cy5	STDEV	Exon 3/3 prime UTR
		Egg	24279.4	2120.51
		Miracidia	64278.1	8907.26
		MS	41664	1882.02
		DS	28918.2	6907.09
		Cerc	29341.8	6973.26
		3Hr	12644.9	7414.54
		24Hr	33207.9	6692.87
		3Day	18452.8	9618.23
		6Day	38235.3	20651.9
		2Wk	5444.47	152.418
		3Wk	29611.3	15453.9
		5Wk	28931.3	13252.9
		7Wk	33942.3	13414.6
		7WkMale	18282.5	11421.9
		7WkFemale	14778.3	1143.97
[truncated: 2 more columns]

## Sheet: Smp_017430
									EGG (UT01)			Miracidia (UT02)			2 Day Sporocysts (UT03)			Daughter Sporocysts (UT04)			Cercariae (UT05)			3hr somules (UT06)			24hr somules (UT07)			3day somules (UT08)			6day somules (UT09)			2wk worms (UT10)			3wk worms (UT11)			5wk worms (UT12)			7wk worms (UT13)			7wk males (UT14)
Smp number	tsp cluster number	Genome ID	Array ID	Array BLASTx ID	Oligo Location (Exon, UTR, etc)			SmV2_08_870730_output	SmV2_09_870730_output	SmV2_10_870730_output	SmV2_89_870730_output	SmV2_90_870730_output	SmV2_91_870730_output	SmV2_86_870730_output	SmV2_87_870730_output	SmV2_88_870730_output	SmV2_83_870730_output	SmV2_84_870730_output	SmV2_85_870730_output	SmV2_20_870730_output	SmV2_21_870730_output	SmV2_22_870730_output	SmV2_17_870730_output	SmV2_18_870730_output	SmV2_19_870730_output	SmV2_11_870730_output	SmV2_12_870730_output	SmV2_13_870730_output	SmV2_05_870730_output	SmV2_06_870730_output	SmV2_07_870730_output	SmV2_14_870730_output	SmV2_15_870730_output	SmV2_16_870730_output	SmV2_92_870730_output	SmV2_93_870730_output	SmV2_94_870730_output	SmV2_23_870730_output	SmV2_24_870730_output	SmV2_76_870730_output	SmV2_77_870730_output	SmV2_78_870730_output	SmV2_79_870730_output	SmV2_80_870730_output	SmV2_81_870730_output	SmV2_82_870730_output	SmV2_98_870730_output	SmV2_99_870730_output	SmV2_100_870730_output
Smp_017430	Contig10	Sh23, putative, 29074.t000002, 29074.m000921	SCMIMP23B	SCHISTOSOMA MANSONI INTEGRAL MEMBRANE PROTEIN 23 GENE, COMPLETE CDS	Intron 4/exon 5 boundary			2048.09	2982.62	2718.35	3107.29	3744.09	3656.91	2488.91	2443.26	2851.18	7099.41	6179.41	4143.44	2205.31	2219.43	3314.48	1673.65	3348.05	2345.88	3094	5258.84	4024.85	2619.71	1393.36	945.4	3351.59	3383.5	713.66	590.639	765.243	643.975	1487.35	2164.93	2004.74	4375.78	4059.29	3632.26	4152.04	1088.45	4075.72	2688.12	672.652	1623.85
		Sh23, putative, 29074.t000002, 29074.m000921	Contig6197	UNKNOWN 3724	3 prime UTR			38238.8	51318.2	39125.1	65303.7	76486	88862	73560.7	79461	74165.3	54204.9	55322.4	61175.3	90390.9	57733.1	59278.2	97200	77941.1	64698.2	73216.3	55278.6	64208.6	55436.9	73110.3	67128.3	68170.1	64408.2	76053.8	52161.8	51738.9	50258.5	58451.2	44212.4	73014.6	93554.7	70945.9	66260.5	72889.2	76871	81121.8	58377.3	69545.5	62741.1
		Sh23, putative, 29074.t000002, 29074.m000921	SCMIMP23A	S.MANSONI 23 KDA INTEGRAL MEMBRANE PROTEIN (SM23) MRNA, COMPLETE CDS	3 prime UTR			32035.7	58252.4	50268.3	83488	85592.2	100183	82590	96774.9	91666.8	61450.6	69576.1	69620.6	62848.8	64345.6	65279	107884	90902.1	67774	72634.1	71334.1	65458	68387.6	65872.1	73971.5	85841.3	88173.9	93882.4	61305.9	59664.9	53697.2	88481.7	60507.8	77656.2	81562.3	94446.2	76878	97142.9	89996.4	91738.7	81237.9	80276.4	79389.8
		Sh23, putative, 29074.t000002, 29074.m000921	Contig1961	SIMILAR TO 23 KDA INTEGRAL MEMBRANE PROTEIN (SM23) 1E-106	3 prime UTR			10553.8	10739.2	13346	58125.4	62612.3	34953.8	67537.5	57297.3	49984.4	12518.5	23722.9	45850.1	53009.6	52306.9	47939.3	83697.4	64049.8	60484.3	49129.9	59936.9	53101.1	49220.9	48808	61629.5	56327.3	58291.6	55106.9	34969.5	17005.5	34345.9	54433.7	37896.3	45308.5	49426.8	51001.2	31155.7	62160.6	74748.9	45993.2	30731.4	50600.8	32286.9
	SCMIMP23A	Lifestage	Average Norm Cy5	STDEV	3 prime UTR
		Egg	46852.1	13438.1
		Miracidia	89754.2	9092.29
		MS	90343.9	7184.35
		DS	83297.4	19091.5
		Cerc	64157.8	1225.96
		3Hr	88853.3	20133.1
		24Hr	69808.7	3823.49
		3Day	69410.4	4145.47
		6Day	89299.2	4136.97
		2Wk	58222.7	4004.13
		3Wk	75548.6	14105.5
		5Wk	84295.5	9097.42
		7Wk	92959.3	3726.33
		7WkMale	80301.4	924.296
		7WkFemale	81172	3331.99
	Contig6197	Egg	42894.1	7309.01	3 prime UTR
		Miracidia	76883.9	11784.2
		MS	75729	3246.13
		DS	56900.9	3743.72
		Cerc	69134.1	18425.1
		3Hr	79946.4	16343.4
		24Hr	64234.5	8968.89
		3Day	65225.2	8989.1
		6Day	69544	5943.1
		2Wk	51386.4	999.417
		3Wk	58559.4	14401.4
		5Wk	76920.4	14595
		7Wk	76960.7	4117.01
		7WkMale	63554.6	5628.37
		7WkFemale	68008	3331.99
	Contig1961	Lifestage	Average Norm Cy5	STDEV	3 prime UTR
		Egg	11546.3	1561.3
		Miracidia	51897.1	14843.9
		MS	58273.1	8817.16
		DS	27363.8	16961.5
		Cerc	51085.3	2747.05
		3Hr	69410.5	12500.6
		24Hr	54056	5466.4
		3Day	53219.5	7286.22
		6Day	56575.3	1606.74
		2Wk	28773.6	10196.3
		3Wk	45879.5	8283.44
		5Wk	43861.2	11031.4
		7Wk	60967.6	14414.9
		7WkMale	37873	11050
		7WkFemale	27702.7	13472.7
[truncated: 2 more columns]

## Sheet: Smp_024820
									EGG (UT01)			Miracidia (UT02)			2 Day Sporocysts (UT03)			Daughter Sporocysts (UT04)			Cercariae (UT05)			3hr somules (UT06)			24hr somules (UT07)			3day somules (UT08)			6day somules (UT09)			2wk worms (UT10)			3wk worms (UT11)			5wk worms (UT12)			7wk worms (UT13)			7wk males (UT14)
Smp number	tsp cluster number	Genome ID	Array ID	Array BLASTx ID	Oligo Location (Exon, UTR, etc)			SmV2_08_870730_output	SmV2_09_870730_output	SmV2_10_870730_output	SmV2_89_870730_output	SmV2_90_870730_output	SmV2_91_870730_output	SmV2_86_870730_output	SmV2_87_870730_output	SmV2_88_870730_output	SmV2_83_870730_output	SmV2_84_870730_output	SmV2_85_870730_output	SmV2_20_870730_output	SmV2_21_870730_output	SmV2_22_870730_output	SmV2_17_870730_output	SmV2_18_870730_output	SmV2_19_870730_output	SmV2_11_870730_output	SmV2_12_870730_output	SmV2_13_870730_output	SmV2_05_870730_output	SmV2_06_870730_output	SmV2_07_870730_output	SmV2_14_870730_output	SmV2_15_870730_output	SmV2_16_870730_output	SmV2_92_870730_output	SmV2_93_870730_output	SmV2_94_870730_output	SmV2_23_870730_output	SmV2_24_870730_output	SmV2_76_870730_output	SmV2_77_870730_output	SmV2_78_870730_output	SmV2_79_870730_output	SmV2_80_870730_output	SmV2_81_870730_output	SmV2_82_870730_output	SmV2_98_870730_output	SmV2_99_870730_output	SmV2_100_870730_output
Smp_024820.1	Contig14	tetraspanin family protein 16, invertebrate, putative, 29090.t000062, 29090.m001899	Contig4512 (0.1 and 0.2)	UNKNOWN 2501 POSSIBLE ANTISENSE; CD9 antigen [Bos taurus] (ref|p24)	3 prime UTR			3898.09	4763.28	4790.09	3273.9	4536.57	5586.2	3778.27	3969.79	3192.97	4942.49	6338.51	6079.64	24957.2	6991.14	3999.98	38686.9	21194.5	20616.8	13215.2	11471.4	24678.4	23229.6	25625.9	32289	32630.5	25022	28018.2	17494.6	12796.9	16545.4	46761.5	37369.9	50434.2	67348.2	60698.9	61761.3	51708.2	67233.3	62902.9	51698.2	54902.7	34231.5
Smp_024820.2	Contig13	tetraspanin family protein 16, invertebrate, putative, 29090.t000062, 29090.m001899	Contig1707 (0.2 only)	SIMILAR TO CD53 TETRASPAN ANTIGEN (4E-17) POSSIBLE ANTISENSE	Exon 5			18103.9	22001.7	21041.6	47143.3	46325.8	40170.1	11482.7	9066.84	7913.18	22995	15336	19201.9	33768.4	31881	36220	80368.8	63335.8	56205.5	66155.9	55242.2	48570	37352.3	34881.4	50957.1	68987.5	54293.7	63550.9	37286.9	38005.8	37568.5	49735.8	33570.8	55737.7	88950.7	78522.6	66244.4	62010.8	70452.6	74714.4	59160.9	62389.1	61685.2
	Contig4512 (0.1 and 0.2)	Lifestage	Average Norm Cy5	STDEV	3 prime UTR
		Egg	4483.82	507.433
		Miracidia	4465.56	1157.78
		MS	3647.01	404.701
		DS	5786.88	742.635
		Cerc	11982.8	11335.3
		3Hr	26832.7	10270.1
		24Hr	16455	7174.85
		3Day	27048.2	4694.21
		6Day	28556.9	3832.74
		2Wk	15612.3	2483.96
		3Wk	44855.2	6737.53
		5Wk	63269.5	3572.01
		7Wk	60614.8	8011.48
		7WkMale	46944.1	11125.4
		7WkFemale	7656.57	211.191
	Contig1707 (0.2 only)	Lifestage	Average Norm Cy5	STDEV	Exon 5
		Egg	20382.4	2030.79
		Miracidia	44546.4	3811.96
		MS	9487.57	1821.56
		DS	19177.6	3829.55
		Cerc	33956.5	2175.6
		3Hr	66636.7	12415.2
		24Hr	56656	8877.77
		3Day	41063.6	8656.62
		6Day	62277.4	7429.23
		2Wk	37620.4	362.208
		3Wk	46348.1	11465.2
		5Wk	77905.9	11365.7
		7Wk	69059.3	6465.44
		7WkMale	61078.4	1697.48
		7WkFemale	38096.4	2932.71
[truncated: 2 more columns]

## Sheet: Smp_035020
									EGG (UT01)			Miracidia (UT02)			2 Day Sporocysts (UT03)			Daughter Sporocysts (UT04)			Cercariae (UT05)			3hr somules (UT06)			24hr somules (UT07)			3day somules (UT08)			6day somules (UT09)			2wk worms (UT10)			3wk worms (UT11)			5wk worms (UT12)			7wk worms (UT13)			7wk males (UT14)
Smp number	tsp cluster number	Genome ID	Array ID	Array BLASTx ID	Oligo Location (Exon, UTR, etc)			SmV2_08_870730_output	SmV2_09_870730_output	SmV2_10_870730_output	SmV2_89_870730_output	SmV2_90_870730_output	SmV2_91_870730_output	SmV2_86_870730_output	SmV2_87_870730_output	SmV2_88_870730_output	SmV2_83_870730_output	SmV2_84_870730_output	SmV2_85_870730_output	SmV2_20_870730_output	SmV2_21_870730_output	SmV2_22_870730_output	SmV2_17_870730_output	SmV2_18_870730_output	SmV2_19_870730_output	SmV2_11_870730_output	SmV2_12_870730_output	SmV2_13_870730_output	SmV2_05_870730_output	SmV2_06_870730_output	SmV2_07_870730_output	SmV2_14_870730_output	SmV2_15_870730_output	SmV2_16_870730_output	SmV2_92_870730_output	SmV2_93_870730_output	SmV2_94_870730_output	SmV2_23_870730_output	SmV2_24_870730_output	SmV2_76_870730_output	SmV2_77_870730_output	SmV2_78_870730_output	SmV2_79_870730_output	SmV2_80_870730_output	SmV2_81_870730_output	SmV2_82_870730_output	SmV2_98_870730_output	SmV2_99_870730_output	SmV2_100_870730_output
Smp_035020.1	Contig12	cd151-related, 29119.m002539, 29119.t000035	CL510 (0.1 and 0.2)	Q5DB78_SCHJA;SJCHGC07033 protein	Exon 6			5474.38	10278.2	8306.95	42901.2	30839.5	55730.6	14276.3	22939.7	16097	4779.76	4648.89	4150.89	22910.6	37035.4	27051.5	36618.6	46691.2	36299.9	53450.5	45371.2	45002.8	27969.3	22263.5	43606	27708.9	27461.2	33067.4	4864.81	4976.73	5688.75	27007.2	17507.1	24563.8	37143.2	36870.4	26670.7	41447.8	59842	45129.6	30860.4	26260.9	18297.9
Smp_035020.2	Contig12	cd151-related, 29119.m002539, 29119.t000035		Q5DB78_SCHJA;SJCHGC07033 protein
	CL510 (0.1 and 0.2)	Lifestage	Average Norm Cy5	STDEV	Exon 6
		Egg	8019.83	2414.73
		Miracidia	43157.1	12447.5
		MS	17771	4567.84
		DS	4526.51	331.814
		Cerc	28999.2	7261.02
		3Hr	39869.9	5909.59
		24Hr	47941.5	4774.47
		3Day	31279.6	11049.6
		6Day	29412.5	3167.64
		2Wk	5176.76	446.909
		3Wk	23026	4933.19
		5Wk	33561.4	5969.09
		7Wk	48806.5	9732.72
		7WkMale	25139.7	6355.87
		7WkFemale	23667.1	849.817
[truncated: 2 more columns]

## Sheet: Smp_041460
									EGG (UT01)			Miracidia (UT02)			2 Day Sporocysts (UT03)			Daughter Sporocysts (UT04)			Cercariae (UT05)			3hr somules (UT06)			24hr somules (UT07)			3day somules (UT08)			6day somules (UT09)			2wk worms (UT10)			3wk worms (UT11)			5wk worms (UT12)			7wk worms (UT13)			7wk males (UT14)
Smp number	tsp cluster number	Genome ID	Array ID	Array BLASTx ID		Oligo Location (Exon, UTR, etc)		SmV2_08_870730_output	SmV2_09_870730_output	SmV2_10_870730_output	SmV2_89_870730_output	SmV2_90_870730_output	SmV2_91_870730_output	SmV2_86_870730_output	SmV2_87_870730_output	SmV2_88_870730_output	SmV2_83_870730_output	SmV2_84_870730_output	SmV2_85_870730_output	SmV2_20_870730_output	SmV2_21_870730_output	SmV2_22_870730_output	SmV2_17_870730_output	SmV2_18_870730_output	SmV2_19_870730_output	SmV2_11_870730_output	SmV2_12_870730_output	SmV2_13_870730_output	SmV2_05_870730_output	SmV2_06_870730_output	SmV2_07_870730_output	SmV2_14_870730_output	SmV2_15_870730_output	SmV2_16_870730_output	SmV2_92_870730_output	SmV2_93_870730_output	SmV2_94_870730_output	SmV2_23_870730_output	SmV2_24_870730_output	SmV2_76_870730_output	SmV2_77_870730_output	SmV2_78_870730_output	SmV2_79_870730_output	SmV2_80_870730_output	SmV2_81_870730_output	SmV2_82_870730_output	SmV2_98_870730_output	SmV2_99_870730_output	SmV2_100_870730_output
Smp_041460	Contig3	tetraspanin D76 , putative, 29142.t000047, 29142.m001451	Contig4710	UNKNOWN 2627; hypothetical		Exon 5		4419.04	5502.9	4837.97	364.961	185.169	406.737	1016.75	642.963	948.87	873.384	758.096	1304.54	3412.82	3726.62	4505.12	7748.2	9659.56	5797.34	11709.6	15129.7	11093.4	34636.6	28022.9	22893.3	12405.2	14645.4	9261.72	2136.45	1738.64	1918.1	5706.95	6591.09	7851.55	9585.11	12789.5	10821.3	12681.5	8040.82	8952.57	3692.3	2745.77	4078.14
		tetraspanin D76 , putative, 29142.t000047, 29142.m001451	Contig6977	UNKNOWN 4386		3 prime UTR		309.909	655.844	659.308	43.0894	104.541	94.9277	159.535	186.921	226.825	233.186	228.252	125.425	1257.03	981.639	1697.36	2350.64	3526.99	2707.2	8547.55	13223.4	9349.58	14643.3	10177.8	7193.61	12891.8	7826.59	2947.46	889.47	823.322	664.646	2281.1	4196.72	2256.93	11632.1	9010.64	7775.53	14975.6	5852.71	11039.9	2911.72	724.732	2144.79
		tetraspanin D76 , putative, 29142.t000047, 29142.m001451	Contig6127	UNKNOWN 3662; hypothetical		3 prime UTR		405.047	526.472	644.295	159.617	218.052	130.373	926.881	616.149	489.059	250.05	270.643	183.693	2559.96	2234.09	2863.65	8156.09	5913.75	5520.92	7142.44	12948.2	6313.39	17850.5	14112.4	20863.3	15475.8	10640	7302.76	2408.42	2552.69	2619	8209.08	5644.08	5783.02	19192.4	15562	8757.91	17363.1	9960.05	11658.8	2754.03	3616.79	4013.59
	Contig4710	Lifestage	Average Norm Cy5	STDEV	Exon 5
		Egg	4919.97	546.567
		Miracidia	318.956	117.73
		MS	869.529	199.126
		DS	978.675	288.038
		Cerc	3881.52	562.383
		3Hr	7735.03	1931.15
		24Hr	12644.2	2174.4
		3Day	28517.6	5887.23
		6Day	12104.1	2704.43
		2Wk	1931.06	199.22
		3Wk	6716.53	1077.79
		5Wk	11065.3	1616.07
		7Wk	9891.62	2458.71
		7WkMale	3505.4	685.564
		7WkFemale	3894.83	1119.39
	Contig6977	Lifestage	Average Norm Cy5	STDEV	3 prime UTR
		Egg	541.687	200.733
		Miracidia	80.8526	33.0552
		MS	191.094	33.8384
		DS	195.621	60.8414
		Cerc	1312.01	361.014
		3Hr	2861.61	603.184
		24Hr	10373.5	2500.46
		3Day	10671.5	3749.29
		6Day	7888.61	4972.45
		2Wk	792.479	115.542
		3Wk	2911.59	1113.03
		5Wk	9472.75	1969.37
		7Wk	10622.7	4575.72
		7WkMale	1927.08	1109.63
		7WkFemale	1304.93	42.4531
	Contig6127	Lifestage	Average Norm Cy5	STDEV	3 prime UTR
		Egg	525.271	119.629
		Miracidia	169.347	44.642
		MS	677.363	225.238
		DS	234.795	45.4378
		Cerc	2552.57	314.847
		3Hr	6530.25	1421.65
		24Hr	8801.35	3615.13
		3Day	17608.7	3381.95
		6Day	11139.5	4109.37
		2Wk	2526.7	107.669
		3Wk	6545.39	1442.47
		5Wk	14504.1	5297.09
		7Wk	12994	3877.9
		7WkMale	3461.47	643.985
		7WkFemale	5007.66	514.653
[truncated: 2 more columns]

[truncated: 21 more sheets: Smp_043210, Smp_059530, Smp_078750, Smp_095630, Smp_099770, Smp_100080, Smp_131840, Smp_138300, Smp_140000, Smp_140140, Smp_152050, Smp_154180, Smp_155310, Smp_173150, Smp_174630, Smp_176870, Smp_181530, Smp_194960, Smp_194980, No Smp (Sm05027) …]
