# Supplementary material for: Anti-schistosomal Intervention Targets Identified by Lifecycle Transcriptomic Analyses
Source: PLoS Negl Trop Dis. 2009 Nov 3;3(11):e543. doi: 10.1371/journal.pntd.0000543 (PMC2764848; doi:10.1371/journal.pntd.0000543)
Supplement: Dataset S9 — Expression profiles for all annotated GPCRs (GPCRs, PF00001, PF00002 and PF00003) contained in the Schistosoma mansoni GeneDB version 4 assembly. All GPCR nucleotide sequences (separated for PF00001, PF00002 and PF00003) were downloaded from the Schistosoma mansoni GeneDB version 4 assembly and clustered according to the Methods. Details of this assembly are included in the ‘GPCR assembly’ worksheet. The ‘GPCRs’ worksheet provides the normalised expression profiles for each GPCR, where a 50-mer oligonucleotide could be mapped to the genome assembly. The ‘GPCRs RTPCR’ worksheet provides the details of GPCR expression verified by real time PCR analysis. The ‘GPCRs for heatmap’ worksheet provides the average GPCR expression values used for construction of the lifecycle heatmap depicted in Figure 7. All subsequent worksheets provide individual GPCR gene expression profiles for 50-mer oligonucleotides mapped to Smp gene predictions. (0.39 MB XLS) [file pntd.0000543.s009.xls]

## Sheet: GPCR assembly
GPCR assembly (all PFAM annotated GPCR PF00001, PF00002 and PF00003 in version 4.0 of Schistosoma mansoni GeneDB)
PF00001 - Rhodopsin like GPCRs
Contig Number		GeneDB annotation of assembled members
Contig1		Sm12689	Smp_129810
Contig2		Sm12404	Smp_127310
Contig3		Sm29098	Smp_126010
Contig4		Sm11555	Smp_191150	Smp_123350
Contig5		Smp_149770
Contig6		Smp_128710
Contig7		Smp_161500
Contig8		Sm29737	Smp_132410	Smp_018690
Contig9		Smp_118040
Contig10		Smp_043340	Smp_043320	Smp_043330
Contig11		Smp_134460	Smp_145520	Smp_043300
Contig12		Smp_043270
Contig13		Smp_043260
Contig14		Smp_043290
Contig15		Sm29963	Smp_148210
Contig16		Sm24238	Smp_152540
Contig17		Smp_145540
Contig18		Smp_126730
Contig19		Smp_170610
Contig20		Smp_159860
Contig21		Smp_137980
Contig22		Smp_149580
Contig23		Smp_180350
Contig24		Smp_169680
Contig25		Sm22558
Contig26		Smp_150180
Contig27		Smp_141880
Contig28		Sm06767
Contig29		Smp_180030
Contig30		Smp_058080
Contig31		Smp_180140
Contig32		Smp_172320
Contig33		Smp_164730
Contig34		Smp_157640
Contig35		Smp_149170
Contig36		Smp_091950
Contig37		Smp_134100
Contig38		Smp_000900
Contig39		Smp_041880
Contig40		Smp_140620
Contig41		Smp_127720
Contig42		Smp_126890	Sm17245
Contig43		Smp_104210	Sm13353
Contig44		Smp_160020
Contig45		Smp_134350
Contig46		Smp_164140
Contig47		Smp_137050
Contig48		Smp_120620
Contig49		Smp_007070
Contig50		Smp_170020
Contig51		Smp_083940
Contig52		Smp_145240
Contig53		Smp_080820
Contig54		Smp_008850
Contig55		Smp_011940
Contig56		Smp_172170
Contig57		Smp_133550
Contig58		Smp_134820
Contig59		Smp_010470
Contig60		Smp_172810
Contig61		Smp_173010
PF00002 - Secretin like GPCRs
Contig Number		GeneDB annotation of assembled members
Contig1		Smp_099670
Contig2		Smp_125420
PF00003 - Sweet-taste like GPCRs
Contig Number		GeneDB annotation of assembled members
Contig1		Sm04153	Smp_128940
Contig2		Smp_150370

## Sheet: GPCRs
Schisto GPCRs
Rhodopsin family (PFAM PF00001 SchistoGeneDB)									EGG (UT01)			Miracidia (UT02)			2 Day Sporocysts (UT03)			Daughter Sporocysts (UT04)			Cercariae (UT05)			3hr somules (UT06)			24hr somules (UT07)			3day somules (UT08)			6day somules (UT09)			2wk worms (UT10)			3wk worms (UT11)			5wk worms (UT12)			7wk worms (UT13)			7wk males (UT14)
Smp number	Smp_Scaffold	GPCR cluster number	Genome ID	Array ID	Array BLASTx ID		Oligo Location (Exon, UTR, etc)	SmV2_08_870730_output	SmV2_09_870730_output	SmV2_10_870730_output	SmV2_89_870730_output	SmV2_90_870730_output	SmV2_91_870730_output	SmV2_86_870730_output	SmV2_87_870730_output	SmV2_88_870730_output	SmV2_83_870730_output	SmV2_84_870730_output	SmV2_85_870730_output	SmV2_20_870730_output	SmV2_21_870730_output	SmV2_22_870730_output	SmV2_17_870730_output	SmV2_18_870730_output	SmV2_19_870730_output	SmV2_11_870730_output	SmV2_12_870730_output	SmV2_13_870730_output	SmV2_05_870730_output	SmV2_06_870730_output	SmV2_07_870730_output	SmV2_14_870730_output	SmV2_15_870730_output	SmV2_16_870730_output	SmV2_92_870730_output	SmV2_93_870730_output	SmV2_94_870730_output	SmV2_23_870730_output	SmV2_24_870730_output	SmV2_76_870730_output	SmV2_77_870730_output	SmV2_78_870730_output	SmV2_79_870730_output	SmV2_80_870730_output	SmV2_81_870730_output	SmV2_82_870730_output	SmV2_98_870730_output	SmV2_99_870730_output	SmV2_100_870730_output
Smp_000900	Smp_scaff000001	Contig38	G-protein coupled receptor fragment, putative	No oligo
Smp_007070	Smp_scaff000011	Contig49	G-protein coupled receptor fragment, putative	CD171577	Q5MAG4_CHICK; Prolactin-releasing peptide receptor		Exon 1	3203.39	3923.94	3009.22	4370.8	6460.35	5510.06	1598.01	1119.79	1153.55	597.096	478.019	975.966	3984.93	4536.35	2414.34	10397.6	10455.5	6926.65	5098.79	5716.36	5053.66	4750.59	6869.58	6329.4	5305.37	5945.07	4194.43	1255.79	688.729	1078.6	10292.7	9091.96	6653.64	12624.2	16530.2	16598	7966.58	9523.27	7259.16	7297.82	5241.48	3798.74
Smp_008850	Smp_scaff000014	Contig54	peptide (FMRFamide/somatostatin)-like receptor, putative	No oligo
Smp_010470	Smp_scaff000017	Contig59	alpha-1 adrenergic receptor, putative	No oligo
Smp_011940	Smp_scaff000020	Contig55	peptide (allatostatin)-like receptor, putative	No oligo
Smp_018690	Smp_scaff000035	Contig8	neuropeptide f receptor 76f, putative	No oligo
Smp_041880	Smp_scaff000102	Contig39	peptide (allatostatin/somatostatin)-like receptor, putative	No oligo
Smp_043260	Smp_scaff000103	Contig13	histamine-responsive GPCR (AAF21638)	AF031196.2 (histamine responsive) (not specific to Smp)	SCHISTOSOMA MANSONI HISTAMINE-RESPONSIVE G-PROTEIN COUPLED RECEPTOR (GPCR) MRNA,		Exon 1	4313.73	4256.65	4673.87	3312.95	1696.1	3765.21	2548.17	3255.9	2449.36	2786.99	2715.94	3757.73	6931.32	8458.03	6536.33	6049.53	6035.36	4960.06	7812.37	7314.29	8075.49	6180.54	3801.46	7426.85	2202.84	2479.65	3319.43	649.654	621.314	628.835	6734.12	4351.36	9775.78	6219.14	7846.44	8815.71	6077.02	6937.97	7680.07	4065.76	4715.13	1996.96
Smp_043270	Smp_scaff000103	Contig12	biogenic amine receptor, putative	No oligo
Smp_043290	Smp_scaff000103	Contig14	biogenic amine receptor, putative	No oligo
Smp_043300	Smp_scaff000103	Contig11	biogenic amine (dopamine) receptor, putative	No oligo
Smp_043320	Smp_scaff000103	Contig10	biogenic amine receptor, putative	No oligo
Smp_043330	Smp_scaff000103	Contig10	histamine h1 receptor, putative	No oligo
Smp_043340	Smp_scaff000103	Contig10	biogenic amine (dopamine) receptor, putative	No oligo
Smp_058080	Smp_scaff000158	Contig30	G-protein coupled receptor fragment, putative	No oligo
Smp_080820	Smp_scaff000307	Contig53	G-protein coupled receptor fragment, putative	Contig1587	UNKNOWN 749		Exon 2	19738.3	10369	16321.4	3161.7	6809.51	2370.03	2516.68	1614.85	1930.74	5407.56	4605.53	6477.02	3830.37	5073.79	4627.24	3561.24	11340.1	3410.24	8904.9	13690.2	17420.4	25386.5	20832.4	21798.4	29785.8	37549.1	21947	3167.31	2215.28	2189.33	19209	16550.9	18502.2	7534.63	17225.5	7234.8	18481.8	15570.8	19830.5	24991.6	9274.67	6622.42
Smp_083940	Smp_scaff000331	Contig51	rhodopsin-like orphan GPCR, putative	No oligo
Smp_091950	Smp_scaff000433	Contig36	rhodopsin-like orphan GPCR, putative	No oligo
Smp_104210	Smp_scaff001984	Contig43	opsin-like receptor, putative	Contig2175	SIMILAR TO RHO G-PROTEIN COUPLED RECEPTOR (6E-50) RHODOPSIN		Exon 3	1600.14	2393.83	2012.47	1329.09	1144.43	1196.92	790.585	905.73	636.417	5779.21	6299.12	8665.12	1989.1	2941.36	2240.11	1996.76	1259.56	1690.59	1932.16	2092.46	2402.86	1366.52	1052.21	1200.73	1789.71	1256.02	995.039	655.916	969.595	927.824	1112.05	839.242	720.513	1780.93	2139.29	2037.55	1233.85	1918.85	1526.13	1137.44	1799.96	1307.18
Smp_118040	Smp_scaff016392	Contig9	neuropeptide receptor, putative	No oligo
Smp_120620	Smp_scaff018955	Contig48	amine GPCR, putative	CF495202 (Not specific to Smp)	Q499G4_HUMAN; Opioid receptor, kappa 1		3 prime UTR	32872.3	42465.5	41091.3	3746.89	3711.17	3354.22	4703.3	4382.2	3183.41	2194.06	2487.83	3358.72	4280.5	6480.72	6816.73	8776.96	8957.42	5992.52	4913.71	6375.7	5615.35	4554.66	2770.77	4784.12	4247.6	4344.39	3465.35	1749.35	1349.77	1509.13	4630.48	2492.18	4139.84	5916.41	7470.23	5144.34	4932.6	5145.08	4018.06	2301.72	2679.17	3150.47
Smp_123350	Smp_scaff000004	Contig4	G-protein coupled receptor fragment, putative	CONTIG9300	Q964D4_PERAM; Allatostatin receptor		Exon 1	4607.27	3926	5097.82	2370.35	2452.08	1484.8	1510.76	1035.84	977.726	505.817	500.656	616.428	2463	4634.1	5037.67	3164.59	3668.77	2692.21	2111.63	4212.96	3099.55	5687.88	3087.37	5316.77	4420.38	6673.21	5057.12	311.944	336.401	272.353	9606.54	4938.51	5288.1	4709.77	5198.11	3960.5	6503.47	7669.14	4658.76	1674.24	1577.86	1290.1
Smp_126010	Smp_scaff000011	Contig3	neuropeptide receptor, putative	SMLA3G04	Q7KFF8_DROME; Neuropeptide F receptor		Exon 1	212.05	280.889	280.34	737.041	611.471	449.373	250.748	203.767	140.33	202.259	259.693	536.204	1416.42	333.089	486.478	2773.96	1646.47	1807.54	530.779	617.021	464.862	657.886	859.467	1004.76	1519.96	1075.23	850.942	178.826	61.5199	187.271	1126.55	1331.32	805.432	766.027	727.466	876.327	1178.81	1179.83	1006.9	348.559	193.114	397.822
Smp_126730	Smp_scaff000013	Contig18	biogenic amine (5HT) receptor, putative	No oligo
Smp_126890	Smp_scaff000014	Contig42	G-protein coupled receptor fragment, putative	CD081941	CCAPR_DROME; Cardioacceleratory peptide receptor		Exon 6	1116.51	4066.04	2813.27	1850.6	1373.6	4416.48	752.008	1332.74	732.974	3088.77	3778.53	2142.18	1740.98	2306.88	1304.98	1078.86	800.35	1049.34	3952.07	3500.41	4226.64	1625.02	2004.87	2018.11	2498.28	3406.25	6809.79	3230.54	2522.89	6866.99	10191.7	5245.48	5954.64	18319.8	13670.7	10124.2	6108.8	9182.46	6150.49	7029.95	6635.99	2233.48
Smp_127310	Smp_scaff000016	Contig2	biogenic amine (dopamine) receptor, putative	CONTIG11889	Q4ABK5_DROME; CG33517-PE, isoform E		Exon 1	1117.25	1159.23	775.471	1305.66	2453.05	1040.07	7531.39	4978.38	5502.59	365.735	364.706	741.653	7677.08	7852.91	8249.29	4779.15	8094.14	4318.53	5308.22	5531.54	6230.83	6009.94	4924.63	5667.97	2746.88	3003.47	2205.35	256.482	103.768	105.833	4715.95	3517.47	4552.64	1328.48	2510.42	1176.19	4377.5	4300.14	4493.91	1930.49	1121.32	1533.76
Smp_127720	Smp_scaff000017	Contig41	G-protein coupled receptor fragment, putative	CD185796 (Strand?)	Q4MYK7_THEPA; Hypothetical protein		Exon 4	3841.72	7442.49	8144.37	3338.65	1240.92	2772.19	945.213	1664.83	1225.44	731.083	995.802	910.971	4374.23	6695.99	3745.68	4442.33	3520.1	3460.9	2150.05	2883.36	2512.3	2338.15	2123.28	3239.09	1569.69	1285.24	1491.18	898.847	621.935	821.581	4121.29	2615.94	2653.95	5205.52	6224.45	4836.5	1832.16	2951.82	1858.09	2109.77	2577.53	1233.12
Smp_128710	Smp_scaff000020	Contig6	neuropeptide F-like receptor, putative	No oligo
Smp_129810	Smp_scaff000024	Contig1	rhodopsin-like orphan GPCR, putative	CONTIG12728	Q5C4X8_SCHJA; SJCHGC08728 protein (Fragment)		Exon 1	3208.31	2593.76	3592.64	2069.35	2707.9	1399.84	877.245	819.439	633.38	1840.74	2288.98	3214.42	1714.41	1998.78	2649.07	1486.71	1765.29	1109.33	1430.94	1958.94	1283.61	4620.25	2129.63	3153.45	929.62	1539.46	891.778	166.42	249.563	223.679	1828.52	1155.3	1039.56	3360.7	3330.1	2818.89	2810.29	2181.57	1541.34	1328.08	1249.99	897.07
Smp_132410	Smp_scaff000035	Contig8	neuropeptide F-like receptor, putative	SMLC23H04A	Q6V1R1_SCHMA; Putative neuropeptide receptor		Exon 1	1108.71	1369.05	1340.89	968.079	1003.77	717.8	458.582	452.334	468.113	958.04	986.601	1264.42	1568.23	2227.34	2133.92	1357.76	1727.5	1118.8	1543.79	1721.85	1383.19	3780.14	1775.08	3466.52	1946.61	2193.18	1967.73	183.681	170.154	209.869	2570.83	1836.9	1952.6	2563.24	2348.36	2216.33	4224.04	3714.74	3334.85	965.867	969.749	1011.94
Smp_133550	Smp_scaff000040	Contig57	neuropeptide F-like receptor, putative	No oligo
Smp_134100	Smp_scaff000043	Contig37	G-protein coupled receptor fragment, putative	No oligo
Smp_134350	Smp_scaff000044	Contig45	thyrotropin-releasing hormone receptor, putative	No oligo
Smp_134460	Smp_scaff000044	Contig11	ancient conserved domain protein 2 (cyclin m2), putative	CD191692	Q8C8V4_MOUSE; Adult retina cDNA, RIKEN full-length enriched library, clone:A930010O12 product:		Exon 5	661.263	726.022	763.101	1615.98	2365.08	1363.67	3422.6	2454.62	1789.53	800.774	805.885	1419.76	1866.72	2671.05	2517.98	1584.44	1814.89	958.051	1151.06	2136.43	1525.34	1824.54	1389.62	1381.24	492.165	804.29	672.785	288.016	219.387	197.8	1630.43	733.321	298.064	3006.09	3243.91	2450.51	1552.44	2133.52	842.55	684.858	1114.69	469.128
Smp_134820	Smp_scaff000046	Contig58	biogenic amine (octopamine/dopamine) receptor, putative	No oligo
Smp_137050	Smp_scaff000057	Contig47	G-protein coupled receptor fragment, putative	No oligo
Smp_137980	Smp_scaff000061	Contig21	rhodopsin-like orphan GPCR, putative	No oligo
Smp_140620	Smp_scaff000076	Contig40	G-protein coupled receptor fragment, putative	No oligo
Smp_141880	Smp_scaff000084	Contig27	neuropeptide receptor, putative	No oligo
Smp_145240	Smp_scaff000103	Contig52	G-protein coupled receptor fragment, putative	CD063434 (Strand?)	Q5CU61_CRYPV; Large protein with a UBR1-like ring finger related treble clef		Exon 4	1359.98	2185.51	1794.85	1656.9	1675.14	2764.04	538.465	729.591	980.179	2182.95	1836.47	1219.93	1081.18	1005.11	1343.69	310.343	597.383	684.651	767.875	976.575	913.408	807.13	598.448	368.006	794	926.037	326.042	208.88	255.979	212.96	854.302	1007.28	1102.1	4609.2	4244.88	4860.46	3227.32	1522.89	3127.99	1386.86	505.046	908.741
Smp_145520	Smp_scaff000103	Contig11	adenoreceptor, putative	No oligo
Smp_145540	Smp_scaff000103	Contig17	muscarinic acetylcholine (GAR) receptor, putative
Smp_148210	Smp_scaff000125	Contig15	biogenic amine (5HT) receptor, putative	No oligo
Smp_149170	Smp_scaff000128	Contig35	dro/myosuppressin receptor, putative	No oligo
Smp_149580	Smp_scaff000130	Contig22	peptide (FMRFamide/somatostatin)-like receptor, putative	No oligo
Smp_149770	Smp_scaff000131	Contig5	G-protein coupled receptor fragment, putative	CD139742	Q6QR16_PANIN; Type 1 serotonin receptor		Exon 3	1463.57	1739.87	1300.11	664.373	1315.3	458.264	886.356	534.031	540.241	366.78	372.828	971.94	2952.31	3056.82	3319.58	1876.21	1545.55	1093.41	2057.31	2052.57	1922.37	3857.93	3249.94	3651.73	2278.75	2208.93	1880.14	88.7047	138.035	96.8824	1215.74	1261.21	1426.95	1241.27	1583.15	1200.09	1004.86	953.624	966.368	331.366	278.857	280.856
Smp_150180	Smp_scaff000132	Contig26	amine GPCR, putative	No oligo
Smp_152540	Smp_scaff000153	Contig16	G-protein coupled receptor fragment, putative	CD161155	Q7PQD4_ANOGA; ENSANGP00000000343		Exon 1	1276.59	1282.68	1469.12	397.232	307.289	309.159	541.16	544.621	430.978	4000.13	4307.56	6482.95	963.045	1217.02	1406.26	1513.84	2027.66	1133.08	2289.58	3248.91	2264.98	3713.83	2044.09	2708.91	709.831	1005.05	767.772	266.074	213.98	259.315	980.272	596.474	736.289	677.503	913.372	881.823	635.863	540.235	512.367	300.815	315.666	229.044
Smp_157640	Smp_scaff000200	Contig34	peptide (FMRFamide/neurokinin-3)-like receptor, putative	No oligo
Smp_159860	Smp_scaff000234	Contig20	G-protein coupled receptor fragment, putative	No oligo
Smp_160020	Smp_scaff000235	Contig44	G-protein coupled receptor fragment, putative	No oligo
Smp_161500	Smp_scaff000249	Contig7	rhodopsin-like orphan GPCR, putative	CD188997			Exon 2	3978.65	3236.7	3102.85	1248.65	2543.42	1099.39	972.445	587.076	703.649	1938.61	1857.53	3383.06	6240.7	5592.29	6020.58	5095.89	9276.23	5205.03	8197.6	8634.85	10574	6459.82	4966.21	7153.71	5305.72	6018.57	3523.56	476.64	449.816	583.693	7953.97	5560.76	6462.91	6616.46	16413.2	8644.66	18804.2	14736.6	17315.4	16068.9	9110.25	8271.26
Smp_164140	Smp_scaff000265	Contig46	opsin-like receptor, putative	SMLA12C07	Q868G0_BRABE; Opsin		Exon 1	3598.25	11654.4	7168.66	8862.11	5048.65	21455.3	770.037	1626.54	891.305	1061.37	888.779	913.694	402.03	602.96	698.768	523.327	757.693	682.704	660.692	482.306	807.707	518.792	652.214	752.963	543.697	758.892	921.717	204.156	189.399	208.856	1144.72	495.529	886.278	998.123	785.143	619.347	2964.29	4499.53	3855.98	162.563	126.738	181.78
Smp_164730	Smp_scaff000288	Contig33	growth hormone secretagogue receptor, putative	CONTIG12379	Q5C1C0_SCHJA; SJCHGC05386 protein (Fragment)		Exon 2	1530.21	1289.77	1151.51	2124.23	4272.04	1653.39	693.014	453.197	472.81	832.955	781.146	1937.52	3503.83	3615.39	4201.05	1179.67	1881.7	764.971	2056.6	2620.82	2517.36	5486.72	4167.18	4391.65	3217.76	4354.01	2976.3	179.193	119.63	159.604	5701.94	4238.55	5294.95	10521	27604.3	18353	9538.93	8484.59	8119.93	5569.11	3004.15	3361.8
Smp_169680	Smp_scaff000400	Contig24	G-protein coupled receptor fragment, putative	No oligo
Smp_170020	Smp_scaff000407	Contig50	neuropeptide receptor, putative	No oligo
Smp_170610	Smp_scaff000415	Contig19	rhodopsin-like orphan GPCR, putative	No oligo
Smp_172170	Smp_scaff000431	Contig56	G-protein coupled receptor fragment, putative	No oligo
Smp_172320	Smp_scaff000433	Contig32	myosin xvIII, putative	CONTIG9285	Q4T1L1_TETNG; Chromosome 16 SCAF10562, whole genome shotgun sequence		Exon 3	585.214	791.97	599.34	201.737	165.769	171.291	294.785	168.243	182.695	142.734	154.128	197.076	287.088	334.792	295.588	306.66	339.072	273.823	390.782	383.991	303.645	1572.1	1397.82	1548.28	431.778	575.247	451.721	117.562	165.235	100.021	1570.65	1026.11	989.228	922.576	1294.76	1204.91	764.771	805.797	587.422	156.789	193.718	368.074
				CONTIG4001	Q4S8N2_TETNG; Chromosome 7 SCAF14703, whole genome shotgun sequence		Exon 14	217.069	294.363	149.004	126.48	191.003	169.365	89.9707	114.357	150.513	194.105	199.285	143.432	181.409	192.684	234.746	273.725	336.648	394.28	320.398	286.357	333.765	579.743	377.636	588.814	392.464	236.882	208.823	180.502	245.583	159.341	626.314	386.894	577.846	1154.91	1612.93	970.957	408.412	382.166	403.825	187.328	156.603	232.355
Smp_172810	Smp_scaff000481	Contig60	rhodopsin-like orphan GPCR, putative	CD125812 (Not specific to Smp)	Q8I3G3_PLAF7; Hypothetical protein PFE1525w			4411.13	5676.36	5815.38	4473.54	5047.02	3375.15	2725.73	3592.54	3436.98	5663.43	5322.35	8246.61	2420.99	3483.65	3704.32	3247.6	2543.02	2796.07	3119.59	3151.45	3252.57	3844.27	2463.15	3139.4	2932.41	2441.38	1481.97	991.715	1415.71	949.198	9799.93	6137.25	7431.05	27393.3	32250.4	23330	15438.7	17034.3	10103.9	10810.1	13597.1	6378.19
Smp_173010	Smp_scaff000508	Contig61	dro/myosuppressin receptor, putative	No oligo
Smp_180030	Smp_scaff001969	Contig29	opsin-like receptor, putative	No oligo
Smp_180140	Smp_scaff001973	Contig31	amine GPCR, putative	No oligo
Smp_180350	Smp_scaff001984	Contig23
Smp_191150	Smp_scaff016267	Contig4	hypothetical protein	No oligo
Sweet taste family (PFAM PF00003 SchistoGeneDB)
Smp_128940	Smp_scaff000021	Contig1	metabotropic glutamate receptor, putative, 29062.m001699, 29062.t000021	CONTIG2914	UNKNOWN 1680		3 prime UTR	153.827	136.668	173.435	123.572	68.6899	113.945	41.4149	53.0585	35.0952	60.0713	55.495	64.2589	77.28	73.3454	82.483	128.361	168.196	55.587	96.6301	144.25	76.6012	73.6938	245.231	238.031	817.108	641.173	287.783	1383.48	481.946	1203.64	4600.74	4170.54	2030.02	2135.74	2109.09	2512.82	3873.33	3813.07	2063.88	1666.64	1094.57	1854.22
Smp_150370	Smp_scaff000135	Contig2	metabotropic glutamate receptor 2, 3 (mglur group 2), putative	No oligo
Secretin family ( (PFAM PF00002 SchistoGeneDB))
Smp_099670	Smp_scaff000626	Contig1	hypothetical protein	CD098416	Q41Z89_DESHA; Hypothetical protein precursor		5 prime UTR	322.701	556.363	384.43	535.912	425.754	377.19	473.588	522.077	515.785	484.47	321.632	471.202	1832.86	2158.15	3132.49	277.732	406.599	369.859	408.302	301.983	225.35	205.881	213.507	245.754	492.32	385.559	291.847	168.027	229.299	176.769	359.157	207.869	572.074	364.9	361.537	310.262	263.697	427.828	481.887	113.575	219.117	543.604
Smp_125420	Smp_scaff000008	Contig2	G-protein coupled receptor fragment, putative	No oligo
[truncated: 2 more columns]

## Sheet: GPCRs for heatmap
Rhodopsin family (PFAM PF00001 SchistoGeneDB)									EGG (UT01)			Miracidia (UT02)			2 Day Sporocysts (UT03)			Daughter Sporocysts (UT04)			Cercariae (UT05)			3hr somules (UT06)			24hr somules (UT07)			3day somules (UT08)			6day somules (UT09)			2wk worms (UT10)			3wk worms (UT11)			5wk worms (UT12)			7wk worms (UT13)			7wk males (UT14)
Smp number	Smp_Scaffold	GPCR cluster number	Genome ID	Array ID	Array BLASTx ID		Oligo Location (Exon, UTR, etc)	SmV2_08_870730_output	SmV2_09_870730_output	SmV2_10_870730_output	SmV2_89_870730_output	SmV2_90_870730_output	SmV2_91_870730_output	SmV2_86_870730_output	SmV2_87_870730_output	SmV2_88_870730_output	SmV2_83_870730_output	SmV2_84_870730_output	SmV2_85_870730_output	SmV2_20_870730_output	SmV2_21_870730_output	SmV2_22_870730_output	SmV2_17_870730_output	SmV2_18_870730_output	SmV2_19_870730_output	SmV2_11_870730_output	SmV2_12_870730_output	SmV2_13_870730_output	SmV2_05_870730_output	SmV2_06_870730_output	SmV2_07_870730_output	SmV2_14_870730_output	SmV2_15_870730_output	SmV2_16_870730_output	SmV2_92_870730_output	SmV2_93_870730_output	SmV2_94_870730_output	SmV2_23_870730_output	SmV2_24_870730_output	SmV2_76_870730_output	SmV2_77_870730_output	SmV2_78_870730_output	SmV2_79_870730_output	SmV2_80_870730_output	SmV2_81_870730_output	SmV2_82_870730_output	SmV2_98_870730_output	SmV2_99_870730_output	SmV2_100_870730_output
Smp_007070	Smp_scaff000011	Contig49	G-protein coupled receptor fragment, putative	CD171577	Q5MAG4_CHICK; Prolactin-releasing peptide receptor		Exon 1	3203.39	3923.94	3009.22	4370.8	6460.35	5510.06	1598.01	1119.79	1153.55	597.096	478.019	975.966	3984.93	4536.35	2414.34	10397.6	10455.5	6926.65	5098.79	5716.36	5053.66	4750.59	6869.58	6329.4	5305.37	5945.07	4194.43	1255.79	688.729	1078.6	10292.7	9091.96	6653.64	12624.2	16530.2	16598	7966.58	9523.27	7259.16	7297.82	5241.48	3798.74
Smp_080820	Smp_scaff000307	Contig53	G-protein coupled receptor fragment, putative	Contig1587	UNKNOWN 749		Exon 2	19738.3	10369	16321.4	3161.7	6809.51	2370.03	2516.68	1614.85	1930.74	5407.56	4605.53	6477.02	3830.37	5073.79	4627.24	3561.24	11340.1	3410.24	8904.9	13690.2	17420.4	25386.5	20832.4	21798.4	29785.8	37549.1	21947	3167.31	2215.28	2189.33	19209	16550.9	18502.2	7534.63	17225.5	7234.8	18481.8	15570.8	19830.5	24991.6	9274.67	6622.42
Smp_104210	Smp_scaff001984	Contig43	opsin-like receptor, putative	Contig2175	SIMILAR TO RHO G-PROTEIN COUPLED RECEPTOR (6E-50) RHODOPSIN		Exon 3	1600.14	2393.83	2012.47	1329.09	1144.43	1196.92	790.585	905.73	636.417	5779.21	6299.12	8665.12	1989.1	2941.36	2240.11	1996.76	1259.56	1690.59	1932.16	2092.46	2402.86	1366.52	1052.21	1200.73	1789.71	1256.02	995.039	655.916	969.595	927.824	1112.05	839.242	720.513	1780.93	2139.29	2037.55	1233.85	1918.85	1526.13	1137.44	1799.96	1307.18
Smp_123350	Smp_scaff000004	Contig4	G-protein coupled receptor fragment, putative	CONTIG9300	Q964D4_PERAM; Allatostatin receptor		Exon 1	4607.27	3926	5097.82	2370.35	2452.08	1484.8	1510.76	1035.84	977.726	505.817	500.656	616.428	2463	4634.1	5037.67	3164.59	3668.77	2692.21	2111.63	4212.96	3099.55	5687.88	3087.37	5316.77	4420.38	6673.21	5057.12	311.944	336.401	272.353	9606.54	4938.51	5288.1	4709.77	5198.11	3960.5	6503.47	7669.14	4658.76	1674.24	1577.86	1290.1
Smp_126010	Smp_scaff000011	Contig3	neuropeptide receptor, putative	SMLA3G04	Q7KFF8_DROME; Neuropeptide F receptor		Exon 1	212.05	280.889	280.34	737.041	611.471	449.373	250.748	203.767	140.33	202.259	259.693	536.204	1416.42	333.089	486.478	2773.96	1646.47	1807.54	530.779	617.021	464.862	657.886	859.467	1004.76	1519.96	1075.23	850.942	178.826	61.5199	187.271	1126.55	1331.32	805.432	766.027	727.466	876.327	1178.81	1179.83	1006.9	348.559	193.114	397.822
Smp_126890	Smp_scaff000014	Contig42	G-protein coupled receptor fragment, putative	CD081941	CCAPR_DROME; Cardioacceleratory peptide receptor		Exon 6	1116.51	4066.04	2813.27	1850.6	1373.6	4416.48	752.008	1332.74	732.974	3088.77	3778.53	2142.18	1740.98	2306.88	1304.98	1078.86	800.35	1049.34	3952.07	3500.41	4226.64	1625.02	2004.87	2018.11	2498.28	3406.25	6809.79	3230.54	2522.89	6866.99	10191.7	5245.48	5954.64	18319.8	13670.7	10124.2	6108.8	9182.46	6150.49	7029.95	6635.99	2233.48
Smp_127310	Smp_scaff000016	Contig2	biogenic amine (dopamine) receptor, putative	CONTIG11889	Q4ABK5_DROME; CG33517-PE, isoform E		Exon 1	1117.25	1159.23	775.471	1305.66	2453.05	1040.07	7531.39	4978.38	5502.59	365.735	364.706	741.653	7677.08	7852.91	8249.29	4779.15	8094.14	4318.53	5308.22	5531.54	6230.83	6009.94	4924.63	5667.97	2746.88	3003.47	2205.35	256.482	103.768	105.833	4715.95	3517.47	4552.64	1328.48	2510.42	1176.19	4377.5	4300.14	4493.91	1930.49	1121.32	1533.76
Smp_127720	Smp_scaff000017	Contig41	G-protein coupled receptor fragment, putative	CD185796 (Strand?)	Q4MYK7_THEPA; Hypothetical protein		Exon 4	3841.72	7442.49	8144.37	3338.65	1240.92	2772.19	945.213	1664.83	1225.44	731.083	995.802	910.971	4374.23	6695.99	3745.68	4442.33	3520.1	3460.9	2150.05	2883.36	2512.3	2338.15	2123.28	3239.09	1569.69	1285.24	1491.18	898.847	621.935	821.581	4121.29	2615.94	2653.95	5205.52	6224.45	4836.5	1832.16	2951.82	1858.09	2109.77	2577.53	1233.12
Smp_129810	Smp_scaff000024	Contig1	rhodopsin-like orphan GPCR, putative	CONTIG12728	Q5C4X8_SCHJA; SJCHGC08728 protein (Fragment)		Exon 1	3208.31	2593.76	3592.64	2069.35	2707.9	1399.84	877.245	819.439	633.38	1840.74	2288.98	3214.42	1714.41	1998.78	2649.07	1486.71	1765.29	1109.33	1430.94	1958.94	1283.61	4620.25	2129.63	3153.45	929.62	1539.46	891.778	166.42	249.563	223.679	1828.52	1155.3	1039.56	3360.7	3330.1	2818.89	2810.29	2181.57	1541.34	1328.08	1249.99	897.07
Smp_132410	Smp_scaff000035	Contig8	neuropeptide F-like receptor, putative	SMLC23H04A	Q6V1R1_SCHMA; Putative neuropeptide receptor		Exon 1	1108.71	1369.05	1340.89	968.079	1003.77	717.8	458.582	452.334	468.113	958.04	986.601	1264.42	1568.23	2227.34	2133.92	1357.76	1727.5	1118.8	1543.79	1721.85	1383.19	3780.14	1775.08	3466.52	1946.61	2193.18	1967.73	183.681	170.154	209.869	2570.83	1836.9	1952.6	2563.24	2348.36	2216.33	4224.04	3714.74	3334.85	965.867	969.749	1011.94
Smp_134460	Smp_scaff000044	Contig11	ancient conserved domain protein 2 (cyclin m2), putative	CD191692	Q8C8V4_MOUSE; Adult retina cDNA, RIKEN full-length enriched library, clone:A930010O12 product:		Exon 5	661.263	726.022	763.101	1615.98	2365.08	1363.67	3422.6	2454.62	1789.53	800.774	805.885	1419.76	1866.72	2671.05	2517.98	1584.44	1814.89	958.051	1151.06	2136.43	1525.34	1824.54	1389.62	1381.24	492.165	804.29	672.785	288.016	219.387	197.8	1630.43	733.321	298.064	3006.09	3243.91	2450.51	1552.44	2133.52	842.55	684.858	1114.69	469.128
Smp_145240	Smp_scaff000103	Contig52	G-protein coupled receptor fragment, putative	CD063434 (Strand?)	Q5CU61_CRYPV; Large protein with a UBR1-like ring finger related treble clef		Exon 4	1359.98	2185.51	1794.85	1656.9	1675.14	2764.04	538.465	729.591	980.179	2182.95	1836.47	1219.93	1081.18	1005.11	1343.69	310.343	597.383	684.651	767.875	976.575	913.408	807.13	598.448	368.006	794	926.037	326.042	208.88	255.979	212.96	854.302	1007.28	1102.1	4609.2	4244.88	4860.46	3227.32	1522.89	3127.99	1386.86	505.046	908.741
Smp_149770	Smp_scaff000131	Contig5	G-protein coupled receptor fragment, putative	CD139742	Q6QR16_PANIN; Type 1 serotonin receptor		Exon 3	1463.57	1739.87	1300.11	664.373	1315.3	458.264	886.356	534.031	540.241	366.78	372.828	971.94	2952.31	3056.82	3319.58	1876.21	1545.55	1093.41	2057.31	2052.57	1922.37	3857.93	3249.94	3651.73	2278.75	2208.93	1880.14	88.7047	138.035	96.8824	1215.74	1261.21	1426.95	1241.27	1583.15	1200.09	1004.86	953.624	966.368	331.366	278.857	280.856
Smp_152540	Smp_scaff000153	Contig16	G-protein coupled receptor fragment, putative	CD161155	Q7PQD4_ANOGA; ENSANGP00000000343		Exon 1	1276.59	1282.68	1469.12	397.232	307.289	309.159	541.16	544.621	430.978	4000.13	4307.56	6482.95	963.045	1217.02	1406.26	1513.84	2027.66	1133.08	2289.58	3248.91	2264.98	3713.83	2044.09	2708.91	709.831	1005.05	767.772	266.074	213.98	259.315	980.272	596.474	736.289	677.503	913.372	881.823	635.863	540.235	512.367	300.815	315.666	229.044
Smp_161500	Smp_scaff000249	Contig7	rhodopsin-like orphan GPCR, putative	CD188997			Exon 2	3978.65	3236.7	3102.85	1248.65	2543.42	1099.39	972.445	587.076	703.649	1938.61	1857.53	3383.06	6240.7	5592.29	6020.58	5095.89	9276.23	5205.03	8197.6	8634.85	10574	6459.82	4966.21	7153.71	5305.72	6018.57	3523.56	476.64	449.816	583.693	7953.97	5560.76	6462.91	6616.46	16413.2	8644.66	18804.2	14736.6	17315.4	16068.9	9110.25	8271.26
Smp_164140	Smp_scaff000265	Contig46	opsin-like receptor, putative	SMLA12C07	Q868G0_BRABE; Opsin		Exon 1	3598.25	11654.4	7168.66	8862.11	5048.65	21455.3	770.037	1626.54	891.305	1061.37	888.779	913.694	402.03	602.96	698.768	523.327	757.693	682.704	660.692	482.306	807.707	518.792	652.214	752.963	543.697	758.892	921.717	204.156	189.399	208.856	1144.72	495.529	886.278	998.123	785.143	619.347	2964.29	4499.53	3855.98	162.563	126.738	181.78
Smp_164730	Smp_scaff000288	Contig33	growth hormone secretagogue receptor, putative	CONTIG12379	Q5C1C0_SCHJA; SJCHGC05386 protein (Fragment)		Exon 2	1530.21	1289.77	1151.51	2124.23	4272.04	1653.39	693.014	453.197	472.81	832.955	781.146	1937.52	3503.83	3615.39	4201.05	1179.67	1881.7	764.971	2056.6	2620.82	2517.36	5486.72	4167.18	4391.65	3217.76	4354.01	2976.3	179.193	119.63	159.604	5701.94	4238.55	5294.95	10521	27604.3	18353	9538.93	8484.59	8119.93	5569.11	3004.15	3361.8
Sweet taste family (PFAM PF00003 SchistoGeneDB)
Smp_128940	Smp_scaff000021	Contig1	metabotropic glutamate receptor, putative, 29062.m001699, 29062.t000021	CONTIG2914	UNKNOWN 1680		3 prime UTR	153.827	136.668	173.435	123.572	68.6899	113.945	41.4149	53.0585	35.0952	60.0713	55.495	64.2589	77.28	73.3454	82.483	128.361	168.196	55.587	96.6301	144.25	76.6012	73.6938	245.231	238.031	817.108	641.173	287.783	1383.48	481.946	1203.64	4600.74	4170.54	2030.02	2135.74	2109.09	2512.82	3873.33	3813.07	2063.88	1666.64	1094.57	1854.22
Secretin family ( (PFAM PF00002 SchistoGeneDB))
Smp_099670	Smp_scaff000626	Contig1	hypothetical protein	CD098416	Q41Z89_DESHA; Hypothetical protein precursor		5 prime UTR	322.701	556.363	384.43	535.912	425.754	377.19	473.588	522.077	515.785	484.47	321.632	471.202	1832.86	2158.15	3132.49	277.732	406.599	369.859	408.302	301.983	225.35	205.881	213.507	245.754	492.32	385.559	291.847	168.027	229.299	176.769	359.157	207.869	572.074	364.9	361.537	310.262	263.697	427.828	481.887	113.575	219.117	543.604
Array ID	Egg AV	Mir AV	MS AV	DS AV	Cerc Av	3Hr AV	24Hr Av	3Day AV	6Day AV	2Wk AV	3Wk Av	5Wk Av	7Wk Av	7Wk Male Av	7Wk Female Av
CD171577	3378.85	5447.07	1290.45	683.694	3645.21	9259.91	5289.6	5983.19	5148.29	1007.71	8679.42	15250.8	8249.67	5446.01	1187.5
Contig1587	15476.2	4113.75	2020.76	5496.71	4510.46	6103.85	13338.5	22672.4	29760.6	2523.97	18087.4	10665	17961	13629.5	7280.43
Contig2175	2002.15	1223.48	777.577	6914.48	2390.19	1648.97	2142.5	1206.49	1346.92	851.112	890.603	1985.92	1559.61	1414.86	389.767
CONTIG9300	4543.7	2102.41	1174.77	540.967	4044.93	3175.19	3141.38	4697.34	5383.57	306.899	6611.05	4622.79	6277.12	1514.06	425.412
SMLA3G04	257.76	599.295	198.282	332.719	745.327	2075.99	537.554	840.704	1148.71	142.539	1087.76	789.94	1121.85	313.165	146.864
CD081941	2665.27	2546.89	939.242	3003.16	1784.28	976.185	3893.04	1882.67	4238.11	4206.81	7130.6	14038.2	7147.25	5299.81	460.672
CONTIG11889	1017.32	1599.59	6004.12	490.698	7926.43	5730.61	5690.2	5534.18	2651.9	155.361	4262.02	1671.7	4390.52	1528.52	395.651
CD185796 (Strand?)	6476.19	2450.59	1278.49	879.285	4938.63	3807.78	2515.24	2566.84	1448.7	780.788	3130.39	5422.16	2214.02	1973.47	376.206
CONTIG12728	3131.57	2059.03	776.688	2448.05	2120.75	1453.78	1557.83	3301.11	1120.29	213.221	1341.13	3169.9	2177.73	1158.38	157.356
SMLC23H04A	1272.89	896.55	459.677	1069.69	1976.5	1401.35	1549.61	3007.25	2035.84	187.901	2120.11	2375.97	3757.88	982.52	594.821
CD191692	716.796	1781.58	2555.58	1008.8	2351.92	1452.46	1604.28	1531.8	656.413	235.068	887.271	2900.17	1509.5	756.227	167.039
CD063434 (Strand?)	1780.11	2032.03	749.412	1746.45	1143.32	530.792	885.953	591.195	682.026	225.94	987.893	4571.51	2626.07	933.549	1057.22
CD139742	1501.19	812.644	653.543	570.516	3109.57	1505.05	2010.75	3586.53	2122.61	107.874	1301.3	1341.5	974.95	297.026	123.051
CD161155	1342.8	337.893	505.586	4930.21	1195.44	1558.19	2601.16	2822.28	827.55	246.456	771.012	824.233	562.822	281.842	263.793
CD188997	3439.4	1630.49	754.39	2393.07	5951.19	6525.72	9135.47	6193.24	4949.29	503.383	6659.22	10558.1	16952.1	11150.1	1940.12
SMLA12C07	7473.76	11788.7	1095.96	954.614	567.919	654.575	650.235	641.323	741.436	200.804	842.175	800.871	3773.27	157.027	2339.73
CONTIG12379	1323.83	2683.22	539.674	1183.87	3773.42	1275.45	2398.26	4681.85	3516.02	152.809	5078.48	18826.1	8714.48	3978.35	819.001
CONTIG2914	154.643	102.069	43.1895	59.9417	77.7028	117.381	105.827	185.652	582.021	1023.02	3600.43	2252.55	3250.09	1538.48	1665.37
CD098416	421.165	446.285	503.817	425.768	2374.5	351.397	311.879	221.714	389.909	191.365	379.7	345.566	391.138	292.098	117.045
[truncated: 2 more columns]

## Sheet: GPCRs RTPCR
Gene Family	Array ID	Gene DB ID	Amplicon size	Sense Primer	Antisense Primer	Annealing temp.
GPCR	CONTIG2914	Smp_128940	91	TCGAATGTACGGAGTGGATT	AGCCAAGGGTTTAGCACTTT	54.7
GPCR	CD098416	Smp_099670	104	CGATTTTCGTCACATACTTTTGA	GCACTGACCATTGAATCATCTC	58

## Sheet: Smp_007070
								EGG (UT01)			Miracidia (UT02)			2 Day Sporocysts (UT03)			Daughter Sporocysts (UT04)			Cercariae (UT05)			3hr somules (UT06)			24hr somules (UT07)			3day somules (UT08)			6day somules (UT09)			2wk worms (UT10)			3wk worms (UT11)			5wk worms (UT12)			7wk worms (UT13)			7wk males (UT14)
Smp number	GPCR cluster number	Genome ID	Array ID	Array BLASTx ID	Oligo Location (Exon, UTR, etc)		SmV2_08_870730_output	SmV2_09_870730_output	SmV2_10_870730_output	SmV2_89_870730_output	SmV2_90_870730_output	SmV2_91_870730_output	SmV2_86_870730_output	SmV2_87_870730_output	SmV2_88_870730_output	SmV2_83_870730_output	SmV2_84_870730_output	SmV2_85_870730_output	SmV2_20_870730_output	SmV2_21_870730_output	SmV2_22_870730_output	SmV2_17_870730_output	SmV2_18_870730_output	SmV2_19_870730_output	SmV2_11_870730_output	SmV2_12_870730_output	SmV2_13_870730_output	SmV2_05_870730_output	SmV2_06_870730_output	SmV2_07_870730_output	SmV2_14_870730_output	SmV2_15_870730_output	SmV2_16_870730_output	SmV2_92_870730_output	SmV2_93_870730_output	SmV2_94_870730_output	SmV2_23_870730_output	SmV2_24_870730_output	SmV2_76_870730_output	SmV2_77_870730_output	SmV2_78_870730_output	SmV2_79_870730_output	SmV2_80_870730_output	SmV2_81_870730_output	SmV2_82_870730_output	SmV2_98_870730_output	SmV2_99_870730_output	SmV2_100_870730_output	SmV2_95_870730_output
Smp_007070	Contig49	G-protein coupled receptor fragment, putative	CD171577	Q5MAG4_CHICK; Prolactin-releasing peptide receptor	Exon 1		3203.39	3923.94	3009.22	4370.8	6460.35	5510.06	1598.01	1119.79	1153.55	597.096	478.019	975.966	3984.93	4536.35	2414.34	10397.6	10455.5	6926.65	5098.79	5716.36	5053.66	4750.59	6869.58	6329.4	5305.37	5945.07	4194.43	1255.79	688.729	1078.6	10292.7	9091.96	6653.64	12624.2	16530.2	16598	7966.58	9523.27	7259.16	7297.82	5241.48	3798.74	1180.33
CD171577	Lifestage	Average	STDEV
	Egg	3378.85	481.943
	Miracidia	5447.07	1046.2
	MS	1290.45	266.886
	DS	683.694	260.024
	Cerc	3645.21	1101.04
	3Hr	9259.91	2020.87
	24Hr	5289.6	370.273
	3Day	5983.19	1101.1
	6Day	5148.29	885.827
	2Wk	1007.71	290.104
	3Wk	8679.42	1854.26
	5Wk	15250.8	2274.98
	7Wk	8249.67	1158.3
	7WkMale	5446.01	1758.48
	7WkFemale	1187.5	10.1338
[truncated: 1 more columns]

## Sheet: Smp_043260
								EGG (UT01)			Miracidia (UT02)			2 Day Sporocysts (UT03)			Daughter Sporocysts (UT04)			Cercariae (UT05)			3hr somules (UT06)			24hr somules (UT07)			3day somules (UT08)			6day somules (UT09)			2wk worms (UT10)			3wk worms (UT11)			5wk worms (UT12)			7wk worms (UT13)			7wk males (UT14)
Smp number	tsp cluster number	Genome ID	Array ID	Array BLASTx ID	Oligo Location (Exon, UTR, etc)		SmV2_08_870730_output	SmV2_09_870730_output	SmV2_10_870730_output	SmV2_89_870730_output	SmV2_90_870730_output	SmV2_91_870730_output	SmV2_86_870730_output	SmV2_87_870730_output	SmV2_88_870730_output	SmV2_83_870730_output	SmV2_84_870730_output	SmV2_85_870730_output	SmV2_20_870730_output	SmV2_21_870730_output	SmV2_22_870730_output	SmV2_17_870730_output	SmV2_18_870730_output	SmV2_19_870730_output	SmV2_11_870730_output	SmV2_12_870730_output	SmV2_13_870730_output	SmV2_05_870730_output	SmV2_06_870730_output	SmV2_07_870730_output	SmV2_14_870730_output	SmV2_15_870730_output	SmV2_16_870730_output	SmV2_92_870730_output	SmV2_93_870730_output	SmV2_94_870730_output	SmV2_23_870730_output	SmV2_24_870730_output	SmV2_76_870730_output	SmV2_77_870730_output	SmV2_78_870730_output	SmV2_79_870730_output	SmV2_80_870730_output	SmV2_81_870730_output	SmV2_82_870730_output	SmV2_98_870730_output	SmV2_99_870730_output	SmV2_100_870730_output	SmV2_95_870730_output
Smp_043260	Contig13	histamine-responsive GPCR (AAF21638)	AF031196.2 (histamine responsive)		Exon 1		4313.73	4256.65	4673.87	3312.95	1696.1	3765.21	2548.17	3255.9	2449.36	2786.99	2715.94	3757.73	6931.32	8458.03	6536.33	6049.53	6035.36	4960.06	7812.37	7314.29	8075.49	6180.54	3801.46	7426.85	2202.84	2479.65	3319.43	649.654	621.314	628.835	6734.12	4351.36	9775.78	6219.14	7846.44	8815.71	6077.02	6937.97	7680.07	4065.76	4715.13	1996.96	1853.89
	AF031196	Lifestage	AVERAGE	STDEV
		Egg	4414.75	226.208
		Miracidia	2924.75	1087.81
		MS	2751.14	439.916
		DS	3086.89	582.052
		Cerc	7308.56	1014.87
		3Hr	5681.65	624.955
		24Hr	7734.05	386.596
		3Day	5802.95	1841.95
		6Day	2667.3	581.465
		2Wk	633.268	14.6808
		3Wk	6953.75	2718.87
		5Wk	7627.1	1312.1
		7Wk	6898.36	802.258
		7WkMale	3592.62	1419.51
		7WkFemale	2117.44	372.722
[truncated: 1 more columns]

## Sheet: Smp_080820
								EGG (UT01)			Miracidia (UT02)			2 Day Sporocysts (UT03)			Daughter Sporocysts (UT04)			Cercariae (UT05)			3hr somules (UT06)			24hr somules (UT07)			3day somules (UT08)			6day somules (UT09)			2wk worms (UT10)			3wk worms (UT11)			5wk worms (UT12)			7wk worms (UT13)			7wk males (UT14)
Smp number	tsp cluster number	Genome ID	Array ID	Array BLASTx ID	Oligo Location (Exon, UTR, etc)		SmV2_08_870730_output	SmV2_09_870730_output	SmV2_10_870730_output	SmV2_89_870730_output	SmV2_90_870730_output	SmV2_91_870730_output	SmV2_86_870730_output	SmV2_87_870730_output	SmV2_88_870730_output	SmV2_83_870730_output	SmV2_84_870730_output	SmV2_85_870730_output	SmV2_20_870730_output	SmV2_21_870730_output	SmV2_22_870730_output	SmV2_17_870730_output	SmV2_18_870730_output	SmV2_19_870730_output	SmV2_11_870730_output	SmV2_12_870730_output	SmV2_13_870730_output	SmV2_05_870730_output	SmV2_06_870730_output	SmV2_07_870730_output	SmV2_14_870730_output	SmV2_15_870730_output	SmV2_16_870730_output	SmV2_92_870730_output	SmV2_93_870730_output	SmV2_94_870730_output	SmV2_23_870730_output	SmV2_24_870730_output	SmV2_76_870730_output	SmV2_77_870730_output	SmV2_78_870730_output	SmV2_79_870730_output	SmV2_80_870730_output	SmV2_81_870730_output	SmV2_82_870730_output	SmV2_98_870730_output	SmV2_99_870730_output	SmV2_100_870730_output	SmV2_95_870730_output
Smp_080820	Contig53	G-protein coupled receptor fragment, putative	Contig1587	UNKNOWN 749	Exon 1		19738.3	10369	16321.4	3161.7	6809.51	2370.03	2516.68	1614.85	1930.74	5407.56	4605.53	6477.02	3830.37	5073.79	4627.24	3561.24	11340.1	3410.24	8904.9	13690.2	17420.4	25386.5	20832.4	21798.4	29785.8	37549.1	21947	3167.31	2215.28	2189.33	19209	16550.9	18502.2	7534.63	17225.5	7234.8	18481.8	15570.8	19830.5	24991.6	9274.67	6622.42	7413.46
Contig1587 (Not specific to Smp)	Lifestage	Average	STDEV
	Egg	15476.2	4741.45
	Miracidia	4113.75	2367.92
	MS	2020.76	457.606
	DS	5496.71	938.925
	Cerc	4510.46	629.882
	3Hr	6103.85	4535.33
	24Hr	13338.5	4268.65
	3Day	22672.4	2399.55
	6Day	29760.6	7801.11
	2Wk	2523.97	557.298
	3Wk	18087.4	1376.72
	5Wk	10665	5683.54
	7Wk	17961	2177.05
	7WkMale	13629.5	9928.75
	7WkFemale	7280.43	188.139
[truncated: 1 more columns]

## Sheet: Smp_104210
								EGG (UT01)			Miracidia (UT02)			2 Day Sporocysts (UT03)			Daughter Sporocysts (UT04)			Cercariae (UT05)			3hr somules (UT06)			24hr somules (UT07)			3day somules (UT08)			6day somules (UT09)			2wk worms (UT10)			3wk worms (UT11)			5wk worms (UT12)			7wk worms (UT13)			7wk males (UT14)
Smp number	tsp cluster number	Genome ID	Array ID	Array BLASTx ID	Oligo Location (Exon, UTR, etc)		SmV2_08_870730_output	SmV2_09_870730_output	SmV2_10_870730_output	SmV2_89_870730_output	SmV2_90_870730_output	SmV2_91_870730_output	SmV2_86_870730_output	SmV2_87_870730_output	SmV2_88_870730_output	SmV2_83_870730_output	SmV2_84_870730_output	SmV2_85_870730_output	SmV2_20_870730_output	SmV2_21_870730_output	SmV2_22_870730_output	SmV2_17_870730_output	SmV2_18_870730_output	SmV2_19_870730_output	SmV2_11_870730_output	SmV2_12_870730_output	SmV2_13_870730_output	SmV2_05_870730_output	SmV2_06_870730_output	SmV2_07_870730_output	SmV2_14_870730_output	SmV2_15_870730_output	SmV2_16_870730_output	SmV2_92_870730_output	SmV2_93_870730_output	SmV2_94_870730_output	SmV2_23_870730_output	SmV2_24_870730_output	SmV2_76_870730_output	SmV2_77_870730_output	SmV2_78_870730_output	SmV2_79_870730_output	SmV2_80_870730_output	SmV2_81_870730_output	SmV2_82_870730_output	SmV2_98_870730_output	SmV2_99_870730_output	SmV2_100_870730_output	SmV2_95_870730_output
Smp_104210	Contig43	opsin-like receptor, putative	Contig2175	Q86DV6_SCHJA; Clone ZZZ70 mRNA sequence	Exon 3		1600.14	2393.83	2012.47	1329.09	1144.43	1196.92	790.585	905.73	636.417	5779.21	6299.12	8665.12	1989.1	2941.36	2240.11	1996.76	1259.56	1690.59	1932.16	2092.46	2402.86	1366.52	1052.21	1200.73	1789.71	1256.02	995.039	655.916	969.595	927.824	1112.05	839.242	720.513	1780.93	2139.29	2037.55	1233.85	1918.85	1526.13	1137.44	1799.96	1307.18	384.702
Contig2175	Lifestage	Average	STDEV
	Egg	2002.15	396.941
	Miracidia	1223.48	95.1513
	MS	777.577	135.127
	DS	6914.48	1538.22
	Cerc	2390.19	493.547
	3Hr	1648.97	370.361
	24Hr	2142.5	239.308
	3Day	1206.49	157.238
	6Day	1346.92	405.062
	2Wk	851.112	170.33
	3Wk	890.603	200.759
	5Wk	1985.92	184.671
	7Wk	1559.61	343.723
	7WkMale	1414.86	344.134
	7WkFemale	389.767	7.16358
[truncated: 1 more columns]

## Sheet: Smp_120620
								EGG (UT01)			Miracidia (UT02)			2 Day Sporocysts (UT03)			Daughter Sporocysts (UT04)			Cercariae (UT05)			3hr somules (UT06)			24hr somules (UT07)			3day somules (UT08)			6day somules (UT09)			2wk worms (UT10)			3wk worms (UT11)			5wk worms (UT12)			7wk worms (UT13)			7wk males (UT14)
Smp number	tsp cluster number	Genome ID	Array ID	Array BLASTx ID	Oligo Location (Exon, UTR, etc)		SmV2_08_870730_output	SmV2_09_870730_output	SmV2_10_870730_output	SmV2_89_870730_output	SmV2_90_870730_output	SmV2_91_870730_output	SmV2_86_870730_output	SmV2_87_870730_output	SmV2_88_870730_output	SmV2_83_870730_output	SmV2_84_870730_output	SmV2_85_870730_output	SmV2_20_870730_output	SmV2_21_870730_output	SmV2_22_870730_output	SmV2_17_870730_output	SmV2_18_870730_output	SmV2_19_870730_output	SmV2_11_870730_output	SmV2_12_870730_output	SmV2_13_870730_output	SmV2_05_870730_output	SmV2_06_870730_output	SmV2_07_870730_output	SmV2_14_870730_output	SmV2_15_870730_output	SmV2_16_870730_output	SmV2_92_870730_output	SmV2_93_870730_output	SmV2_94_870730_output	SmV2_23_870730_output	SmV2_24_870730_output	SmV2_76_870730_output	SmV2_77_870730_output	SmV2_78_870730_output	SmV2_79_870730_output	SmV2_80_870730_output	SmV2_81_870730_output	SmV2_82_870730_output	SmV2_98_870730_output	SmV2_99_870730_output	SmV2_100_870730_output	SmV2_95_870730_output
Smp_120620	Contig48	amine GPCR, putative	CF495202 (Not specific to Smp)	Q499G4_HUMAN; Opioid receptor, kappa 1	3 prime UTR		32872.3	42465.5	41091.3	3746.89	3711.17	3354.22	4703.3	4382.2	3183.41	2194.06	2487.83	3358.72	4280.5	6480.72	6816.73	8776.96	8957.42	5992.52	4913.71	6375.7	5615.35	4554.66	2770.77	4784.12	4247.6	4344.39	3465.35	1749.35	1349.77	1509.13	4630.48	2492.18	4139.84	5916.41	7470.23	5144.34	4932.6	5145.08	4018.06	2301.72	2679.17	3150.47	1411.68
CF495202	Lifestage	Average	STDEV
	Egg	38809.7	5187.64
	Miracidia	3604.09	217.135
	MS	4089.64	801.072
	DS	2680.2	605.69
	Cerc	5859.32	1377.58
	3Hr	7908.97	1662.14
	24Hr	5634.92	731.191
	3Day	4036.52	1102.16
	6Day	4019.12	482.009
	2Wk	1536.08	201.152
	3Wk	3754.17	1120.11
	5Wk	6176.99	1184.64
	7Wk	4698.58	598.843
	7WkMale	2710.45	425.237
	7WkFemale	1618.6	292.632
[truncated: 1 more columns]

## Sheet: Smp_123350
								EGG (UT01)			Miracidia (UT02)			2 Day Sporocysts (UT03)			Daughter Sporocysts (UT04)			Cercariae (UT05)			3hr somules (UT06)			24hr somules (UT07)			3day somules (UT08)			6day somules (UT09)			2wk worms (UT10)			3wk worms (UT11)			5wk worms (UT12)			7wk worms (UT13)			7wk males (UT14)
Smp number	tsp cluster number	Genome ID	Array ID	Array BLASTx ID	Oligo Location (Exon, UTR, etc)		SmV2_08_870730_output	SmV2_09_870730_output	SmV2_10_870730_output	SmV2_89_870730_output	SmV2_90_870730_output	SmV2_91_870730_output	SmV2_86_870730_output	SmV2_87_870730_output	SmV2_88_870730_output	SmV2_83_870730_output	SmV2_84_870730_output	SmV2_85_870730_output	SmV2_20_870730_output	SmV2_21_870730_output	SmV2_22_870730_output	SmV2_17_870730_output	SmV2_18_870730_output	SmV2_19_870730_output	SmV2_11_870730_output	SmV2_12_870730_output	SmV2_13_870730_output	SmV2_05_870730_output	SmV2_06_870730_output	SmV2_07_870730_output	SmV2_14_870730_output	SmV2_15_870730_output	SmV2_16_870730_output	SmV2_92_870730_output	SmV2_93_870730_output	SmV2_94_870730_output	SmV2_23_870730_output	SmV2_24_870730_output	SmV2_76_870730_output	SmV2_77_870730_output	SmV2_78_870730_output	SmV2_79_870730_output	SmV2_80_870730_output	SmV2_81_870730_output	SmV2_82_870730_output	SmV2_98_870730_output	SmV2_99_870730_output	SmV2_100_870730_output	SmV2_95_870730_output
Smp_123350	Contig4	G-protein coupled receptor fragment, putative	CONTIG9300	Q964D4_PERAM; Allatostatin receptor	Exon 1		4607.27	3926	5097.82	2370.35	2452.08	1484.8	1510.76	1035.84	977.726	505.817	500.656	616.428	2463	4634.1	5037.67	3164.59	3668.77	2692.21	2111.63	4212.96	3099.55	5687.88	3087.37	5316.77	4420.38	6673.21	5057.12	311.944	336.401	272.353	9606.54	4938.51	5288.1	4709.77	5198.11	3960.5	6503.47	7669.14	4658.76	1674.24	1577.86	1290.1	467.476
CONTIG9300	Lifestage	Average	STDEV
	Egg	4543.7	588.493
	Miracidia	2102.41	536.426
	MS	1174.77	292.421
	DS	540.967	65.4018
	Cerc	4044.93	1384.77
	3Hr	3175.19	488.366
	24Hr	3141.38	1051.29
	3Day	4697.34	1406.57
	6Day	5383.57	1161.35
	2Wk	306.899	32.321
	3Wk	6611.05	2600.05
	5Wk	4622.79	623.373
	7Wk	6277.12	1517.9
	7WkMale	1514.06	199.859
	7WkFemale	425.412	59.4883
[truncated: 1 more columns]

[truncated: 17 more sheets: Smp_126010, Smp_126890, Smp_127310, Smp_127720, Smp_129810, Smp_132410, Smp_134460, Smp_145240, Smp_149770, Smp_152540, Smp_161500, Smp_164140, Smp_164730, Smp_172320, Smp_172810, Smp_128940, Smp_099670]
