# Supplementary material for: Anti-schistosomal Intervention Targets Identified by Lifecycle Transcriptomic Analyses
Source: PLoS Negl Trop Dis. 2009 Nov 3;3(11):e543. doi: 10.1371/journal.pntd.0000543 (PMC2764848; doi:10.1371/journal.pntd.0000543)
Supplement: Dataset S10 — Summary of expression data collected for the schistosome minichromosome maintenance (MCM) heterohexamer. Mapping of 50-mer oligonucleotide representations to genome assembly version 4 of Schistosoma mansoni GeneDB. Average MCM expression values used for construction of lifecycle heatmap in Figure 6 are also included (‘MCM for heatmap’ worksheet). (0.06 MB XLS) [file pntd.0000543.s010.xls]

## Sheet: Core helicase
Additional Schisto MCMs
									EGG (UT01)			Miracidia (UT02)			2 Day Sporocysts (UT03)			Daughter Sporocysts (UT04)			Cercariae (UT05)			3hr somules (UT06)			24hr somules (UT07)			3day somules (UT08)			6day somules (UT09)			2wk worms (UT10)			3wk worms (UT11)			5wk worms (UT12)			7wk worms (UT13)			7wk males (UT14)
Smpnumber	Smp_Scaffold		Genome ID	Array ID	Array BLASTx ID		Oligo Location (Exon, UTR, etc)	SmV2_08_870730_output	SmV2_09_870730_output	SmV2_10_870730_output	SmV2_89_870730_output	SmV2_90_870730_output	SmV2_91_870730_output	SmV2_86_870730_output	SmV2_87_870730_output	SmV2_88_870730_output	SmV2_83_870730_output	SmV2_84_870730_output	SmV2_85_870730_output	SmV2_20_870730_output	SmV2_21_870730_output	SmV2_22_870730_output	SmV2_17_870730_output	SmV2_18_870730_output	SmV2_19_870730_output	SmV2_11_870730_output	SmV2_12_870730_output	SmV2_13_870730_output	SmV2_05_870730_output	SmV2_06_870730_output	SmV2_07_870730_output	SmV2_14_870730_output	SmV2_15_870730_output	SmV2_16_870730_output	SmV2_92_870730_output	SmV2_93_870730_output	SmV2_94_870730_output	SmV2_23_870730_output	SmV2_24_870730_output	SmV2_76_870730_output	SmV2_77_870730_output	SmV2_78_870730_output	SmV2_79_870730_output	SmV2_80_870730_output	SmV2_81_870730_output	SmV2_82_870730_output	SmV2_98_870730_output	SmV2_99_870730_output	SmV2_100_870730_output
Smp_054840	Smp_scaff000145		DNA replication licensing factor MCM2, putative	Contig565	SIMILAR TO DNA REPLICATION LICENSING FACTOR (6E-12)		Exon 6	10540.6	9870.86	11860.3	12491.4	18296.3	7392.72	39406.2	26400.6	24624.3	11682	14360.8	14324.1	1172.89	1729.56	1906.85	1947.02	2841.26	1514.46	3193.24	3875.1	2537.02	8542.89	3338.46	5001.96	12294.4	15536.9	9202.58	4511.14	4535.15	4065.38	19652.6	17124.1	30731.3	8183.71	9522.46	9127.86	27085.1	21032.3	24011.6	8491.94	4557.35	9667.85
				AW087127	Hypothetical protein MAL13P1.126		3 prime UTR	5748.46	9493.25	5962.01	11166.8	10183.6	9053.48	23735.4	20262.8	15999.2	10945.7	7989.83	10642.6	805.769	1577.12	1586.54	2468.34	2628.68	2932.94	2665.05	3677.3	3396.1	4016.47	2681.64	4433.02	10951.8	12934.6	8666.39	5822.18	6612.47	4682.68	17726.1	11047.2	17389.1	6635.5	8897.19	6963.96	21291.2	19013.9	19908.2	5343.6	5570.27	6170.79
Smp_079560	Smp_scaff000294		DNA replication licensing factor MCM2, putative	CONTIG10413	Q5C375_SCHJA		Exon 1	1910.74	2060.6	2247.82	3476.38	3972.88	2380.97	8571.67	8536.81	5795.52	808.207	1125.75	1319.05	355.125	390.317	485.424	722.327	644.574	637.53	536.981	620.233	387.436	758.621	398.87	675.915	650.304	516.469	359.386	887.522	672.455	561.892	8541.97	4579.39	4622.02	1818.93	1789.1	1363.08	403.414	438.422	546.898	199.216	374.68	501.87
				CD192532	TIB-55 BB88 cDNA, RIKEN full-length enriched library, clone:I730031F04 product:m		Exon 4	856.969	1356.78	1149.78	2332.09	3430.16	2206.16	6919.09	4582.55	4692.01	376.703	402.858	746.679	497.038	407.165	500.285	573.248	470.284	497.849	782.234	489.115	694.125	423.87	363.435	494.948	486.525	411.994	423.133	302.973	347.001	442.165	4936.19	4611.89	4982.55	880.757	1554.19	1321.16	382.931	465.577	502.602	396.546	621.278	498.944
Smp_037590	Smp_scaff000089		DNA replication licensing factor MCM3, putative	CONTIG5269	Mcm3-prov protein		Exon 11	9462.08	17465.4	12224	19570.4	10542.4	26270.5	14644.5	22959.8	17885.3	12136.8	8422.74	7265.43	2180.6	3755.07	2418.29	3643.87	5629.29	4238	8525.34	7858.09	11235.9	5840.07	4148.97	9067.97	5516.4	5435.33	5000.86	11281.1	14835.5	14152	37894.8	29486.6	32881.5	40895.1	42337.6	32619.4	9856.28	15225.5	13259.6	30754	17633	4410.64
				Contig703	DNA replication licensing factor MCM3 (X.MCM3) (P1 homolog) (P100) (sp|MCM3_XENL		3 prime UTR	22412.2	18819	21613.2	31153.7	55625	23639	46067.9	41634.3	28317.1	38326.3	38930.3	64586.7	7577.57	8464.78	9843.22	11470.3	11473.3	6111.34	14943.1	27923.2	20248.3	28607.6	18752.1	19053.1	15912.8	25191.1	18685.7	53848.2	45571.3	44589.7	52923.7	41959.1	49535.5	56602.7	63838.6	44949.2	40103.3	43625.6	22333.7	33962.9	42929.1	17523.5
Smp_172530	Smp_scaff000434		DNA replication licensing factor MCM4, putative	CD127885	Q5BI95_DROME		Exon 3	2875.81	2515.28	3599.42	13061.9	15730.3	7987.03	21833.7	16661.5	13612.3	2889.2	3225.74	3902.8	373.25	778.684	589.199	1384.52	1636.65	874.32	1294.27	2320.96	1215.46	2347.89	1244.65	2076.75	643.102	810.04	661.932	2000.43	1158.45	1191.82	24104.6	16115.3	19024.1	38573.9	36062.3	31376.6	2698.17	2571.12	2099.14	1435.96	1340.2	1226.69
				SMLC25B12A	Q9D077_MOUSE		Exon 12	866.239	1118.21	908.334	1884.58	1636.83	1732.82	2463.99	2040.28	1436.64	1806.33	1387.95	1636.79	175.978	235.359	256.659	291.968	490.084	356.933	487.339	694.538	456.54	414.763	264.999	568.486	272.79	403.316	386.372	2220.87	2111.05	1513.58	7585.99	4295.66	5374.18	3800.57	4019.83	2851.75	1095.18	963.488	959.295	537.203	373.361	364.527
Smp_143490	Smp_scaff000096		DNA replication licensing factor MCM5, putative	Contig4134	SIMILAR TO MCM5 PROTEIN (DNA REPLICATION LICENSING FACTOR) 1E-25		Exon 3	5869.45	5144.61	6787.07	17013.3	14457.8	9211.37	27396.9	19966.5	17279.5	2297.63	1895.2	2279.41	684.984	1119.19	968.432	1073.98	1323.76	977.16	1701	2378.51	1567.13	1444.42	957.721	1975.04	1124.64	1500.97	1174.32	2479.74	1598.39	2403.04	30802.7	19262.2	26754.2	11882.3	11257.1	9950.4	4097.83	3283.99	3307.89	1834.58	1663.22	1317.26
Smp_094140	Smp_scaff000556		DNA replication licensing factor MCM6, putative	CONTIG9576	Hypothetical protein		Exon 14	2769.52	3024.32	2621.64	8501.43	6680.52	7843.39	13906.2	13041.1	10718.4	1597.83	1184.89	1479.86	457.612	1025.67	823.341	1222.16	907.173	990.333	1357.97	1779.03	1391.58	1254	823.501	1902.99	1552.52	1602.23	1365.51	781.499	773.629	620.06	20773.1	11206.3	13666.7	10948	13218	9221.18	1694.38	1634.66	1593.84	545.481	491.782	420.864
Smp_032500	Smp_scaff000072		DNA replication licensing factor MCM7, putative	CONTIG6155	DNA replication licensing factor MCM7 (CDC47 homolog) (x.MCM7)		Exon 1	1121.1	991.775	1079.28	2256.3	5006.7	1300.15	13900.3	5623.67	6114.06	374.363	448.835	1060.05	591.233	435.351	755.714	399.078	517.324	211.631	307.676	240.69	272.98	552.811	561.27	536.215	514.901	545.675	361.331	107.013	141.344	135.818	8376.03	10445.4	6070.67	729.613	1624.12	773.138	463.85	387.74	384.461	225.014	237.942	204.943
			EGG (UT01)			Miracidia (UT02)			2 Day Sporocysts (UT03)			Daughter Sporocysts (UT04)			Cercariae (UT05)			3hr somules (UT06)			24hr somules (UT07)			3day somules (UT08)			6day somules (UT09)			2wk worms (UT10)			3wk worms (UT11)			5wk worms (UT12)			7wk worms (UT13)			7wk males (UT14)			7wk females (UT15)
		SmV2_08_870730_output	SmV2_09_870730_output	SmV2_10_870730_output	SmV2_89_870730_output	SmV2_90_870730_output	SmV2_91_870730_output	SmV2_86_870730_output	SmV2_87_870730_output	SmV2_88_870730_output	SmV2_83_870730_output	SmV2_84_870730_output	SmV2_85_870730_output	SmV2_20_870730_output	SmV2_21_870730_output	SmV2_22_870730_output	SmV2_17_870730_output	SmV2_18_870730_output	SmV2_19_870730_output	SmV2_11_870730_output	SmV2_12_870730_output	SmV2_13_870730_output	SmV2_05_870730_output	SmV2_06_870730_output	SmV2_07_870730_output	SmV2_14_870730_output	SmV2_15_870730_output	SmV2_16_870730_output	SmV2_92_870730_output	SmV2_93_870730_output	SmV2_94_870730_output	SmV2_23_870730_output	SmV2_24_870730_output	SmV2_76_870730_output	SmV2_77_870730_output	SmV2_78_870730_output	SmV2_79_870730_output	SmV2_80_870730_output	SmV2_81_870730_output	SmV2_82_870730_output	SmV2_98_870730_output	SmV2_99_870730_output	SmV2_100_870730_output	SmV2_95_870730_output	SmV2_97_870730_output
DNA replication licensing factor MCM2, putative	CD192532	856.969	1356.78	1149.78	2332.09	3430.16	2206.16	6919.09	4582.55	4692.01	376.703	402.858	746.679	497.038	407.165	500.285	573.248	470.284	497.849	782.234	489.115	694.125	423.87	363.435	494.948	486.525	411.994	423.133	302.973	347.001	442.165	4936.19	4611.89	4982.55	880.757	1554.19	1321.16	382.931	465.577	502.602	396.546	621.278	498.944	1825.14	1814.22
DNA replication licensing factor MCM2, putative	Contig565	10540.6	9870.86	11860.3	12491.4	18296.3	7392.72	39406.2	26400.6	24624.3	11682	14360.8	14324.1	1172.89	1729.56	1906.85	1947.02	2841.26	1514.46	3193.24	3875.1	2537.02	8542.89	3338.46	5001.96	12294.4	15536.9	9202.58	4511.14	4535.15	4065.38	19652.6	17124.1	30731.3	8183.71	9522.46	9127.86	27085.1	21032.3	24011.6	8491.94	4557.35	9667.85	11443.9	14266.3
DNA replication licensing factor MCM3, putative	CONTIG5269	9462.08	17465.4	12224	19570.4	10542.4	26270.5	14644.5	22959.8	17885.3	12136.8	8422.74	7265.43	2180.6	3755.07	2418.29	3643.87	5629.29	4238	8525.34	7858.09	11235.9	5840.07	4148.97	9067.97	5516.4	5435.33	5000.86	11281.1	14835.5	14152	37894.8	29486.6	32881.5	40895.1	42337.6	32619.4	9856.28	15225.5	13259.6	30754	17633	4410.64	19142	15108.3
DNA replication licensing factor MCM4, putative	CD127885	2875.81	2515.28	3599.42	13061.9	15730.3	7987.03	21833.7	16661.5	13612.3	2889.2	3225.74	3902.8	373.25	778.684	589.199	1384.52	1636.65	874.32	1294.27	2320.96	1215.46	2347.89	1244.65	2076.75	643.102	810.04	661.932	2000.43	1158.45	1191.82	24104.6	16115.3	19024.1	38573.9	36062.3	31376.6	2698.17	2571.12	2099.14	1435.96	1340.2	1226.69	5459.14	7203.7
DNA replication licensing factor MCM5, putative	Contig4134	5869.45	5144.61	6787.07	17013.3	14457.8	9211.37	27396.9	19966.5	17279.5	2297.63	1895.2	2279.41	684.984	1119.19	968.432	1073.98	1323.76	977.16	1701	2378.51	1567.13	1444.42	957.721	1975.04	1124.64	1500.97	1174.32	2479.74	1598.39	2403.04	30802.7	19262.2	26754.2	11882.3	11257.1	9950.4	4097.83	3283.99	3307.89	1834.58	1663.22	1317.26	9259.1	9905.83
DNA replication licensing factor MCM6, putative	CONTIG9576	2769.52	3024.32	2621.64	8501.43	6680.52	7843.39	13906.2	13041.1	10718.4	1597.83	1184.89	1479.86	457.612	1025.67	823.341	1222.16	907.173	990.333	1357.97	1779.03	1391.58	1254	823.501	1902.99	1552.52	1602.23	1365.51	781.499	773.629	620.06	20773.1	11206.3	13666.7	10948	13218	9221.18	1694.38	1634.66	1593.84	545.481	491.782	420.864	4756.24	5097.01
DNA replication licensing factor MCM7, putative	CONTIG6155	1121.1	991.775	1079.28	2256.3	5006.7	1300.15	13900.3	5623.67	6114.06	374.363	448.835	1060.05	591.233	435.351	755.714	399.078	517.324	211.631	307.676	240.69	272.98	552.811	561.27	536.215	514.901	545.675	361.331	107.013	141.344	135.818	8376.03	10445.4	6070.67	729.613	1624.12	773.138	463.85	387.74	384.461	225.014	237.942	204.943	1894.3	1564.63
[truncated: 2 more columns]

## Sheet: MCM for heatmap
			EGG (UT01)				Miracidia (UT02)				2 Day Sporocysts (UT03)				Daughter Sporocysts (UT04)				Cercariae (UT05)				3hr somules (UT06)				24hr somules (UT07)				3day somules (UT08)				6day somules (UT09)				2wk worms (UT10)				3wk worms (UT11)				5wk worms (UT12)
		SmV2_08_870730_output	SmV2_09_870730_output	SmV2_10_870730_output	Egg	SmV2_89_870730_output	SmV2_90_870730_output	SmV2_91_870730_output	Mir	SmV2_86_870730_output	SmV2_87_870730_output	SmV2_88_870730_output	MS	SmV2_83_870730_output	SmV2_84_870730_output	SmV2_85_870730_output	DS	SmV2_20_870730_output	SmV2_21_870730_output	SmV2_22_870730_output	Cerc	SmV2_17_870730_output	SmV2_18_870730_output	SmV2_19_870730_output	3Hr	SmV2_11_870730_output	SmV2_12_870730_output	SmV2_13_870730_output	24Hr	SmV2_05_870730_output	SmV2_06_870730_output	SmV2_07_870730_output	3Day	SmV2_14_870730_output	SmV2_15_870730_output	SmV2_16_870730_output	6Day	SmV2_92_870730_output	SmV2_93_870730_output	SmV2_94_870730_output	2Wk	SmV2_23_870730_output	SmV2_24_870730_output	SmV2_76_870730_output	3Wk	SmV2_77_870730_output	SmV2_78_870730_output	SmV2_79_870730_output	5Wk
DNA replication licensing factor MCM2, putative	CD192532	856.969	1356.78	1149.78	1121.18	2332.09	3430.16	2206.16	2656.14	6919.09	4582.55	4692.01	5397.88	376.703	402.858	746.679	508.747	497.038	407.165	500.285	468.163	573.248	470.284	497.849	513.793	782.234	489.115	694.125	655.158	423.87	363.435	494.948	427.418	486.525	411.994	423.133	440.551	302.973	347.001	442.165	364.046	4936.19	4611.89	4982.55	4843.55	880.757	1554.19	1321.16	1252.04
DNA replication licensing factor MCM2, putative	Contig565	10540.6	9870.86	11860.3	10757.2	12491.4	18296.3	7392.72	12726.8	39406.2	26400.6	24624.3	30143.7	11682	14360.8	14324.1	13455.6	1172.89	1729.56	1906.85	1603.1	1947.02	2841.26	1514.46	2100.91	3193.24	3875.1	2537.02	3201.79	8542.89	3338.46	5001.96	5627.77	12294.4	15536.9	9202.58	12344.6	4511.14	4535.15	4065.38	4370.56	19652.6	17124.1	30731.3	22502.7	8183.71	9522.46	9127.86	8944.68
DNA replication licensing factor MCM3, putative	CONTIG5269	9462.08	17465.4	12224	13050.5	19570.4	10542.4	26270.5	18794.4	14644.5	22959.8	17885.3	18496.5	12136.8	8422.74	7265.43	9274.98	2180.6	3755.07	2418.29	2784.65	3643.87	5629.29	4238	4503.72	8525.34	7858.09	11235.9	9206.43	5840.07	4148.97	9067.97	6352.34	5516.4	5435.33	5000.86	5317.53	11281.1	14835.5	14152	13422.9	37894.8	29486.6	32881.5	33421	40895.1	42337.6	32619.4	38617.4
DNA replication licensing factor MCM4, putative	CD127885	2875.81	2515.28	3599.42	2996.83	13061.9	15730.3	7987.03	12259.7	21833.7	16661.5	13612.3	17369.2	2889.2	3225.74	3902.8	3339.25	373.25	778.684	589.199	580.377	1384.52	1636.65	874.32	1298.5	1294.27	2320.96	1215.46	1610.23	2347.89	1244.65	2076.75	1889.76	643.102	810.04	661.932	705.025	2000.43	1158.45	1191.82	1450.24	24104.6	16115.3	19024.1	19748	38573.9	36062.3	31376.6	35337.6
DNA replication licensing factor MCM5, putative	Contig4134	5869.45	5144.61	6787.07	5933.71	17013.3	14457.8	9211.37	13560.8	27396.9	19966.5	17279.5	21547.6	2297.63	1895.2	2279.41	2157.41	684.984	1119.19	968.432	924.201	1073.98	1323.76	977.16	1124.96	1701	2378.51	1567.13	1882.21	1444.42	957.721	1975.04	1459.06	1124.64	1500.97	1174.32	1266.64	2479.74	1598.39	2403.04	2160.39	30802.7	19262.2	26754.2	25606.3	11882.3	11257.1	9950.4	11029.9
DNA replication licensing factor MCM6, putative	CONTIG9576	2769.52	3024.32	2621.64	2805.16	8501.43	6680.52	7843.39	7675.11	13906.2	13041.1	10718.4	12555.3	1597.83	1184.89	1479.86	1420.86	457.612	1025.67	823.341	768.874	1222.16	907.173	990.333	1039.89	1357.97	1779.03	1391.58	1509.53	1254	823.501	1902.99	1326.83	1552.52	1602.23	1365.51	1506.75	781.499	773.629	620.06	725.062	20773.1	11206.3	13666.7	15215.4	10948	13218	9221.18	11129.1
DNA replication licensing factor MCM7, putative	CONTIG6155	1121.1	991.775	1079.28	1064.05	2256.3	5006.7	1300.15	2854.38	13900.3	5623.67	6114.06	8546.01	374.363	448.835	1060.05	627.749	591.233	435.351	755.714	594.099	399.078	517.324	211.631	376.011	307.676	240.69	272.98	273.782	552.811	561.27	536.215	550.098	514.901	545.675	361.331	473.969	107.013	141.344	135.818	128.059	8376.03	10445.4	6070.67	8297.37	729.613	1624.12	773.138	1042.29
			Egg Av	Mir Av	MS Av	DS Av	Cerc Av	3Hr Av	24Hr Av	3Day Av	6Day Av	2Wk Av	3Wk Av	5Wk Av	7Wk Av	7Wk Male Av	7Wk Female Av
DNA replication licensing factor MCM2, putative	CD192532	Smp_079560	1121.18	2656.14	5397.88	508.747	468.163	513.793	655.158	427.418	440.551	364.046	4843.55	1252.04	450.37	505.59	1819.68
DNA replication licensing factor MCM2, putative	Contig565	Smp_054840	10757.2	12726.8	30143.7	13455.6	1603.1	2100.91	3201.79	5627.77	12344.6	4370.56	22502.7	8944.68	24043	7572.38	12855.1
DNA replication licensing factor MCM3, putative	CONTIG5269	Smp_037590	13050.5	18794.4	18496.5	9274.98	2784.65	4503.72	9206.43	6352.34	5317.53	13422.9	33421	38617.4	12780.5	17599.2	17125.1
DNA replication licensing factor MCM4, putative	CD127885	Smp_172530	2996.83	12259.7	17369.2	3339.25	580.377	1298.5	1610.23	1889.76	705.025	1450.24	19748	35337.6	2456.15	1334.28	6331.42
DNA replication licensing factor MCM5, putative	Contig4134	Smp_143490	5933.71	13560.8	21547.6	2157.41	924.201	1124.96	1882.21	1459.06	1266.64	2160.39	25606.3	11029.9	3563.24	1605.02	9582.47
DNA replication licensing factor MCM6, putative	CONTIG9576	Smp_094140	2805.16	7675.11	12555.3	1420.86	768.874	1039.89	1509.53	1326.83	1506.75	725.062	15215.4	11129.1	1640.96	486.042	4926.63
DNA replication licensing factor MCM7, putative	CONTIG6155	Smp_032500	1064.05	2854.38	8546.01	627.749	594.099	376.011	273.782	550.098	473.969	128.059	8297.37	1042.29	412.017	222.633	1729.46
[truncated: 11 more columns]
